# Supplementary material for: Identification of Loci Associated with Enhanced Virulence in Spodoptera litura Nucleopolyhedrovirus Isolates Using Deep Sequencing
Source: Viruses. 2019 Sep 17;11(9):872. doi: 10.3390/v11090872 (PMC6783950; doi:10.3390/v11090872)
Supplement: Supplementary file 1 [file viruses-11-00872-s001.zip]

Archive with 40 entries (33 files):
- viruses-564066 revised supplementary - to proofreading/
- viruses-564066 revised supplementary - to proofreading/supplementary Figure S1, S2, S3 and Table S1.pdf
- viruses-564066 revised supplementary - to proofreading/Supplementary Materials/
- viruses-564066 revised supplementary - to proofreading/Supplementary Materials/Dataset_1/
- viruses-564066 revised supplementary - to proofreading/Supplementary Materials/Dataset_1/Comparison_SpltNPV_Pak_to_G2_and_SpliNPV.xlsx
- viruses-564066 revised supplementary - to proofreading/Supplementary Materials/Dataset_2/
- viruses-564066 revised supplementary - to proofreading/Supplementary Materials/Dataset_2/dN_dS_Results.xlsx
- viruses-564066 revised supplementary - to proofreading/Supplementary Materials/Dataset_3/
- viruses-564066 revised supplementary - to proofreading/Supplementary Materials/Dataset_3/Dataset 3.pdf
- viruses-564066 revised supplementary - to proofreading/Supplementary Materials/R_Code/
- viruses-564066 revised supplementary - to proofreading/Supplementary Materials/R_Code/Figure 2 Analysis script dN dS SpltMNPV.r.txt
- viruses-564066 revised supplementary - to proofreading/Supplementary Materials/R_Code/Figure 2 Basic analysis of mutations.txt
- viruses-564066 revised supplementary - to proofreading/Supplementary Materials/R_Code/Figure S1 Coverage G2b.txt
- viruses-564066 revised supplementary - to proofreading/Supplementary Materials/R_Code/Figure S2 Coverage Panels.R.txt
- viruses-564066 revised supplementary - to proofreading/Supplementary Materials/R_Code/Figure S3 proper.txt
- viruses-564066 revised supplementary - to proofreading/Supplementary Materials/R_Code/TSV_and_CSV_Files/
- viruses-564066 revised supplementary - to proofreading/Supplementary Materials/R_Code/TSV_and_CSV_Files/Adv_Variants_Table_BNG_to_G2b_edit.csv
- viruses-564066 revised supplementary - to proofreading/Supplementary Materials/R_Code/TSV_and_CSV_Files/Adv_Variants_Table_G2b_to_G2_edit.csv
- viruses-564066 revised supplementary - to proofreading/Supplementary Materials/R_Code/TSV_and_CSV_Files/Adv_Variants_Table_Tax1_to_G2b_edit.csv
- viruses-564066 revised supplementary - to proofreading/Supplementary Materials/R_Code/TSV_and_CSV_Files/Annotation_Splt_ORFs_new_G2b_ref.csv
- viruses-564066 revised supplementary - to proofreading/Supplementary Materials/R_Code/TSV_and_CSV_Files/Coding_Results.csv
- viruses-564066 revised supplementary - to proofreading/Supplementary Materials/R_Code/TSV_and_CSV_Files/Coding_Results_by_Gene.csv
- viruses-564066 revised supplementary - to proofreading/Supplementary Materials/R_Code/TSV_and_CSV_Files/Codon_Legend.csv
- viruses-564066 revised supplementary - to proofreading/Supplementary Materials/R_Code/TSV_and_CSV_Files/Codon_Legend_Expanded.csv
- viruses-564066 revised supplementary - to proofreading/Supplementary Materials/R_Code/TSV_and_CSV_Files/Concensus G2b.fa
- viruses-564066 revised supplementary - to proofreading/Supplementary Materials/R_Code/TSV_and_CSV_Files/Final_dNdS_results.csv
- viruses-564066 revised supplementary - to proofreading/Supplementary Materials/R_Code/TSV_and_CSV_Files/Intergenic_Results.csv
- viruses-564066 revised supplementary - to proofreading/Supplementary Materials/R_Code/TSV_and_CSV_Files/Mutational_spectrum_data_3.csv
- viruses-564066 revised supplementary - to proofreading/Supplementary Materials/R_Code/TSV_and_CSV_Files/Mutational_spectrum_data_5.csv
- viruses-564066 revised supplementary - to proofreading/Supplementary Materials/R_Code/TSV_and_CSV_Files/Mutational_spectrum_data_NULL.csv
- viruses-564066 revised supplementary - to proofreading/Supplementary Materials/R_Code/TSV_and_CSV_Files/Mutations_per_ORF_data.csv
- viruses-564066 revised supplementary - to proofreading/Supplementary Materials/R_Code/TSV_and_CSV_Files/Read_mapping_BNG_to_G2b.tsv
- viruses-564066 revised supplementary - to proofreading/Supplementary Materials/R_Code/TSV_and_CSV_Files/Read_mapping_G2b_to_G2.tsv
- viruses-564066 revised supplementary - to proofreading/Supplementary Materials/R_Code/TSV_and_CSV_Files/Read_mapping_Tax1_to_G2b.tsv
- viruses-564066 revised supplementary - to proofreading/Supplementary Materials/R_Code/TSV_and_CSV_Files/SNPs_per_ORF_BNG.csv
- viruses-564066 revised supplementary - to proofreading/Supplementary Materials/R_Code/TSV_and_CSV_Files/SNPs_per_ORF_Tax1.csv
- viruses-564066 revised supplementary - to proofreading/Supplementary Materials/R_Code/TSV_and_CSV_Files/Table_Shared.csv
- viruses-564066 revised supplementary - to proofreading/Supplementary Materials/R_Code/TSV_and_CSV_Files/Table_SOI3_BNG.csv
- viruses-564066 revised supplementary - to proofreading/Supplementary Materials/R_Code/TSV_and_CSV_Files/Table_SOI3_Tax1.csv
- viruses-564066 revised supplementary - to proofreading/Supplementary Materials/R_Code/TSV_and_CSV_Files/Table_SOI_3.csv
