# Supplementary material for: Identification of Loci Associated with Enhanced Virulence in Spodoptera litura Nucleopolyhedrovirus Isolates Using Deep Sequencing
Source: Viruses. 2019 Sep 17;11(9):872. doi: 10.3390/v11090872 (PMC6783950; doi:10.3390/v11090872)
Supplement: Supplementary file 1 [file viruses-11-00872-s001.zip › viruses-564066 revised supplementary - to proofreading/Supplementary Materials/Dataset_1/Comparison_SpltNPV_Pak_to_G2_and_SpliNPV.xlsx]

## Sheet: BNG
ORF comparison SpltNPV-PAK-BNG with SpltNPV-G2 (China) and SpliNPV-AN1956
Note: comparison here is to the G2 and not the G2b sequence. Also note that ORF numbers given in the manuscript always refer to SpltNPB-G2/G2b.
ORF or feature	Namea	Positionb	# of aa (size, Da)	Promoter motifsc	Comparison with related NPVs
					SpltNPV-G2			SpliNPV-AN1956
					ORF (aa) or hr	% aa ID (range)	% nt ID (range)	ORF (aa) or hr	% aa ID (range)	% nt ID (range)
1	polh	1 → 750	249 (29,233)	L	splt1 (249)	100 (244–249)	99 (774-750)	Spli1 (248)	99 (248-249)	93 (700-750)
2	orf1629	747 ← 2,402	551 (61,212)	e	splt2 (548)	97 (537-551)	98 (1624-1656)	Spli2 (544)	81 (342-424)	83 (677-814)
3	pk-1	2,401 → 3,216	271 (31,683)		splt3 (270)	99 (267–270)	99 (808-816)	Spli3 (278)	86 (234-272)	87 (708-811)
4	hoar	3,524 ← 5,758	744 (84,458)	EC	splt4 (731)	94 (628–670)	96 (2146-2245)	Spli4 (792)	83 (379-458)	81 (846-1040)
5		6,110 ← 6,312	67 (7,368)		splt5 (67)	88 (55-66)	99 (203-204)	Spli5 (64)	63 (34-54)	89 (91-102)
6		6,309 ← 6,593	94 (11,059)		splt6 (94)	99 (93–94)	99 (283-285)
7		6,529 → 8,685	718 (81,269)	L	splt7 (717)	97 (594–611)	97 (2112-2169)	Spli6 (754)	60 (394-661)	83 (1133-1367)
8	ie-0	8,940 → 9,812	290 (33,449)		splt8 (289)	99 (287–290)	99 (862-873)	Spli7 (291)	90 (261-291)	86 (755-873)
					Splt9(51)
9	dutpase	9,864 → 10,361	165 (18,034)	e, L	splt10 (164)	99 (151–152)	99 (492-498)	Spli8 (171)	82 (141-171)	87 (368-424)
hr1	(5 P-I repeats)	10,794…11,070			hr1 (4 P-I repeats)			hr1
10		10,866 → 12,275	469 (55,223)	EC, L	splt11 (469)	99 (468–469)	99 (1404-1410)	Spli9 (473)	97 (460-473)	91 (1265-1391)
11	odv-e18	12,299 → 12,550	83 (9,222)	L	splt12 (83)	100 (83–83)	100 (252-252)	Spli10 (83)	100 (83-83)	98 (244-250)
12	odv-ec27	12,589 → 13,440	283 (28,994)	–	splt13 (283)	100 (283–283)	99 (851-852)	Spli11 (284)	95 (271-284)	91 (778-85)
13		13,472 → 13,753	93 (10,802)	EC	splt14 (93)	100 (93–93)	99 (281-282)	Spli12 (93)	94 (87-93)	89 (248-280)
14		13,797 ← 14,396	199 (22,074)	L	splt15 (200)	99 (199–200)	99 (599-603)	Spli13 (204)	80 (164-206)	84 (520-622)
15	i.e.-1	14,570 → 16,639	689 (78,048)	e, L	splt16 (688)	99 (654–656)	99 (2059-2070)	Spli14 (749)	71 (516-727)	89 (1187-1339)
16	odv-e56	16,764 → 17,873	369 (40,010)	e, L	splt17 (371)	99 (348–351)	98 (1099-1116)	Spli15 (370)	93 (327-351)	89 (988-1113)
17		17,888 → 18,439	183 (21,093)	–	splt18 (183)	99 (182–183)	99 (549-552)	Spli16 (183)	95 (173-183)	91 (504-552)
18	p10	18,504 →18,821	105 (11,266)	EC, L	splt19 (105)	100 (74–74)	100 (318-318)	Spli17 (104)	99 (79-80)	91 (286-316)
19		18,799 → 19,740	313 (36,217)		splt20 (314)	98 (308–315)	98 (926-948)	Spli18 (323)	79 (256-323)	83 (817-980)
20	p74	19,768 ← 21,741	657 (75,873)		splt21 (657)	99 (655–657)	99 (1955-1974)	Spli19 (658)	93 (614-661)	90 (1782-1971)
21		21,744 ← 22,090	115 (13,114)		splt22 (114)	94 (104–111)	97 (337-348)
22	rr1	22,130 ← 24,442	770 (86,806)	L	splt23 (770)	99 (765–770)	99 (2291-2313)	Spli20 (828)	85 (690-812)	88 (2016-2290)
23		24,650 → 25,852	400 (47,503)		splt24 (399)	98 (393–400)	99 (1190-1203)	Spli21 (406)	58 (239-415)	76 (834-1104)
hr2	(10 P-I and 6 P-II-like repeats)	26,117…27,290			hr2 and hr3 (6 P-I and 4 P-II repeats)
24		26,629 ← 26,805	58 (6,674)	L	splt25 (59)	95 (52–55)	97 (170-175)
25		27,218 → 28,111	297 (34,854)	e	splt26 (297)	99 (295–297)	99 (887-894)	Spli22 (334)	88 (280-319)	87 (845-973)
26	me53	28,132 ← 29,037	301 (36,295)		splt27 (301)	100 (301–301)	99 (903-906)	Spli23 (304)	94 (283-301)	92 (838-914)
27		29,069 → 29,329	86 (10,530)		splt28 (86)	100 (86–86)	99 (259-261)	Spli24 (68)	76 (52-68)	87 (155-179)
28	lef-6	29,343 ← 29,780	145 (16,992)	e	splt29 (145)	99 (143–145)	99 (434-438)	Spli25 (153)	71 (113-159)	86 (285-332)
29	dbp	29,843 ← 30,715	290 (33,270)		splt30 (290)	99 (289–290)	99 (868-873)	Spli26 (286)	80 (233-290)	85 (712-841)
30		30,817 → 31,234	139 (16,183)	EC, e, L	splt31 (149)	97 (148–153)	99 (427-430)	Spli27 (133)	90 (120-133)	88 (357-404)
31	ubi/gp37	31,203 → 32,258	351 (39,896)		splt32 (351)	99 (350–351)	99 (1047-1056)	Spli28 (337)	92 (311-337)	88 (892-1014)
32	39k	32,313 ← 33,287	324 (36,785)		splt33 (322)	94 (306–325)	98 (961-978)	Spli29 (330)	75 (256-341)	82 (818-1001)
33	lef-11	33,154 ← 33,582	142 (17,493)		splt34 (144)	94 (135–144)	99 (428-432)	Spli30 (143)	86 (123-143)	90 (390-432)
34		33,552 ← 34,214	220 (26,559)		splt35 (220)	100 (220–220)	99 (660-663)	Spli31 (226)	86 (195-226)	86 (589-681)
35	p47	34,284 ← 35,552	422 (49,315)		splt36 (422)	99 (419–422)	99 (1257-1269)	Spli32 (843)	88 (370-422)	85 (1082-1266)
36	lef-12	35,579 → 36,184	198(23,597)	L	splt37 (201)	99 (200–201)	99 (604-606)	Spli33 (198)	85 (168-198)	85 (492-582)
hr3	(1 P-1 repeat)	36,506…36,547
37	lef-8	36,389 ← 39,142	917 (106,084)	L	splt38 (918)	99 (913–918)	99 (2738-2757)	Spli34 (911)	90 (828-920)	88 (2443-2767)
38	bjdp	39,141 → 40,049	302 (34,633)	EC	splt39 (302)	100 (302–302)	99 (905-909)	Spli35 (303)	91 (277-303)	87 (794-914)
39		40,072 → 40,641	189 (21,637)		splt40 (189)	100 (189–189)	99 (567-570)	Spli36 (189)	88 (167-189)	89 (511-571)
40		40,661 ← 40,825	54 (6,257)	L	splt41 (54)	96 (52–54)	98 (161-165)	Spli37 (64)	63 (40-64)	87 (86-99)
41	chitA	40,838← 42,532	564 (62,906)	L	splt42 (564)	99 (562–564)	99 (1683-1695)	Spli38 (599)	92 (538-584)	90 (1532-1711)
hr4	(5P-I repeats)	42,837…43,091			hr4 (2 P-1 repeats)
42		43,092 ← 43,706	204 (24,517)	L	splt43 (204)	99 (203–204)	99 (608-615)	Spli39 (200)	64 (130-203)	74 (466-627)
43		43,850 ← 44,476	208 (25,166)	EC, L	splt44 (208)	99 (205–208)	99(623-627)	Spli40 (212)	80 (170-212)	87 (551-633)
44		44,546 → 44,959	137 (16,284)	e	splt45 (137)	100 (137–137)	99 (413-414)	Spli41 (148)	83 (123-148)	89 (334-374)
45		44,998 ← 46,248	416 (46,671)		splt46 (422)	91 (384–422)	98 (1243-1269)	Spli42 (422)	90 (316-352)	84 (1072-1280)
46		46,253 ← 46,480	75 (9,089)	EC, L	splt47 (75)	100 (75–75)	100 (228-228)	Spli43 (75)	95 (71-75)	94 (214-228)
47	lef-10	46,440 → 46,694	84 (9,169)	L	splt48 (84)	100 (84–84)	100 (255-255)	Spli44 (82)	85 (71-84)	91 (232-255)
48	vp1054	46,528 → 47,592	354 (40,947)	L	splt49 (352)	99 (334–337)	99 (1055-1065)	Spli45 (345)	90 (306-339)	87 (910-1042)
49		47,713 → 47,928	71 (8,207)	e, L	splt50 (71)	100 (71–71)	100 (216-216)	Spli46 (71)	80 (57-71)	85 (187-219)
50		48,232 → 48,751	173 (20,393)		splt51 (173)	100 (173–173)	99 (518-520)	Spli47 (166)	93 (154-166)	89 (446-500)
51		48,782 ← 49,303	173 (19,341)	e, L	splt52 (174)	99 (155–158)	97 (514-528)	Spli48 (189)	67 (103-153)	93 (208-224)
52		49,328 ← 49,579	83 (9,701)		splt53 (82)	98 (65-66)	97 (245-252)	Spli49 (82)	88 (58-66)	86 (181-211)
53	cathepsin	49,626 → 50,639	337 (38,087)		splt54 (337)	99 (334-337)	99 (1007-1014)	Spli50 (336)	94 (316-337)	89 (898-1004)
54	p49	50,688 → 52,007	439 (51,074)		splt55 (439)	99 (438–439)	99 (1312-1320)	Spli51 (446)	84 (375-446)	86 (1149-1339)
55		51,946 ← 52,113	55 (6,707)		splt56 (55)	100 (55–55)	100 (168-168)
56	fp25k	52,135 ← 52,728	197 (23,009)		splt57 (197)	100 (197–197)	99 (592-594)	Spli52 (197)	100 (197-197)	92 (548-593)
57		52,682 ← 52,885	67 (7,733)	L	splt5 (67)	100 (67–67)	100 (204-204)
58	lef-9	52,911 ← 54,407	498 (57,389)		splt59 (498)	99 (497–498)	99 (1489-1497)	Spli53 (498)	96 (479-498)	90 (1352-1498)
hr5	(8 P-I repeats)	54,677…55,304
59		54,325 → 54,501	58 (6,542)		splt60 (58)	100 (58–58)	100 (177-177)	Spli55 (87)	no similarity
hr6	(3 P-I and 10 P-II-like repeats)	56,009…57,005			hr6 (3 P-I and 20 P-II repeats)			hr6
60		55,719 ← 55,951	77 (8,445)	e	splt61 (77)	100 (49-49)	98 (230-234)
61		56,234 ← 57,337	367 (42,770)		splt62 (367)	99 (363–367)	99 (1091-1104)	Spli56 (346)	57 (213-372)	70 (784-1114)
62	rr2b	57,490 → 58,491	333 (38,448)	EC	splt63 (333)	100 (333–333)	99 (998-1002)	Spli57 (334)	90 (302-335)	86 (824-954)
63	iap3/2	58,569 ← 58,979	133 (15,619)		splt64 (136)	99 (135-136)	99 (409-411)	Spli58 (135)	72 (99-137)	82 (344-421)
64		58,912 ← 59,853	313 (35,536)		splt65 (313)	98 (308–313)	99 (934-942)	Spli59 (313)	83 (261-314)	86 (794-925)
65		59,813 ← 60,211	132 (15,174)	L	splt66 (132)	99 (131-132)	99 (395-399)	Spli60 (138)	91 (126-138)	94 (344-365)
66	lef-3	60,216 → 61,280	354 (41,335)	L	splt67 (357)	99 (352-357)	98 (1057-1074)	Spli61 (349)	89 (315-353)	89 (885-999)
67		61,536 ← 63,908	790 (91,660)	L	splt68 (790)	99 (784–790)	99 (2354-2373)	Spli62 (800)	87 (697-805)	86 (2080-2423)
68	dnapol	63,910 → 66,975	1021 (117,867)	L	splt69 (1022)	99 (1014-1022)	99 (3043-3069)	Spli63 (1020)	90 (921-1026)	87 (2685-3089)
hr7	(1 P-I and 3 P-II-like repeats)	67,916…68,117			hr7 (2 P-I repeats)			hr7
69		67,490 → 68,632	380 (44,767)	e, L	splt70 (380)	99 (378-380)	99 (1136-1143)	Spli65 (380)	81 (309-380)	85 (972-1145)
70		68,714 ← 69,343	209 (23,565)	e, L	splt71 (208)	96 (200-209)	99 (626-630)	Spli66 (207)	76 (162-213)	82 (526-644)
71		69,402 ← 69,785	127 (14,647)		splt72 (127)	100 (127-127)	100 (384-384)	Split67 (127)	97 (123-127)	93 (357-384)
72		69,804 ← 70,058	84 (9,715)	L	splt73 (84)	100 (68-68)	100 (255-255)	Spli68 (84)	99 (67-68)	96 (246-255)
73	vlf-1	70,123 ← 71,271	382 (44,974)	L	splt74 (384)	99 (341-342)	99 (1141-1155)	Spli69 (383)	97 (331-340)	92 (962-1049)
74		71,292 ← 71,653	120 (13,065)		splt75 (120)	98 (117-120)	99 (359-362)	Spli70 (120)	67 (83-124)	81 (303-375)
75	gp41	71,650 ← 72,639	329 (36,839)	EC, L	splt76 (330)	100 (305-305)	99 (988-993)	Spli71 (326)	98 (307-313)	92 (906-990)
76		72,614 ← 73,312	232 (27,218)		splt77 (232)	99 (225-227)	99 (693-699)	Spli72 (237)	86 (200-233)	92 (598-652)
77	tlp-20	73,191 ← 73,781	196 (21,630)	e	splt78 (197)	98 (194-197)	99 (590-594)	Spli73 (193)	79 (160-202)	86 (523-610)
hr8	(6 P-I repeats)	77,112…77,422			hr8 (4 P-I repeats)			hr8
78	vp91capsid	73,750 → 76,332	860 (97,827)	EC	splt79 (861)	99 (850-851)	99 (2561-2586)	Spli74 (856)	85 (734-861)	86 (2225-2589)
79	cg30	76,620 ← 77,372	250 (29,009)	E, L	splt80 (250)	99 (248-250)	99 (751-753)	Spli75 (259)	72 (192-266)	88 (544-619)
80	vp39	77,431 ← 78,339	302 (33,875)	L	splt81 (302)	100 (302-302)	99 (903-909)	Spli76 (302)	98 (296-302)	92 (837-909)
81	lef-4	78,341 → 79,768	475 (54,707)	L	splt82 (475)	99 (473-475)	99 (1420-1428)	Spli77 (489)	85 (414-489)	85 (1257-1471)
82	p33	79,814 ← 80,581	255 (30,662)	EC	splt83 (255)	99 (254-255)	99 (764-768)	Spli78 (255)	97 (247-255)	92 (706-766)
83		80,580 → 81,128	182 (21,402)		splt84 (182)	99 (181-182)	99 (547-549)	Spli79 (177)	93 (169-182)	92 (504-549)
84	odv-e25	81,125 → 81,808	227 (24,897)	L	splt85 (227)	100 (227-227)	99 (681-684)	Spli80 (226)	95 (215-227)	92 (628-684)
85	DNA helicase	81,897 ← 85,604	1235 (144,651)	EC, L	splt86 (1235)	99 (1233-1235)	99 (3690-3708)	Spli81 (1251)	92 (1155-1251)	91 (3059-3373)
86		85,573 → 86,085	170 (19,203)	L	splt87 (170)	100 (170-170)	99 (510-513)	Spli82 (171)	96 (165-171)	92 (474-516)
87	38k	86,092 ← 87,006	304 (35,989)	L	splt88 (304)	99 (302-304)	99 (913-915)	Spli83 (305)	94 (287-305)	91 (839-918)
88	lef-5	86,902 → 87,810	302 (34937)		splt89 (302)	99(301-302)	99 (904-909)	Spli84 (297)	84 (256-305)	87 (804-919)
89	p6.9	87,828 ← 88,082	84 (9,986)		splt90 (84)	100 (10-10)	100 (255-255)	Spli85 (87)	100(10-10)	88 (235-267)
hr9	(8 P-I repeats)	90,305…90,732			hr9 (2 P-I repeats)
90	p40	88,140 ← 89,234	364 (41,319)	e, L	splt91 (363)	99 (363-364)	99 (1088-1095)	Spli86 (367)	90 (331-367)	90 (998-1105)
91	p12	89,648 ← 90,019	123 (13,514)	e	splt92 (121)	89 (109-123)	97 (362-372)	Spli87 (122)	84 (103-123)	86 (310-360)
92	p45	90,016 ← 91,137	373 (44,041)	L	splt93 (373)	100 (373-373)	99 (1118-1122)	Spli88 (375)	95 (358-375)	90 (1017-1125)
93	vp80	91,163 → 93,100	645 (73,950)	L	splt94 (644)	99 (620-627)	99 (1919-1938)	Spli89 (648)	87 (550-631)	85 (1637-1920)
94		93,100 → 93,267	55 (6,622)	EC	splt95 (55)	100 (55-55)	99 (167-168)	Spli90 (55)	98 (54-55)	96 (161-168)
95	odv-ec43	93,299 → 94,384	361 (41,601)	EC	splt96 (361)	100 (361-361)	99 (1072-1086)	Spli91 (361)	99 (357-361)	92 (995-1086)
96		94,465 → 94,803	112 (13,155)	e, L	splt97 (112)	99 (111-112)	99 (334-339)	Spli92 (112)	91 (102-112)	88 (299-339)
97	odv-e66	94,793 ← 96,871	692 (78,135)	L	splt98 (692)	99 (686-692)	99 (2063-2079)	Spli93 (715)	90 (652-723)	90 (1920-2126)
hr10	(8 P-I repeats)	98,878…99,348			hr10 (4 P-I repeats)
98	p13	96,874 ← 97,743	289 (33,771)		splt99 (289)	100 (289-289)	99 (867-870)	Spli94 (285)	96 (280-289)	88 (731-833)
99		98,203 → 99,168	321 (37,202)	e	splt100 (321)	99 (319-321)	99 (961-966)	Spli96 (322)	75 (242-322)	82 (792-969)
100		99,217 ← 99,927	236 (27,177)		splt101 (236)	99 (235-236)	99 (705-711)	Spli97 (232)	85 (205-240)	90 (471-524)
101		99,947 ← 101,320	457 (52,159)		splt102 (457)	98(449-457)	99 (1361-1374)	Spli98 (469)	79 (370-470)	81 (1148-1418)
102		101,347 ← 101,886	179 (20,892)	L	splt103 (179)	100 (179-179)	100 (540-540)	Spli99 (177)	88 (158-179)	86 (464-540)
103		101,966 ← 102,163	65 (6,941)		splt104 (66)	95 (61-64)	98 (197-201)	Spli100 (65)	70 (46-66)	80 (156-195)
104		102,301 → 103,557	418 (46,671)	L	splt105 (418)	99 (417-418)	99 (1250-1257)	Spli101 (431)	89 (373-421)	87 (1084-1249)
hr11	(7 P-I and 24 P-II-like repeats)	104,511…107,449			hr11 (4 P-I repeats)
105		104,797 ← 105,618	273 (32,602)	e	splt106 (267)	97 (264-273)	96 (793-822)	Spli102 (349)	68 (149-218)	77 (493-640)
106	pif-3	105,647 → 106,249	200 (22,627)		splt107 (200)	99 (198-200)	99 (598--603)	spli103 (200)	93 (185-199)	88 (531-604)
107		106,259 → 106,611	117 (13,120)	EC, L	splt108 (117)	100 (114-114)	99 (350-354)	Spli104 (78)	85 (66-78)	85 (198-234)
108	alk-exo	106,629 ← 107,855	408 (47,370)	EC	splt109 (408)	99 (403-408)	99 (1214-1227)	Spli105 (415)	82 (335-411)	84 (1034-1232)
109		107,940 ← 109,088	382 (43,923)	e	splt110 (376)	94 (360-384)	96 (1113-1155)	Spli106 (319)	74 (171-230)	82 (571-695)
110		109,050 → 109,208	52 (6,012)	e, L	splt111 (52)	100 (52-52)	99 (157-159)	Spli107 (63)	55 (34-62)	87 (97-112)
111		109,211 ← 109,594	127 (14,844)	L	splt112 (127)	99 (126-127)	99 (382-384)	Spli108 (131)	80 (105-131)	86 (272-318)
112		109,596 → 110,801	401 (47,016)		splt113 (401)	99 (382-386)	99 (1199-1206)	Spli109 (410)	84 (331-395)	86 (1056-1233)
113	lef-2	110,850 ← 111,482	210 (24,445)		splt114 (254)	100 (210-210)	99 (630-633)	Spli110 (258)	79 (207-261)	88 (580-660)
114		111466 ← 111,813	115 (12,458)	e	splt115 (114)	98 (113-115)	99 (344-348)	Spli111 (140)	83 (95-114)	87 (310-355)
115	p24capsid	111861 → 112,595	244 (27,346)	e	splt116 (244)	99 (243-244)	99 (731-735)	Spli112 (239)	91 (219-241)	89 (628-703)
hr12	(7 P-I repeats)	115,638…116,055
116		112,974 → 113,292	106 (12,610)	e	splt117 (105)	95 (98-103)	98 (313-319)
117		113,102 → 115,864	920 (105,521)	L	splt118 (919)	97 (900-927)	98 (2716-2776)	Spli113 (928)	84 (763-910)	85 (2346-2747)
118		115,881 ← 116,609	242 (27,715)	L	splt119 (239)	98 (238-242)	98 (717-729)	Spli114 (243)	89 (217-243)	86 (631-732)
119	bro-a	116,671 ← 117,230	186 (21,909)		splt120 (186)	99 (185-186)	99 (559-561)	Spli115 (184)	87 (162-186)	88 (497-563)
120	egt	117,486 ← 119,057	523 (60,242)		splt121 (522)	99 (518-523)	99 (1558-1572)	spli116 (532)	86 (453-529)	86 (1332-1540)
121	fgf	119,185 → 119,919	244 (27,301)	L	splt122 (246)	97 (246-247)	98 (727-744)	Spli117 (243)	81 (199-247)	82 (618-750)
122		119,944 ← 120,177	77 (9,270)	e	splt123 (77)	99 (76-77)	99 (233-234)	Spli118 (77)	90 (69-77)	87 (204-235)
123	pif1	120,198 ← 121,778	526 (59,815)	e, L	splt124 (525)	99 (504-505)	99 (1571-1581)	Spli119 (525)	83 (417-505)	84 (1338-1590)
hr13	(2 P-I repeats)	125,032…125,152			hr13 (3 P-I repeats)			hr13
124	bro-b	122,303 → 122,919	205 (23,631)		splt125 (478)	78 (190-244)	91 (560-615)
125	38.7k	123,903 ← 124,928	341 (40,632)	L	splt128 (342)	99 (341-342)	99 (1023-1029)	Spli120 (345)	83 (284-343)	84 (865-1029)
126	lef-1	124,915 ← 125,610	231 (27,425)	L	splt129 (231)	100 (231-231)	99 (695-696)	Spli121 (231)	93 (214-231)	91 (631-696)
127		125,591 ← 125,953	120 (14,038)	EC	splt130 (122)	97 (110-113)	98 (360-369)	Spli122 (128)	86 (103-120)	91 (266-291)
128		125,950 ← 126,480	176 (20,971)		splt131 (176)	99 (174-176)	99 (528-531)	Spli123 (176)	90 (170-176)	88 (466-531)
129	calyx/pep	126,484 ← 127,521	345 (38,506)	EC	splt132 (344)	94 (323-345)	99 (1023-1038)	Spli124 (353)	94 (262-278)	85 (907-1071)
130	pkip	127,550 → 128,167	205 (23,797)		splt133 (205)	99 (202-205)	99 (611-618)	Spli125 (179)	87 (157-180)	87 (474-543)
131	arif-1	128,205 ← 128,942	245 (27,656)		splt134 (245)	99 (244-245)	99 (730-738)	Spli126 (242)	88 (219-248)	84 (623-745)
132	pif-2	128,916 → 130,193	425 (48,526)		splt135 (425)	99 (424-425)	99 (1270-1278)	Spli127 (421)	92 (371-404)	89 (1106-1247)
hr14	(2 P-I and 6 P-II-like repeats)	131,598…132,033			hr14 (2 P-I repeats)			hr14
133		131,264 → 133,312	682 (76,837)		splt136 (682)	98 (670-684)	99 (2027-2055)	Spli128 (678)	89 (606-683)	87 (1765-2039)
134		133,361 ← 134,056	231 (27,429)		splt137 (231)	99 (189-191)	99 (688-696)	Spli129 (242)	70 (170-243)	77 (561-734)
135		134,154 → 134,933	259 (31,224)		splt138 (259)	98 (255-259)	99 (772-780)	Spli130 (258)	86 (223-259)	86 (670-779)
hr15	(6 P-II-like repeats)	136,511…136,711			hr15 (3 P-I and 26 P-II repeats)			hr15
136		135,314 ← 135,497	61 (7,570)		splt139 (60)	96 (51-53)	96 (177-184)	Spli131 (136)	no similarity
137		136,027 ← 136,875	282 (34,042)		splt140 (282)	99 (279-282)	99 (838-849)	Spli132 (294)	no similarity
138		136,898 ← 137,083	61 (7,384)		splt141 (61)	100 (61-61)	100 (186-186)
P-I repeat: 5′-GAAAAGTCGGCCAGGTTCGATTCGAACTTGTCTGACTTTTC-3′ (underlined nucleotides differ in the majority sequence of SpltMNPV P-I repeats); P-II-like repeat: 5′-AACATGTT (N)11–34.
P-II-like repeat: 5′-AACATGTT (N)11–34.
b
Arrows indicate 5′ → 3′ orientation of the ORFs.
c
EC, early promoter motif; e, CGTGC motif within 210 bp of the initiation codon; L, late promoter

## Sheet: TAX1
ORF comparison SpltNPV-Pak-TAX1 with SpltNPV-G2 and SpliNPV-AN1956
Note: comparison here is to the G2 and not the G2b sequence. Also note that ORF numbers given in the manuscript always refer to SpltNPB-G2/G2b.
ORF or feature	Namea	Positionb	# of aa (size, Da)	Promoter motifsc	Comparison with related NPVs
					SpltNPV-G2			SpliNPV-AN1956
					ORF (aa) or hr	% aa ID (range)	% nt ID (range)	ORF (aa) or hr	% aa ID (range)	% nt ID (range)
1	polh	1 → 750	249 (29,233)	L	splt1 (249)	100 (249–249)	99 (744-750)	Spli1(248)	99 (248-249)	93 (700-750)
2	orf1629	747 ← 2,393	548 (60,848)	e	splt2 (548)	95 (521-595)	98 (1618-1656)	Spli2 (544)	81 (344-424)	84 (1064-1258)
3	pk-1	2,392 → 3,207	271 (31,725)		splt3 (270)	99 (268–271)	99 (806-816)	Spli3 (278)	87 (236-272)	88 (712-811)
4	hoar	3,523 ← 5,754	743 (84,144)	EC	splt4 (731)	93 (629 -679)	94 (2119-2249)	Spli4 (792)	83 (379-458)	82 (1279-1561)
5		6,108 ← 6,309	67 (7,611)		splt5 (67)	100 (67-67)	99 (201-202)	Spli5 (64)	63 (34-54)	89 (91-102)
6		6,306 ← 6,590	94 (11,059)		splt6 (94)	99 (93–94)	99 (283-285)
7		6,526 → 8,682	718 (81,136)	L	splt7 (717)	98(643 - 657)	97 (2109-2166)	Spli6 (754)	64 (383-597)	83 (1133-1367)
8	ie-0	8,937 → 9,809	290 (33,499)		splt8 (289)	99 (287–290)	99 (862-873)	Spli7 (291)	90 (261-291)	86 (755-873)
					Splt9 (51)
9	dutpase	9,861 → 10,358	165 (18,061)	e, L	splt10 (164)	100 (152-152)	99 (493-498)	Spli8 (171)	83 (142-171)	87 (369-424)
hr1	(5 P-I repeats)	10,794…11,070			hr1 (4 P-I repeats)
10		10,863 → 12,272	469 (55,623)	EC, L	splt11 (469)	99 (468–469)	99 (1403-1410)	Spli9 (473)	97 (460-473)	91 (1264-1391)
11	odv-e18	12,296 → 12,547	83 (9,222)	L	splt12 (83)	100 (83–83)	100 (252-252)	Spli10 (83)	100 (83-83)	98 (244-250)
12	odv-ec27	12,586 → 13,437	283 (32,817)	–	splt13 (283)	100 (283-283)	99 (850-852)	Spli11 (284)	95 (271-284)	91 (777-853)
13		13,469 → 13,750	93 (10,802)	EC	splt14 (93)	100(93-93)	99 (281-282)	Spli12 (93)	94 (87-93)	89 (248-280)
14		13,794 ← 14,393	199 (22,101)	L	splt15 (200)	99 (198-200)	99 (597-603)	Spli13 (204)	80 (164-206)	84 (521-622)
15	i.e.-1	14,566 → 16,635	689 (78,047)	e, L	splt16 (688)	99 (654-656)	99 (2057-2070)	Spli14 (749)	71 (516-727)	88 (1184-1339)
16	odv-e56	16,777 → 17,886	369 (40,010)	e, L	splt17 (371)	99 (348-351)	99 (1099-1116)	Spli15 (370)	93 (327-351)	89 (988-1113)
17		17,901 → 18,452	183 (21,093)	–	splt18 (183)	99 (182-183)	99 (549-552)	Spli16 (183)	95 (173-183)	91 (504-552)
18	p10	18,517 → 18,834	105 (11,266)	EC, L	splt19 (105)	100 (74–74)	100 (318-318)	Spli17 (104)	99 (79-80)	91 (286-316)
19		18,812 → 19,753	313 (36,217)		splt20 (314)	98 (308–315)	99 (925-948)	Spli18 (323)	79 (256-323)	83 (816-980)
20	p74	19,782 ← 21,755	657 (75,873)		splt21 (657)	99 (655-657)	99 (1959-1974)	Spli19 (658)	93 (614-661)	90 (1782-1971)
21		21,758 ← 22,104	115 (13,126)		splt22 (114)	95 (105-111)	97 (337-348)
22	rr1	22,144 ← 24,456	770 (86,806)	L	splt23 (770)	99 (765–770)	99 (2293-2313)	Spli20 (828)	85 (690-812)	88 (2019-2290)
23		24,664 → 25,866	400 (46,544)		splt24 (399)	98 (392–400)	99 (1190-1203)	Spli21 (406)	58 (239-415)	76 (835-1104)
hr2	(10 P-I and 6 P-II-like repeats)	26,117…27,290			hr2 and hr3 (6 P-I and 4 P-II repeats)
24		26,643 ← 26,817	58 (6,735)	L	splt25 (59)	98 (55–56)	98 (172-175)
25		27,243 → 28,136	297 (34,813)	e	splt26 (297)	99 (294–297)	99 (887-894)	Spli22 (334)	87 (278-319)	87 (846-973)
26	me53	28,157 ← 29,062	301 (36,295)		splt27 (301)	100 (301–301)	99 (903-906)	Spli23 (304)	94 (283-301)	91 (836-914)
27		29,094 → 29,357	87 (10,530)		splt28 (86)	100 (86-86)	99 (259-261)	Spli24 (68)	76 (52-68)	87 (155-179)
28	lef-6	29,368 ← 29,805	145 (18,243)	e	splt29 (145)	99 (143–145)	99 (434-438)	Spli25 (153)	71 (113-159)	86 (285-332)
29	dbp	29,869 ← 30,741	290 (33,663)		splt30 (290)	99 (289–290)	99 (869-873)	Spli26 (286)	80 (233-290)	85 (711-841)
30		30,831 → 31,260	143 (16,576)	EC, e, L	splt31 (149)	97 (148–153)	99 (426-430)	Spli27 (133)	90 (120-133)	88 (357-404)
31	ubi/gp37	31,229 → 32,284	351 (39,896)		splt32 (351)	99 (350-351)	99 (1046-1056)	Spli28 (337)	92 (311-337)	88 (892-1014)
32	39k	32,340 ← 33,308	322 (36,551)		splt33 (322)	99 (321-323)	99 (964-972)	Spli29 (330)	76 (258-339)	82 (818-1000)
33	lef-11	33,175 ← 33,603	142 (17,122)		splt34 (144)	94 (135-144)	99 (428-432)	Spli30 (143)	86 (123-143)	90 (390-432)
34		33,573 ← 34,235	220 (26,559)		splt35 (220)	100 (220-220)	99 (661-663)	Spli31 (226)	86 (195-226)	86 (589-681)
35	p47	34,305 ← 35,573	422 (49,379)		splt36 (422)	99 (417-422)	99 (1253-1269)	Spli32 (843)	88 (370-422)	85 (1082-1267)
36	lef-12	35,600 → 36,205	201 (23,605)	L	splt37 (201)	99 (199–201)	99 (603-606)	Spli33 (198)	85 (169-198)	85 (493-582)
hr3	(1 P-1 repeat)	36,506…36,547
37	lef-8	36,410 ← 39,160	916 (106,101)	L	splt38 (918)	99 (911-918)	99 (2729-2757)	Spli34 (911)	90 (825-919)	88 (2438-2764)
38	bjdp	39,159 → 40,067	302 (34,679)	EC	splt39 (302)	99 (300–302)	99 (905-909)	Spli35 (303)	91 (275-303)	87 (793-914)
39		40,087 → 40,656	189 (21,637)		splt40 (189)	100 (189-189)	99 (568-570)	Spli36 (189)	88 (167-189)	89 (510-571)
40		40,676 ← 40,840	54 (6,209)	L	splt41 (54)	98 (53-54)	98 (162-165)	Spli37 (64)	64 (41-64)	88 (87-99)
41	chitA	40,853← 42,547	564 (63,101)	L	splt42 (564)	99 (563–564)	99 (1684-1695)	Spli38 (599)	92 (539-584)	90 (1532-1710)
hr4	(5 P-I repeats)	42,837…43,091			hr4 (2 P-1 repeats)
42		43,098 ← 43,712	204 (24,534)	L	splt43 (204)	100 (204–204)	99 (612-615)	Spli39 (200)	64 (130-203)	75 (468-627)
43		43,856 ← 44,482	208 (25,151)	EC, L	splt44 (208)	99 (206–208)	99 (624-627)	Spli40 (212)	88 (169-212)	87 (550-633)
44		44,552 → 44,965	137 (16,284)	e	splt45 (137)	100 (137-137)	99 (413-414)	Spli41 (148)	83 (123-148)	89 (334-374)
45		45,003 ← 46,265	420 (47,017)		splt46 (422)	92 (390–423)	98 (1251-1272)	Spli42 (422)	81 (345-427)	83 (1072-1286)
46		46,270 ← 46,497	75 (9,089)	EC, L	splt47 (75)	100 (75–75)	99 (227-228)	Spli43 (75)	95 (71-75)	93 (213-228)
47	lef-10	46,457 → 46,711	84 (9,378)	L	splt48 (84)	100 (84-84)	100 (255-255)	Spli44 (82)	86 (72-84)	91 (232-255)
48	vp1054	46,545 → 47,600	351 (40,790)	L	splt49 (352)	99 (333-335)	99 (1053-1059)	Spli45 (345)	91 (306-336)	88 (908-1032)
49		47,721 → 47,936	71 (8,233)	e, L	splt50 (71)	99 (70–71)	99 (215-216)	Spli46 (71)	80 (57-71)	85 (187-219)
50		48,238 → 48,757	173 (20,407)		splt51 (173)	99 (172–173)	99 (517-520)	Spli47 (166)	92 (153-166)	89 (445-500)
51		48,788 ← 49,306	172 (19,284)	e, L	splt52 (174)	98 (155-158)	98 (514-525)	Spli48 (189)	67 (103-153)	93 (208-224)
52		49,331 ← 49,582	83 (9,701)		splt53 (82)	98 (65 - 66)	97 (245-252)	Spli49 (82)	88 (58-66)	86 (181-211)
53	cathepsin	49,629 → 50,642	337 (37,958)		splt54 (337)	99 (333-337)	99 (1006-1014)	Spli50 (336)	93 (315-337)	90 (899-1004)
54	p49	50,691 → 52,010	439 (15,107)		splt55 (439)	99 (437–439)	99 (1311-1320)	Spli51 (446)	84 (374-446)	86 (1148-1339)
55		51,949 ← 52,116	55 (6,707)		splt56 (55)	100 (55–55)	100 (168-168)
56	fp25k	52,138 ← 52,731	197 (23,009)		splt57 (197)	100 (197-197)	99 (592-594)	Spli52 (197)	100 (197-197)	92 548-593)
57		52,685 ← 52,888	67 (7,733)	L	splt5 (67)	100 (67–67)	100 (204-204)
58	lef-9	52,902 ← 54,398	498 (57,389)		splt59 (498)	99 (497–498)	99 (1488-1497)	Spli53 (498)	96 (479-498)	90 (1351-1498)
hr5	(8 P-I repeats)	54,677…55,304			hr5 (8 P-1 repeats)
59		54,316 → 54,492	58 (6,542)		splt60 (58)	100 (58–58)	100 (177-177)	Spli55 (87)
hr6	(3 P-I and 10 P-II-like repeats)	56,009…57,005			hr6 (3 P-I and 20 P-II repeats)			hr6
60		56,205 ← 57,308	367 (42,772)		splt62 (367)	98 (361-367)	99 (1089-1104)	Spli56 (346)	57 (213-372)	70 (783-1111)
61	rr2b	57,461 → 58,462	333 (38,448)	EC	splt63 (333)	100 (333-333)	99 (999-1002)	Spli57 (334)	90 (302-335)	86 (825-954)
62	iap3/2	58,540 ← 58,944	134 (15,446)		splt64 (136)	95 (129-136)	98 (403-411)	Spli58 (135)	74 (102-137)	82 (342-419)
63		58,877 ← 59,818	313 (35,605)		splt65 (313)	98 (307–313)	99 (933-942)	Spli59 (313)	83 (261-314)	86 (793-925)
64		59,778 ← 60,176	132 (15,174)	L	splt66 (132)	99 (131-132)	99 (396-399)	Spli60 (138)	91 (126-138)	95 (345-365)
65	lef-3	60,181 → 61,245	354 (41,335)	L	splt67 (357)	99 (352-357)	98 (1057-1074)	Spli61 (349)	89 (315-353)	89 (885-999)
66		61,501 ← 63,873	790 (91,678)	L	splt68 (790)	99 (784–790)	99 (2352-2373)	Spli62 (800)	87 (697-805)	86 (2080-2423)
67	dnapol	63,875 → 66,940	1021 (117,815)	L	splt69 (1022)	99 (1016-1022)	99 (3045-3069)	Spli63 (1020)	90 (923-1026)	87 (2687-3089)
68		67,455 → 68,597	380 (44,767)	e, L	splt70 (380)	99 (378 - 380)	99 (1135-1143)	Spli65 (380)	81 (307-378)	85 (973-1145)
hr7	(1 P-I and 3 P-II-like repeats)	67,916…68,117			hr7 (2 P-I repeats)			hr7
69		68,684 ← 69,313	209 (23,565)	e, L	splt71 (208)	96 (200-209)	99 (625-630)	Spli66 (207)	76 (162-213)	82 (525-644)
70		69,372 ← 69,755	127 (14,647)		splt72 (127)	100 (127-127)	100 (384-384)	Split67 (127)	97 (123-127)	93 (357-384)
71		69,774 ← 70,028	84 (9,701)	L	splt73 (84)	99 (67 - 68)	99 (254-255)	Spli68 (84)	97 (66-68)	96 (245-255)
72	vlf-1	70,093 ← 71,232	379 (44,643)	L	splt74 (384)	99 (341-342)	98 (1133-1155)	Spli69 (383)	97 (331-340)	91 (966-1060)
73		71,253 ← 71,614	120 (13,037)		splt75 (120)	97 (116-120)	99 (358-362)	Spli70 (120)	67 (83-124)	81 (302-375)
74	gp41	71,611 ← 72,600	329 (36,839)	EC, L	splt76 (330)	100 (305-305)	99 (989-993)	Spli71 (326)	98 (307-313)	92 (907-990)
75		72,575 ← 73,273	232 (27,218)		splt77 (232)	99 (225-227)	99 (695-699)	Spli72 (237)	86 (200-233)	92 (598-652)
76	tlp-20	73,152 ← 73,742	196 (21,630)	e	splt78 (197)	98 (194 - 197)	99 (590-594)	Spli73 (193)	79 (160-202)	86 (523-610)
77	vp91capsid	73,711 → 76,293	860 (97,817)	EC	splt79 (861)	99 (849-861)	99 (2562-2586)	Spli74 (856)	85 (733-861)	86 (2223-2587)
hr8	(6 P-I repeats)	77,112…77,422			hr8 (4 P-I repeats)			hr8
78	cg30	76,581 ← 77,333	250 (28,961)	E, L	splt80 (250)	99 (249-250)	99 (752-753)	Spli75 (259)	73 (191-262)	88 (544-619)
79	vp39	77,392 ← 78,300	302 (33,875)	L	splt81 (302)	100 (302-302)	99 (905 - 909)	Spli76 (302)	98 (296-302)	92 (839-909)
80	lef-4	78,305 → 79,729	474 (54,575)	L	splt82 (475)	99 (472-475)	99 (1417-1425)	Spli77 (489)	84 (413-489)	85 (1254-1468)
81	p33	79,755 ← 80,542	262 (31,233)	EC	splt83 (255)	99 (254-255)	99 (763-768)	Spli78 (255)	97 (247-255)	92 (705-766)
82		80,541 → 81,089	182 (21,402)		splt84 (182)	99 (181-182)	99 (547-549)	Spli79 (177)	93 (169-182)	92 (504-549)
83	odv-e25	81,086 → 81,769	227 (24,897)	L	splt85 (227)	100 (227-227)	99 (681-684)	Spli80 (226)	95 (215-227)	92 (628-684)
84	DNA helicase	81,858 ← 85,565	1235 (144,637)	EC, L	splt86 (1235)	99 (1232-1235)	99 (3688-3708)	Spli81 (1251)	92 (1154-1251)	91 (3324-3669)
85		85,534 → 86,046	170 (19,203)	L	splt87 (170)	100 (170-170)	99 (510-513)	Spli82 (171)	96 (165-171)	92 (474-516)
86	38k	86,053 ← 86,967	304 (36,058)	L	splt88 (304)	99 (301-304)	99 (911-915)	Spli83 (305)	94 (286-305)	91 (837-918)
87	lef-5	86,863 → 87,771	302 (34,937)		splt89 (302)	99 (301-302)	99 (905-909)	Spli84 (297)	84 (270-305)	87 (803-919)
88	p6.9	87,789 ← 88,043	84 (9,986)		splt90 (84)	100 (10-10)	100 (255-255)	Spli85 (87)	100 (10-10)	88 (235-267)
89	p40	88,101 ← 89,192	363 (41,232)	e, L	splt91 (363)	100 (363-363)	99 (1087-1092)	Spli86 (367)	90 (330-367)	90 (992-1105)
hr9	(8 P-I repeats)	90,305…90,732			hr9 (2 P-I repeats)
90	p12	89,680 ← 90,048	122 (13,387)	e	splt92 (121)	89 (108 - 122)	98 (362-369)	Spli87 (122)	82 (100-122)	85 (307-360)
91	p45	90,045 ← 91,166	373 (44,041)	L	splt93 (373)	100 (373-373)	99 (1120-1122)	Spli88 (375)	95 (358-375)	91 (1019-1125)
92	vp80	91,192 → 93,141	649 (74,424)	L	splt94 (644)	98 (621-631)	99 (1922-1950)	Spli89 (648)	87 (525-631)	85 (1641-1923)
93		93,141 → 93,308	55 (6,622)	EC	splt95 (55)	100 (55-55)	99 (166-168)	Spli90 (55)	98 (54-55)	96 (162-168)
94	odv-ec43	93,340 → 94,425	361 (41,601)	EC	splt96 (361)	100 (361-361)	99 (1074-1086)	Spli91 (361)	99 (357-361)	92 (997-1086)
95		94,507 → 94,845	112 (13,185)	e, L	splt97 (112)	100 (112-112)	99 (336-339)	Spli92 (112)	92 (103-112)	88 (299-339)
96	odv-e66	94,835 ← 96,913	692 (78,136)	L	splt98 (692)	99 (687-692)	99 (2064 - 2079)	Spli93 (715)	90 (653-725)	90 (1919-2126)
97	p13	96,916 ← 97,785	289 (33,771)		splt99 (289)	100 (289-289)	99 (868-870)	Spli94 (285)	91 (262-289)	88 (732-833)
hr10	(8 P-I repeats)	98,878…99,348			hr10 (4 P-I repeats)
98		98,188 → 99,153	321 (37,218)	e	splt100 (321)	99 (318-321)	99 (960-966)	Spli96 (322)	75 (241-322)	82 (791-969)
99		99,202 ← 99,912	236 (27,163)		splt101 (236)	100 (236-236)	99 (707-711)	Spli97 (232)	86 (206-240)	90 (472-524)
100		99,932 ← 101,305	457 (52,029)		splt102 (457)	99 (451-457)	99 (1358-1374)	Spli98 (469)	79 (369-470)	81 (1144-1417)
101		101,332 ← 101,871	179 (20,892)	L	splt103 (179)	100 (179-179)	100 (540-540)	Spli99 (177)	88 (158-179)	86 (464-540)
102		101,951 ← 102,148	65 (6,971)		splt104 (66)	94 (60 - 64)	97 (195-201)	Spli100 (65)	73 (46-63)	87 (1085-1249)
103		102,286 → 103,542	418 (46,657)	L	splt105 (418)	100 (418-418)	99 (1251-1257)	Spli101 (431)	89 (373-421)	87 (1085-1249)
hr11	(7 P-I and 24 P-II-like repeats)	104,511…107,449			hr11 (4 P-I repeats)
104		104,754← 105,575	273 (32,602)	e	splt106 (267)	97 (264-273)	97 (794-822)	Spli102 (349)	67 (140-209)	75 (476-633)
105	pif-3	105,604 → 106,206	200 (22,627)		splt107 (200)	99 (198 - 220)	99 (598 - 603)	spli103 (200)	93 (185-199)	88 (531-604)
106		106,216 → 106,568	114 (12,850)	EC, L	splt108 (117)	97 (113-114)	99 (350-354)	Spli104 (78)	85 (66-78)	84 (197-234)
107	alk-exo	106,586 ← 107,812	408 (47,338)	EC	splt109 (408)	99 (404 - 408)	99 (1215 - 1227)	Spli105 (415)	82 (336-411)	84 (1029-1231)
108		107,896 ← 109,062	388 (44,509)	e	splt110 (376)	91 (358 - 392)	94 (1108 - 1179)	Spli106 (319)	74 (171-230)	82 (571-695)
109		109,024 → 109,182	52 (6,012)	e, L	splt111 (52)	100 (52-52)	99 (157-159)	Spli107 (63)	52 (32-62)	87 (97-112)
110		109,185 ← 109,568	127 (14,844)	L	splt112 (127)	99 (126 - 127)	99 (383-384)	Spli108 (131)	80 (105-131)	86 (272-318)
111		109,570 → 110,775	401 (46,998)		splt113 (401)	99 (381-386)	99 (1197-1206)	Spli109 (410)	84 (330-395)	86 (1060-1233)
112	lef-2	110,823 ← 111,455	210 (24,537)		splt114 (254)	99 (208 - 210)	99 (630-633)	Spli110 (258)	79 (205-261)	88 (580-660)
113		111, 439 ← 111, 786	115 (12,458)	e	splt115 (114)	98 (113 - 115)	98 (342-348)	Spli111 (140)	83 (95-114)	87 (310-355)
114	p24capsid	111, 834 → 112, 568	244 (27,346)	e	splt116 (244)	99 (243 - 244)	99 (730-735)	Spli112 (239)	91 (219-241)	89 (627-703)
hr12	(7 P-I repeats)	115,638…116,055						hr12
115		112, 945 → 113,262	105 (12,039)	e	splt117 (105)	96 (101 - 105)	99 (314-318)
116		113, 072 → 115,846	924 (105,989)	L	splt118 (919)	96 (895 - 929)	98 (2728-2790)	Spli113 (928)	84 (770-913)	85 (2349-2748)
117		115,863 ← 116,588	241 (27,656)	L	splt119 (239)	98 (237 - 241)	99 (717-726)	Spli114 (243)	89 (217-243)	86 (632-732)
118	bro-a	116,650 ← 117,210	186 (21,909)		splt120 (186)	99 (185 - 186)	99 (558-561)	Spli115 (184)	87 (162-186)	88 (496-563)
119	egt	117,464 ← 119, 032	522 (60,104)		splt121 (522)	99 (518-522)	99 (1553 -1569)	spli116 (532)	86 (454-529)	86 (1331-1540)
120	fgf	119, 168 → 119,902	244 (27,329)	L	splt122 (246)	96 (237 - 247)	97 (723-744)	Spli117 (243)	81 (119-247)	82 (618-750)
121		119,927 ← 120, 160	77 (9,222)	e	splt123 (77)	100 (77-77)	100 (234-234)	Spli118 (77)	91 (70-77)	87 (204-234)
122	pif-1	120,181 ← 121,761	526 (59,833)	e, L	splt124 (525)	99 (504-505)	99 (1572-1581)	Spli119 (525)	83 (418-505)	84 (1337-1590)
hr13	(2 P-I repeats)	125,032…125,152			hr13 (3 P-I repeats)			hr13
123	bro-b	122,209 → 123,639	476 (55,779)		splt125 (478)	94 (450-478)	95 (1358 - 1432)
					Splt126 (456)
124		123,726 ← 124,244	172 (19,868)		splt127 (172)	99 (171-172)	99 (513-519)
125	38.7k	124,301 ← 125,326	341 (40,632)	L	splt128 (342)	99 (339-342)	99 (1022-1029)	Spli120 (345)	82 (282-343)	84 (862-1029)
126	lef-1	125,313 ← 126, 008	231 (27,425)	L	splt129 (231)	100 (231-231)	99 (695-696)	Spli121 (231)	93 (214-231)	91 (631-696)
127		125,989 ← 126,348	119 (13,951)	EC	splt130 (122)	96 (109 - 113)	97 (359-369)	Spli122 (128)	85 (102-120)	92 (268-291)
128		126,345 ← 126,875	176 (20,999)		splt131 (176)	99 (175-176)	99 (529-531)	Spli123 (176)	91 (160-176)	88 (467-531)
129	calyx/pep	126,879 ← 127,910	343 (38,188)	EC	splt132 (344)	97 (335-344)	99 (1025-1035)	Spli124 (353)	92 (256-278)	85 (907-1065)
130	pkip	127,939 → 128,556	205(20,676)		splt133 (205)	99 (203-205)	99 (612-618)	Spli125 (179)	87 (156-180)	87 (473-543)
131	arif-1	128,594 ← 129,331	245 (27656)		splt134 (245)	99 (244-245)	99 (731-738)	Spli126 (242)	88 (219-248)	84 (624-745)
132	pif-2	129,305 → 130,582	425 (48,526)		splt135 (425)	99 (424-425)	99 (1274-1278)	Spli127 (421)	92 (371-404)	89 (1104-1247)
hr14	(2 P-I and 6 P-II-like repeats)	131,598…132,033			hr14 (2 P-I repeats)			hr14
133		131,801 → 133,849	682 (76,823)		splt136 (682)	98 (671-684)	99 (2029-2055)	Spli128 (678)	89 (607-683)	87 (1766-2039)
134		133,898 ← 134,593	231 (27,489)		splt137 (231)	99 (189-195)	99 (689-696)	Spli129 (242)	70 (170-243)	77 (562-734)
135		134,691 → 135,470	259 (31,210)		splt138 (259)	99 (256 - 259)	99 (772-780)	Spli130 (258)	86 (223-259)	86 (668-779)
136		135,847 ← 136, 030	61 (7,570)		splt139 (60)	96 (51 - 53)	96 (177-184)	Spli131 (136)	no similarrity
hr15	(6 P-II-like repeats)	136,511…136,711			hr15 (3 P-I and 26 P-II repeats)			hr15
137		136,233 ← 137, 081	282 (34,010)		splt140 (282)	99 (281-282)	99 (842-849)	Spli132 (294)	no similarrity
138		137, 104 ← 137, 289	61 (7,384)		splt141 (61)	100 (61-61)	100 (186-186)
a
P-I repeat: 5′-GAAAAGTCGGCCAGGTTCGATTCGAACTTGTCTGACTTTTC-3′ (underlined nucleotides differ in the majority sequence of SpltMNPV P-I repeats); P-II-like repeat: 5′-AACATGTT (N)11–34.
P-II-like repeat: 5′-AACATGTT (N)11–34.
b
Arrows indicate 5′ → 3′ orientation of the ORFs.
c
EC, early promoter motif; e, CGTGC motif within 210 bp of the initiation codon; L, late promoter
