# Supplementary material for: Identification of Loci Associated with Enhanced Virulence in Spodoptera litura Nucleopolyhedrovirus Isolates Using Deep Sequencing
Source: Viruses. 2019 Sep 17;11(9):872. doi: 10.3390/v11090872 (PMC6783950; doi:10.3390/v11090872)
Supplement: Supplementary file 1 [file viruses-11-00872-s001.zip › viruses-564066 revised supplementary - to proofreading/Supplementary Materials/Dataset_2/dN_dS_Results.xlsx]

## Sheet: dN dS no mutational bias
For analyses below, the transition to transversion ratio is assumed to be 1
			Resequencing analysis														De Novo Analysis
Prediction			Unique mutations in BNG and Tax1							Shared differnces with G2b							Mapping BNG to Tax1 de novo consensus
																	Red field: ORF missing in Tax1
Whole genome analysis
	Null expectation		Observations		Estimation					Observations		Estimation					Observations		Estimation
ORF number	NS	S	NS	S	pN	pS	dN	dS	dN / dS	NS	S	pN	pS	dN	dS	dN / dS	NS	S	pN	pS	dN	dS	dN / dS
All	296266	79259	125	247	0.000421918	0.00311637	0.000422037	0.00312286	0.135144	183	428	0.000617688	0.00540002	0.000617943	0.00541955	0.114021	111	247	0.000374663	0.00311637	0.000374757	0.00312286	0.120004
	Null expectation		Observations		Estimation					Observations		Estimation					Observations		Estimation
Intergenic sequences	I	S	I	S	pI	pS	dI	dS	dI / dS	I	S	pI	pS	dI	dS	dI / dS	I	S	pI	pS	dI	dS	dI / dS
All	47166	79259	110	247	0.00233219	0.00311637	0.00233582	0.00312286	0.747976	125	428	0.00265021	0.00540002	0.00265491	0.00541955	0.489876	87	247	0.00184455	0.00311637	0.00184682	0.00312286	0.591388
Gene by gene analysis
	Null expectation		Observations		Estimation					Observations		Estimation					Observations		Estimation
ORF number	NS	S	NS	S	pN	pS*	dN	dS	dN / dS	NS	S	pN	pS*	dN	dS	dN / dS	NS	S	pN	pS*	dN	dS	dN / dS
1	1778	472	0	0	0	0.00317511	0	0.00318185	0	0	6	0	0.0127119	0	0.0128208	0	0	0	0	0.00317511	0	0.00318185	0
2	3781	1160	3	5	0.000793441	0.00431034	0.000793861	0.00432278	0.183646	4	7	0.00105792	0.00603448	0.00105867	0.00605889	0.17473	4	4	0.00105792	0.00344828	0.00105867	0.00345623	0.306307
3	1950	489	2	2	0.00102564	0.00408998	0.00102634	0.00410117	0.250256	1	3	0.000512821	0.00613497	0.000512996	0.0061602	0.0832759	2	2	0.00102564	0.00408998	0.00102634	0.00410117	0.250256
4	5175	1395	5	1	0.000966184	0.000716846	0.000966806	0.000717189	1.34805	13	10	0.00251208	0.00716846	0.00251629	0.00720294	0.349343	1	1	0.000193237	0.000716846	0.000193262	0.000717189	0.269471
5	487	125	0	2	0	0.016	0	0.0161731	0	0	0	0	0.00565076	0	0.00567215	0	0	2	0	0.016	0	0.0161731	0
6	669	186	0	0	0	0.00306176	0	0.00306803	0	2	1	0.00298954	0.00537634	0.00299551	0.00539571	0.555166	0	0	0	0.00306176	0	0.00306803	0
7	5117	1345	9	3	0.00175884	0.00223048	0.00176091	0.00223381	0.7883	3	5	0.000586281	0.00371747	0.00058651	0.00372672	0.15738	7	3	0.00136799	0.00223048	0.00136924	0.00223381	0.612962
8	2081	529	0	0	0	0.00328627	0	0.00329349	0	1	6	0.000480538	0.0113422	0.000480692	0.0114288	0.0420598	0	0	0	0.00328627	0	0.00329349	0
9	368	100	0	0	0	0.0031172	0	0.00312369	0	0	1	0	0.01	0	0.0100673	0
10	1158	336	1	0	0.000863558	0.00296162	0.000864055	0.00296749	0.291174	0	4	0	0.0119048	0	0.0120003	0	1	0	0.000863558	0.00296162	0.000864055	0.00296749	0.291174
11	3321	909	0	1	0	0.00110011	0	0.00110092	0	0	6	0	0.00660066	0	0.00662988	0	0	1	0	0.00110011	0	0.00110092	0
12	599	157	0	0	0	0.00320731	0	0.00321419	0	0	0	0	0.0055576	0	0.0055783	0	0	0	0	0.00320731	0	0.00321419	0
13	2022	534	0	1	0	0.00187266	0	0.001875	0	0	3	0	0.00561798	0	0.00563912	0	0	1	0	0.00187266	0	0.001875	0
14	683	163	0	0	0	0.00345702	0	0.00346501	0	1	1	0.00146413	0.00613497	0.00146556	0.0061602	0.237908	0	0	0	0.00345702	0	0.00346501	0
15	1391	418	1	1	0.000718907	0.00239234	0.000719252	0.00239617	0.300168	0	1	0	0.00239234	0	0.00239617	0	1	1	0.000718907	0.00239234	0.000719252	0.00239617	0.300168
16	4894	1307	1	5	0.000204332	0.00382555	0.00020436	0.00383534	0.0532833	1	4	0.000204332	0.00306044	0.00020436	0.00306671	0.0666382	1	5	0.000204332	0.00382555	0.00020436	0.00383534	0.0532833
17	2575	773	0	0	0	0.00288486	0	0.00289042	0	3	7	0.00116505	0.00905563	0.00116595	0.00911074	0.127976	0	0	0	0.00288486	0	0.00289042	0
18	1305	351	0	0	0	0.00314247	0	0.00314908	0	1	2	0.000766284	0.00569801	0.000766675	0.00571976	0.13404	0	0	0	0.00314247	0	0.00314908	0
19	741	213	0	0	0	0.00298323	0	0.00298918	0	0	0	0	0.00516933	0	0.00518723	0	0	0	0	0.00298323	0	0.00298918	0
20	2231	604	0	1	0	0.00165563	0	0.00165746	0	3	7	0.00134469	0.0115894	0.0013459	0.0116799	0.115232	0	1	0	0.00165563	0	0.00165746	0
21	4615	1307	0	4	0	0.00306044	0	0.00306671	0	1	10	0.000216685	0.00765111	0.000216716	0.0076904	0.0281801	0	4	0	0.00306044	0	0.00306671	0
22	844	191	1	1	0.00118483	0.0052356	0.00118577	0.00525396	0.225691	5	0	0.00592417	0.00625421	0.00594769	0.00628043	0.94702	1	1	0.00118483	0.0052356	0.00118577	0.00525396	0.225691
23	5438	1501	0	8	0	0.00532978	0	0.00534881	0	4	12	0.000735565	0.00799467	0.000735925	0.00803759	0.0915605	0	8	0	0.00532978	0	0.00534881	0
24	2925	675	1	1	0.00034188	0.00148148	0.000341958	0.00148295	0.230594	4	4	0.00136752	0.00592593	0.00136877	0.00594946	0.230066	2	1	0.000683761	0.00148148	0.000684073	0.00148295	0.461293
25	411	129	1	0	0.00243309	0.00278819	0.00243705	0.00279339	0.872434	1	1	0.00243309	0.00775194	0.00243705	0.00779228	0.312751	1	0	0.00243309	0.00278819	0.00243705	0.00279339	0.872434
26	2124	558	4	4	0.00188324	0.00716846	0.00188561	0.00720294	0.261783	0	1	0	0.00179211	0	0.00179426	0	3	5	0.00141243	0.00896057	0.00141376	0.00901453	0.156831
27	2184	534	0	3	0	0.00561798	0	0.00563912	0	0	1	0	0.00187266	0	0.001875	0	0	2	0	0.00374532	0	0.0037547	0
28	610	173	0	0	0	0.00301463	0	0.00302071	0	0	1	0	0.00578035	0	0.00580274	0	0	0	0	0.00301463	0	0.00302071	0
29	1033	281	0	0	0	0.00311464	0	0.00312112	0	2	2	0.00193611	0.00711744	0.00193861	0.00715142	0.27108	0	0	0	0.00311464	0	0.00312112	0
30	2098	521	0	1	0	0.00191939	0	0.00192185	0	1	3	0.000476644	0.00575816	0.000476796	0.00578038	0.0824853	0	1	0	0.00191939	0	0.00192185	0
31	1062	288	0	1	0	0.00347222	0	0.00348028	0	0	2	0	0.00694444	0	0.00697679	0	0	1	0	0.00347222	0	0.00348028	0
32	2456	712	0	3	0	0.00421348	0	0.00422536	0	1	5	0.000407166	0.00702247	0.000407277	0.00705556	0.0577243	0	3	0	0.00421348	0	0.00422536	0
33	2297	610	1	2	0.00043535	0.00327869	0.000435477	0.00328588	0.13253	1	1	0.00043535	0.00163934	0.000435477	0.00164114	0.26535	1	2	0.00043535	0.00327869	0.000435477	0.00328588	0.13253
34	1028	277	0	0	0	0.00313797	0	0.00314456	0	1	0	0.000972763	0.00543746	0.000973394	0.00545727	0.178367	0	0	0	0.00313797	0	0.00314456	0
35	1561	428	0	3	0	0.00700935	0	0.00704231	0	0	1	0	0.00233645	0	0.0023401	0	0	3	0	0.00700935	0	0.00704231	0
36	2987	820	4	8	0.00133914	0.0097561	0.00134033	0.00982011	0.136489	2	6	0.000669568	0.00731707	0.000669867	0.007353	0.0911012	4	8	0.00133914	0.0097561	0.00134033	0.00982011	0.136489
37	1433	385	3	0	0.00209351	0.00314523	0.00209644	0.00315184	0.665147	0	1	0	0.0025974	0	0.00260191	0	3	0	0.00209351	0.00314523	0.00209644	0.00315184	0.665147
38	6575	1696	3	15	0.000456274	0.00884434	0.000456413	0.0088969	0.0513002	2	6	0.000304183	0.00353774	0.000304244	0.00354611	0.0857967	4	15	0.000608365	0.00884434	0.000608612	0.0088969	0.0684072
39	2099	628	2	2	0.000952835	0.00318471	0.00095344	0.00319149	0.298744	0	1	0	0.00159236	0	0.00159405	0	2	2	0.000952835	0.00318471	0.00095344	0.00319149	0.298744
40	1345	365	0	1	0	0.00273973	0	0.00274474	0	0	1	0	0.00273973	0	0.00274474	0	0	1	0	0.00273973	0	0.00274474	0
41	390	105	1	0	0.0025641	0.00314003	0.0025685	0.00314663	0.81627	1	2	0.0025641	0.0190476	0.0025685	0.0192937	0.133126	1	0	0.0025641	0.00314003	0.0025685	0.00314663	0.81627
42	3954	1131	3	3	0.000758725	0.00265252	0.000759109	0.00265722	0.285678	0	7	0	0.00618921	0	0.00621489	0	3	2	0.000758725	0.00176835	0.000759109	0.00177043	0.42877
43	1516	329	1	3	0.000659631	0.00911854	0.000659921	0.00917443	0.0719305	0	3	0	0.00911854	0	0.00917443	0	1	3	0.000659631	0.00911854	0.000659921	0.00917443	0.0719305
44	1524	357	1	0	0.000656168	0.00350945	0.000656455	0.00351769	0.186616	1	1	0.000656168	0.00280112	0.000656455	0.00280636	0.233917	1	0	0.000656168	0.00350945	0.000656455	0.00351769	0.186616
45	991	251	0	0	0	0.00329584	0	0.00330311	0	0	0	0	0.00571101	0	0.00573287	0	0	0	0	0.00329584	0	0.00330311	0
46	2964	843	0	4	0	0.00474496	0	0.00476003	0	0	6	0	0.00711744	0	0.00715142	0	0	4	0	0.00474496	0	0.00476003	0
47	556	128	0	1	0	0.0078125	0	0.00785347	0	0	0	0	0.00616753	0	0.00619303	0	0	1	0	0.0078125	0	0.00785347	0
48	602	163	0	0	0	0.00312602	0	0.00313256	0	0	0	0	0.00541676	0	0.00543641	0	0	0	0	0.00312602	0	0.00313256	0
49	2490	687	1	0	0.000401606	0.0030802	0.000401714	0.00308654	0.13015	0	1	0	0.0014556	0	0.00145702	0	1	0	0.000401606	0.0030802	0.000401714	0.00308654	0.13015
50	517	131	1	0	0.00193424	0.00329475	0.00193673	0.00330201	0.586533	0	0	0	0.00570912	0	0.00573096	0	1	0	0.00193424	0.00329475	0.00193673	0.00330201	0.586533
51	1240	326	1	0	0.000806452	0.00319958	0.000806886	0.00320642	0.251647	0	3	0	0.00920245	0	0.00925938	0	1	0	0.000806452	0.00319958	0.000806886	0.00320642	0.251647
52	1233	342	0	0	0	0.00306742	0	0.00307371	0	4	3	0.00324412	0.00877193	0.00325116	0.00882363	0.36846	0	0	0	0.00306742	0	0.00307371	0
53	594	153	0	0	0	0.00325198	0	0.00325905	0	0	2	0	0.0130719	0	0.0131872	0	0	0	0	0.00325198	0	0.00325905	0
54	2391	651	1	2	0.000418235	0.0030722	0.000418352	0.00307851	0.135894	2	2	0.00083647	0.0030722	0.000836937	0.00307851	0.271865	1	2	0.000418235	0.0030722	0.000418352	0.00307851	0.135894
55	3178	782	1	2	0.000314663	0.00255754	0.000314729	0.00256192	0.122849	1	5	0.000314663	0.00639386	0.000314729	0.00642127	0.0490135	1	2	0.000314663	0.00255754	0.000314729	0.00256192	0.122849
56	408	96	0	0	0	0.00349686	0	0.00350503	0	0	0	0	0.00605933	0	0.00608394	0	0	0	0	0.00349686	0	0.00350503	0
57	1420	362	0	0	0	0.00327882	0	0.00328601	0	0	2	0	0.00552486	0	0.00554531	0	0	0	0	0.00327882	0	0.00328601	0
58	478	134	0	0	0	0.00304204	0	0.00304823	0	0	0	0	0.00527123	0	0.00528984	0	0	0	0	0.00304204	0	0.00304823	0
59	3552	939	0	1	0	0.00106496	0	0.00106572	0	1	7	0.000281532	0.00745474	0.000281584	0.00749204	0.0375845	0	1	0	0.00106496	0	0.00106572	0
60	416	115	0	0	0	0.0030755	0	0.00308182	0	0	0	0	0.0053292	0	0.00534822	0	0	0	0	0.0030755	0	0.00308182	0
61	566	136	2	0	0.00353357	0.00342339	0.00354192	0.00343123	1.03226	0	0	0	0.00593203	0	0.00595562	0	2	1	0.00353357	0.00735294	0.00354192	0.00738922	0.479336
62	2678	634	2	2	0.000746826	0.00315457	0.000747198	0.00316123	0.236363	3	7	0.00112024	0.011041	0.00112108	0.0111231	0.100788	2	2	0.000746826	0.00315457	0.000747198	0.00316123	0.236363
63	2389	617	0	1	0	0.00162075	0	0.0016225	0	0	3	0	0.00486224	0	0.00487807	0	0	1	0	0.00162075	0	0.0016225	0
64	979	254	0	0	0	0.00323331	0	0.0032403	0	1	1	0.00102145	0.00393701	0.00102215	0.00394738	0.258943	0	0	0	0.00323331	0	0.0032403	0
65	2195	631	1	2	0.000455581	0.00316957	0.000455719	0.00317629	0.143475	4	1	0.00182232	0.00158479	0.00182454	0.00158646	1.15007	1	2	0.000455581	0.00316957	0.000455719	0.00317629	0.143475
66	929	268	0	1	0	0.00373134	0	0.00374066	0	0	2	0	0.00746269	0	0.00750006	0	0	1	0	0.00373134	0	0.00374066	0
67	2614	608	0	2	0	0.00328947	0	0.00329671	0	1	8	0.000382555	0.0131579	0.000382653	0.0132747	0.0288258	0	2	0	0.00328947	0	0.00329671	0
68	5497	1622	1	5	0.000181917	0.00308261	0.000181939	0.00308897	0.0588998	4	7	0.00072767	0.00431566	0.000728023	0.00432812	0.168207	1	5	0.000181917	0.00308261	0.000181939	0.00308897	0.0588998
69	7307	1900	2	0	0.00027371	0.00322763	0.00027376	0.00323459	0.0846352	0	18	0	0.00947368	0	0.00953403	0	2	0	0.00027371	0.00322763	0.00027376	0.00323459	0.0846352
70	2802	627	0	1	0	0.0015949	0	0.00159659	0	2	4	0.000713776	0.00637959	0.000714116	0.00640687	0.111461	0	1	0	0.0015949	0	0.00159659	0
71	1505	376	0	1	0	0.00265957	0	0.0026643	0	1	0	0.000664452	0.00577386	0.000664746	0.0057962	0.114687	0	1	0	0.00265957	0	0.0026643	0
72	920	232	0	0	0	0.00330737	0	0.00331469	0	0	0	0	0.00573099	0	0.005753	0	0	0	0	0.00330737	0	0.00331469	0
73	600	165	1	0	0.00166667	0.00308813	0.00166852	0.00309451	0.539188	0	0	0	0.0053511	0	0.00537028	0	1	0	0.00166667	0.00308813	0.00166852	0.00309451	0.539188
74	2793	672	1	3	0.000358038	0.00446429	0.000358123	0.00447763	0.0799807	1	3	0.000358038	0.00446429	0.000358123	0.00447763	0.0799807	0	3	0	0.00446429	0	0.00447763	0
75	826	263	1	0	0.00121065	0.00275798	0.00121163	0.00276306	0.438511	2	1	0.00242131	0.00380228	0.00242522	0.00381195	0.636216	1	0	0.00121065	0.00275798	0.00121163	0.00276306	0.438511
76	2329	650	0	1	0	0.00153846	0	0.00154004	0	0	1	0	0.00153846	0	0.00154004	0	0	1	0	0.00153846	0	0.00154004	0
77	1689	408	0	4	0	0.00980392	0	0.00986856	0	2	1	0.00118413	0.00245098	0.00118507	0.00245499	0.482717	0	4	0	0.00980392	0	0.00986856	0
78	1427	355	0	0	0	0.00334347	0	0.00335095	0	0	0	0	0.00579355	0	0.00581604	0	0	0	0	0.00334347	0	0.00335095	0
79	6089	1669	2	3	0.000328461	0.00179748	0.000328533	0.00179964	0.182555	7	10	0.00114961	0.00599161	0.0011505	0.00601567	0.19125	3	3	0.000492692	0.00179748	0.000492854	0.00179964	0.273862
80	1816	443	1	0	0.000550661	0.0033965	0.000550863	0.00340421	0.161818	1	0	0.000550661	0.00588543	0.000550863	0.00590864	0.0932301	1	0	0.000550661	0.0033965	0.000550863	0.00340421	0.161818
81	2105	622	0	4	0	0.00643087	0	0.0064586	0	0	3	0	0.00482315	0	0.00483873	0	0	4	0	0.00643087	0	0.0064586	0
82	3392	892	1	0	0.000294811	0.00319892	0.000294869	0.00320576	0.0919811	3	4	0.000884434	0.0044843	0.000884956	0.00449776	0.196755	0	0	0	0.00319892	0	0.00320576	0
83	1855	449	0	1	0	0.00222717	0	0.00223048	0	1	1	0.000539084	0.00222717	0.000539277	0.00223048	0.241776	0	1	0	0.00222717	0	0.00223048	0
84	1317	330	0	0	0	0.00332428	0	0.00333167	0	1	1	0.000759301	0.0030303	0.000759686	0.00303644	0.25019	0	0	0	0.00332428	0	0.00333167	0
85	1587	465	0	0	0	0.00293929	0	0.00294507	0	0	3	0	0.00645161	0	0.00647952	0	0	0	0	0.00293929	0	0.00294507	0
86	8954	2170	1	11	0.000111682	0.00506912	0.00011169	0.00508633	0.0219589	2	11	0.000223364	0.00506912	0.000223397	0.00508633	0.0439211	1	11	0.000111682	0.00506912	0.00011169	0.00508633	0.0219589
87	1199	340	0	0	0	0.00301494	0	0.00302101	0	0	2	0	0.00588235	0	0.00590554	0	0	0	0	0.00301494	0	0.00302101	0
88	2173	572	1	1	0.000460193	0.00174825	0.000460335	0.00175029	0.263004	1	1	0.000460193	0.00174825	0.000460335	0.00175029	0.263004	1	1	0.000460193	0.00174825	0.000460335	0.00175029	0.263004
89	2142	585	1	2	0.000466853	0.0034188	0.000466999	0.00342662	0.136286	0	2	0	0.0034188	0	0.00342662	0	1	2	0.000466853	0.0034188	0.000466999	0.00342662	0.136286
90	580	185	0	0	0	0.00275428	0	0.00275935	0	0	0	0	0.0047726	0	0.00478785	0	0	0	0	0.00275428	0	0.00275935	0
91	2568	708	0	5	0	0.00706215	0	0.00709561	0	0	2	0	0.00282486	0	0.00283019	0	0	5	0	0.00706215	0	0.00709561	0
92	843	255	1	1	0.00118624	0.00392157	0.00118718	0.00393186	0.301938	1	1	0.00118624	0.00392157	0.00118718	0.00393186	0.301938	1	1	0.00118624	0.00392157	0.00118718	0.00393186	0.301938
93	2699	667	0	2	0	0.0029985	0	0.00300451	0	1	3	0.000370508	0.00449775	0.000370599	0.00451129	0.0821492	0	2	0	0.0029985	0	0.00300451	0
94	4530	1275	0	4	0	0.00313725	0	0.00314383	0	1	10	0.000220751	0.00784314	0.000220783	0.00788444	0.0280024	0	4	0	0.00313725	0	0.00314383	0
95	393	111	0	1	0	0.00900901	0	0.00906355	0	0	0	0	0.0052405	0	0.0052589	0	0	1	0	0.00900901	0	0.00906355	0
96	2537	721	0	2	0	0.00277393	0	0.00277907	0	0	9	0	0.0124827	0	0.0125877	0	0	2	0	0.00277393	0	0.00277907	0
97	763	254	1	1	0.00131062	0.00393701	0.00131176	0.00394738	0.332312	0	2	0	0.00787402	0	0.00791564	0	1	1	0.00131062	0.00393701	0.00131176	0.00394738	0.332312
98	4852	1385	1	4	0.000206101	0.00288809	0.000206129	0.00289366	0.0712346	4	7	0.000824402	0.00505415	0.000824856	0.00507126	0.162653	1	4	0.000206101	0.00288809	0.000206129	0.00289366	0.0712346
99	2077	533	0	1	0	0.00187617	0	0.00187852	0	0	3	0	0.00562852	0	0.00564974	0	0	1	0	0.00187617	0	0.00187852	0
100	2332	566	1	2	0.000428816	0.00353357	0.000428939	0.00354192	0.121104	1	2	0.000428816	0.00353357	0.000428939	0.00354192	0.121104	1	2	0.000428816	0.00353357	0.000428939	0.00354192	0.121104
101	1705	428	1	1	0.00058651	0.00233645	0.00058674	0.0023401	0.250733	0	3	0	0.00700935	0	0.00704231	0	1	1	0.00058651	0.00233645	0.00058674	0.0023401	0.250733
102	3186	936	3	5	0.00094162	0.00534188	0.000942211	0.00536099	0.175753	3	4	0.00094162	0.0042735	0.000942211	0.00428573	0.219849	3	5	0.00094162	0.00534188	0.000942211	0.00536099	0.175753
103	1285	335	0	0	0	0.00322099	0	0.00322792	0	0	1	0	0.00298507	0	0.00299103	0	0	0	0	0.00322099	0	0.00322792	0
104	475	128	0	0	0	0.0031378	0	0.00314439	0	0	1	0	0.0078125	0	0.00785347	0	0	0	0	0.0031378	0	0.00314439	0
105	2903	868	1	4	0.000344471	0.00460829	0.00034455	0.00462251	0.0745375	0	2	0	0.00230415	0	0.00230769	0	1	4	0.000344471	0.00460829	0.00034455	0.00462251	0.0745375
106	1967	445	0	5	0	0.011236	0	0.011321	0	2	6	0.00101678	0.0134831	0.00101747	0.0136058	0.0747817	0	5	0	0.011236	0	0.011321	0
107	1406	403	0	0	0	0.00298987	0	0.00299584	0	2	2	0.00142248	0.00496278	0.00142383	0.00497927	0.285951	0	0	0	0.00298987	0	0.00299584	0
108	836	226	1	1	0.00119617	0.00442478	0.00119713	0.00443788	0.269752	0	2	0	0.00884956	0	0.00890218	0	1	1	0.00119617	0.00442478	0.00119713	0.00443788	0.269752
109	2916	765	1	2	0.000342936	0.00261438	0.000343014	0.00261895	0.130974	5	4	0.00171468	0.00522876	0.00171664	0.00524707	0.327162	1	2	0.000342936	0.00261438	0.000343014	0.00261895	0.130974
110	2767	635	0	2	0	0.00314961	0	0.00315624	0	5	5	0.00180701	0.00787402	0.00180919	0.00791564	0.228559	1	3	0.000361402	0.00472441	0.000361489	0.00473935	0.076274
111	379	98	0	0	0	0.00324198	0	0.00324901	0	0	1	0	0.0102041	0	0.0102741	0	0	0	0	0.00324198	0	0.00324901	0
112	896	256	0	1	0	0.00390625	0	0.00391646	0	1	0	0.00111607	0.00519371	0.0011169	0.00521178	0.214304	0	1	0	0.00390625	0	0.00391646	0
113	2858	760	1	8	0.000349895	0.0105263	0.000349977	0.0106009	0.0330139	4	1	0.00139958	0.00131579	0.00140089	0.00131695	1.06374	1	9	0.000349895	0.0118421	0.000349977	0.0119366	0.0293196
114	1514	385	2	3	0.001321	0.00779221	0.00132217	0.00783297	0.168795	0	0	0	0.00569285	0	0.00571456	0	4	3	0.00264201	0.00779221	0.00264667	0.00783297	0.337889
115	805	230	1	1	0.00124224	0.00434783	0.00124327	0.00436048	0.285122	0	0	0	0.00519371	0	0.00521178	0	0	3	0	0.0130435	0	0.0131582	0
116	1723	482	0	3	0	0.00622407	0	0.00625004	0	1	3	0.000580383	0.00622407	0.000580608	0.00625004	0.0928967	0	3	0	0.00622407	0	0.00625004	0
117	732	222	1	0	0.00136612	0.00287129	0.00136737	0.0028768	0.475307	3	1	0.00409836	0.0045045	0.0041096	0.00451809	0.909589	1	0	0.00136612	0.00287129	0.00136737	0.0028768	0.475307
118	6460	1820	2	8	0.000309598	0.0043956	0.000309661	0.00440854	0.0702413	4	5	0.000619195	0.00274725	0.000619451	0.0027523	0.225067	2	8	0.000309598	0.0043956	0.000309661	0.00440854	0.0702413
119	1702	449	1	1	0.000587544	0.00222717	0.000587774	0.00223048	0.263519	0	1	0	0.00222717	0	0.00223048	0	1	1	0.000587544	0.00222717	0.000587774	0.00223048	0.263519
120	1350	333	0	1	0	0.003003	0	0.00300903	0	1	2	0.000740741	0.00600601	0.000741107	0.00603018	0.1229	0	1	0	0.003003	0	0.00300903	0
121	3658	1049	2	5	0.000546747	0.00476644	0.000546946	0.00478165	0.114384	2	9	0.000546747	0.0085796	0.000546946	0.00862905	0.0633843	1	5	0.000273373	0.00476644	0.000273423	0.00478165	0.0571817
122	1744	479	3	1	0.00172018	0.00208768	0.00172216	0.00209059	0.823766	1	4	0.000573394	0.00835073	0.000573614	0.00839757	0.0683071	3	1	0.00172018	0.00208768	0.00172216	0.00209059	0.823766
123	572	130	1	0	0.00174825	0.00359677	0.00175029	0.00360542	0.485462	0	0	0	0.00623246	0	0.0062585	0	1	0	0.00174825	0.00359677	0.00175029	0.00360542	0.485462
124	3713	1030	2	7	0.000538648	0.00679612	0.000538842	0.0068271	0.0789269	0	5	0	0.00485437	0	0.00487015	0	2	7	0.000538648	0.00679612	0.000538842	0.0068271	0.0789269
125	3343	959	18	4	0.00538439	0.00417101	0.00540381	0.00418265	1.29196	24	10	0.00717918	0.0104275	0.00721376	0.0105007	0.686979	5	4	0.00149566	0.00417101	0.00149716	0.00418265	0.357944
126	3349	764	0	0	0	0.00358578	0	0.00359438	0	0	0	0	0.00621342	0	0.0062393	0
127	1228	329	0	1	0	0.00303951	0	0.00304569	0	0	4	0	0.0121581	0	0.0122577	0	0	1	0	0.00303951	0	0.00304569	0
128	2460	627	2	1	0.000813008	0.0015949	0.000813449	0.00159659	0.50949	0	2	0	0.00318979	0	0.0031966	0	2	1	0.000813008	0.0015949	0.000813449	0.00159659	0.50949
129	1650	438	0	0	0	0.00317523	0	0.00318197	0	0	1	0	0.00228311	0	0.00228659	0	0	0	0	0.00317523	0	0.00318197	0
130	870	237	0	2	0	0.00843882	0	0.00848665	0	1	0	0.00114943	0.00539094	0.00115031	0.00541041	0.21261	0	2	0	0.00843882	0	0.00848665	0
131	1278	315	1	0	0.000782473	0.0033684	0.000782881	0.00337599	0.231897	1	1	0.000782473	0.0031746	0.000782881	0.00318134	0.246085	1	0	0.000782473	0.0033684	0.000782881	0.00337599	0.231897
132	2365	740	2	3	0.000845666	0.00405405	0.000846143	0.00406505	0.208151	1	4	0.000422833	0.00540541	0.000422952	0.00542498	0.0779639	2	3	0.000845666	0.00405405	0.000846143	0.00406505	0.208151
133	1468	386	1	0	0.000681199	0.0031992	0.000681508	0.00320604	0.21257	2	4	0.0013624	0.0103627	0.00136364	0.010435	0.13068	1	0	0.000681199	0.0031992	0.000681508	0.00320604	0.21257
134	1724	490	0	1	0	0.00204082	0	0.0020436	0	1	5	0.000580046	0.0102041	0.000580271	0.0102741	0.0564788	0	1	0	0.00204082	0	0.0020436	0
135	2995	839	0	4	0	0.00476758	0	0.0047828	0	1	4	0.00033389	0.00476758	0.000333964	0.0047828	0.0698261	0	4	0	0.00476758	0	0.0047828	0
136	4786	1361	1	1	0.000208943	0.000734754	0.000208972	0.000735114	0.284271	3	9	0.000626828	0.00661278	0.00062709	0.00664211	0.0944113	1	1	0.000208943	0.000734754	0.000208972	0.000735114	0.284271
137	1681	407	1	3	0.000594884	0.00737101	0.00059512	0.00740747	0.0803406	1	1	0.000594884	0.002457	0.00059512	0.00246104	0.241817	2	3	0.00118977	0.00737101	0.00119071	0.00740747	0.160745
138	1851	489	1	3	0.000540249	0.00613497	0.000540443	0.0061602	0.0877315	3	4	0.00162075	0.00817996	0.0016225	0.00822489	0.197267	1	3	0.000540249	0.00613497	0.000540443	0.0061602	0.0877315
139	449	100	0	0	0	0.00365671	0	0.00366566	0	0	0	0	0.00633633	0	0.00636325	0	1	0	0.00222717	0.00365671	0.00223048	0.00366566	0.608482
140	2057	490	2	2	0.00097229	0.00408163	0.000972921	0.00409278	0.237716	1	6	0.000486145	0.0122449	0.000486302	0.012346	0.0393896	2	2	0.00097229	0.00408163	0.000972921	0.00409278	0.237716
141	447	111	0	0	0	0.00334834	0	0.00335584	0	1	0	0.00223714	0.00580199	0.00224048	0.00582454	0.384662	0	0	0	0.00334834	0	0.00335584	0

## Sheet: dN dS TTN = 3
For analyses below, the transition to transversion ratio is assumed to be 3
			Resequencing analysis														De Novo Analysis
Prediction			Unique mutations in BNG and Tax1							Shared differnces with G2b							Mapping BNG to Tax1 de novo consensus
																	Red field: ORF missing in Tax1
Whole genome analysis
	Null expectation		Observations		Estimation					Observations		Estimation					Observations		Estimation
ORF number	NS	S	NS	S	pN	pS	dN	dS	dN / dS	NS	S	pN	pS	dN	dS	dN / dS	NS	S	pN	pS	dN	dS	dN / dS
All	277606	97919.4	125	247	0.000450279	0.00252248	0.000450414	0.00252673	0.178259	183	428	0.000659209	0.00437094	0.000659498	0.00438373	0.150442	111	247	0.000399848	0.00252248	0.000399954	0.00252673	0.158289
	Null expectation		Observations		Estimation					Observations		Estimation					Observations		Estimation
Intergenic sequences	I	S	I	S	pI	pS	dI	dS	dI / dS	I	S	pI	pS	dI	dS	dI / dS	I	S	pI	pS	dI	dS	dI / dS
All	47166	97919.4	110	247	0.00233219	0.00252248	0.00233582	0.00252673	0.924443	125	428	0.00265021	0.00437094	0.00265491	0.00438373	0.605628	87	247	0.00184455	0.00252248	0.00184682	0.00252673	0.730912
Gene by gene analysis
	Null expectation		Observations		Estimation					Observations		Estimation					Observations		Estimation
ORF number	NS	S	NS	S	pN	pS*	dN	dS	dN / dS	NS	S	pN	pS*	dN	dS	dN / dS	NS	S	pN	pS*	dN	dS	dN / dS
1	1664.4	585.6	0	0	0	0.00317511	0	0.00318185	0	0	6	0	0.0102459	0	0.0103165	0	0	0	0	0.00255918	0	0.00256355	0
2	3570.6	1370.4	3	5	0.000840195	0.00364857	0.000840666	0.00365747	0.229849	4	7	0.00112026	0.005108	0.0011211	0.00512547	0.218731	4	4	0.00112026	0.00291886	0.0011211	0.00292455	0.38334
3	1813.2	625.8	2	2	0.00110302	0.00319591	0.00110383	0.00320274	0.344653	1	3	0.000551511	0.00479386	0.000551714	0.00480925	0.114719	2	2	0.00110302	0.00319591	0.00110383	0.00320274	0.344653
4	4833	1737	5	1	0.00103455	0.000575705	0.00103527	0.000575926	1.79757	13	10	0.00268984	0.00575705	0.00269468	0.00577926	0.466266	1	1	0.000206911	0.000575705	0.000206939	0.000575926	0.359316
5	455.4	156.6	0	2	0	0.0127714	0	0.0128814	0	0	0	0	0.00565076	0	0.00567215	0	0	2	0	0.0127714	0	0.0128814	0
6	624.6	230.4	0	0	0	0.00306176	0	0.00306803	0	2	1	0.00320205	0.00434028	0.0032089	0.00435289	0.73719	0	0	0	0.00247174	0	0.00247582	0
7	4777.8	1684.2	9	3	0.00188371	0.00178126	0.00188608	0.00178338	1.05759	3	5	0.000627904	0.00296877	0.000628167	0.00297466	0.211173	7	3	0.00146511	0.00178126	0.00146654	0.00178338	0.822339
8	1941	669	0	0	0	0.00328627	0	0.00329349	0	1	6	0.000515198	0.00896861	0.000515375	0.00902267	0.0571201	0	0	0	0.00259856	0	0.00260307	0
9	349.2	118.8	0	0	0	0.0031172	0	0.00312369	0	0	1	0	0.00841751	0	0.0084651	0
10	1093.2	400.8	1	0	0.000914746	0.00296162	0.000915304	0.00296749	0.308444	0	4	0	0.00998004	0	0.010047	0	1	0	0.000914746	0.0024828	0.000915304	0.00248692	0.368048
11	3108.6	1121.4	0	1	0	0.000891742	0	0.000892273	0	0	6	0	0.00535045	0	0.00536963	0	0	1	0	0.000891742	0	0.000892273	0
12	562.2	193.8	0	0	0	0.00320731	0	0.00321419	0	0	0	0	0.0055576	0	0.0055783	0	0	0	0	0.00259828	0	0.0026028	0
13	1884	672	0	1	0	0.0014881	0	0.00148957	0	0	3	0	0.00446429	0	0.00447763	0	0	1	0	0.0014881	0	0.00148957	0
14	627	219	0	0	0	0.00345702	0	0.00346501	0	1	1	0.0015949	0.00456621	0.00159659	0.00458017	0.348589	0	0	0	0.00257303	0	0.00257745	0
15	1308.6	500.4	1	1	0.000764175	0.0019984	0.000764565	0.00200107	0.382078	0	1	0	0.0019984	0	0.00200107	0	1	1	0.000764175	0.0019984	0.000764565	0.00200107	0.382078
16	4588.8	1612.2	1	5	0.000217922	0.00310135	0.000217954	0.00310778	0.0701315	1	4	0.000217922	0.00248108	0.000217954	0.00248519	0.0877008	1	5	0.000217922	0.00310135	0.000217954	0.00310778	0.0701315
17	2429.4	918.6	0	0	0	0.00288486	0	0.00289042	0	3	7	0.00123487	0.00762029	0.00123589	0.00765927	0.161359	0	0	0	0.0024276	0	0.00243154	0
18	1212.6	443.4	0	0	0	0.00314247	0	0.00314908	0	1	2	0.000824674	0.0045106	0.000825128	0.00452422	0.18238	0	0	0	0.00248762	0	0.00249175	0
19	693	261	0	0	0	0.00298323	0	0.00298918	0	0	0	0	0.00516933	0	0.00518723	0	0	0	0	0.00243459	0	0.00243855	0
20	2093.4	741.6	0	1	0	0.00134844	0	0.00134965	0	3	7	0.00143308	0.00943905	0.00143445	0.00949895	0.151011	0	1	0	0.00134844	0	0.00134965	0
21	4361.4	1560.6	0	4	0	0.00256312	0	0.00256751	0	1	10	0.000229284	0.00640779	0.000229319	0.00643532	0.0356345	0	4	0	0.00256312	0	0.00256751	0
22	778.8	256.2	1	1	0.00128403	0.0039032	0.00128513	0.00391339	0.328392	5	0	0.00642013	0.00625421	0.00644777	0.00628043	1.02664	1	1	0.00128403	0.0039032	0.00128513	0.00391339	0.328392
23	5130	1809	0	8	0	0.00442233	0	0.00443542	0	4	12	0.000779727	0.0066335	0.000780133	0.00666301	0.117084	0	8	0	0.00442233	0	0.00443542	0
24	2706.6	893.4	1	1	0.000369467	0.00111932	0.000369558	0.00112016	0.329917	4	4	0.00147787	0.00447728	0.00147933	0.0044907	0.32942	2	1	0.000738934	0.00111932	0.000739299	0.00112016	0.659996
25	393	147	1	0	0.00254453	0.00278819	0.00254886	0.00279339	0.91246	1	1	0.00254453	0.00680272	0.00254886	0.00683376	0.37298	1	0	0.00254453	0.00244678	0.00254886	0.00245078	1.04002
26	1990.8	691.2	4	4	0.00200924	0.00578704	0.00201194	0.00580948	0.34632	0	1	0	0.00144676	0	0.00144816	0	3	5	0.00150693	0.0072338	0.00150845	0.00726891	0.207521
27	2035.2	682.8	0	3	0	0.00439367	0	0.00440659	0	0	1	0	0.00146456	0	0.00146599	0	0	2	0	0.00292912	0	0.00293485	0
28	576	207	0	0	0	0.00301463	0	0.00302071	0	0	1	0	0.00483092	0	0.00484654	0	0	0	0	0.00251947	0	0.00252372	0
29	975	339	0	0	0	0.00311464	0	0.00312112	0	2	2	0.00205128	0.00589971	0.00205409	0.00592303	0.346797	0	0	0	0.00258175	0	0.0025862	0
30	1975.2	643.8	0	1	0	0.00155328	0	0.00155489	0	1	3	0.000506278	0.00465983	0.000506449	0.00467437	0.108346	0	1	0	0.00155328	0	0.00155489	0
31	998.4	351.6	0	1	0	0.00284414	0	0.00284955	0	0	2	0	0.00568828	0	0.00570996	0	0	1	0	0.00284414	0	0.00284955	0
32	2312.4	855.6	0	3	0	0.00350631	0	0.00351453	0	1	5	0.000432451	0.00584385	0.000432576	0.00586674	0.0737336	0	3	0	0.00350631	0	0.00351453	0
33	2155.8	751.2	1	2	0.000463865	0.00266241	0.000464008	0.00266714	0.173972	1	1	0.000463865	0.0013312	0.000464008	0.00133239	0.348254	1	2	0.000463865	0.00266241	0.000464008	0.00266714	0.173972
34	963.6	341.4	0	0	0	0.00313797	0	0.00314456	0	1	0	0.00103778	0.00543746	0.00103849	0.00545727	0.190296	0	0	0	0.00254604	0	0.00255037	0
35	1465.8	523.2	0	3	0	0.00573394	0	0.00575598	0	0	1	0	0.00191131	0	0.00191375	0	0	3	0	0.00573394	0	0.00575598	0
36	2787	1020	4	8	0.00143524	0.00784314	0.00143661	0.00788444	0.182208	2	6	0.000717618	0.00588235	0.000717961	0.00590554	0.121574	4	8	0.00143524	0.00784314	0.00143661	0.00788444	0.182208
37	1348.2	469.8	3	0	0.00222519	0.00314523	0.0022285	0.00315184	0.707047	0	1	0	0.00212857	0	0.00213159	0	3	0	0.00222519	0.0025775	0.0022285	0.00258194	0.863108
38	6168.6	2102.4	3	15	0.000486334	0.0071347	0.000486492	0.00716886	0.0678618	2	6	0.000324223	0.00285388	0.000324293	0.00285932	0.113416	4	15	0.000648445	0.0071347	0.000648726	0.00716886	0.0904922
39	1989	738	2	2	0.00100553	0.00271003	0.00100621	0.00271494	0.370618	0	1	0	0.00135501	0	0.00135624	0	2	2	0.00100553	0.00271003	0.00100621	0.00271494	0.370618
40	1269	441	0	1	0	0.00226757	0	0.00227101	0	0	1	0	0.00226757	0	0.00227101	0	0	1	0	0.00226757	0	0.00227101	0
41	366	129	1	0	0.00273224	0.00314003	0.00273723	0.00314663	0.869893	1	2	0.00273224	0.0155039	0.00273723	0.0156664	0.17472	1	0	0.00273224	0.00255584	0.00273723	0.00256021	1.06914
42	3730.8	1354.2	3	3	0.000804117	0.00221533	0.000804548	0.00221861	0.362637	0	7	0	0.0051691	0	0.005187	0	3	2	0.000804117	0.00147689	0.000804548	0.00147834	0.544223
43	1401.6	443.4	1	3	0.00071347	0.0067659	0.00071381	0.0067966	0.105025	0	3	0	0.0067659	0	0.0067966	0	1	3	0.00071347	0.0067659	0.00071381	0.0067966	0.105025
44	1417.2	463.8	1	0	0.000705617	0.00350945	0.000705949	0.00351769	0.200686	1	1	0.000705617	0.0021561	0.000705949	0.00215921	0.326948	1	0	0.000705617	0.00270132	0.000705949	0.0027062	0.260863
45	928.2	313.8	0	0	0	0.00329584	0	0.00330311	0	0	0	0	0.00571101	0	0.00573287	0	0	0	0	0.00263625	0	0.0026409	0
46	2790	1017	0	4	0	0.00393314	0	0.00394349	0	0	6	0	0.00589971	0	0.00592303	0	0	4	0	0.00393314	0	0.00394349	0
47	514.8	169.2	0	1	0	0.00591017	0	0.00593358	0	0	0	0	0.00616753	0	0.00619303	0	0	1	0	0.00591017	0	0.00593358	0
48	562.8	202.2	0	0	0	0.00312602	0	0.00313256	0	0	0	0	0.00541676	0	0.00543641	0	0	0	0	0.00251999	0	0.00252423	0
49	2352	825	1	0	0.00042517	0.0030802	0.000425291	0.00308654	0.137789	0	1	0	0.00121212	0	0.0012131	0	1	0	0.00042517	0.00256497	0.000425291	0.00256936	0.165524
50	481.8	166.2	1	0	0.00207555	0.00329475	0.00207843	0.00330201	0.629444	0	0	0	0.00570912	0	0.00573096	0	1	0	0.00207555	0.00259694	0.00207843	0.00260145	0.798949
51	1170	396	1	0	0.000854701	0.00319958	0.000855188	0.00320642	0.266711	0	3	0	0.00757576	0	0.00761428	0	1	0	0.000854701	0.002634	0.000855188	0.00263863	0.324103
52	1161	414	0	0	0	0.00306742	0	0.00307371	0	4	3	0.00344531	0.00724638	0.00345324	0.00728161	0.474242	0	0	0	0.00253395	0	0.00253824	0
53	559.2	187.8	0	0	0	0.00325198	0	0.00325905	0	0	2	0	0.0106496	0	0.010726	0	0	0	0	0.00264938	0	0.00265407	0
54	2247	795	1	2	0.000445038	0.00251572	0.00044517	0.00251995	0.176658	2	2	0.000890076	0.00251572	0.000890604	0.00251995	0.353421	1	2	0.000445038	0.00251572	0.00044517	0.00251995	0.176658
55	2956.8	1003.2	1	2	0.000338203	0.00199362	0.00033828	0.00199627	0.169455	1	5	0.000338203	0.00498405	0.00033828	0.00500069	0.0676467	1	2	0.000338203	0.00199362	0.00033828	0.00199627	0.169455
56	376.8	127.2	0	0	0	0.00349686	0	0.00350503	0	0	0	0	0.00605933	0	0.00608394	0	0	0	0	0.00263914	0	0.00264379	0
57	1310.4	471.6	0	0	0	0.00327882	0	0.00328601	0	0	2	0	0.00424088	0	0.00425292	0	0	0	0	0.00251682	0	0.00252105	0
58	450	162	0	0	0	0.00304204	0	0.00304823	0	0	0	0	0.00527123	0	0.00528984	0	0	0	0	0.00251626	0	0.00252049	0
59	3312	1179	0	1	0	0.000848176	0	0.000848656	0	1	7	0.000301932	0.00593723	0.000301993	0.00596086	0.0506627	0	1	0	0.000848176	0	0.000848656	0
60	390	141	0	0	0	0.0030755	0	0.00308182	0	0	0	0	0.0053292	0	0.00534822	0	0	0	0	0.00250838	0	0.00251259	0
61	524.4	177.6	2	0	0.00381388	0.00342339	0.00382361	0.00343123	1.11436	0	0	0	0.00593203	0	0.00595562	0	2	1	0.00381388	0.00563063	0.00382361	0.00565187	0.676521
62	2485.2	826.8	2	2	0.000804764	0.00241896	0.000805196	0.00242287	0.332331	3	7	0.00120715	0.00846638	0.00120812	0.00851453	0.141889	2	2	0.000804764	0.00241896	0.000805196	0.00242287	0.332331
63	2238.6	767.4	0	1	0	0.0013031	0	0.00130423	0	0	3	0	0.0039093	0	0.00391953	0	0	1	0	0.0013031	0	0.00130423	0
64	913.8	319.2	0	0	0	0.00323331	0	0.0032403	0	1	1	0.00109433	0.00313283	0.00109513	0.00313939	0.348835	0	0	0	0.00257288	0	0.0025773	0
65	2053.8	772.2	1	2	0.000486902	0.00259	0.00048706	0.00259448	0.187729	4	1	0.00194761	0.001295	0.00195014	0.00129612	1.5046	1	2	0.000486902	0.00259	0.00048706	0.00259448	0.187729
66	874.2	322.8	0	1	0	0.00309789	0	0.00310431	0	0	2	0	0.00619579	0	0.00622152	0	0	1	0	0.00309789	0	0.00310431	0
67	2427.6	794.4	0	2	0	0.00251762	0	0.00252186	0	1	8	0.000411929	0.0100705	0.000412043	0.0101387	0.0406405	0	2	0	0.00251762	0	0.00252186	0
68	5166.6	1952.4	1	5	0.000193551	0.00256095	0.000193576	0.00256533	0.0754584	4	7	0.000774204	0.00358533	0.000774603	0.00359393	0.215531	1	5	0.000193551	0.00256095	0.000193576	0.00256533	0.0754584
69	6822.6	2384.4	2	0	0.000293143	0.00322763	0.000293201	0.00323459	0.0906454	0	18	0	0.00754907	0	0.00758732	0	2	0	0.000293143	0.00257192	0.000293201	0.00257634	0.113805
70	2600.4	828.6	0	1	0	0.00120685	0	0.00120783	0	2	4	0.000769112	0.00482742	0.000769507	0.00484302	0.15889	0	1	0	0.00120685	0	0.00120783	0
71	1401	480	0	1	0	0.00208333	0	0.00208623	0	1	0	0.000713776	0.00577386	0.000714116	0.0057962	0.123204	0	1	0	0.00208333	0	0.00208623	0
72	866.4	285.6	0	0	0	0.00330737	0	0.00331469	0	0	0	0	0.00573099	0	0.005753	0	0	0	0	0.00268666	0	0.00269148	0
73	559.2	205.8	1	0	0.00178827	0.00308813	0.0017904	0.00309451	0.578575	0	0	0	0.0053511	0	0.00537028	0	1	0	0.00178827	0.00247591	0.0017904	0.00248	0.721936
74	2601	864	1	3	0.000384468	0.00347222	0.000384566	0.00348028	0.110498	1	3	0.000384468	0.00347222	0.000384566	0.00348028	0.110498	0	3	0	0.00347222	0	0.00348028	0
75	778.8	310.2	1	0	0.00128403	0.00275798	0.00128513	0.00276306	0.46511	2	1	0.00256805	0.00322373	0.00257246	0.00323067	0.796261	1	0	0.00128403	0.00233832	0.00128513	0.00234198	0.548736
76	2183.4	795.6	0	1	0	0.00125691	0	0.00125797	0	0	1	0	0.00125691	0	0.00125797	0	0	1	0	0.00125691	0	0.00125797	0
77	1581	516	0	4	0	0.00775194	0	0.00779228	0	2	1	0.00126502	0.00193798	0.00126609	0.00194049	0.652458	0	4	0	0.00775194	0	0.00779228	0
78	1321.8	460.2	0	0	0	0.00334347	0	0.00335095	0	0	0	0	0.00579355	0	0.00581604	0	0	0	0	0.00257917	0	0.00258361	0
79	5722.2	2035.8	2	3	0.000349516	0.00147362	0.000349597	0.00147507	0.237004	7	10	0.00122331	0.00491207	0.0012243	0.00492823	0.248427	3	3	0.000524274	0.00147362	0.000524457	0.00147507	0.355547
80	1688.4	570.6	1	0	0.000592277	0.0033965	0.000592511	0.00340421	0.174052	1	0	0.000592277	0.00588543	0.000592511	0.00590864	0.100279	1	0	0.000592277	0.00263696	0.000592511	0.0026416	0.2243
81	1986.6	740.4	0	4	0	0.00540249	0	0.00542204	0	0	3	0	0.00405186	0	0.00406285	0	0	4	0	0.00540249	0	0.00542204	0
82	3180	1104	1	0	0.000314465	0.00319892	0.000314531	0.00320576	0.0981144	3	4	0.000943396	0.00362319	0.00094399	0.00363197	0.259911	0	0	0	0.00258463	0	0.0025891	0
83	1727.4	576.6	0	1	0	0.0017343	0	0.00173631	0	1	1	0.000578905	0.0017343	0.000579128	0.00173631	0.333539	0	1	0	0.0017343	0	0.00173631	0
84	1221	426	0	0	0	0.00332428	0	0.00333167	0	1	1	0.000819001	0.00234742	0.000819448	0.0023511	0.348538	0	0	0	0.00257515	0	0.00257958	0
85	1491	561	0	0	0	0.00293929	0	0.00294507	0	0	3	0	0.00534759	0	0.00536675	0	0	0	0	0.00243631	0	0.00244028	0
86	8347.2	2776.8	1	11	0.000119801	0.00396139	0.00011981	0.00397189	0.0301645	2	11	0.000239601	0.00396139	0.00023964	0.00397189	0.0603338	1	11	0.000119801	0.00396139	0.00011981	0.00397189	0.0301645
87	1129.8	409.2	0	0	0	0.00301494	0	0.00302101	0	0	2	0	0.00488759	0	0.00490358	0	0	0	0	0.00250508	0	0.00250927	0
88	2032.2	712.8	1	1	0.000492078	0.00140292	0.000492239	0.00140423	0.35054	1	1	0.000492078	0.00140292	0.000492239	0.00140423	0.35054	1	1	0.000492078	0.00140292	0.000492239	0.00140423	0.35054
89	2010	717	1	2	0.000497512	0.0027894	0.000497678	0.0027946	0.178085	0	2	0	0.0027894	0	0.0027946	0	1	2	0.000497512	0.0027894	0.000497678	0.0027946	0.178085
90	553.2	211.8	0	0	0	0.00275428	0	0.00275935	0	0	0	0	0.0047726	0	0.00478785	0	0	0	0	0.00240577	0	0.00240964	0
91	2415.6	860.4	0	5	0	0.00581125	0	0.00583388	0	0	2	0	0.0023245	0	0.00232811	0	0	5	0	0.00581125	0	0.00583388	0
92	795	303	1	1	0.00125786	0.00330033	0.00125892	0.00330761	0.380612	1	1	0.00125786	0.00330033	0.00125892	0.00330761	0.380612	1	1	0.00125786	0.00330033	0.00125892	0.00330761	0.380612
93	2509.8	856.2	0	2	0	0.0023359	0	0.00233955	0	1	3	0.000398438	0.00350385	0.000398544	0.00351206	0.113479	0	2	0	0.0023359	0	0.00233955	0
94	4263.6	1541.4	0	4	0	0.00259504	0	0.00259954	0	1	10	0.000234544	0.00648761	0.00023458	0.00651583	0.0360016	0	4	0	0.00259504	0	0.00259954	0
95	366.6	137.4	0	1	0	0.00727802	0	0.00731356	0	0	0	0	0.0052405	0	0.0052589	0	0	1	0	0.00727802	0	0.00731356	0
96	2385	873	0	2	0	0.00229095	0	0.00229446	0	0	9	0	0.0103093	0	0.0103808	0	0	2	0	0.00229095	0	0.00229446	0
97	724.2	292.8	1	1	0.00138083	0.0034153	0.00138211	0.0034231	0.403759	0	2	0	0.0068306	0	0.0068619	0	1	1	0.00138083	0.0034153	0.00138211	0.0034231	0.403759
98	4562.4	1674.6	1	4	0.000219183	0.00238863	0.000219215	0.00239244	0.0916281	4	7	0.000876732	0.0041801	0.000877244	0.0041918	0.209277	1	4	0.000219183	0.00238863	0.000219215	0.00239244	0.0916281
99	1948.2	661.8	0	1	0	0.00151103	0	0.00151255	0	0	3	0	0.00453309	0	0.00454685	0	0	1	0	0.00151103	0	0.00151255	0
100	2182.8	715.2	1	2	0.000458127	0.00279642	0.000458267	0.00280165	0.163571	1	2	0.000458127	0.00279642	0.000458267	0.00280165	0.163571	1	2	0.000458127	0.00279642	0.000458267	0.00280165	0.163571
101	1595.4	537.6	1	1	0.000626802	0.00186012	0.000627064	0.00186243	0.336691	0	3	0	0.00558036	0	0.00560122	0	1	1	0.000626802	0.00186012	0.000627064	0.00186243	0.336691
102	2990.4	1131.6	3	5	0.00100321	0.00441852	0.00100388	0.00443159	0.226529	3	4	0.00100321	0.00353482	0.00100388	0.00354317	0.283328	3	5	0.00100321	0.00441852	0.00100388	0.00443159	0.226529
103	1197	423	0	0	0	0.00322099	0	0.00322792	0	0	1	0	0.00236407	0	0.0023678	0	0	0	0	0.0025509	0	0.00255525	0
104	445.8	157.2	0	0	0	0.0031378	0	0.00314439	0	0	1	0	0.00636132	0	0.00638845	0	0	0	0	0.00255496	0	0.00255932	0
105	2754.6	1016.4	1	4	0.000363029	0.00393546	0.000363117	0.00394582	0.0920257	0	2	0	0.00196773	0	0.00197032	0	1	4	0.000363029	0.00393546	0.000363117	0.00394582	0.0920257
106	1817.4	594.6	0	5	0	0.00840901	0	0.00845651	0	2	6	0.00110047	0.0100908	0.00110128	0.0101593	0.108401	0	5	0	0.00840901	0	0.00845651	0
107	1332	477	0	0	0	0.00298987	0	0.00299584	0	2	2	0.0015015	0.00419287	0.00150301	0.00420464	0.357464	0	0	0	0.00252603	0	0.00253029	0
108	792	270	1	1	0.00126263	0.0037037	0.00126369	0.00371288	0.340353	0	2	0	0.00740741	0	0.00744423	0	1	1	0.00126263	0.0037037	0.00126369	0.00371288	0.340353
109	2730	951	1	2	0.0003663	0.00210305	0.00036639	0.002106	0.173974	5	4	0.0018315	0.0042061	0.00183374	0.00421794	0.434748	1	2	0.0003663	0.00210305	0.00036639	0.002106	0.173974
110	2568.6	833.4	0	2	0	0.00239981	0	0.00240366	0	5	5	0.00194659	0.00599952	0.00194912	0.00602364	0.323578	1	3	0.000389317	0.00359971	0.000389418	0.00360838	0.107921
111	352.2	124.8	0	0	0	0.00324198	0	0.00324901	0	0	1	0	0.00801282	0	0.00805593	0	0	0	0	0.00254579	0	0.00255012	0
112	841.2	310.8	0	1	0	0.0032175	0	0.00322442	0	1	0	0.00118878	0.00519371	0.00118972	0.00521178	0.228275	0	1	0	0.0032175	0	0.00322442	0
113	2673.6	944.4	1	8	0.000374028	0.00847099	0.000374121	0.00851919	0.0439151	4	1	0.00149611	0.00105887	0.0014976	0.00105962	1.41334	1	9	0.000374028	0.00952986	0.000374121	0.00959092	0.0390078
114	1413.6	485.4	2	3	0.00141483	0.00618047	0.00141616	0.00620608	0.22819	0	0	0	0.00569285	0	0.00571456	0	4	3	0.00282965	0.00618047	0.00283501	0.00620608	0.456811
115	760.2	274.8	1	1	0.00131544	0.00363901	0.0013166	0.00364787	0.360923	0	0	0	0.00519371	0	0.00521178	0	0	3	0	0.010917	0	0.0109973	0
116	1612.2	592.8	0	3	0	0.00506073	0	0.00507788	0	1	3	0.00062027	0.00506073	0.000620527	0.00507788	0.122202	0	3	0	0.00506073	0	0.00507788	0
117	696	258	1	0	0.00143678	0.00287129	0.00143816	0.0028768	0.499916	3	1	0.00431034	0.00387597	0.00432278	0.00388602	1.11239	1	0	0.00143678	0.00247065	0.00143816	0.00247473	0.581139
118	6086.4	2193.6	2	8	0.000328601	0.00364697	0.000328673	0.00365587	0.089903	4	5	0.000657203	0.00227936	0.000657491	0.00228283	0.288016	2	8	0.000328601	0.00364697	0.000328673	0.00365587	0.089903
119	1591.2	559.8	1	1	0.000628457	0.00178635	0.00062872	0.00178848	0.351538	0	1	0	0.00178635	0	0.00178848	0	1	1	0.000628457	0.00178635	0.00062872	0.00178848	0.351538
120	1257.6	425.4	0	1	0	0.00235073	0	0.00235442	0	1	2	0.000795165	0.00470146	0.000795587	0.00471626	0.16869	0	1	0	0.00235073	0	0.00235442	0
121	3463.2	1243.8	2	5	0.000577501	0.00401994	0.000577723	0.00403075	0.143329	2	9	0.000577501	0.00723589	0.000577723	0.00727102	0.0794556	1	5	0.00028875	0.00401994	0.000288806	0.00403075	0.0716506
122	1652.4	570.6	3	1	0.00181554	0.00175254	0.00181774	0.00175459	1.03599	1	4	0.00060518	0.00701016	0.000605425	0.00704313	0.0859596	3	1	0.00181554	0.00175254	0.00181774	0.00175459	1.03599
123	529.2	172.8	1	0	0.00188964	0.00359677	0.00189203	0.00360542	0.524774	0	0	0	0.00623246	0	0.0062585	0	1	0	0.00188964	0.0027059	0.00189203	0.00271079	0.697961
124	3481.8	1261.2	2	7	0.000574416	0.00555027	0.000574636	0.00557091	0.103149	0	5	0	0.00396448	0	0.00397499	0	2	7	0.000574416	0.00555027	0.000574636	0.00557091	0.103149
125	3147	1155	18	4	0.00571973	0.0034632	0.00574165	0.00347122	1.65407	24	10	0.00762631	0.00865801	0.00766535	0.00870837	0.880228	5	4	0.00158881	0.0034632	0.0015905	0.00347122	0.458196
126	3091.8	1021.2	0	0	0	0.00358578	0	0.00359438	0	0	0	0	0.00621342	0	0.0062393	0
127	1150.8	406.2	0	1	0	0.00246184	0	0.00246589	0	0	4	0	0.00984737	0	0.00991258	0	0	1	0	0.00246184	0	0.00246589	0
128	2293.2	793.8	2	1	0.000872144	0.00125976	0.000872651	0.00126082	0.692129	0	2	0	0.00251953	0	0.00252377	0	2	1	0.000872144	0.00125976	0.000872651	0.00126082	0.692129
129	1550.4	537.6	0	0	0	0.00317523	0	0.00318197	0	0	1	0	0.00186012	0	0.00186243	0	0	0	0	0.00258696	0	0.00259143	0
130	817.2	289.8	0	2	0	0.00690131	0	0.00693326	0	1	0	0.00122369	0.00539094	0.00122469	0.00541041	0.226358	0	2	0	0.00690131	0	0.00693326	0
131	1185.6	407.4	1	0	0.000843455	0.0033684	0.000843929	0.00337599	0.24998	1	1	0.000843455	0.00245459	0.000843929	0.00245862	0.343254	1	0	0.000843455	0.00260443	0.000843929	0.00260897	0.323473
132	2231.4	873.6	2	3	0.000896298	0.00343407	0.000896834	0.00344195	0.26056	1	4	0.000448149	0.00457875	0.000448283	0.00459279	0.0976059	2	3	0.000896298	0.00343407	0.000896834	0.00344195	0.26056
133	1376.4	477.6	1	0	0.000726533	0.0031992	0.000726885	0.00320604	0.226724	2	4	0.00145307	0.00837521	0.00145448	0.00842232	0.172693	1	0	0.000726533	0.00258562	0.000726885	0.00259008	0.280642
134	1621.2	592.8	0	1	0	0.00168691	0	0.00168881	0	1	5	0.000616827	0.00843455	0.000617081	0.00848233	0.0727489	0	1	0	0.00168691	0	0.00168881	0
135	2829	1005	0	4	0	0.0039801	0	0.0039907	0	1	4	0.000353482	0.0039801	0.000353565	0.0039907	0.0885973	0	4	0	0.0039801	0	0.0039907	0
136	4497.6	1649.4	1	1	0.000222341	0.000606281	0.000222374	0.000606526	0.366635	3	9	0.000667022	0.00545653	0.000667319	0.00547648	0.121852	1	1	0.000222341	0.000606281	0.000222374	0.000606526	0.366635
137	1565.4	522.6	1	3	0.000638814	0.00574053	0.000639087	0.00576261	0.110902	1	1	0.000638814	0.00191351	0.000639087	0.00191595	0.33356	2	3	0.00127763	0.00574053	0.00127872	0.00576261	0.221899
138	1738.2	601.8	1	3	0.000575308	0.00498504	0.000575529	0.00500169	0.115067	3	4	0.00172592	0.00664673	0.00172791	0.00667635	0.258811	1	3	0.000575308	0.00498504	0.000575529	0.00500169	0.115067
139	411	138	0	0	0	0.00365671	0	0.00366566	0	0	0	0	0.00633633	0	0.00636325	0	1	0	0.00243309	0.00264979	0.00243705	0.00265448	0.918086
140	1921.8	625.2	2	2	0.00104069	0.00319898	0.00104141	0.00320582	0.324851	1	6	0.000520346	0.00959693	0.000520526	0.00965886	0.0538911	2	2	0.00104069	0.00319898	0.00104141	0.00320582	0.324851
141	413.4	144.6	0	0	0	0.00334834	0	0.00335584	0	1	0	0.00241896	0.00580199	0.00242287	0.00582454	0.415977	0	0	0	0.0025703	0	0.00257472	0

## Sheet: dN dS TTN = 5
For analyses below, the transition to transversion ratio is assumed to be 5
			Resequencing analysis														De Novo Analysis
Prediction			Unique mutations in BNG and Tax1							Shared differnces with G2b							Mapping BNG to Tax1 de novo consensus
																	Red field: ORF missing in Tax1
Whole genome analysis
	Null expectation		Observations		Estimation					Observations		Estimation					Observations		Estimation
ORF number	NS	S	NS	S	pN	pS	dN	dS	dN / dS	NS	S	pN	pS	dN	dS	dN / dS	NS	S	pN	pS	dN	dS	dN / dS
All	269608	105917	125	247	0.000463636	0.00233202	0.000463779	0.00233565	0.198565	183	428	0.000678762	0.00404091	0.00067907	0.00405184	0.167596	111	247	0.000411708	0.00233202	0.000411821	0.00233565	0.17632
	Null expectation		Observations		Estimation					Observations		Estimation					Observations		Estimation
Intergenic sequences	I	S	I	S	pI	pS	dI	dS	dI / dS	I	S	pI	pS	dI	dS	dI / dS	I	S	pI	pS	dI	dS	dI / dS
All	47166	105917	110	247	0.00233219	0.00233202	0.00233582	0.00233565	1.00007	125	428	0.00265021	0.00404091	0.00265491	0.00405184	0.655236	87	247	0.00184455	0.00233202	0.00184682	0.00233565	0.790708
Gene by gene analysis
	Null expectation		Observations		Estimation					Observations		Estimation					Observations		Estimation
ORF number	NS	S	NS	S	pN	pS*	dN	dS	dN / dS	NS	S	pN	pS*	dN	dS	dN / dS	NS	S	pN	pS*	dN	dS	dN / dS
1	1615.71	634.286	0	0	0	0.00317511	0	0.00318185	0	0	6	0	0.00945946	0	0.00951962	0	0	0	0	0.00236274	0	0.00236647	0
2	3480.43	1460.57	3	5	0.000861963	0.00342332	0.000862459	0.00343115	0.251361	4	7	0.00114928	0.00479264	0.00115017	0.00480802	0.239218	4	4	0.00114928	0.00273865	0.00115017	0.00274367	0.419207
3	1754.57	684.429	2	2	0.00113988	0.00292215	0.00114075	0.00292785	0.389619	1	3	0.00056994	0.00438322	0.000570156	0.00439608	0.129697	2	2	0.00113988	0.00292215	0.00114075	0.00292785	0.389619
4	4686.43	1883.57	5	1	0.00106691	0.000530906	0.00106767	0.000531094	2.01032	13	10	0.00277397	0.00530906	0.00277911	0.00532794	0.52161	1	1	0.000213382	0.000530906	0.000213412	0.000531094	0.401835
5	441.857	170.143	0	2	0	0.0117548	0	0.0118479	0	0	0	0	0.00565076	0	0.00567215	0	0	2	0	0.0117548	0	0.0118479	0
6	605.571	249.429	0	0	0	0.00306176	0	0.00306803	0	2	1	0.00330267	0.00400916	0.00330996	0.00401992	0.82339	0	0	0	0.00228317	0	0.00228665	0
7	4632.43	1829.57	9	3	0.00194283	0.00163973	0.00194535	0.00164152	1.18509	3	5	0.000647608	0.00273288	0.000647888	0.00273787	0.236639	7	3	0.00151109	0.00163973	0.00151261	0.00164152	0.921468
8	1881	729	0	0	0	0.00328627	0	0.00329349	0	1	6	0.000531632	0.00823045	0.000531821	0.00827595	0.064261	0	0	0	0.00238469	0	0.00238849	0
9	341.143	126.857	0	0	0	0.0031172	0	0.00312369	0	0	1	0	0.00788288	0	0.0079246	0
10	1065.43	428.571	1	0	0.000938589	0.00296162	0.000939177	0.00296749	0.316489	0	4	0	0.00933333	0	0.00939189	0	1	0	0.000938589	0.00232191	0.000939177	0.00232551	0.403858
11	3017.57	1212.43	0	1	0	0.000824791	0	0.000825245	0	0	6	0	0.00494875	0	0.00496514	0	0	1	0	0.000824791	0	0.000825245	0
12	546.429	209.571	0	0	0	0.00320731	0	0.00321419	0	0	0	0	0.0055576	0	0.0055783	0	0	0	0	0.00240275	0	0.00240661	0
13	1824.86	731.143	0	1	0	0.00136772	0	0.00136897	0	0	3	0	0.00410317	0	0.00411443	0	0	1	0	0.00136772	0	0.00136897	0
14	603	243	0	0	0	0.00345702	0	0.00346501	0	1	1	0.00165837	0.00411523	0.00166021	0.00412656	0.402323	0	0	0	0.0023189	0	0.0023225	0
15	1273.29	535.714	1	1	0.00078537	0.00186667	0.000785781	0.00186899	0.42043	0	1	0	0.00186667	0	0.00186899	0	1	1	0.00078537	0.00186667	0.000785781	0.00186899	0.42043
16	4458	1743	1	5	0.000224316	0.00286862	0.000224349	0.00287412	0.0780585	1	4	0.000224316	0.00229489	0.000224349	0.00229841	0.0976106	1	5	0.000224316	0.00286862	0.000224349	0.00287412	0.0780585
17	2367	981	0	0	0	0.00288486	0	0.00289042	0	3	7	0.00126743	0.00713558	0.0012685	0.00716974	0.176924	0	0	0	0.00227319	0	0.00227664	0
18	1173	483	0	0	0	0.00314247	0	0.00314908	0	1	2	0.000852515	0.00414079	0.000853	0.00415226	0.20543	0	0	0	0.00228366	0	0.00228715	0
19	672.429	281.571	0	0	0	0.00298323	0	0.00298918	0	0	0	0	0.00516933	0	0.00518723	0	0	0	0	0.00225672	0	0.00226013	0
20	2034.43	800.571	0	1	0	0.00124911	0	0.00125015	0	3	7	0.00147462	0.00874375	0.00147607	0.00879512	0.167828	0	1	0	0.00124911	0	0.00125015	0
21	4252.71	1669.29	0	4	0	0.00239623	0	0.00240007	0	1	10	0.000235144	0.00599059	0.000235181	0.00601464	0.0391014	0	4	0	0.00239623	0	0.00240007	0
22	750.857	284.143	1	1	0.00133181	0.00351936	0.001333	0.00352764	0.377872	5	0	0.00665906	0.00625421	0.00668879	0.00628043	1.06502	1	1	0.00133181	0.00351936	0.001333	0.00352764	0.377872
23	4998	1941	0	8	0	0.00412159	0	0.00413295	0	4	12	0.00080032	0.00618238	0.000800747	0.006208	0.128986	0	8	0	0.00412159	0	0.00413295	0
24	2613	987	1	1	0.000382702	0.00101317	0.0003828	0.00101386	0.377568	4	4	0.00153081	0.00405268	0.00153237	0.00406367	0.37709	2	1	0.000765404	0.00101317	0.000765795	0.00101386	0.755329
25	385.286	154.714	1	0	0.00259548	0.00278819	0.00259998	0.00279339	0.930762	1	1	0.00259548	0.00646353	0.00259998	0.00649154	0.400518	1	0	0.00259548	0.00232478	0.00259998	0.00232839	1.11664
26	1933.71	748.286	4	4	0.00206856	0.00534555	0.00207142	0.00536469	0.38612	0	1	0	0.00133639	0	0.00133758	0	3	5	0.00155142	0.00668194	0.00155303	0.00671188	0.231384
27	1971.43	746.571	0	3	0	0.00401837	0	0.00402917	0	0	1	0	0.00133946	0	0.00134065	0	0	2	0	0.00267891	0	0.00268371	0
28	561.429	221.571	0	0	0	0.00301463	0	0.00302071	0	0	1	0	0.00451322	0	0.00452685	0	0	0	0	0.00235378	0	0.00235749	0
29	950.143	363.857	0	0	0	0.00311464	0	0.00312112	0	2	2	0.00210495	0.00549666	0.00210791	0.0055169	0.382081	0	0	0	0.00240538	0	0.00240924	0
30	1922.57	696.429	0	1	0	0.0014359	0	0.00143727	0	1	3	0.000520137	0.00430769	0.000520317	0.00432011	0.120441	0	1	0	0.0014359	0	0.00143727	0
31	971.143	378.857	0	1	0	0.00263952	0	0.00264417	0	0	2	0	0.00527903	0	0.0052977	0	0	1	0	0.00263952	0	0.00264417	0
32	2250.86	917.143	0	3	0	0.00327103	0	0.00327818	0	1	5	0.000444275	0.00545171	0.000444407	0.00547162	0.0812203	0	3	0	0.00327103	0	0.00327818	0
33	2095.29	811.714	1	2	0.000477262	0.00246392	0.000477414	0.00246798	0.193443	1	1	0.000477262	0.00123196	0.000477414	0.00123297	0.387205	1	2	0.000477262	0.00246392	0.000477414	0.00246798	0.193443
34	936	369	0	0	0	0.00313797	0	0.00314456	0	1	0	0.00106838	0.00543746	0.00106914	0.00545727	0.195911	0	0	0	0.00235561	0	0.00235931	0
35	1425	564	0	3	0	0.00531915	0	0.0053381	0	0	1	0	0.00177305	0	0.00177515	0	0	3	0	0.00531915	0	0.0053381	0
36	2701.29	1105.71	4	8	0.00148078	0.00723514	0.00148224	0.00727027	0.203877	2	6	0.000740388	0.00542636	0.000740754	0.00544608	0.136016	4	8	0.00148078	0.00723514	0.00148224	0.00727027	0.203877
37	1311.86	506.143	3	0	0.00228683	0.00314523	0.00229033	0.00315184	0.726664	0	1	0	0.00197573	0	0.00197833	0	3	0	0.00228683	0.00239243	0.00229033	0.00239625	0.955795
38	5994.43	2276.57	3	15	0.000500465	0.00658886	0.000500632	0.00661797	0.0756474	2	6	0.000333643	0.00263554	0.000333717	0.00264018	0.126399	4	15	0.000667286	0.00658886	0.000667583	0.00661797	0.100874
39	1941.86	785.143	2	2	0.00102994	0.00254731	0.00103065	0.00255164	0.403916	0	1	0	0.00127365	0	0.00127474	0	2	2	0.00102994	0.00254731	0.00103065	0.00255164	0.403916
40	1236.43	473.571	0	1	0	0.00211161	0	0.00211459	0	0	1	0	0.00211161	0	0.00211459	0	0	1	0	0.00211161	0	0.00211459	0
41	355.714	139.286	1	0	0.00281124	0.00314003	0.00281653	0.00314663	0.895094	1	2	0.00281124	0.014359	0.00281653	0.0144982	0.194267	1	0	0.00281124	0.0023671	0.00281653	0.00237085	1.18798
42	3635.14	1449.86	3	3	0.000825277	0.00206917	0.000825731	0.00207203	0.398513	0	7	0	0.00482806	0	0.00484367	0	3	2	0.000825277	0.00137945	0.000825731	0.00138072	0.598046
43	1352.57	492.429	1	3	0.000739332	0.00609225	0.000739697	0.00611713	0.120922	0	3	0	0.00609225	0	0.00611713	0	1	3	0.000739332	0.00609225	0.000739697	0.00611713	0.120922
44	1371.43	509.571	1	0	0.000729167	0.00350945	0.000729521	0.00351769	0.207387	1	1	0.000729167	0.00196243	0.000729521	0.00196501	0.371257	1	0	0.000729167	0.00245868	0.000729521	0.00246272	0.296226
45	901.286	340.714	0	0	0	0.00329584	0	0.00330311	0	0	0	0	0.00571101	0	0.00573287	0	0	0	0	0.00242801	0	0.00243195	0
46	2715.43	1091.57	0	4	0	0.00366444	0	0.00367342	0	0	6	0	0.00549666	0	0.0055169	0	0	4	0	0.00366444	0	0.00367342	0
47	497.143	186.857	0	1	0	0.00535168	0	0.00537087	0	0	0	0	0.00616753	0	0.00619303	0	0	1	0	0.00535168	0	0.00537087	0
48	546	219	0	0	0	0.00312602	0	0.00313256	0	0	0	0	0.00541676	0	0.00543641	0	0	0	0	0.00232668	0	0.00233029	0
49	2292.86	884.143	1	0	0.000436137	0.0030802	0.000436264	0.00308654	0.141344	0	1	0	0.00113104	0	0.00113189	0	1	0	0.000436137	0.00239339	0.000436264	0.00239722	0.181988
50	466.714	181.286	1	0	0.00214264	0.00329475	0.0021457	0.00330201	0.649818	0	0	0	0.00570912	0	0.00573096	0	1	0	0.00214264	0.00238084	0.0021457	0.00238463	0.899808
51	1140	426	1	0	0.000877193	0.00319958	0.000877706	0.00320642	0.273734	0	3	0	0.00704225	0	0.00707552	0	1	0	0.000877193	0.0024485	0.000877706	0.00245251	0.357881
52	1130.14	444.857	0	0	0	0.00306742	0	0.00307371	0	4	3	0.00353938	0.00674374	0.00354775	0.00677424	0.523712	0	0	0	0.00235819	0	0.0023619	0
53	544.286	202.714	0	0	0	0.00325198	0	0.00325905	0	0	2	0	0.0098661	0	0.00993157	0	0	0	0	0.00245445	0	0.00245848	0
54	2185.29	856.714	1	2	0.000457606	0.0023345	0.000457746	0.00233814	0.195773	2	2	0.000915212	0.0023345	0.000915771	0.00233814	0.391666	1	2	0.000457606	0.0023345	0.000457746	0.00233814	0.195773
55	2862	1098	1	2	0.000349406	0.00182149	0.000349487	0.00182371	0.191636	1	5	0.000349406	0.00455373	0.000349487	0.00456761	0.0765142	1	2	0.000349406	0.00182149	0.000349487	0.00182371	0.191636
56	363.429	140.571	0	0	0	0.00349686	0	0.00350503	0	0	0	0	0.00605933	0	0.00608394	0	0	0	0	0.0023881	0	0.00239191	0
57	1263.43	518.571	0	0	0	0.00327882	0	0.00328601	0	0	2	0	0.00385675	0	0.0038667	0	0	0	0	0.00228885	0	0.00229235	0
58	438	174	0	0	0	0.00304204	0	0.00304823	0	0	0	0	0.00527123	0	0.00528984	0	0	0	0	0.00234272	0	0.00234639	0
59	3209.14	1281.86	0	1	0	0.000780118	0	0.000780524	0	1	7	0.00031161	0.00546083	0.000311674	0.0054808	0.0568666	0	1	0	0.000780118	0	0.000780524	0
60	378.857	152.143	0	0	0	0.0030755	0	0.00308182	0	0	0	0	0.0053292	0	0.00534822	0	0	0	0	0.00232467	0	0.00232828	0
61	506.571	195.429	2	0	0.00394811	0.00342339	0.00395854	0.00343123	1.15368	0	0	0	0.00593203	0	0.00595562	0	2	1	0.00394811	0.00511696	0.00395854	0.00513449	0.77097
62	2402.57	909.429	2	2	0.000832441	0.00219918	0.000832904	0.00220241	0.378178	3	7	0.00124866	0.00769714	0.0012497	0.00773691	0.161525	2	2	0.000832441	0.00219918	0.000832904	0.00220241	0.378178
63	2174.14	831.857	0	1	0	0.00120213	0	0.00120309	0	0	3	0	0.00360639	0	0.00361509	0	0	1	0	0.00120213	0	0.00120309	0
64	885.857	347.143	0	0	0	0.00323331	0	0.0032403	0	1	1	0.00112885	0.00288066	0.0011297	0.0028862	0.391414	0	0	0	0.00236577	0	0.00236951	0
65	1993.29	832.714	1	2	0.000501684	0.00240178	0.000501852	0.00240564	0.208615	4	1	0.00200674	0.00120089	0.00200943	0.00120185	1.67194	1	2	0.000501684	0.00240178	0.000501852	0.00240564	0.208615
66	850.714	346.286	0	1	0	0.00288779	0	0.00289336	0	0	2	0	0.00577558	0	0.00579793	0	0	1	0	0.00288779	0	0.00289336	0
67	2347.71	874.286	0	2	0	0.00228758	0	0.00229108	0	1	8	0.000425946	0.00915033	0.000426067	0.0092066	0.0462784	0	2	0	0.00228758	0	0.00229108	0
68	5025	2094	1	5	0.000199005	0.00238777	0.000199031	0.00239158	0.0832216	4	7	0.00079602	0.00334288	0.000796443	0.00335036	0.237719	1	5	0.000199005	0.00238777	0.000199031	0.00239158	0.0832216
69	6615	2592	2	0	0.000302343	0.00322763	0.000302404	0.00323459	0.0934907	0	18	0	0.00694444	0	0.00697679	0	2	0	0.000302343	0.00236593	0.000302404	0.00236967	0.127615
70	2514	915	0	1	0	0.0010929	0	0.00109369	0	2	4	0.000795545	0.00437158	0.000795967	0.00438437	0.181546	0	1	0	0.0010929	0	0.00109369	0
71	1356.43	524.571	0	1	0	0.00190632	0	0.00190874	0	1	0	0.00073723	0.00577386	0.000737593	0.0057962	0.127255	0	1	0	0.00190632	0	0.00190874	0
72	843.429	308.571	0	0	0	0.00330737	0	0.00331469	0	0	0	0	0.00573099	0	0.005753	0	0	0	0	0.00248665	0	0.00249079	0
73	541.714	223.286	1	0	0.00184599	0.00308813	0.00184827	0.00309451	0.597273	0	0	0	0.0053511	0	0.00537028	0	1	0	0.00184599	0.00228202	0.00184827	0.0022855	0.808694
74	2518.71	946.286	1	3	0.000397028	0.00317029	0.000397133	0.00317701	0.125002	1	3	0.000397028	0.00317029	0.000397133	0.00317701	0.125002	0	3	0	0.00317029	0	0.00317701	0
75	758.571	330.429	1	0	0.00131827	0.00275798	0.00131943	0.00276306	0.477524	2	1	0.00263653	0.00302637	0.00264118	0.0030325	0.870959	1	0	0.00131827	0.00219517	0.00131943	0.00219839	0.600178
76	2121	858	0	1	0	0.0011655	0	0.00116641	0	0	1	0	0.0011655	0	0.00116641	0	0	1	0	0.0011655	0	0.00116641	0
77	1534.71	562.286	0	4	0	0.00711382	0	0.00714777	0	2	1	0.00130317	0.00177846	0.00130431	0.00178057	0.732524	0	4	0	0.00711382	0	0.00714777	0
78	1276.71	505.286	0	0	0	0.00334347	0	0.00335095	0	0	0	0	0.00579355	0	0.00581604	0	0	0	0	0.00234903	0	0.00235272	0
79	5565	2193	2	3	0.000359389	0.00136799	0.000359475	0.00136924	0.262537	7	10	0.00125786	0.00455996	0.00125892	0.00457388	0.275241	3	3	0.000539084	0.00136799	0.000539277	0.00136924	0.393852
80	1633.71	625.286	1	0	0.000612102	0.0033965	0.000612352	0.00340421	0.179881	1	0	0.000612102	0.00588543	0.000612352	0.00590864	0.103637	1	0	0.000612102	0.00240634	0.000612352	0.0024102	0.254066
81	1935.86	791.143	0	4	0	0.00505598	0	0.0050731	0	0	3	0	0.00379198	0	0.0038016	0	0	4	0	0.00505598	0	0.0050731	0
82	3089.14	1194.86	1	0	0.000323714	0.00319892	0.000323784	0.00320576	0.101001	3	4	0.000971143	0.00334768	0.000971772	0.00335517	0.289634	0	0	0	0.0023881	0	0.00239191	0
83	1672.71	631.286	0	1	0	0.00158407	0	0.00158574	0	1	1	0.000597831	0.00158407	0.000598069	0.00158574	0.377154	0	1	0	0.00158407	0	0.00158574	0
84	1179.86	467.143	0	0	0	0.00332428	0	0.00333167	0	1	1	0.00084756	0.00214067	0.00084804	0.00214373	0.39559	0	0	0	0.00234835	0	0.00235203	0
85	1449.86	602.143	0	0	0	0.00293929	0	0.00294507	0	0	3	0	0.00498221	0	0.00499883	0	0	0	0	0.00226985	0	0.00227329	0
86	8087.14	3036.86	1	11	0.000123653	0.00362217	0.000123663	0.00363094	0.0340582	2	11	0.000247306	0.00362217	0.000247347	0.00363094	0.068122	1	11	0.000123653	0.00362217	0.000123663	0.00363094	0.0340582
87	1100.14	438.857	0	0	0	0.00301494	0	0.00302101	0	0	2	0	0.00455729	0	0.00457119	0	0	0	0	0.00233579	0	0.00233944	0
88	1971.86	773.143	1	1	0.000507136	0.00129342	0.000507308	0.00129454	0.391883	1	1	0.000507136	0.00129342	0.000507308	0.00129454	0.391883	1	1	0.000507136	0.00129342	0.000507308	0.00129454	0.391883
89	1953.43	773.571	1	2	0.00051192	0.00258541	0.000512095	0.00258988	0.19773	0	2	0	0.00258541	0	0.00258988	0	1	2	0.00051192	0.00258541	0.000512095	0.00258988	0.19773
90	541.714	223.286	0	0	0	0.00275428	0	0.00275935	0	0	0	0	0.0047726	0	0.00478785	0	0	0	0	0.00228202	0	0.0022855	0
91	2350.29	925.714	0	5	0	0.00540123	0	0.00542078	0	0	2	0	0.00216049	0	0.00216361	0	0	5	0	0.00540123	0	0.00542078	0
92	774.429	323.571	1	1	0.00129127	0.00309051	0.00129239	0.00309689	0.417317	1	1	0.00129127	0.00309051	0.00129239	0.00309689	0.417317	1	1	0.00129127	0.00309051	0.00129239	0.00309689	0.417317
93	2428.71	937.286	0	2	0	0.00213382	0	0.00213686	0	1	3	0.00041174	0.00320073	0.000411854	0.00320758	0.1284	0	2	0	0.00213382	0	0.00213686	0
94	4149.43	1655.57	0	4	0	0.00241608	0	0.00241998	0	1	10	0.000240997	0.00604021	0.000241036	0.00606466	0.0397443	0	4	0	0.00241608	0	0.00241998	0
95	355.286	148.714	0	1	0	0.0067243	0	0.00675463	0	0	0	0	0.0052405	0	0.0052589	0	0	1	0	0.0067243	0	0.00675463	0
96	2319.86	938.143	0	2	0	0.00213187	0	0.00213491	0	0	9	0	0.00959342	0	0.00965531	0	0	2	0	0.00213187	0	0.00213491	0
97	707.571	309.429	1	1	0.00141328	0.00323176	0.00141462	0.00323875	0.43678	0	2	0	0.00646353	0	0.00649154	0	1	1	0.00141328	0.00323176	0.00141462	0.00323875	0.43678
98	4438.29	1798.71	1	4	0.000225312	0.00222381	0.000225346	0.00222711	0.101183	4	7	0.000901249	0.00389167	0.000901791	0.0039018	0.231122	1	4	0.000225312	0.00222381	0.000225346	0.00222711	0.101183
99	1893	717	0	1	0	0.0013947	0	0.001396	0	0	3	0	0.0041841	0	0.00419582	0	0	1	0	0.0013947	0	0.001396	0
100	2118.86	779.143	1	2	0.000471953	0.00256692	0.000472101	0.00257133	0.183602	1	2	0.000471953	0.00256692	0.000472101	0.00257133	0.183602	1	2	0.000471953	0.00256692	0.000472101	0.00257133	0.183602
101	1548.43	584.571	1	1	0.000645816	0.00171065	0.000646094	0.00171261	0.377257	0	3	0	0.00513196	0	0.0051496	0	1	1	0.000645816	0.00171065	0.000646094	0.00171261	0.377257
102	2906.57	1215.43	3	5	0.00103214	0.00411378	0.00103285	0.0041251	0.250383	3	4	0.00103214	0.00329102	0.00103285	0.00329826	0.313151	3	5	0.00103214	0.00411378	0.00103285	0.0041251	0.250383
103	1159.29	460.714	0	0	0	0.00322099	0	0.00322792	0	0	1	0	0.00217054	0	0.00217369	0	0	0	0	0.00234208	0	0.00234575	0
104	433.286	169.714	0	0	0	0.0031378	0	0.00314439	0	0	1	0	0.00589226	0	0.00591552	0	0	0	0	0.00236656	0	0.0023703	0
105	2691	1080	1	4	0.000371609	0.0037037	0.000371701	0.00371288	0.100111	0	2	0	0.00185185	0	0.00185414	0	1	4	0.000371609	0.0037037	0.000371701	0.00371288	0.100111
106	1753.29	658.714	0	5	0	0.00759054	0	0.00762922	0	2	6	0.00114072	0.00910865	0.00114158	0.00916442	0.124567	0	5	0	0.00759054	0	0.00762922	0
107	1300.29	508.714	0	0	0	0.00298987	0	0.00299584	0	2	2	0.00153812	0.00393148	0.0015397	0.00394182	0.390607	0	0	0	0.00236855	0	0.0023723	0
108	773.143	288.857	1	1	0.00129342	0.00346192	0.00129454	0.00346993	0.373073	0	2	0	0.00692384	0	0.006956	0	1	1	0.00129342	0.00346192	0.00129454	0.00346993	0.373073
109	2650.29	1030.71	1	2	0.000377318	0.0019404	0.000377413	0.00194292	0.194251	5	4	0.00188659	0.0038808	0.00188897	0.00389088	0.485486	1	2	0.000377318	0.0019404	0.000377413	0.00194292	0.194251
110	2483.57	918.429	0	2	0	0.00217763	0	0.0021808	0	5	5	0.00201323	0.00544408	0.00201594	0.00546394	0.368953	1	3	0.000402646	0.00326645	0.000402754	0.00327358	0.123032
111	340.714	136.286	0	0	0	0.00324198	0	0.00324901	0	0	1	0	0.00733753	0	0.00737365	0	0	0	0	0.00233124	0	0.00233487	0
112	817.714	334.286	0	1	0	0.00299145	0	0.00299743	0	1	0	0.00122292	0.00519371	0.00122392	0.00521178	0.234837	0	1	0	0.00299145	0	0.00299743	0
113	2594.57	1023.43	1	8	0.00038542	0.00781686	0.000385519	0.00785788	0.0490615	4	1	0.00154168	0.000977108	0.00154327	0.000977745	1.57839	1	9	0.00038542	0.00879397	0.000385519	0.00884593	0.0435815
114	1370.57	528.429	2	3	0.00145925	0.00567721	0.00146067	0.00569881	0.256311	0	0	0	0.00569285	0	0.00571456	0	4	3	0.00291849	0.00567721	0.00292418	0.00569881	0.513122
115	741	294	1	1	0.00134953	0.00340136	0.00135074	0.0034091	0.396217	0	0	0	0.00519371	0	0.00521178	0	0	3	0	0.0102041	0	0.0102741	0
116	1564.71	640.286	0	3	0	0.00468541	0	0.0047001	0	1	3	0.000639094	0.00468541	0.000639367	0.0047001	0.136032	0	3	0	0.00468541	0	0.0047001	0
117	680.571	273.429	1	0	0.00146935	0.00287129	0.00147079	0.0028768	0.51126	3	1	0.00440806	0.00365726	0.00442107	0.00366621	1.2059	1	0	0.00146935	0.00233124	0.00147079	0.00233487	0.629926
118	5926.29	2353.71	2	8	0.00033748	0.00339888	0.000337555	0.00340661	0.0990884	4	5	0.000674959	0.0021243	0.000675263	0.00212732	0.317425	2	8	0.00033748	0.00339888	0.000337555	0.00340661	0.0990884
119	1543.71	607.286	1	1	0.000647788	0.00164667	0.000648068	0.00164848	0.39313	0	1	0	0.00164667	0	0.00164848	0	1	1	0.000647788	0.00164667	0.000648068	0.00164848	0.39313
120	1218	465	0	1	0	0.00215054	0	0.00215363	0	1	2	0.000821018	0.00430108	0.000821468	0.00431346	0.190443	0	1	0	0.00215054	0	0.00215363	0
121	3379.71	1327.29	2	5	0.000591766	0.00376709	0.000592	0.00377658	0.156756	2	9	0.000591766	0.00678076	0.000592	0.00681159	0.0869106	1	5	0.000295883	0.00376709	0.000295941	0.00377658	0.0783623
122	1613.14	609.857	3	1	0.00185972	0.00163973	0.00186203	0.00164152	1.13433	1	4	0.000619908	0.00655891	0.000620164	0.00658776	0.0941388	3	1	0.00185972	0.00163973	0.00186203	0.00164152	1.13433
123	510.857	191.143	1	0	0.00195749	0.00359677	0.00196005	0.00360542	0.543641	0	0	0	0.00623246	0	0.0062585	0	1	0	0.00195749	0.00244623	0.00196005	0.00245023	0.799947
124	3382.71	1360.29	2	7	0.000591241	0.00514598	0.000591474	0.00516371	0.114544	0	5	0	0.0036757	0	0.00368474	0	2	7	0.000591241	0.00514598	0.000591474	0.00516371	0.114544
125	3063	1239	18	4	0.00587659	0.00322841	0.00589974	0.00323538	1.82351	24	10	0.00783546	0.00807103	0.00787667	0.00811477	0.970659	5	4	0.00163239	0.00322841	0.00163417	0.00323538	0.505093
126	2981.57	1131.43	0	0	0	0.00358578	0	0.00359438	0	0	0	0	0.00621342	0	0.0062393	0
127	1117.71	439.286	0	1	0	0.00227642	0	0.00227988	0	0	4	0	0.00910569	0	0.00916142	0	0	1	0	0.00227642	0	0.00227988	0
128	2221.71	865.286	2	1	0.000900206	0.00115569	0.000900746	0.00115658	0.778802	0	2	0	0.00231138	0	0.00231494	0	2	1	0.000900206	0.00115569	0.000900746	0.00115658	0.778802
129	1507.71	580.286	0	0	0	0.00317523	0	0.00318197	0	0	1	0	0.00172329	0	0.00172527	0	0	0	0	0.00239666	0	0.0024005	0
130	794.571	312.429	0	2	0	0.00640146	0	0.00642894	0	1	0	0.00125854	0.00539094	0.0012596	0.00541041	0.23281	0	2	0	0.00640146	0	0.00642894	0
131	1146	447	1	0	0.0008726	0.0033684	0.000873108	0.00337599	0.258623	1	1	0.0008726	0.00223714	0.000873108	0.00224048	0.389697	1	0	0.0008726	0.00237371	0.000873108	0.00237747	0.367243
132	2174.14	930.857	2	3	0.000919903	0.00322284	0.000920467	0.00322978	0.284994	1	4	0.000459951	0.00429711	0.000460092	0.00430947	0.106763	2	3	0.000919903	0.00322284	0.000920467	0.00322978	0.284994
133	1337.14	516.857	1	0	0.000747863	0.0031992	0.000748236	0.00320604	0.233383	2	4	0.00149573	0.00773908	0.00149722	0.00777929	0.192462	1	0	0.000747863	0.00238923	0.000748236	0.00239304	0.312672
134	1577.14	636.857	0	1	0	0.00157021	0	0.00157186	0	1	5	0.000634058	0.00785105	0.000634326	0.00789244	0.0803714	0	1	0	0.00157021	0	0.00157186	0
135	2757.86	1076.14	0	4	0	0.00371698	0	0.00372622	0	1	4	0.0003626	0.00371698	0.000362688	0.00372622	0.097334	0	4	0	0.00371698	0	0.00372622	0
136	4374	1773	1	1	0.000228624	0.000564016	0.000228659	0.000564228	0.405259	3	9	0.000685871	0.00507614	0.000686185	0.0050934	0.13472	1	1	0.000228624	0.000564016	0.000228659	0.000564228	0.405259
137	1515.86	572.143	1	3	0.000659693	0.00524345	0.000659983	0.00526186	0.125428	1	1	0.000659693	0.00174782	0.000659983	0.00174985	0.377164	2	3	0.00131939	0.00524345	0.00132055	0.00526186	0.250966
138	1689.86	650.143	1	3	0.000591766	0.00461437	0.000592	0.00462862	0.1279	3	4	0.0017753	0.00615249	0.0017774	0.00617787	0.287705	1	3	0.000591766	0.00461437	0.000592	0.00462862	0.1279
139	394.714	154.286	0	0	0	0.00365671	0	0.00366566	0	0	0	0	0.00633633	0	0.00636325	0	1	0	0.00253348	0.00237009	0.00253777	0.00237384	1.06905
140	1863.86	683.143	2	2	0.00107304	0.00292765	0.00107381	0.00293337	0.366067	1	6	0.000536522	0.00878294	0.000536714	0.00883477	0.0607502	2	2	0.00107304	0.00292765	0.00107381	0.00293337	0.366067
141	399	159	0	0	0	0.00334834	0	0.00335584	0	1	0	0.00250627	0.00580199	0.00251046	0.00582454	0.431014	0	0	0	0.00233752	0	0.00234117	0

## Sheet: Misc calc
Syn mutations per bp coding region
Coding region SpltNPV			S mutations
123611		Reseq unique mutations	247	0.0019982
		Reseq shared mutations	428	0.00346248
		De novo combined	247	0.0019982
		(G2 and Tax1) vs Ancestral
Chromosome	ORF_num	Orientation	Type	Start	End	Length	S pred unique	S pred shared	S pred de novo
1	1	+	Gene	1	750	750	1.49865	2.59686	1.49865
1	2	-	Gene	747	2393	1647	3.29104	5.7027	3.29104
1	3	+	Gene	2392	3204	813	1.62454	2.81499	1.62454
1	4	-	Gene	3519	5714	2196	4.38806	7.6036	4.38806
1	5	-	Gene	6027	6230	204	0.407634	0.706345	0.407634
1	6	-	Gene	6227	6511	285	0.569488	0.986805	0.569488
1	7	+	Gene	6447	8600	2154	4.30413	7.45817	4.30413
1	8	+	Gene	8855	9724	870	1.73844	3.01235	1.73844
1	9	-	Gene	9678	9833	156	0.31172	0.540146	0.31172
1	10	+	Gene	9778	10275	498	0.995106	1.72431	0.995106
1	11	+	Gene	10807	12216	1410	2.81747	4.88209	2.81747
1	12	+	Gene	12240	12491	252	0.503547	0.872544	0.503547
1	13	+	Gene	12523	13374	852	1.70247	2.95003	1.70247
1	14	+	Gene	13406	13687	282	0.563494	0.976418	0.563494
1	15	-	Gene	13729	14331	603	1.20492	2.08787	1.20492
1	16	+	Gene	14504	16570	2067	4.13029	7.15694	4.13029
1	17	+	Gene	16696	17811	1116	2.23	3.86412	2.23
1	18	+	Gene	17826	18377	552	1.10301	1.91129	1.10301
1	19	+	Gene	18442	18759	318	0.635429	1.10107	0.635429
1	20	+	Gene	18737	19681	945	1.8883	3.27204	1.8883
1	21	-	Gene	19709	21682	1974	3.94445	6.83493	3.94445
1	22	-	Gene	21685	22029	345	0.68938	1.19455	0.68938
1	23	-	Gene	22069	24381	2313	4.62185	8.0087	4.62185
1	24	+	Gene	24589	25788	1200	2.39784	4.15497	2.39784
1	25	-	Gene	26569	26748	180	0.359677	0.623246	0.359677
1	26	+	Gene	27165	28058	894	1.78639	3.09545	1.78639
1	27	-	Gene	28079	28984	906	1.81037	3.137	1.81037
1	28	+	Gene	29016	29276	261	0.521531	0.903706	0.521531
1	29	-	Gene	29290	29727	438	0.875213	1.51656	0.875213
1	30	-	Gene	29790	30662	873	1.74443	3.02274	1.74443
1	31	+	Gene	30720	31166	447	0.893197	1.54773	0.893197
1	32	+	Gene	31135	32190	1056	2.1101	3.65637	2.1101
1	33	-	Gene	32245	33213	969	1.93626	3.35514	1.93626
1	34	-	Gene	33074	33508	435	0.869219	1.50618	0.869219
1	35	-	Gene	33478	34140	663	1.32481	2.29562	1.32481
1	36	-	Gene	34210	35478	1269	2.53572	4.39388	2.53572
1	37	+	Gene	35505	36110	606	1.21091	2.09826	1.21091
1	38	-	Gene	36315	39068	2754	5.50305	9.53566	5.50305
1	39	+	Gene	39067	39975	909	1.81637	3.14739	1.81637
1	40	+	Gene	39995	40564	570	1.13898	1.97361	1.13898
1	41	-	Gene	40584	40748	165	0.329704	0.571308	0.329704
1	42	-	Gene	40761	42455	1695	3.38696	5.8689	3.38696
1	43	-	Gene	43014	43628	615	1.2289	2.12942	1.2289
1	44	-	Gene	43772	44398	627	1.25287	2.17097	1.25287
1	45	+	Gene	44468	44881	414	0.827256	1.43346	0.827256
1	46	-	Gene	44920	46191	1272	2.54172	4.40427	2.54172
1	47	-	Gene	46196	46423	228	0.455591	0.789444	0.455591
1	48	+	Gene	46383	46637	255	0.509542	0.882931	0.509542
1	49	+	Gene	46471	47529	1059	2.1161	3.66676	2.1161
1	50	+	Gene	47650	47865	216	0.431612	0.747895	0.431612
1	51	+	Gene	48169	48690	522	1.04306	1.80741	1.04306
1	52	-	Gene	48719	49243	525	1.04906	1.8178	1.04906
1	53	-	Gene	49268	49516	249	0.497553	0.862156	0.497553
1	54	+	Gene	49563	50576	1014	2.02618	3.51095	2.02618
1	55	+	Gene	50625	51944	1320	2.63763	4.57047	2.63763
1	56	-	Gene	51883	52050	168	0.335698	0.581696	0.335698
1	57	-	Gene	52072	52665	594	1.18693	2.05671	1.18693
1	58	-	Gene	52619	52822	204	0.407634	0.706345	0.407634
1	59	-	Gene	52836	54332	1497	2.99131	5.18333	2.99131
1	60	+	Gene	54250	54426	177	0.353682	0.612858	0.353682
1	61	-	Gene	55710	55942	233	0.465582	0.806757	0.465582
1	62	-	Gene	56211	57314	1104	2.20602	3.82257	2.20602
1	63	+	Gene	57467	58468	1002	2.0022	3.4694	2.0022
1	64	-	Gene	58546	58956	411	0.821262	1.42308	0.821262
1	65	-	Gene	58889	59830	942	1.88231	3.26165	1.88231
1	66	-	Gene	59790	60188	399	0.797283	1.38153	0.797283
1	67	+	Gene	60193	61263	1071	2.14008	3.70831	2.14008
1	68	-	Gene	61539	63911	2373	4.74174	8.21645	4.74174
1	69	+	Gene	63913	66981	3069	6.13249	10.6263	6.13249
1	70	+	Gene	67496	68638	1143	2.28395	3.95761	2.28395
1	71	-	Gene	68715	69341	627	1.25287	2.17097	1.25287
1	72	-	Gene	69400	69783	384	0.76731	1.32959	0.76731
1	73	-	Gene	69802	70056	255	0.509542	0.882931	0.509542
1	74	-	Gene	70121	71275	1155	2.30793	3.99916	2.30793
1	75	-	Gene	71295	71657	363	0.725348	1.25688	0.725348
1	76	-	Gene	71654	72646	993	1.98422	3.43824	1.98422
1	77	-	Gene	72621	73319	699	1.39674	2.42027	1.39674
1	78	-	Gene	73198	73791	594	1.18693	2.05671	1.18693
1	79	+	Gene	73760	76345	2586	5.16736	8.95396	5.16736
1	80	-	Gene	76626	77378	753	1.50465	2.60724	1.50465
1	81	-	Gene	77437	78345	909	1.81637	3.14739	1.81637
1	82	+	Gene	78347	79774	1428	2.85344	4.94441	2.85344
1	83	-	Gene	79820	80587	768	1.53462	2.65918	1.53462
1	84	+	Gene	80586	81134	549	1.09701	1.9009	1.09701
1	85	+	Gene	81131	81814	684	1.36677	2.36833	1.36677
1	86	-	Gene	81904	85611	3708	7.40934	12.8389	7.40934
1	87	+	Gene	85580	86092	513	1.02508	1.77625	1.02508
1	88	-	Gene	86100	87014	915	1.82836	3.16816	1.82836
1	89	+	Gene	86910	87818	909	1.81637	3.14739	1.81637
1	90	-	Gene	87836	88090	255	0.509542	0.882931	0.509542
1	91	-	Gene	88148	89239	1092	2.18204	3.78102	2.18204
1	92	-	Gene	89643	90008	366	0.731343	1.26727	0.731343
1	93	-	Gene	90005	91126	1122	2.24198	3.8849	2.24198
1	94	+	Gene	91152	93086	1935	3.86652	6.69989	3.86652
1	95	+	Gene	93086	93253	168	0.335698	0.581696	0.335698
1	96	+	Gene	93285	94370	1086	2.17005	3.76025	2.17005
1	97	+	Gene	94451	94789	339	0.677391	1.17378	0.677391
1	98	-	Gene	94779	96857	2079	4.15427	7.19849	4.15427
1	99	-	Gene	96860	97729	870	1.73844	3.01235	1.73844
1	100	+	Gene	98075	99040	966	1.93027	3.34475	1.93027
1	101	-	Gene	99091	99801	711	1.42072	2.46182	1.42072
1	102	-	Gene	99821	101194	1374	2.74553	4.75744	2.74553
1	103	-	Gene	101221	101760	540	1.07903	1.86974	1.07903
1	104	-	Gene	101841	102041	201	0.401639	0.695957	0.401639
1	105	+	Gene	102179	103435	1257	2.51174	4.35233	2.51174
1	106	-	Gene	104778	105581	804	1.60656	2.78383	1.60656
1	107	+	Gene	105610	106212	603	1.20492	2.08787	1.20492
1	108	+	Gene	106220	106573	354	0.707364	1.22572	0.707364
1	109	-	Gene	106591	107817	1227	2.4518	4.24846	2.4518
1	110	-	Gene	107901	109034	1134	2.26596	3.92645	2.26596
1	111	+	Gene	108996	109154	159	0.317714	0.550534	0.317714
1	112	-	Gene	109157	109540	384	0.76731	1.32959	0.76731
1	113	+	Gene	109542	110747	1206	2.40983	4.17574	2.40983
1	114	-	Gene	110806	111438	633	1.26486	2.19175	1.26486
1	115	-	Gene	111422	111766	345	0.68938	1.19455	0.68938
1	116	+	Gene	111814	112548	735	1.46868	2.54492	1.46868
1	117	+	Gene	112952	113270	319	0.637427	1.10453	0.637427
1	118	+	Gene	113080	115839	2760	5.51504	9.55643	5.51504
1	119	-	Gene	115856	116572	717	1.43271	2.48259	1.43271
1	120	-	Gene	116640	117200	561	1.12099	1.94245	1.12099
1	121	-	Gene	117452	119020	1569	3.13518	5.43262	3.13518
1	122	+	Gene	119152	119892	741	1.48067	2.56569	1.48067
1	123	-	Gene	119914	120147	234	0.46758	0.810219	0.46758
1	124	-	Gene	120170	121750	1581	3.15916	5.47417	3.15916
1	125	+	Gene	122048	123482	1435	2.86742	4.96865	2.86742
1	126	+	Gene	123721	125091	1371	2.73954	4.74705	2.73954
1	127	-	Gene	125300	125818	519	1.03707	1.79702	1.03707
1	128	-	Gene	125875	126903	1029	2.05615	3.56289	2.05615
1	129	-	Gene	126890	127585	696	1.39075	2.40988	1.39075
1	130	-	Gene	127566	127934	369	0.737337	1.27765	0.737337
1	131	-	Gene	127931	128461	531	1.06105	1.83857	1.06105
1	132	-	Gene	128465	129499	1035	2.06814	3.58366	2.06814
1	133	+	Gene	129528	130145	618	1.23489	2.13981	1.23489
1	134	-	Gene	130183	130920	738	1.47467	2.55531	1.47467
1	135	+	Gene	130894	132171	1278	2.5537	4.42504	2.5537
1	136	+	Gene	133435	135483	2049	4.09432	7.09461	4.09432
1	137	-	Gene	135528	136223	696	1.39075	2.40988	1.39075
1	138	+	Gene	136321	137100	780	1.5586	2.70073	1.5586
1	139	-	Gene	137419	137601	183	0.365671	0.633633	0.365671
1	140	-	Gene	138087	138935	849	1.69648	2.93964	1.69648
1	141	-	Gene	138958	139143	186	0.371666	0.64402	0.371666

## Sheet: dN_dS_Results_Excel
ORF	Chi_Pak_dNdS_1	Chi_Pak_dNdS_3	Chi_Pak_dNdS_5	Reseq_dNdS_1	Reseq_dNdS_3	Reseq_dNdS_5	Denovo_dNdS_1	Denovo_dNdS_3	Denovo_dNdS_5
1	0	0	0	0	0	0	0	0	0
2	0.17473	0.218731	0.239218	0.183646	0.229849	0.251361	0.306307	0.38334	0.419207
3	0.0832759	0.114719	0.129697	0.250256	0.344653	0.389619	0.250256	0.344653	0.389619
4	0.349343	0.466266	0.52161	1.34805	1.79757	2.01032	0.269471	0.359316	0.401835
5	0	0	0	0	0	0	0	0	0
6	0.555166	0.73719	0.82339	0	0	0	0	0	0
7	0.15738	0.211173	0.236639	0.7883	1.05759	1.18509	0.612962	0.822339	0.921468
8	0.0420598	0.0571201	0.064261	0	0	0	0	0	0
9	0	0	0	0	0	0	0	0	0
10	0	0	0	0.291174	0.308444	0.316489	0.291174	0.368048	0.403858
11	0	0	0	0	0	0	0	0	0
12	0	0	0	0	0	0	0	0	0
13	0	0	0	0	0	0	0	0	0
14	0.237908	0.348589	0.402323	0	0	0	0	0	0
15	0	0	0	0.300168	0.382078	0.42043	0.300168	0.382078	0.42043
16	0.0666382	0.0877008	0.0976106	0.0532833	0.0701315	0.0780585	0.0532833	0.0701315	0.0780585
17	0.127976	0.161359	0.176924	0	0	0	0	0	0
18	0.13404	0.18238	0.20543	0	0	0	0	0	0
19	0	0	0	0	0	0	0	0	0
20	0.115232	0.151011	0.167828	0	0	0	0	0	0
21	0.0281801	0.0356345	0.0391014	0	0	0	0	0	0
22	0.94702	1.02664	1.06502	0.225691	0.328392	0.377872	0.225691	0.328392	0.377872
23	0.0915605	0.117084	0.128986	0	0	0	0	0	0
24	0.230066	0.32942	0.37709	0.230594	0.329917	0.377568	0.461293	0.659996	0.755329
25	0.312751	0.37298	0.400518	0.872434	0.91246	0.930762	0.872434	1.04002	1.11664
26	0	0	0	0.261783	0.34632	0.38612	0.156831	0.207521	0.231384
27	0	0	0	0	0	0	0	0	0
28	0	0	0	0	0	0	0	0	0
29	0.27108	0.346797	0.382081	0	0	0	0	0	0
30	0.0824853	0.108346	0.120441	0	0	0	0	0	0
31	0	0	0	0	0	0	0	0	0
32	0.0577243	0.0737336	0.0812203	0	0	0	0	0	0
33	0.26535	0.348254	0.387205	0.13253	0.173972	0.193443	0.13253	0.173972	0.193443
34	0.178367	0.190296	0.195911	0	0	0	0	0	0
35	0	0	0	0	0	0	0	0	0
36	0.0911012	0.121574	0.136016	0.136489	0.182208	0.203877	0.136489	0.182208	0.203877
37	0	0	0	0.665147	0.707047	0.726664	0.665147	0.863108	0.955795
38	0.0857967	0.113416	0.126399	0.0513002	0.0678618	0.0756474	0.0684072	0.0904922	0.100874
39	0	0	0	0.298744	0.370618	0.403916	0.298744	0.370618	0.403916
40	0	0	0	0	0	0	0	0	0
41	0.133126	0.17472	0.194267	0.81627	0.869893	0.895094	0.81627	1.06914	1.18798
42	0	0	0	0.285678	0.362637	0.398513	0.42877	0.544223	0.598046
43	0	0	0	0.0719305	0.105025	0.120922	0.0719305	0.105025	0.120922
44	0.233917	0.326948	0.371257	0.186616	0.200686	0.207387	0.186616	0.260863	0.296226
45	0	0	0	0	0	0	0	0	0
46	0	0	0	0	0	0	0	0	0
47	0	0	0	0	0	0	0	0	0
48	0	0	0	0	0	0	0	0	0
49	0	0	0	0.13015	0.137789	0.141344	0.13015	0.165524	0.181988
50	0	0	0	0.586533	0.629444	0.649818	0.586533	0.798949	0.899808
51	0	0	0	0.251647	0.266711	0.273734	0.251647	0.324103	0.357881
52	0.36846	0.474242	0.523712	0	0	0	0	0	0
53	0	0	0	0	0	0	0	0	0
54	0.271865	0.353421	0.391666	0.135894	0.176658	0.195773	0.135894	0.176658	0.195773
55	0.0490135	0.0676467	0.0765142	0.122849	0.169455	0.191636	0.122849	0.169455	0.191636
56	0	0	0	0	0	0	0	0	0
57	0	0	0	0	0	0	0	0	0
58	0	0	0	0	0	0	0	0	0
59	0.0375845	0.0506627	0.0568666	0	0	0	0	0	0
60	0	0	0	0	0	0	0	0	0
61	0	0	0	1.03226	1.11436	1.15368	0.479336	0.676521	0.77097
62	0.100788	0.141889	0.161525	0.236363	0.332331	0.378178	0.236363	0.332331	0.378178
63	0	0	0	0	0	0	0	0	0
64	0.258943	0.348835	0.391414	0	0	0	0	0	0
65	1.15007	1.5046	1.67194	0.143475	0.187729	0.208615	0.143475	0.187729	0.208615
66	0	0	0	0	0	0	0	0	0
67	0.0288258	0.0406405	0.0462784	0	0	0	0	0	0
68	0.168207	0.215531	0.237719	0.0588998	0.0754584	0.0832216	0.0588998	0.0754584	0.0832216
69	0	0	0	0.0846352	0.0906454	0.0934907	0.0846352	0.113805	0.127615
70	0.111461	0.15889	0.181546	0	0	0	0	0	0
71	0.114687	0.123204	0.127255	0	0	0	0	0	0
72	0	0	0	0	0	0	0	0	0
73	0	0	0	0.539188	0.578575	0.597273	0.539188	0.721936	0.808694
74	0.0799807	0.110498	0.125002	0.0799807	0.110498	0.125002	0	0	0
75	0.636216	0.796261	0.870959	0.438511	0.46511	0.477524	0.438511	0.548736	0.600178
76	0	0	0	0	0	0	0	0	0
77	0.482717	0.652458	0.732524	0	0	0	0	0	0
78	0	0	0	0	0	0	0	0	0
79	0.19125	0.248427	0.275241	0.182555	0.237004	0.262537	0.273862	0.355547	0.393852
80	0.0932301	0.100279	0.103637	0.161818	0.174052	0.179881	0.161818	0.2243	0.254066
81	0	0	0	0	0	0	0	0	0
82	0.196755	0.259911	0.289634	0.0919811	0.0981144	0.101001	0	0	0
83	0.241776	0.333539	0.377154	0	0	0	0	0	0
84	0.25019	0.348538	0.39559	0	0	0	0	0	0
85	0	0	0	0	0	0	0	0	0
86	0.0439211	0.0603338	0.068122	0.0219589	0.0301645	0.0340582	0.0219589	0.0301645	0.0340582
87	0	0	0	0	0	0	0	0	0
88	0.263004	0.35054	0.391883	0.263004	0.35054	0.391883	0.263004	0.35054	0.391883
89	0	0	0	0.136286	0.178085	0.19773	0.136286	0.178085	0.19773
90	0	0	0	0	0	0	0	0	0
91	0	0	0	0	0	0	0	0	0
92	0.301938	0.380612	0.417317	0.301938	0.380612	0.417317	0.301938	0.380612	0.417317
93	0.0821492	0.113479	0.1284	0	0	0	0	0	0
94	0.0280024	0.0360016	0.0397443	0	0	0	0	0	0
95	0	0	0	0	0	0	0	0	0
96	0	0	0	0	0	0	0	0	0
97	0	0	0	0.332312	0.403759	0.43678	0.332312	0.403759	0.43678
98	0.162653	0.209277	0.231122	0.0712346	0.0916281	0.101183	0.0712346	0.0916281	0.101183
99	0	0	0	0	0	0	0	0	0
100	0.121104	0.163571	0.183602	0.121104	0.163571	0.183602	0.121104	0.163571	0.183602
101	0	0	0	0.250733	0.336691	0.377257	0.250733	0.336691	0.377257
102	0.219849	0.283328	0.313151	0.175753	0.226529	0.250383	0.175753	0.226529	0.250383
103	0	0	0	0	0	0	0	0	0
104	0	0	0	0	0	0	0	0	0
105	0	0	0	0.0745375	0.0920257	0.100111	0.0745375	0.0920257	0.100111
106	0.0747817	0.108401	0.124567	0	0	0	0	0	0
107	0.285951	0.357464	0.390607	0	0	0	0	0	0
108	0	0	0	0.269752	0.340353	0.373073	0.269752	0.340353	0.373073
109	0.327162	0.434748	0.485486	0.130974	0.173974	0.194251	0.130974	0.173974	0.194251
110	0.228559	0.323578	0.368953	0	0	0	0.076274	0.107921	0.123032
111	0	0	0	0	0	0	0	0	0
112	0.214304	0.228275	0.234837	0	0	0	0	0	0
113	1.06374	1.41334	1.57839	0.0330139	0.0439151	0.0490615	0.0293196	0.0390078	0.0435815
114	0	0	0	0.168795	0.22819	0.256311	0.337889	0.456811	0.513122
115	0	0	0	0.285122	0.360923	0.396217	0	0	0
116	0.0928967	0.122202	0.136032	0	0	0	0	0	0
117	0.909589	1.11239	1.2059	0.475307	0.499916	0.51126	0.475307	0.581139	0.629926
118	0.225067	0.288016	0.317425	0.0702413	0.089903	0.0990884	0.0702413	0.089903	0.0990884
119	0	0	0	0.263519	0.351538	0.39313	0.263519	0.351538	0.39313
120	0.1229	0.16869	0.190443	0	0	0	0	0	0
121	0.0633843	0.0794556	0.0869106	0.114384	0.143329	0.156756	0.0571817	0.0716506	0.0783623
122	0.0683071	0.0859596	0.0941388	0.823766	1.03599	1.13433	0.823766	1.03599	1.13433
123	0	0	0	0.485462	0.524774	0.543641	0.485462	0.697961	0.799947
124	0	0	0	0.0789269	0.103149	0.114544	0.0789269	0.103149	0.114544
125	0.686979	0.880228	0.970659	1.29196	1.65407	1.82351	0.357944	0.458196	0.505093
126	0	0	0	0	0	0	0	0	0
127	0	0	0	0	0	0	0	0	0
128	0	0	0	0.50949	0.692129	0.778802	0.50949	0.692129	0.778802
129	0	0	0	0	0	0	0	0	0
130	0.21261	0.226358	0.23281	0	0	0	0	0	0
131	0.246085	0.343254	0.389697	0.231897	0.24998	0.258623	0.231897	0.323473	0.367243
132	0.0779639	0.0976059	0.106763	0.208151	0.26056	0.284994	0.208151	0.26056	0.284994
133	0.13068	0.172693	0.192462	0.21257	0.226724	0.233383	0.21257	0.280642	0.312672
134	0.0564788	0.0727489	0.0803714	0	0	0	0	0	0
135	0.0698261	0.0885973	0.097334	0	0	0	0	0	0
136	0.0944113	0.121852	0.13472	0.284271	0.366635	0.405259	0.284271	0.366635	0.405259
137	0.241817	0.33356	0.377164	0.0803406	0.110902	0.125428	0.160745	0.221899	0.250966
138	0.197267	0.258811	0.287705	0.0877315	0.115067	0.1279	0.0877315	0.115067	0.1279
139	0	0	0	0	0	0	0.608482	0.918086	1.06905
140	0.0393896	0.0538911	0.0607502	0.237716	0.324851	0.366067	0.237716	0.324851	0.366067
141	0.384662	0.415977	0.431014	0	0	0	0	0	0
