# Supplementary material for: Identification of Loci Associated with Enhanced Virulence in Spodoptera litura Nucleopolyhedrovirus Isolates Using Deep Sequencing
Source: Viruses. 2019 Sep 17;11(9):872. doi: 10.3390/v11090872 (PMC6783950; doi:10.3390/v11090872)
Supplement: Supplementary file 1 [file viruses-11-00872-s001.zip › viruses-564066 revised supplementary - to proofreading/Supplementary Materials/R_Code/Figure 2 Analysis script dN dS SpltMNPV.r.txt]

##########################################################################################################
# Authors: Mark Zwart                                                                                    #
# Date: August 28, 2017                                                                                  #
# Modified: October 18, 2017; July 5, 2019                                                               #
#                                                                                                        #
# This script is to determine dN/dS for the final clones of the MS in vitro evolution experiment. First  #
# an expectation is generated, and then compared to the data.                                            #
#                                                                                                        #
# Script modified to analyze Pakistani SpltNPV data of Ali.                                              # 
#                                                                                                        #
##########################################################################################################

setwd("C:/R_Data_Splt")
getwd()

# Load the SpltNPV genome sequence. Here, I used the *.tsv of the coverage for BNG, which contains the 
# reference sequence but needs to be cleaned up (i.e., breaks due to inserts from read mapping removed).

data.cov.BNG  <- read.table("Read_mapping_BNG_to_G2b.tsv", header = F)
ref.seq.a = as.vector(data.cov.BNG[,5])
need.these = which(ref.seq.a == "A" | ref.seq.a == "C" | ref.seq.a == "T" | ref.seq.a == "G")
ref.seq = ref.seq.a[need.these]

# Load the legend for codons, the corresponding complementary codons should be included in columns 4 to 6.
# !!!NOTE!!! For simplicity the script evaluates the complementary sequence for 3' to 5' oriented genes,

codon.legend <- read.csv("Codon_Legend.csv", header = F)
colnames(codon.legend) = c("1st_Base", "2nd_Base", "3rd_Base", "Comp_1st_Base", "Comp_2nd_Base", "Comp_3rd_Base") 

#########################################################################################################

# Read in the SpltNPV G2b annotation (a modified CSV exported from CLC Genomics). This file contains
# only coordinates of the ORFs and no other genome features.

annotation.chrom <- read.csv("Annotation_Splt_ORFs_new_G2b_ref.csv", head = T)

# You want to know three probabilities: that a mutation is intergenic, synonymous or non-synonymous for 
# the whole genome. The simplist is the probability of an intergenic mutation, since every
# mutation outside an ORF meets this criterion. However, due to mutational biases and the need to compare
# to the occurence of S mutations, you want to know how many of each base there are in the intergenic 
# spaces. Let's start with this then.

# Make a huge vector which contains the position of all nucleotides within ORFs

coding.positions = vector('numeric')
dim.chrom <- dim(annotation.chrom)
genes.chrom <- dim.chrom[1]

for(i in 1:genes.chrom) coding.positions = c(coding.positions, (annotation.chrom[i,5]:annotation.chrom[i,6]))

# Next, parse the nucleotide data for all other positions from the genome data.

intergenic.seq = ref.seq[-coding.positions]
intergenic.length = length(intergenic.seq)
intergenic.length

# Now, tally the bases for the intergenic sequences. Generate an array to store the results, then determine
# the absolute and relative frequencies.

intergenic.results = array(NA, dim = c(4,2))
colnames(intergenic.results) <- c("Count", "Frequency")
rownames(intergenic.results) <- c("A", "C", "G", "T")

intergenic.results[1,1] = length(which(intergenic.seq == "A" ))
intergenic.results[2,1] = length(which(intergenic.seq == "C" ))
intergenic.results[3,1] = length(which(intergenic.seq == "G" ))
intergenic.results[4,1] = length(which(intergenic.seq == "T" ))
intergenic.results[,2] = intergenic.results[,1]/intergenic.length

write.csv(intergenic.results, file = "Intergenic_Results.csv")


#########################################################################################################

# Now comes the more complicated part: you want to know how often every codon is present in the complete 
# coding part of the genome. I will do this gene by gene, and then codon for codon with genes. Given that
# this script is computationally very ineffecient, and the size of the coding genome, this part of the 
# script probably runs very slowly for longer genomes. The codon.legend is uploaded as a csv, 
# and also used to make a results array.

codon.count = rep(0, 64)
codon.freq  = rep(NA,64)
coding.results = cbind(codon.legend, codon.count, codon.freq)

# Here the script has been modified compared to the original for analysis of the In vivo experiment of 
# Martijn Schenk: codon usage for each gene is now also recorded in a separate array for each gene 
# (the generic coding.results.gene.now), and then added to final results array (coding.gene.result).
# Remove the third column for freq as you only want the count here.

empty.coding.results = coding.results[,(1:7)]
coding.results.gene = array(NA, dim = c(64, genes.chrom))

start.codon = c("A", "T", "G")
anti.start.codon = c("T", "A", "C") 

for(i in 1:genes.chrom) {
	
	# Determine the characteristics of the gene of interest, absolute value just in case
	
	five.prime.end = annotation.chrom[i,5]
	three.prime.end = annotation.chrom[i,6]
	gene.length = abs(five.prime.end - three.prime.end)
	
	# For genes with a 5'to 3'sense orientation, analyze here
	
	if(sum(start.codon == c(ref.seq[five.prime.end], ref.seq[five.prime.end+1], ref.seq[five.prime.end+2])) == 3 ) {
		
		triplet.now = five.prime.end
		coding.now = empty.coding.results  # Added for by gene analysis
		
		while(triplet.now < three.prime.end) {
			
			# Here the script identifies which codon is present at a position, and 
			# tallies the counts.
			
			codon.now = c(ref.seq[triplet.now], ref.seq[triplet.now+1], ref.seq[triplet.now+2])
			
			for(j in 1:64) {
				ref.codon = codon.legend[j,(1:3)]
				if(sum(codon.now == ref.codon) == 3) {
					coding.results[j,7] = coding.results[j,7] + 1
					coding.now[j,7] = coding.now[j,7] + 1    # Added for by gene analysis
				} # end of if statment
			} # end of j loop
									
			triplet.now = triplet.now + 3
			
		} # end of while loop
		
		# Export the by gene results to the final data array (Added for by gene analysis)
		
		coding.results.gene[,i] = coding.now[,7]
		
	} # end of first if loop
		
	# Second if for 3' to 5' oriented genes here.

	if(sum(anti.start.codon == c(ref.seq[three.prime.end], ref.seq[three.prime.end-1], ref.seq[three.prime.end-2])) == 3 ) {

		triplet.now = three.prime.end
		coding.now = empty.coding.results
		
		while(triplet.now > five.prime.end) {
			
			# Here the script identifies which codon is present at a position, and 
			# tallies the counts.
			
			codon.now = c(ref.seq[triplet.now], ref.seq[triplet.now-1], ref.seq[triplet.now-2])
			
			for(j in 1:64) {
				ref.codon = codon.legend[j,(4:6)]
				if(sum(codon.now == ref.codon) == 3) {
					coding.results[j,7] = coding.results[j,7] + 1
					coding.now[j,7] = coding.now[j,7] + 1    # Added for by gene analysis
				} # end of if statment
			} # end of j loop
			
			triplet.now = triplet.now - 3
			
		} # end of while loop
		
		# Export the by gene results to the final data array (Added for by gene analysis)
		
		coding.results.gene[,i] = coding.now[,7]
		
	} # end of first if loop
	
	print(i)
		
} # end of i loop

coding.results[,8] = coding.results[,7]/sum(coding.results[,7])
# write.csv(coding.results, file = "Coding_Results.csv")               # Avoid overwriting accidentally.
# write.csv(coding.results.gene, file = "Coding_Results_by_Gene.csv") 


#########################################################################################################
#                                                                                                       #
# Here the acutal dN/dS calculations are made, after generating predictions for chrom and plasmid.      #
#                                                                                                       #
# Update: in the modified script, only the expectations for N and S are made here, final calculations   #
# need to be done post hoc in an Excel sheet.                                                           #
#                                                                                                       #
# Update 2:  in the absence of relevant data on the mutational spectrum or biases in DNA viruses, I     #
# have kept the analysis and assumed no mutational biases occur.                                        #
#                                                                                                       #
#########################################################################################################

setwd("C:/R_Data_Splt")
getwd()

# Next, we want to use the information in the two previously generated arrays to get an expectation for 
# the occurence of intergenic, synonymous and non-synonymous mutations.
# Load the codon legend and the mutation spectrum information. 
# Also generate an array of intergenic and coding results combining chromosome and plasmid data. (*.whole)

# The script can be run from here, since all previous information generated has been saved to *.csv.
# Note: code related to plasmids again removed, since it is irrelevant here.

intergenic.results.whole <- read.csv("Intergenic_Results.csv", header = TRUE)
coding.results.whole <- read.csv("Coding_Results.csv", header = TRUE)
coding.results.gene.raw <- read.csv("Coding_Results_by_Gene.csv", header = TRUE)
coding.results.gene <- coding.results.gene.raw[,-1]  # First row of numbers should be deleted, superfluous row numbers.

# For each codon, you want to know what the frequency of synonymous and nonsynonymous subsitutions is,
# corrected for the mutational biases as given in the mutational spectrum data. Generate an array to
# store the final data, and then run a loop where you calculate the frequency that a mutation will be 
# nonsynonymous or synonymous. Load the necessary data to do so, including codon legend, the
# translation index (codon legend + AA coded for) and emperical mutation spectrum data. Since we do 
# not have such data for DNA viruses, we assume no mutational biases.

codon.legend <- read.csv("Codon_Legend.csv", header = FALSE)
translation.index <- read.csv("Codon_Legend_Expanded.csv", header = TRUE)
mutation.spectrum <- read.csv("Mutational_spectrum_data_5.csv", header = TRUE)

codon.s.ns = cbind(codon.legend[,1:3], Nonsyn = rep(NA, 64), Syn = rep(NA, 64))

for(i in 1:64) {
	
	# Set reference codon (i.e., ancestral sequence)
	# Set reference aminoacid. This can be done straight from i because the translation index
	# organisation is identical.
	
	ref.codon = codon.s.ns[i, c(1:3)]
	ref.aa = translation.index[i,5]
		
	# Make an array to store the results for this codon, and then test the effects of all possible 
	# mutations in this codon.
	
	results.this.codon = array(NA, dim = c(9, 3))
	colnames(results.this.codon) <- c("Mod_Base", "Prob_Mut", "NS_or_S")
		
	for(j in 1:3) {
		
		# Determine what the base now is, and which mutations should be considered. Base.now
		# is assign separately because using "base.now = ref.codon[j]" leads to problems with
		# logical statements. 
		
		first.row = (3*(j-1))+1
		last.row  = (3*(j-1))+3
		if(ref.codon[j] == "A") {
			results.this.codon[c(first.row:last.row), 1] = c("C", "G", "T")
			base.now = "A"
		}
		if(ref.codon[j] == "C") {
			results.this.codon[c(first.row:last.row), 1] = c("A", "G", "T")
			base.now = "C"
		}	
		if(ref.codon[j] == "G") {
			results.this.codon[c(first.row:last.row), 1] = c("A", "C", "T")
			base.now = "G"
		}
		if(ref.codon[j] == "T") {
			results.this.codon[c(first.row:last.row), 1] = c("A", "C", "G")
			base.now = "T"
		}
		
		# Now evaluate the frequency of each possible change at the jth position of the triplet,
		# and whether each mutation is NS or S.
		
		for(k in 1:3) {
			
			# Make the codon to be compared to the reference (test.codon)
			
			test.codon = ref.codon
			row.now = (3*(j-1))+k
			test.codon[j] = results.this.codon[row.now,1]
								
			# Record the probability of a particular mutation
			
			base.change = which(mutation.spectrum[,1] == results.this.codon[row.now,1] & mutation.spectrum[,2] == base.now)
			results.this.codon[row.now,2] = mutation.spectrum[base.change,4]
			
			# Determine which AA corresponds with the test codon
			
			for(l in 1:64) {
				is.codon = codon.legend[l,(1:3)]
				if(sum(test.codon == is.codon) == 3) test.aa = translation.index[l,5]
			} # end of j loop
			
			# Determine whether nonsynonymous and store result in array
			
			results.this.codon[row.now,3] = (ref.aa != test.aa)
						
		} # end of k loop
				
	} # end of j loop
	
	ns.changes.now = which(results.this.codon[,3] == TRUE)
	codon.s.ns[i,4] = sum(as.numeric(results.this.codon[ns.changes.now,2]))
	codon.s.ns[i,5] = sum(as.numeric(results.this.codon[-ns.changes.now,2]))
	
	print(i)
	
} # end of i loop

codon.s.ns <- cbind(codon.s.ns, Freq_NS_per_AA = (codon.s.ns[,4]/(codon.s.ns[,4]+codon.s.ns[,5])))
hist(codon.s.ns[,6], n = 20, xlim = c(0,1), col = "blue", main = "Histogram of NS mutation probability per codon", xlab = "Frequency of NS mutations")


#########################################################################################################

# Now generate predictions for the number of synonymous, nonsynonymous, and intergenic mutants expected
# from the whole SpltNPV reference sequence.

expected.ns = sum(coding.results.whole[,8]*codon.s.ns[,4])
expected.ns

expected.s  = sum(coding.results.whole[,8]*codon.s.ns[,5])
expected.s

# For expected intergenics, consider the frequency of all mutations which can occur for a given base, 
# taking into account mutational bias.

correction.intergenic = numeric(4)
correction.intergenic[1] = sum(mutation.spectrum[which(mutation.spectrum[,1] == "A"),4])
correction.intergenic[2] = sum(mutation.spectrum[which(mutation.spectrum[,1] == "C"),4])
correction.intergenic[3] = sum(mutation.spectrum[which(mutation.spectrum[,1] == "G"),4])
correction.intergenic[4] = sum(mutation.spectrum[which(mutation.spectrum[,1] == "T"),4])
expected.i  = sum(intergenic.results.whole[,2]*correction.intergenic)

expected.i

###########################################

# Now you want to generate the expected ns and s for each gene.

sns.by.gene = array(NA, dim = c(genes.chrom,3))
sns.by.gene[,1] = 1:genes.chrom

for(i in 1:genes.chrom) {
	
	sns.by.gene[i,2]  = sum(coding.results.gene[,i]*codon.s.ns[,4])
	sns.by.gene[i,3]  = sum(coding.results.gene[,i]*codon.s.ns[,5])	
	
} # end of i loop

write.csv(sns.by.gene)


###########################################################################################################
#                                                                                                         #
# Now we want to create an overview of the resequencing data for the dNdS analysis. Actual analysis is in #
# an Excel sheet, this is only the preparatory work starting with SOI Table 3.                            #
#                                                                                                         #
###########################################################################################################

# Load the data in the form of SOI Table 3 (overview of unique mutations in BNG and Tax1). It has
# been manually changed in Excel to include columns indicating whether mutations are in coding regions,
# and NS or S. This table only has mutations that are unique for BNG or Tax1, after mapping of the reads
# to the reference genome G2b.

var.table.clc = read.csv("Table_SOI_3.csv", header = TRUE)

# Find the total number of I, S and NS mutations. This is done separately for the virus isolates, out of
# curiousity. But since we are interested in the DIFFERENCES between the two isolates, we must use the
# sum over the two isolates for the analysis.

# Combined BNG and Tax1 = use for analysis!
length(which(var.table.clc[,3] == "SNV" & var.table.clc[,8] == "Homozygous" & var.table.clc[,18] == 0))					# total.i 
length(which(var.table.clc[,3] == "SNV" & var.table.clc[,8] == "Homozygous" & var.table.clc[,18] == 1 & var.table.clc[,19] == 0))	# total.s 
length(which(var.table.clc[,3] == "SNV" & var.table.clc[,8] == "Homozygous" & var.table.clc[,18] == 1 & var.table.clc[,19] == 1))	# total.ns

# BNG
length(which(var.table.clc[,3] == "SNV" & var.table.clc[,8] == "Homozygous" & var.table.clc[,18] == 0 & var.table.clc[,20] == "BNG"))					# bng.i 
length(which(var.table.clc[,3] == "SNV" & var.table.clc[,8] == "Homozygous" & var.table.clc[,18] == 1 & var.table.clc[,19] == 0 & var.table.clc[,20] == "BNG"))		# bng.s 
length(which(var.table.clc[,3] == "SNV" & var.table.clc[,8] == "Homozygous" & var.table.clc[,18] == 1 & var.table.clc[,19] == 1 & var.table.clc[,20] == "BNG"))		# bng.ns

# Tax1
length(which(var.table.clc[,3] == "SNV" & var.table.clc[,8] == "Homozygous" & var.table.clc[,18] == 0 & var.table.clc[,20] == "Tax1"))					# tax1.i 
length(which(var.table.clc[,3] == "SNV" & var.table.clc[,8] == "Homozygous" & var.table.clc[,18] == 1 & var.table.clc[,19] == 0 & var.table.clc[,20] == "Tax1"))	# tax1.s 
length(which(var.table.clc[,3] == "SNV" & var.table.clc[,8] == "Homozygous" & var.table.clc[,18] == 1 & var.table.clc[,19] == 1 & var.table.clc[,20] == "Tax1"))	# tax1.ns

# Find the set of mutations that are homozygous SNPs in the coding region, to only
# do subsequent work on this set. Also, since the table is BNG and Tax1 together,
# you might want to include only one isolate.
# Make a results array for finding mutations gene by gene.

obs.by.gene = array(NA, dim = c(genes.chrom,3))
obs.by.gene[,1] = 1:genes.chrom
relevant.snps = which(var.table.clc[,3] == "SNV" & var.table.clc[,8] == "Homozygous" & var.table.clc[,18] == 1)

for(i in 1:genes.chrom) {
	obs.by.gene[i,2] = length(which(var.table.clc[relevant.snps,2] >= annotation.chrom[i,5] & var.table.clc[relevant.snps,2] <= annotation.chrom[i,6] & var.table.clc[relevant.snps,19] == 1))  
	obs.by.gene[i,3] = length(which(var.table.clc[relevant.snps,2] >= annotation.chrom[i,5] & var.table.clc[relevant.snps,2] <= annotation.chrom[i,6] & var.table.clc[relevant.snps,19] == 0))  
} # end of i loop

write.csv(obs.by.gene)


###########################################################################################################
#                                                                                                         #
# Now we want to create an overview of the resequencing data for the dNdS analysis. Actual analysis is in #
# an Excel sheet, this is only the preparatory work. In this part we want to compare the shared mutations #
# in the Pak-SpltNPV isolates with the Chinese isolate.                                                   #
#                                                                                                         #
###########################################################################################################

# Reupload the data in case of running this part separately.
annotation.chrom <- read.csv("Annotation_Splt_ORFs_new_G2b_ref.csv", head = T)
dim.chrom <- dim(annotation.chrom)
genes.chrom <- dim.chrom[1]

# Load the data in the form of Shared mutation table (overview of shared SNPs in BNG and Tax1). The data
# have already been editted earlier to include info on whether mutations are in coding regions or nonsyn.
var.table.clc = read.csv("Table_Shared.csv", header = TRUE)

# Find the total number of I, S and NS mutations.

# Combined BNG and Tax1 = use for analysis!
length(which(var.table.clc[,3] == "SNV" & var.table.clc[,8] == "Homozygous" & var.table.clc[,18] == 0))					# total.i 
length(which(var.table.clc[,3] == "SNV" & var.table.clc[,8] == "Homozygous" & var.table.clc[,18] == 1 & var.table.clc[,19] == 0))	# total.s 
length(which(var.table.clc[,3] == "SNV" & var.table.clc[,8] == "Homozygous" & var.table.clc[,18] == 1 & var.table.clc[,19] == 1))	# total.ns

# Make a results array for finding mutations gene by gene.
obs.by.gene = array(NA, dim = c(genes.chrom,3))
obs.by.gene[,1] = 1:genes.chrom
relevant.snps = which(var.table.clc[,3] == "SNV" & var.table.clc[,8] == "Homozygous" & var.table.clc[,18] == 1)

for(i in 1:genes.chrom) {
	obs.by.gene[i,2] = length(which(var.table.clc[relevant.snps,2] >= annotation.chrom[i,5] & var.table.clc[relevant.snps,2] <= annotation.chrom[i,6] & var.table.clc[relevant.snps,19] == 1))  
	obs.by.gene[i,3] = length(which(var.table.clc[relevant.snps,2] >= annotation.chrom[i,5] & var.table.clc[relevant.snps,2] <= annotation.chrom[i,6] & var.table.clc[relevant.snps,19] == 0))  
} # end of i loop

write.csv(obs.by.gene)

###########################################################################################################
#                                                                                                         #
# Final figure of the dN/dS analysis results                                                              #
#                                                                                                         #
###########################################################################################################

# First load the data.
setwd("C:/R_Data_Splt")
getwd()

# Load overview of final dNdS results coming from Excel sheet.
dnds.data <- read.csv("Final_dNdS_Results.csv", head = T)

# Now make a plots with the dN/dS values along the genome.
# First the reseq based comparison between G2b and mutations shared by the Pakistani isolates. Panel A.
dev.new(width = 11, height = 4)
plot(x = dnds.data[,1],    y = dnds.data[,2],   type = "p", pch = 0, col = "darkgreen", xlab = " ", ylab = " ", xlim = c(1, 141), ylim = c(0, 2.0), main = " ", frame = FALSE)
lines(x = dnds.data[,1], y = dnds.data[,3], type = "p", pch = 5,   col = "darkblue", lwd = 1.5)
lines(x = dnds.data[,1], y = dnds.data[,4], type = "p", pch = 2, col = "darkorchid")
arrows(x0 = 1, y0 = 1, x1 = 141, y1 = 1, col = "orange", lwd = 1, lty = 3, length = 0)

# Next the reseq based comparison between unique mutations in the Pakistani isolates. Not used in manuscript.
dev.new(width = 11, height = 4)
plot(x = dnds.data[,1],    y = dnds.data[,5],   type = "p", pch = 0, col = "darkgreen", xlab = " ", ylab = " ", xlim = c(1, 141), ylim = c(0, 2.0), main = " ", frame = FALSE)
lines(x = dnds.data[,1], y = dnds.data[,6], type = "p", pch = 5,   col = "darkblue", lwd = 1.5)
lines(x = dnds.data[,1], y = dnds.data[,7], type = "p", pch = 2, col = "darkorchid")
arrows(x0 = 1, y0 = 1, x1 = 141, y1 = 1, col = "orange", lwd = 1, lty = 3, length = 0)

# Finally the de novo assembly based comparison between unique mutations in the Pakistani isolates. Panel B.
dev.new(width = 11, height = 4)
plot(x = dnds.data[,1],    y = dnds.data[,8],   type = "p", pch = 0, col = "darkgreen", xlab = " ", ylab = " ", xlim = c(1, 141), ylim = c(0, 2.0), main = " ", frame = FALSE)
lines(x = dnds.data[,1], y = dnds.data[,9], type = "p", pch = 5,   col = "darkblue", lwd = 1.5)
lines(x = dnds.data[,1], y = dnds.data[,10], type = "p", pch = 2, col = "darkorchid")
arrows(x0 = 1, y0 = 1, x1 = 141, y1 = 1, col = "orange", lwd = 1, lty = 3, length = 0)
