# Supplementary material for: Identification of Loci Associated with Enhanced Virulence in Spodoptera litura Nucleopolyhedrovirus Isolates Using Deep Sequencing
Source: Viruses. 2019 Sep 17;11(9):872. doi: 10.3390/v11090872 (PMC6783950; doi:10.3390/v11090872)
Supplement: Supplementary file 1 [file viruses-11-00872-s001.zip › viruses-564066 revised supplementary - to proofreading/Supplementary Materials/R_Code/Figure 2 Basic analysis of mutations.txt]

##########################################################################################################
# Authors: Mark Zwart                                                                                    #
# Date: October 11, 2017                                                                                 #
# Updated: July 4, 2019                                                                                  #
#                                                                                                        #
# The raw NGS data from Ali were analyzed in CLC Genomics Workbench 11. To further get an idea of what   #
# is happening and make some pretty pictures, we turn to R.                                              #
#                                                                                                        #
##########################################################################################################

# NOTE: throughout analysis use BLUE for plotting BNG, and RED for plotting Tax1.
# Set working directory

setwd("C:/R_Data_Splt")

# Import the data. LF SNP calling table and detailed coverage tables were exported from CLC-GW as *.csv 
# and *.tsv files, respectively. 

data.snp.BNG  <- read.csv("Adv_Variants_Table_BNG_to_G2b_edit.csv", header = T)
data.snp.Tax1 <- read.csv("Adv_Variants_Table_Tax1_to_G2b_edit.csv", header = T)
data.cov.BNG  <- read.table("Read_mapping_BNG_to_G2b.tsv", header = F)
data.cov.Tax1 <- read.table("Read_mapping_Tax1_to_G2b.tsv", header = F)

###########################################################################################################
#                                                                                                         #
# Identifying SNPs of interest (SOIs): the differences between BNG and Tax1. Version 3. Here the          #
# criteria have been modified to identify mutations to include in the overview genomics figure. This will #
# include SNPs, MNPs, and Indels. These mutations must be homozygous to be included here, and the figure  #
# will be based on the resequencing analysis (of course), since only using the ref seq can we attribute   #
# mutations to each isolate.                                                                              #
#                                                                                                         #
###########################################################################################################

# Determine a threshold value for the frequency of a mutation in order to be included. Add a column with 
# the respective isolate name.

keep.these.BNG = which(data.snp.BNG[,7] == "Homozygous")
prun.data.snp.BNG = data.snp.BNG[keep.these.BNG,]
dim.BNG = dim(prun.data.snp.BNG)
rows.BNG = dim.BNG[1]
Vir_ID = rep("BNG", rows.BNG)
prun.data.snp.BNG = cbind(prun.data.snp.BNG, Vir_ID) 

keep.these.Tax1 = which(data.snp.Tax1[,7] == "Homozygous")
prun.data.snp.Tax1 = data.snp.Tax1[keep.these.Tax1,]
dim.Tax1 = dim(prun.data.snp.Tax1)
rows.Tax1 = dim.Tax1[1]
Vir_ID = rep("Tax1", rows.Tax1)
prun.data.snp.Tax1 = cbind(prun.data.snp.Tax1, Vir_ID) 

# Combine the two datasets

prun.data.snp.COMB = rbind(prun.data.snp.BNG, prun.data.snp.Tax1)
unique.pos.COMB = unique(prun.data.snp.COMB[,1])
num.unique.pos = length(unique.pos.COMB)
id.unique.muts = array(NA, dim = c(0, 3)) # ID: "Row_COMB_array", "Genome_Pos", "Hits"

for(i in 1:num.unique.pos) {
	hits.now = which(prun.data.snp.COMB[,1] == unique.pos.COMB[i])
	score.now = length(hits.now)
	if(score.now == 1) id.unique.muts = rbind(id.unique.muts, c(hits.now, unique.pos.COMB[i], score.now))
} # end of i loop

# Now that you have identified them, kick them into a table
table.soi.3 = prun.data.snp.COMB[id.unique.muts[,1],]
# write.csv(table.soi.3, file = "Table_SOI_3.csv")  # do not overwrite by accident

#########################

# Now generate a table with the shared mutations. Since they are shared,
# you only need to keep one event in the exported data. Since this approach
# only works well for SNPs, we also only keep the SNPS
table.shared.muts = prun.data.snp.COMB[-id.unique.muts[,1],]
keep.these = which(table.shared.muts[,19] == "BNG" & table.shared.muts[,2] == "SNV")
table.shared.snps = table.shared.muts[keep.these,]
write.csv(table.shared.snps, file = "Table_Shared.csv") 

# Check whether all are indeed the same.
dim.share = dim(table.shared.muts)
test.share = dim.share[1]/2
test.results = array(NA, dim = c(0,2))
colnames(test.results) = c("Position_OK", "Identity_OK")

for(i in 1:test.share) {
	if(table.shared.muts[i,2] == "SNV") {
		test.pos = table.shared.muts[i,1] == table.shared.muts[(i+test.share),1]
		test.id  = table.shared.muts[i,5] == table.shared.muts[(i+test.share),5]
		test.results = rbind(test.results + c(test.pos, test.id))
	} # end of if statement
}

false.shared = which(test.results[,2] == FALSE)
print(false.shared) # Zero = All mutations are indeed shared!


  
