# Supplementary material for: Identification of Loci Associated with Enhanced Virulence in Spodoptera litura Nucleopolyhedrovirus Isolates Using Deep Sequencing
Source: Viruses. 2019 Sep 17;11(9):872. doi: 10.3390/v11090872 (PMC6783950; doi:10.3390/v11090872)
Supplement: Supplementary file 1 [file viruses-11-00872-s001.zip › viruses-564066 revised supplementary - to proofreading/Supplementary Materials/R_Code/Figure S1 Coverage G2b.txt]

##########################################################################################################
# Authors: Mark Zwart                                                                                    #
# Date: October 11, 2017                                                                                 #
# UPdated: July 2, 2019                                                                                  #
#                                                                                                        #
# The raw NGS data from Ali were analyzed in CLC Genomics Workbench 11. To further get an idea of what   #
# is happening and make some pretty pictures, we turn to R.                                              #
# This script is for the supplementary figures summarizing mapping of G2b reads to G2.                   #
#                                                                                                        #
##########################################################################################################

# NOTE: throughout analysis use BLUE for plotting BNG, and RED for plotting Tax1.
# Set working directory

setwd("C:/R_Data_Splt")

# Import the data. LF SNP calling table and detailed coverage tables were exported from CLC-GW as *.csv 
# and *.tsv files, respectively. 

data.snp.G2b  <- read.csv("Adv_Variants_Table_G2b_to_G2.csv", header = T)
data.cov.G2b  <- read.table("Read_mapping_G2b_to_G2.tsv", header = F)


###########################################################################################################
#                                                                                                         #
# Basic figures of the data: distribution of coverage, coverage over the genome, and distribution of SNPs #
# over the genome.                                                                                        #
#                                                                                                         #
###########################################################################################################

# Plot histograms of the coverage per site. Do this seperately for both virus isolates.

dev.new(width = 5, height = 4) 
hist(data.cov.G2b[,11],  100, col = "purple", main = " ",  xlab = "Coverage", ylim = c(0, 12000), xlim = c(0,20000))

# Also give the mean coverage and its SD:

mean(data.cov.G2b[,11])
sd(data.cov.G2b[,11])

# Next plot the coverage over the whole genome. Since the coverage is rather similar, do it for the two
# viruses together. This renders a very nice plot, which convincingly shows the two viruses show a similar pattern
# in terms of coverage, overall. 

dev.new(width = 7, height = 4) 
plot(y = data.cov.G2b[,11],  x = data.cov.G2b[,2],  type = "l", col = "purple", xlab = "Position in reference genome", ylab = "Coverage")
