# Supplementary material for: Identification of Loci Associated with Enhanced Virulence in Spodoptera litura Nucleopolyhedrovirus Isolates Using Deep Sequencing
Source: Viruses. 2019 Sep 17;11(9):872. doi: 10.3390/v11090872 (PMC6783950; doi:10.3390/v11090872)
Supplement: Supplementary file 1 [file viruses-11-00872-s001.zip › viruses-564066 revised supplementary - to proofreading/Supplementary Materials/R_Code/Figure S3 proper.txt]

##########################################################################################################
# Authors: Mark Zwart                                                                                    #
# Date: October 27, 2017                                                                                 #
# Mod: July 5, 2019                                                                                      #
#                                                                                                        #
# For the manuscript of Ali: a simple validation of the NGS analysis, by comparing the total number of   #
# mutations per ORF for requencing and de novo assembly.                                                 #
#                                                                                                        #
##########################################################################################################

# Set working directory

setwd("C:/R_Data_Splt")
data.ngs  <- read.csv("Mutations_per_ORF_data.csv", header = T)

# Plot the data

plot(x = data.ngs[,2],  y = data.ngs[,3],  type = "p", pch = 1, col = "black", xlab = "Resequencing", ylab = "De novo assembly", xlim = c(0, 25), ylim = c(0,25), frame = FALSE)

# do a model 2 regression

library(lmodel2)
mod2.res = lmodel2(Tot_Mut_de_novo ~ Tot_Mut_Reseq, "relative", "relative", data = data.ngs, 99)
mod2.res 

# Add the model 2 regression line to the plot.

x1 = 0
x2 = 25
m = 0.8855
b = 0.2185
y1 = m*x1 + b
y2 = m*x2 + b
lines(x = c(x1, x2), y = c(y1, y2), col = "orange", lwd = 1, lty = 2)

# Now do the model 2 regression without the outlier (ORF125)

data.ngs.edit = data.ngs[-125,]
mod2.res = lmodel2(Tot_Mut_de_novo ~ Tot_Mut_Reseq, "relative", "relative", data = data.ngs.edit, 99)
mod2.res 

# Add this second model 2 regression line to the plot.

x1 = 0
x2 = 25
m =  1.0041  
b = -0.0032
y1 = m*x1 + b
y2 = m*x2 + b
lines(x = c(x1, x2), y = c(y1, y2), col = "green", lwd = 1)


# Probably better to do a Spearman rank correlation as a formal analysis

spearman.test=         cor(data.ngs[,2],  data.ngs[,3], method = "spearman")
spearman.result = cor.test(data.ngs[,2],  data.ngs[,3], method = "spearman")
spearman.result
