# Supplementary material for: Identification of Loci Associated with Enhanced Virulence in Spodoptera litura Nucleopolyhedrovirus Isolates Using Deep Sequencing
Source: Viruses. 2019 Sep 17;11(9):872. doi: 10.3390/v11090872 (PMC6783950; doi:10.3390/v11090872)
Supplement: Supplementary file 1 [file viruses-11-00872-s001.zip › viruses-564066 revised supplementary - to proofreading/Supplementary Materials/R_Code/TSV_and_CSV_Files/Adv_Variants_Table_BNG_to_G2b_edit.csv]

Reference Position	Type	Length	Reference	Allele	Linkage	Zygosity	Count	Coverage	Frequency	Forward/reverse balance	Average quality	Overlapping annotations	Coding region change	Amino acid change		coding	NS
96	SNV	1	T	C		Homozygous	4173	4190	99.59427208	0.480706743	37.16127486	CDS: SlnVgp001, Gene: SlnVgp001	NP_258269.1:c.96T>C			1	0
303	SNV	1	G	A		Homozygous	3513	3515	99.943101	0.453703704	36.72957586	CDS: SlnVgp001, Gene: SlnVgp001	NP_258269.1:c.303G>A			1	0
339	SNV	1	C	T		Homozygous	3453	3453	100	0.46144057	37.39357081	CDS: SlnVgp001, Gene: SlnVgp001	NP_258269.1:c.339C>T			1	0
342	SNV	1	A	G		Homozygous	3468	3481	99.6265441	0.455463033	37.45963091	CDS: SlnVgp001, Gene: SlnVgp001	NP_258269.1:c.342A>G			1	0
399	SNV	1	G	A		Homozygous	3179	3181	99.93712669	0.499300308	37.20100661	CDS: SlnVgp001, Gene: SlnVgp001	NP_258269.1:c.399G>A			1	0
702	SNV	1	C	T		Homozygous	3322	3326	99.87973542	0.45325094	37.29530403	CDS: SlnVgp001, Gene: SlnVgp001	NP_258269.1:c.702C>T			1	0
827	SNV	1	C	T		Homozygous	3635	3637	99.94500962	0.474914759	36.79669876	CDS: SlnVgp002, Gene: SlnVgp002	NP_258270.1:c.1567G>A	NP_258270.1:p.Asp523Asn		1	1
923	SNV	1	C	T		Homozygous	3966	3970	99.89924433	0.466904391	37.22718104	CDS: SlnVgp002, Gene: SlnVgp002	NP_258270.1:c.1471G>A	NP_258270.1:p.Asp491Asn		1	1
1199	Deletion	1	C	-		Heterozygous	37	3654	1.012588944	0.333333333	34.27027027	CDS: SlnVgp002, Gene: SlnVgp002	NP_258270.1:c.1195delG	NP_258270.1:p.Glu399fs		1	1
1199	SNV	1	C	T		Heterozygous	3615	3654	98.93267652	0.421762157	37.42710927	CDS: SlnVgp002, Gene: SlnVgp002	NP_258270.1:c.1195G>A	NP_258270.1:p.Glu399Lys		1	1
1249	SNV	1	C	G		Homozygous	3405	3407	99.94129733	0.425070207	37.26461087	CDS: SlnVgp002, Gene: SlnVgp002	NP_258270.1:c.1145G>C	NP_258270.1:p.Arg382Thr		1	1
1371	SNV	1	C	G		Homozygous	2942	2952	99.66124661	0.38294065	37.34704283	CDS: SlnVgp002, Gene: SlnVgp002	NP_258270.1:c.1023G>C			1	0
1605	SNV	1	T	C		Homozygous	2003	2021	99.10935181	0.488662656	37.07039441	CDS: SlnVgp002, Gene: SlnVgp002	NP_258270.1:c.789A>G			1	0
1608	SNV	1	T	C		Homozygous	1997	2006	99.55134596	0.489322191	37.02804206	CDS: SlnVgp002, Gene: SlnVgp002	NP_258270.1:c.786A>G			1	0
1611	SNV	1	T	C		Homozygous	1971	1978	99.64610718	0.490849367	36.96499239	CDS: SlnVgp002, Gene: SlnVgp002	NP_258270.1:c.783A>G			1	0
1665	SNV	1	T	C		Homozygous	1839	1852	99.29805616	0.45922528	37.07993475	CDS: SlnVgp002, Gene: SlnVgp002	NP_258270.1:c.729A>G			1	0
1701	SNV	1	T	C		Homozygous	2057	2059	99.90286547	0.471996387	37.09674283	CDS: SlnVgp002, Gene: SlnVgp002	NP_258270.1:c.693A>G			1	0
1716	SNV	1	A	G		Homozygous	2058	2062	99.80601358	0.475849732	37.02332362	CDS: SlnVgp002, Gene: SlnVgp002	NP_258270.1:c.678T>C			1	0
1721	SNV	1	C	T		Homozygous	2117	2117	100	0.489804772	37.22437411	CDS: SlnVgp002, Gene: SlnVgp002	NP_258270.1:c.673G>A	NP_258270.1:p.Glu225Lys		1	1
1762	SNV	1	G	C		Homozygous	2279	2304	98.91493056	0.493846765	37.18473014	CDS: SlnVgp002, Gene: SlnVgp002	NP_258270.1:c.632C>G	NP_258270.1:p.Pro211Arg		1	1
1807	MNV	2	AA	GG		Homozygous	2432	2435	99.87679671	0.484164543	37.65542763	CDS: SlnVgp002, Gene: SlnVgp002	NP_258270.1:c.586_587delTTinsCC	NP_258270.1:p.Leu196Pro		1	1
1824	SNV	1	C	T		Homozygous	2484	2488	99.8392283	0.486776269	37.11151369	CDS: SlnVgp002, Gene: SlnVgp002	NP_258270.1:c.570G>A			1	0
1860	MNV	2	AC	GA		Homozygous	2567	2567	100	0.494784423	37.09388391	CDS: SlnVgp002, Gene: SlnVgp002	NP_258270.1:c.533_534delGTinsTC	NP_258270.1:p.Ser178Ile		1	1
1897	Insertion	9	-	TCGGGTTTA		Homozygous	1893	1910	99.10994764	0.463391137	37.24822445	CDS: SlnVgp002, Gene: SlnVgp002	NP_258270.1:c.497_498insTAAACCCGA	NP_258270.1:p.Ser166_Gln167insLysProGlu		1	1
1946	SNV	1	C	T		Homozygous	3176	3177	99.96852376	0.457801222	37.34918136	CDS: SlnVgp002, Gene: SlnVgp002	NP_258270.1:c.448G>A	NP_258270.1:p.Asp150Asn		1	1
2125	SNV	1	C	T		Homozygous	3670	3672	99.94553377	0.486848286	37.22316076	CDS: SlnVgp002, Gene: SlnVgp002	NP_258270.1:c.269G>A	NP_258270.1:p.Arg90Lys		1	1
2268	SNV	1	C	T		Homozygous	4171	4171	100	0.471076094	37.50851115	CDS: SlnVgp002, Gene: SlnVgp002	NP_258270.1:c.126G>A			1	0
2313	SNV	1	T	C		Homozygous	4240	4249	99.78818546	0.494614916	37.18561321	CDS: SlnVgp002, Gene: SlnVgp002	NP_258270.1:c.81A>G			1	0
2446	Insertion	3	-	CAC		Heterozygous	3892	4164	93.4678194	0.496108517	37.40510529	CDS: SlnVgp003, Gene: SlnVgp003	NP_258271.1:c.54_55insCAC	NP_258271.1:p.His19_Ser20insHis		1	1
2634	SNV	1	A	C		Homozygous	3983	3996	99.67467467	0.482637363	36.67612353	CDS: SlnVgp003, Gene: SlnVgp003	NP_258271.1:c.243A>C			1	0
2757	SNV	1	T	C		Homozygous	4091	4104	99.68323587	0.449068054	37.32950379	CDS: SlnVgp003, Gene: SlnVgp003	NP_258271.1:c.366T>C			1	0
2777	SNV	1	G	A		Homozygous	4057	4060	99.92610837	0.451988574	37.30712349	CDS: SlnVgp003, Gene: SlnVgp003	NP_258271.1:c.386G>A	NP_258271.1:p.Arg129Lys		1	1
3006	SNV	1	A	G		Homozygous	4838	4849	99.7731491	0.479476609	37.45473336	CDS: SlnVgp003, Gene: SlnVgp003	NP_258271.1:c.615A>G			1	0
3158	SNV	1	G	A		Homozygous	5261	5261	100	0.437182741	37.55502756	CDS: SlnVgp003, Gene: SlnVgp003	NP_258271.1:c.767G>A	NP_258271.1:p.Cys256Tyr		1	1
3225	Insertion	2	-	AT		Homozygous	4697	5199	90.34429698	0.483088366	37.37204599					0	0
3237	Insertion	2	-	GC		Heterozygous	4569	5467	83.57417231	0.468453683	36.83891442					0	0
3322	SNV	1	T	A		Heterozygous	79	5410	1.46025878	0.392857143	35.65822785					0	0
3323	Deletion	1	A	-		Heterozygous	4441	5230	84.91395794	0.466119097	37.03400135					0	0
3327	Deletion	2	AT	-		Homozygous	4286	5290	81.02079395	0.466356409	37.48372825					0	0
3333	Deletion	11	TTTATTAATAC	-		Homozygous	3514	5610	62.63814617	0.495807841	37.25442739					0	0
3398	SNV	1	T	G		Homozygous	5303	5348	99.15856395	0.466624883	37.15029229					0	0
3419	Insertion	5	-	ATACA		Homozygous	4308	4315	99.8377752	0.461889639	37.62442551					0	0
3474	Deletion	2	AG	-		Heterozygous	4349	4578	94.99781564	0.467089611	37.17221116					0	0
3604	SNV	1	G	A		Homozygous	4184	4190	99.85680191	0.451071959	37.40774379	CDS: SlnVgp004, Gene: SlnVgp004	NP_258272.1:c.2104C>T			1	0
3654	SNV	1	A	C		Heterozygous	59	3901	1.51243271	0.457627119	35.37288136	CDS: SlnVgp004, Gene: SlnVgp004	NP_258272.1:c.2054T>G	NP_258272.1:p.Leu685Arg		1	1
3657	MNV	2	CT	AG		Heterozygous	46	3823	1.203243526	0.434782609	36.23913074	CDS: SlnVgp004, Gene: SlnVgp004	NP_258272.1:c.2050_2051delAGinsCT	NP_258272.1:p.Ser684Leu		1	1
3660	Insertion	9	-	AGAAATGGA		Heterozygous	2614	3616	72.28982301	0.476923077	37.60427566	CDS: SlnVgp004, Gene: SlnVgp004	NP_258272.1:c.2048_2049insTCCATTTCT	NP_258272.1:p.Leu683_Ser684insProPheLeu		1	1
3664	SNV	1	G	A		Homozygous	3570	3581	99.69282323	0.456730769	37.43893557	CDS: SlnVgp004, Gene: SlnVgp004	NP_258272.1:c.2044C>T	NP_258272.1:p.Arg682Cys		1	1
3687	SNV	1	T	C		Homozygous	3999	4004	99.87512488	0.45568487	37.16604151	CDS: SlnVgp004, Gene: SlnVgp004	NP_258272.1:c.2021A>G	NP_258272.1:p.Lys674Arg		1	1
3732	SNV	1	A	C		Homozygous	3916	3925	99.77070064	0.451038576	37.42951992	CDS: SlnVgp004, Gene: SlnVgp004	NP_258272.1:c.1976T>G	NP_258272.1:p.Leu659Arg		1	1
3735	Replacement	2	A	TG		Heterozygous	789	3521	22.4084067	0.385167464	37.31684323	CDS: SlnVgp004, Gene: SlnVgp004	NP_258272.1:c.1973delTinsCA	NP_258272.1:p.Leu658fs		1	1
3735	SNV	1	A	T		Heterozygous	2718	3520	77.21590909	0.457374831	37.62398997	CDS: SlnVgp004, Gene: SlnVgp004	NP_258272.1:c.1973T>A	NP_258272.1:p.Leu658His		1	1
3737	Replacement	2	AC	G		Heterozygous	2790	3627	76.92307692	0.459807074	37.27739255	CDS: SlnVgp004, Gene: SlnVgp004	NP_258272.1:c.1970_1971delGTinsC	NP_258272.1:p.Cys657fs		1	1
3738	SNV	1	C	G		Heterozygous	819	3626	22.58687259	0.391011236	37.13203576	CDS: SlnVgp004, Gene: SlnVgp004	NP_258272.1:c.1970G>C	NP_258272.1:p.Cys657Ser		1	1
3740	Deletion	2	TT	-		Heterozygous	2792	3626	76.99944843	0.459832905	36.77896682	CDS: SlnVgp004, Gene: SlnVgp004	NP_258272.1:c.1967_1968delAA	NP_258272.1:p.Gln656fs		1	1
3740	Replacement	2	TT	C		Heterozygous	811	3626	22.36624379	0.392290249	36.97938116	CDS: SlnVgp004, Gene: SlnVgp004	NP_258272.1:c.1967_1968delAAinsG	NP_258272.1:p.Gln656fs		1	1
3743	SNV	1	G	A		Heterozygous	2720	3536	76.92307692	0.457587023	37.32279412	CDS: SlnVgp004, Gene: SlnVgp004	NP_258272.1:c.1965C>T			1	0
3747	SNV	1	T	C		Heterozygous	2710	3537	76.61860334	0.456580733	37.50516605	CDS: SlnVgp004, Gene: SlnVgp004	NP_258272.1:c.1961A>G	NP_258272.1:p.His654Arg		1	1
3750	Deletion	1	C	-		Heterozygous	2709	3536	76.61199095	0.456890699	37.2377261	CDS: SlnVgp004, Gene: SlnVgp004	NP_258272.1:c.1958delG	NP_258272.1:p.Ser653fs		1	1
3753	Deletion	2	CT	-		Heterozygous	2725	3513	77.56902932	0.455097907	37.01835536	CDS: SlnVgp004, Gene: SlnVgp004	NP_258272.1:c.1954_1955delAG	NP_258272.1:p.Ser652fs		1	1
3759	SNV	1	C	T		Heterozygous	598	4103	14.57470144	0.368670886	37.2458194	CDS: SlnVgp004, Gene: SlnVgp004	NP_258272.1:c.1949G>A	NP_258272.1:p.Ser650Asn		1	1
3765	SNV	1	T	C		Heterozygous	478	3995	11.9649562	0.37250996	37.26987448	CDS: SlnVgp004, Gene: SlnVgp004	NP_258272.1:c.1943A>G	NP_258272.1:p.Asn648Ser		1	1
3768	Deletion	3	CTC	-		Homozygous	3592	4069	88.27721799	0.431744447	37.21312418	CDS: SlnVgp004, Gene: SlnVgp004	NP_258272.1:c.1938_1940delGAG	NP_258272.1:p.Arg646del		1	1
3807	SNV	1	G	A		Homozygous	4099	4102	99.92686494	0.472383409	37.30787997	CDS: SlnVgp004, Gene: SlnVgp004	NP_258272.1:c.1901C>T	NP_258272.1:p.Ser634Leu		1	1
3855	SNV	1	T	C		Homozygous	4159	4168	99.7840691	0.449424084	37.28997355	CDS: SlnVgp004, Gene: SlnVgp004	NP_258272.1:c.1853A>G	NP_258272.1:p.Lys618Arg		1	1
3933	SNV	1	T	C		Homozygous	3809	3825	99.58169935	0.47161768	37.18955106	CDS: SlnVgp004, Gene: SlnVgp004	NP_258272.1:c.1775A>G	NP_258272.1:p.Lys592Arg		1	1
4074	SNV	1	A	G		Heterozygous	40	3797	1.053463261	0.465116279	35.85	CDS: SlnVgp004, Gene: SlnVgp004	NP_258272.1:c.1634T>C	NP_258272.1:p.Met545Thr		1	1
4077	SNV	1	G	A		Heterozygous	82	3767	2.176798513	0.488636364	36.63414634	CDS: SlnVgp004, Gene: SlnVgp004	NP_258272.1:c.1631C>T	NP_258272.1:p.Thr544Met		1	1
4090	Insertion	3	-	TCT		Heterozygous	3073	3585	85.71827057	0.412577552	37.43150016	CDS: SlnVgp004, Gene: SlnVgp004	NP_258272.1:c.1618_1619insAGA	NP_258272.1:p.Arg539_Met540insLys		1	1
4104	SNV	1	T	C		Homozygous	3467	3477	99.71239574	0.413243714	37.19353908	CDS: SlnVgp004, Gene: SlnVgp004	NP_258272.1:c.1604A>G	NP_258272.1:p.Gln535Arg		1	1
4107	SNV	1	C	A		Homozygous	3471	3474	99.91364421	0.407518048	37.5514261	CDS: SlnVgp004, Gene: SlnVgp004	NP_258272.1:c.1601G>T	NP_258272.1:p.Arg534Leu		1	1
4121	SNV	1	T	C		Homozygous	3349	3362	99.6133254	0.40673102	37.4031054	CDS: SlnVgp004, Gene: SlnVgp004	NP_258272.1:c.1587A>G			1	0
4146	SNV	1	G	A		Homozygous	3258	3258	100	0.455453564	37.58133824	CDS: SlnVgp004, Gene: SlnVgp004	NP_258272.1:c.1562C>T	NP_258272.1:p.Ser521Leu		1	1
4293	SNV	1	C	T		Homozygous	1783	2536	70.30757098	0.447327452	37.09983174	CDS: SlnVgp004, Gene: SlnVgp004	NP_258272.1:c.1415G>A	NP_258272.1:p.Ser472Asn		1	1
4332	Replacement	2	A	GG		Heterozygous	360	1618	22.24969098	0.23015873	37.38351601	CDS: SlnVgp004, Gene: SlnVgp004	NP_258272.1:c.1376delTinsCC	NP_258272.1:p.Leu459fs		1	1
4332	SNV	1	A	G		Heterozygous	574	1605	35.76323988	0.345762712	37.58695172	CDS: SlnVgp004, Gene: SlnVgp004	NP_258272.1:c.1376T>C	NP_258272.1:p.Leu459Pro		1	1
4334	Insertion	3	-	GCT		Heterozygous	565	1601	35.29044347	0.342059337	37.35339233	CDS: SlnVgp004, Gene: SlnVgp004	NP_258272.1:c.1374_1375insAGC	NP_258272.1:p.Leu458_Leu459insSer		1	1
4335	SNV	1	A	G		Heterozygous	566	1593	35.5304457	0.341463415	37.40282675	CDS: SlnVgp004, Gene: SlnVgp004	NP_258272.1:c.1373T>C	NP_258272.1:p.Leu458Pro		1	1
4335	MNV	2	AG	TC		Heterozygous	350	1598	21.90237797	0.21448468	37.12142859	CDS: SlnVgp004, Gene: SlnVgp004	NP_258272.1:c.1372_1373delCTinsGA	NP_258272.1:p.Leu458Glu		1	1
4337	SNV	1	A	G		Heterozygous	565	1591	35.51225644	0.342059337	37.62832081	CDS: SlnVgp004, Gene: SlnVgp004	NP_258272.1:c.1371T>C			1	0
4338	Replacement	2	CT	G		Heterozygous	354	1604	22.06982544	0.220708447	37.60932061	CDS: SlnVgp004, Gene: SlnVgp004	NP_258272.1:c.1369_1370delAGinsC	NP_258272.1:p.Ser457fs		1	1
4340	Insertion	3	-	CAG		Heterozygous	562	1568	35.84183673	0.34150613	37.44187426	CDS: SlnVgp004, Gene: SlnVgp004	NP_258272.1:c.1368_1369insCTG	NP_258272.1:p.Leu456_Ser457insLeu		1	1
4342	Deletion	6	GACTCC	-		Heterozygous	443	1719	25.77079698	0.333333333	36.66153413	CDS: SlnVgp004, Gene: SlnVgp004	NP_258272.1:c.1361_1366delGGAGTC	NP_258272.1:p.Arg454_Ser455del		1	1
4347	SNV	1	C	A		Heterozygous	1077	1663	64.76247745	0.315695067	37.2943356	CDS: SlnVgp004, Gene: SlnVgp004	NP_258272.1:c.1361G>T	NP_258272.1:p.Arg454Leu		1	1
4369	SNV	1	T	G		Homozygous	1430	1431	99.9301188	0.317024129	37.49160839	CDS: SlnVgp004, Gene: SlnVgp004	NP_258272.1:c.1339A>C	NP_258272.1:p.Met447Leu		1	1
4373	SNV	1	C	T		Homozygous	1368	1369	99.92695398	0.32027972	37.06505848	CDS: SlnVgp004, Gene: SlnVgp004	NP_258272.1:c.1335G>A			1	0
4378	SNV	1	C	T		Homozygous	1296	1296	100	0.328908555	37.41280864	CDS: SlnVgp004, Gene: SlnVgp004	NP_258272.1:c.1330G>A	NP_258272.1:p.Ala444Thr		1	1
4381	Insertion	1	-	T		Heterozygous	861	1254	68.66028708	0.346666667	37.31707317	CDS: SlnVgp004, Gene: SlnVgp004	NP_258272.1:c.1327_1328insA	NP_258272.1:p.Leu443fs		1	1
4381	SNV	1	G	T		Heterozygous	383	1254	30.54226475	0.294871795	37.02349869	CDS: SlnVgp004, Gene: SlnVgp004	NP_258272.1:c.1327C>A	NP_258272.1:p.Leu443Ile		1	1
4382	Insertion	1	-	T		Heterozygous	854	1254	68.10207337	0.346024636	37.44145199	CDS: SlnVgp004, Gene: SlnVgp004	NP_258272.1:c.1326_1327insA	NP_258272.1:p.Leu443fs		1	1
4383	Insertion	5	-	CGGAC		Heterozygous	854	1255	68.04780876	0.346024636	37.37540984	CDS: SlnVgp004, Gene: SlnVgp004	NP_258272.1:c.1325_1326insGTCCG	NP_258272.1:p.His442fs		1	1
4388	MNV	2	AT	GA		Heterozygous	1311	2287	57.32400525	0.460763139	36.66819222	CDS: SlnVgp004, Gene: SlnVgp004	NP_258272.1:c.1319_1320delATinsTC	NP_258272.1:p.Asp440Val		1	1
4397	SNV	1	C	T		Heterozygous	1577	2554	61.74628034	0.443653618	37.32403297	CDS: SlnVgp004, Gene: SlnVgp004	NP_258272.1:c.1311G>A			1	0
4400	SNV	1	T	G		Heterozygous	1626	2597	62.61070466	0.447761194	37.38253383	CDS: SlnVgp004, Gene: SlnVgp004	NP_258272.1:c.1308A>C	NP_258272.1:p.Glu436Asp		1	1
4400	SNV	1	T	A		Heterozygous	968	2597	37.27377744	0.340594059	36.78409091	CDS: SlnVgp004, Gene: SlnVgp004	NP_258272.1:c.1308A>T	NP_258272.1:p.Glu436Asp		1	1
4418	SNV	1	C	T		Heterozygous	1957	2758	70.95721537	0.439150943	37.21768012	CDS: SlnVgp004, Gene: SlnVgp004	NP_258272.1:c.1290G>A			1	0
4421	SNV	1	C	T		Heterozygous	745	2796	26.64520744	0.319426336	37.0147651	CDS: SlnVgp004, Gene: SlnVgp004	NP_258272.1:c.1287G>A			1	0
4424	SNV	1	A	G		Heterozygous	693	2789	24.84761563	0.31741573	37.30591631	CDS: SlnVgp004, Gene: SlnVgp004	NP_258272.1:c.1284T>C			1	0
4431	SNV	1	A	G		Homozygous	2251	2256	99.77836879	0.428571429	36.98311861	CDS: SlnVgp004, Gene: SlnVgp004	NP_258272.1:c.1277T>C	NP_258272.1:p.Leu426Pro		1	1
4444	SNV	1	C	T		Homozygous	2446	2446	100	0.420408163	36.81929681	CDS: SlnVgp004, Gene: SlnVgp004	NP_258272.1:c.1264G>A	NP_258272.1:p.Gly422Ser		1	1
4447	SNV	1	A	T		Homozygous	2485	2507	99.12245712	0.419155135	36.71629779	CDS: SlnVgp004, Gene: SlnVgp004	NP_258272.1:c.1261T>A	NP_258272.1:p.Ser421Thr		1	1
4550	SNV	1	G	A		Homozygous	2947	2950	99.89830508	0.497924081	37.38276213	CDS: SlnVgp004, Gene: SlnVgp004	NP_258272.1:c.1158C>T			1	0
4557	Insertion	6	-	GTGGTG		Heterozygous	2262	3173	71.28900095	0.480155642	37.34659593	CDS: SlnVgp004, Gene: SlnVgp004	NP_258272.1:c.1151_1152insCACCAC	NP_258272.1:p.Thr385_Asn386insThrThr		1	1
4560	SNV	1	A	G		Homozygous	3280	3286	99.81740718	0.484358431	37.29420732	CDS: SlnVgp004, Gene: SlnVgp004	NP_258272.1:c.1148T>C	NP_258272.1:p.Ile383Thr		1	1
4903	SNV	1	A	G		Homozygous	4253	4259	99.85912186	0.482647296	37.06912767	CDS: SlnVgp004, Gene: SlnVgp004	NP_258272.1:c.805T>C			1	0
5069	SNV	1	G	T		Homozygous	4351	4353	99.95405467	0.47910649	37.23695702	CDS: SlnVgp004, Gene: SlnVgp004	NP_258272.1:c.639C>A			1	0
5087	SNV	1	C	G		Homozygous	4262	4274	99.71923257	0.467192118	37.3901924	CDS: SlnVgp004, Gene: SlnVgp004	NP_258272.1:c.621G>C			1	0
5119	SNV	1	G	A		Homozygous	4151	4153	99.95184204	0.469466423	37.09154421	CDS: SlnVgp004, Gene: SlnVgp004	NP_258272.1:c.589C>T			1	0
5230	SNV	1	G	A		Homozygous	4103	4105	99.95127893	0.462244472	37.34048257	CDS: SlnVgp004, Gene: SlnVgp004	NP_258272.1:c.478C>T	NP_258272.1:p.His160Tyr		1	1
5318	SNV	1	G	A		Homozygous	4140	4140	100	0.477536085	37.16135266	CDS: SlnVgp004, Gene: SlnVgp004	NP_258272.1:c.390C>T			1	0
5462	SNV	1	A	T		Homozygous	3755	3756	99.97337593	0.463403782	37.50306258	CDS: SlnVgp004, Gene: SlnVgp004	NP_258272.1:c.246T>A			1	0
5588	SNV	1	G	A		Homozygous	3600	3600	100	0.483855537	37.215	CDS: SlnVgp004, Gene: SlnVgp004	NP_258272.1:c.120C>T			1	0
5754	SNV	1	A	G		Homozygous	3269	3280	99.66463415	0.492432432	37.14010401					0	0
5799	MNV	2	AC	TA		Homozygous	2872	2906	98.83000688	0.478082624	37.38944986					0	0
5900	SNV	1	G	T		Heterozygous	1449	3066	47.26027397	0.410273082	36.85852312					0	0
5904	SNV	1	C	T		Heterozygous	1376	3068	44.85006519	0.410677618	36.91497093					0	0
5916	Insertion	1	-	A		Heterozygous	1060	2955	35.8714044	0.410777385	37.10849057					0	0
5917	SNV	1	C	A		Heterozygous	1061	2967	35.76002696	0.408289242	37.06786051					0	0
5933	SNV	1	A	T		Homozygous	2078	2848	72.96348315	0.499094203	36.78777671					0	0
5989	SNV	1	T	A		Homozygous	2952	2954	99.93229519	0.421216849	37.35128726					0	0
6169	Deletion	1	A	-		Heterozygous	3310	3491	94.81523919	0.444615385	36.96888218	CDS: SlnVgp005, Gene: SlnVgp005	NP_258273.1:c.55delT	NP_258273.1:p.Cys19fs		1	1
6302	SNV	1	T	C		Homozygous	3608	3618	99.7236042	0.450539147	37.06125277	CDS: SlnVgp006, Gene: SlnVgp006	NP_258274.1:c.203A>G	NP_258274.1:p.Lys68Arg		1	1
6329	SNV	1	A	G		Homozygous	3660	3670	99.72752044	0.40893067	37.1795082	CDS: SlnVgp006, Gene: SlnVgp006	NP_258274.1:c.176T>C	NP_258274.1:p.Leu59Ser		1	1
6475	SNV	1	G	T		Homozygous	4073	4073	100	0.449234749	36.89197152	CDS: SlnVgp006, CDS: SlnVgp007, Gene: SlnVgp006, Gene: SlnVgp007	NP_258275.1:c.[36G>T]; NP_258274.1:c.[30C>A]			1	0
6630	Deletion	6	CTGCCG	-		Heterozygous	1431	3273	43.72135655	0.420280187	36.10277127	CDS: SlnVgp007, Gene: SlnVgp007	NP_258275.1:c.191_196delCTGCCG	NP_258275.1:p.Ala65_Ala66del		1	1
6633	SNV	1	C	G		Heterozygous	1544	3162	48.82985452	0.497822029	37.34002591	CDS: SlnVgp007, Gene: SlnVgp007	NP_258275.1:c.194C>G	NP_258275.1:p.Ala65Gly		1	1
6636	SNV	1	C	T		Heterozygous	1423	3329	42.74556924	0.469152542	36.82712579	CDS: SlnVgp007, Gene: SlnVgp007	NP_258275.1:c.197C>T	NP_258275.1:p.Ala66Val		1	1
6637	SNV	1	T	C		Heterozygous	190	3457	5.49609488	0.494791667	36.21052632	CDS: SlnVgp007, Gene: SlnVgp007	NP_258275.1:c.198T>C			1	0
6640	SNV	1	C	T		Heterozygous	1077	3087	34.88824101	0.444546288	37.6174559	CDS: SlnVgp007, Gene: SlnVgp007	NP_258275.1:c.201C>T			1	0
6642	SNV	1	T	C		Heterozygous	1069	3094	34.55074337	0.441774492	37.52946679	CDS: SlnVgp007, Gene: SlnVgp007	NP_258275.1:c.203T>C	NP_258275.1:p.Val68Ala		1	1
6644	Deletion	1	G	-		Heterozygous	1073	3099	34.62407228	0.443422263	37.46225536	CDS: SlnVgp007, Gene: SlnVgp007	NP_258275.1:c.205delG	NP_258275.1:p.Gly69fs		1	1
6646	SNV	1	C	T		Heterozygous	1792	3091	57.97476545	0.465346535	37.16350446	CDS: SlnVgp007, Gene: SlnVgp007	NP_258275.1:c.207C>T			1	0
6647	Deletion	2	GT	-		Heterozygous	1109	3221	34.43030115	0.447028424	37.32728885	CDS: SlnVgp007, Gene: SlnVgp007	NP_258275.1:c.208_209delGT	NP_258275.1:p.Val70fs		1	1
6648	SNV	1	T	C		Heterozygous	1779	3087	57.62876579	0.466386555	37.30185497	CDS: SlnVgp007, Gene: SlnVgp007	NP_258275.1:c.209T>C	NP_258275.1:p.Val70Ala		1	1
6651	SNV	1	C	A		Heterozygous	1062	3119	34.0493748	0.440930233	37.37382298	CDS: SlnVgp007, Gene: SlnVgp007	NP_258275.1:c.212C>A	NP_258275.1:p.Ala71Asp		1	1
6654	SNV	1	A	G		Heterozygous	1063	3115	34.12520064	0.441860465	37.85983067	CDS: SlnVgp007, Gene: SlnVgp007	NP_258275.1:c.215A>G	NP_258275.1:p.Asp72Gly		1	1
6657	SNV	1	G	C		Heterozygous	1063	3112	34.15809769	0.441449814	37.67920978	CDS: SlnVgp007, Gene: SlnVgp007	NP_258275.1:c.218G>C	NP_258275.1:p.Gly73Ala		1	1
6660	SNV	1	C	G		Heterozygous	1075	3110	34.5659164	0.442201835	37.88647666	CDS: SlnVgp007, Gene: SlnVgp007	NP_258275.1:c.221C>G	NP_258275.1:p.Ala74Gly		1	1
6661	Insertion	3	-	TGG		Heterozygous	288	3149	9.145760559	0.454237288	37.51273148	CDS: SlnVgp007, Gene: SlnVgp007	NP_258275.1:c.221_222insTGG	NP_258275.1:p.Gly75_Asp76insGly		1	1
6666	SNV	1	A	G		Heterozygous	206	1745	11.80515759	0.421052632	36.49029126	CDS: SlnVgp007, Gene: SlnVgp007	NP_258275.1:c.227A>G	NP_258275.1:p.Asp76Gly		1	1
6667	MNV	3	CGT	GAC		Heterozygous	1519	1755	86.55270655	0.407265774	36.86491318	CDS: SlnVgp007, Gene: SlnVgp007	NP_258275.1:c.228_230delCGTinsGAC	NP_258275.1:p.Asp76_Val77delinsGluThr		1	1
6669	Replacement	2	TT	A		Heterozygous	128	1676	7.637231504	0.361538462	35.66705129	CDS: SlnVgp007, Gene: SlnVgp007	NP_258275.1:c.230_231delTTinsA	NP_258275.1:p.Val77fs		1	1
6672	SNV	1	G	C		Heterozygous	1521	1663	91.46121467	0.408071749	37.40039448	CDS: SlnVgp007, Gene: SlnVgp007	NP_258275.1:c.233G>C	NP_258275.1:p.Gly78Ala		1	1
6672	SNV	1	G	A		Heterozygous	134	1663	8.057726999	0.360294118	36.97761194	CDS: SlnVgp007, Gene: SlnVgp007	NP_258275.1:c.233G>A	NP_258275.1:p.Gly78Asp		1	1
6674	Deletion	2	GT	-		Heterozygous	126	1665	7.567567568	0.362204724	36.61111111	CDS: SlnVgp007, Gene: SlnVgp007	NP_258275.1:c.235_236delGT	NP_258275.1:p.Val79fs		1	1
6675	SNV	1	T	C		Heterozygous	1526	1665	91.65165165	0.408163265	37.64942627	CDS: SlnVgp007, Gene: SlnVgp007	NP_258275.1:c.236T>C	NP_258275.1:p.Val79Ala		1	1
6678	SNV	1	G	C		Homozygous	1666	1675	99.46268657	0.406395349	37.35594238	CDS: SlnVgp007, Gene: SlnVgp007	NP_258275.1:c.239G>C	NP_258275.1:p.Gly80Ala		1	1
6681	SNV	1	T	C		Heterozygous	143	1676	8.53221957	0.376712329	37.19706615	CDS: SlnVgp007, Gene: SlnVgp007	NP_258275.1:c.242T>C	NP_258275.1:p.Val81Ala		1	1
6681	MNV	2	TT	CC		Heterozygous	1532	1677	91.35360763	0.407454201	37.4332942	CDS: SlnVgp007, Gene: SlnVgp007	NP_258275.1:c.242_243delTTinsCC	NP_258275.1:p.Val81Ala		1	1
6684	SNV	1	C	T		Heterozygous	127	1667	7.618476305	0.359375	37.18897638	CDS: SlnVgp007, Gene: SlnVgp007	NP_258275.1:c.245C>T	NP_258275.1:p.Ala82Val		1	1
6686	Insertion	1	-	G		Heterozygous	1429	2650	53.9245283	0.375085092	37.80475857	CDS: SlnVgp007, Gene: SlnVgp007	NP_258275.1:c.246_247insG	NP_258275.1:p.Ala83fs		1	1
6687	SNV	1	C	T		Heterozygous	1076	2658	40.48156509	0.34341637	36.55111524	CDS: SlnVgp007, Gene: SlnVgp007	NP_258275.1:c.248C>T	NP_258275.1:p.Ala83Val		1	1
6688	Insertion	2	-	GT		Heterozygous	1432	2649	54.05813515	0.375679348	37.62115922	CDS: SlnVgp007, Gene: SlnVgp007	NP_258275.1:c.248_249insGT	NP_258275.1:p.Gly84fs		1	1
6690	SNV	1	G	C		Heterozygous	135	2817	4.792332268	0.350364964	37.06666667	CDS: SlnVgp007, Gene: SlnVgp007	NP_258275.1:c.251G>C	NP_258275.1:p.Gly84Ala		1	1
6693	MNV	2	TT	AG		Heterozygous	125	2818	4.43577005	0.349206349	36.83595858	CDS: SlnVgp007, Gene: SlnVgp007	NP_258275.1:c.254_255delTTinsAG	NP_258275.1:p.Val85Glu		1	1
6702	SNV	1	C	G		Heterozygous	2670	2817	94.78168264	0.366982124	37.66554307	CDS: SlnVgp007, Gene: SlnVgp007	NP_258275.1:c.263C>G	NP_258275.1:p.Ala88Gly		1	1
6706	Deletion	3	CGA	-		Heterozygous	2666	2808	94.94301994	0.365905097	37.34475857	CDS: SlnVgp007, Gene: SlnVgp007	NP_258275.1:c.267_269delCGA	NP_258275.1:p.Asp90del		1	1
6708	SNV	1	A	C		Heterozygous	98	2789	3.513804231	0.316326531	36.58163265	CDS: SlnVgp007, Gene: SlnVgp007	NP_258275.1:c.269A>C	NP_258275.1:p.Asp90Ala		1	1
6714	SNV	1	C	G		Heterozygous	2666	2757	96.69931085	0.365553603	37.48274569	CDS: SlnVgp007, Gene: SlnVgp007	NP_258275.1:c.275C>G	NP_258275.1:p.Ala92Gly		1	1
6717	MNV	3	CTG	AGA		Homozygous	2677	2705	98.96487985	0.366211962	37.19721294	CDS: SlnVgp007, Gene: SlnVgp007	NP_258275.1:c.278_280delCTGinsAGA	NP_258275.1:p.Ala93_Ala94delinsGluThr		1	1
6721	SNV	1	C	T		Homozygous	2680	2702	99.18578831	0.366561735	37.63432836	CDS: SlnVgp007, Gene: SlnVgp007	NP_258275.1:c.282C>T			1	0
6726	SNV	1	G	C		Homozygous	2689	2703	99.48205697	0.366108787	37.59390108	CDS: SlnVgp007, Gene: SlnVgp007	NP_258275.1:c.287G>C	NP_258275.1:p.Gly96Ala		1	1
6730	Deletion	3	TGG	-		Heterozygous	2566	3385	75.80502216	0.33891518	37.2182385	CDS: SlnVgp007, Gene: SlnVgp007	NP_258275.1:c.291_293delTGG	NP_258275.1:p.Gly98del		1	1
6732	SNV	1	G	T		Heterozygous	816	3385	24.10635155	0.458997722	36.7622549	CDS: SlnVgp007, Gene: SlnVgp007	NP_258275.1:c.293G>T	NP_258275.1:p.Gly98Val		1	1
7057	SNV	1	G	A		Homozygous	4974	4977	99.93972272	0.490439614	37.1938078	CDS: SlnVgp007, Gene: SlnVgp007	NP_258275.1:c.618G>A			1	0
7095	SNV	1	C	T		Homozygous	5027	5031	99.92049294	0.492037432	37.49452954	CDS: SlnVgp007, Gene: SlnVgp007	NP_258275.1:c.656C>T	NP_258275.1:p.Ala219Val		1	1
7150	SNV	1	T	C		Homozygous	5041	5056	99.70332278	0.49925435	37.11426304	CDS: SlnVgp007, Gene: SlnVgp007	NP_258275.1:c.711T>C			1	0
7228	SNV	1	C	T		Homozygous	5184	5185	99.9807136	0.466823899	37.49652778	CDS: SlnVgp007, Gene: SlnVgp007	NP_258275.1:c.789C>T			1	0
7701	SNV	1	A	G		Homozygous	5409	5424	99.72345133	0.48604119	37.12922906	CDS: SlnVgp007, Gene: SlnVgp007	NP_258275.1:c.1262A>G	NP_258275.1:p.Lys421Arg		1	1
8112	Insertion	3	-	ATA		Homozygous	3289	4821	68.22236051	0.488424761	37.61412933	CDS: SlnVgp007, Gene: SlnVgp007	NP_258275.1:c.1672_1673insATA	NP_258275.1:p.Asn559_Asp560insAsn		1	1
8142	Insertion	3	-	ATA		Heterozygous	3185	4836	65.86021505	0.484509242	37.6188383	CDS: SlnVgp007, Gene: SlnVgp007	NP_258275.1:c.1702_1703insATA	NP_258275.1:p.Asp568_Ser569insAsn		1	1
8252	SNV	1	G	C		Homozygous	4441	4445	99.91001125	0.486323957	37.13442918	CDS: SlnVgp007, Gene: SlnVgp007	NP_258275.1:c.1813G>C	NP_258275.1:p.Ala605Pro		1	1
8271	Insertion	3	-	CAC		Heterozygous	3789	4245	89.25795053	0.483796296	37.53030703	CDS: SlnVgp007, Gene: SlnVgp007	NP_258275.1:c.1831_1832insCAC	NP_258275.1:p.Pro613_Gln614insPro		1	1
8368	SNV	1	G	A		Homozygous	4029	4032	99.92559524	0.434951456	37.38818565	CDS: SlnVgp007, Gene: SlnVgp007	NP_258275.1:c.1929G>A			1	0
8370	MNV	2	GT	AA		Homozygous	4029	4032	99.92559524	0.434735707	37.50943168	CDS: SlnVgp007, Gene: SlnVgp007	NP_258275.1:c.1931_1932delGTinsAA	NP_258275.1:p.Arg644Gln		1	1
8384	SNV	1	G	A		Homozygous	4349	4349	100	0.434194831	37.42883421	CDS: SlnVgp007, Gene: SlnVgp007	NP_258275.1:c.1945G>A	NP_258275.1:p.Val649Ile		1	1
8441	SNV	1	G	A		Homozygous	4481	4481	100	0.459428571	37.27382281	CDS: SlnVgp007, Gene: SlnVgp007	NP_258275.1:c.2002G>A	NP_258275.1:p.Glu668Lys		1	1
8578	SNV	1	A	G		Homozygous	4442	4452	99.77538185	0.458688906	36.90139577	CDS: SlnVgp007, Gene: SlnVgp007	NP_258275.1:c.2139A>G			1	0
8600	Insertion	1	-	G		Homozygous	4622	4689	98.57112391	0.424413316	37.34833405					0	0
8606	Deletion	1	T	-		Heterozygous	4627	4751	97.39002315	0.424590164	37.0170737					0	0
8623	Insertion	2	-	TT		Heterozygous	4269	4836	88.27543424	0.413216561	37.45010543					0	0
8643	Deletion	1	T	-		Heterozygous	4896	5018	97.56875249	0.40894295	37.01062092					0	0
8672	Deletion	1	T	-		Heterozygous	4623	4913	94.0972929	0.420867959	36.91888384					0	0
8736	SNV	1	T	C		Homozygous	4860	4868	99.83566146	0.447127825	37.05946502					0	0
8978	SNV	1	C	T		Homozygous	4159	4159	100	0.468730777	37.08944458	CDS: SlnVgp008, Gene: SlnVgp008	NP_258276.1:c.131C>T	NP_258276.1:p.Ala44Val		1	1
9018	SNV	1	T	C		Homozygous	4181	4190	99.78520286	0.484036021	37.3781392	CDS: SlnVgp008, Gene: SlnVgp008	NP_258276.1:c.171T>C			1	0
9069	SNV	1	T	C		Homozygous	4196	4202	99.85721085	0.484848485	37.21091516	CDS: SlnVgp008, Gene: SlnVgp008	NP_258276.1:c.222T>C			1	0
9161	Insertion	3	-	ACG		Heterozygous	3594	3891	92.36700077	0.478208812	37.48933408	CDS: SlnVgp008, Gene: SlnVgp008	NP_258276.1:c.313_314insACG	NP_258276.1:p.Ser105delinsAsnGly		1	1
9161	SNV	1	G	A		Heterozygous	286	3890	7.35218509	0.417218543	36.7972028	CDS: SlnVgp008, Gene: SlnVgp008	NP_258276.1:c.314G>A	NP_258276.1:p.Ser105Asn		1	1
9162	SNV	1	C	A		Heterozygous	3600	3890	92.54498715	0.478250478	36.69722222	CDS: SlnVgp008, Gene: SlnVgp008	NP_258276.1:c.315C>A	NP_258276.1:p.Ser105Arg		1	1
9276	SNV	1	C	T		Homozygous	4008	4012	99.9002991	0.490297542	37.37624751	CDS: SlnVgp008, Gene: SlnVgp008	NP_258276.1:c.429C>T			1	0
9300	SNV	1	A	G		Homozygous	4014	4021	99.82591395	0.489522575	36.97533632	CDS: SlnVgp008, Gene: SlnVgp008	NP_258276.1:c.453A>G			1	0
9429	SNV	1	G	A		Homozygous	4026	4028	99.95034757	0.482388316	37.51415797	CDS: SlnVgp008, Gene: SlnVgp008	NP_258276.1:c.582G>A			1	0
9666	SNV	1	C	T		Homozygous	3896	3896	100	0.443887557	37.55903491	CDS: SlnVgp008, Gene: SlnVgp008	NP_258276.1:c.819C>T			1	0
9762	Replacement	3	ACA	G		Homozygous	3663	3683	99.45696443	0.483050848	36.99736096	CDS: SlnVgp009, Gene: SlnVgp009	NP_258277.1:c.63_65delTGTinsC	NP_258277.1:p.Val22fs		1	1
9779	SNV	1	C	T		Homozygous	3890	3890	100	0.496902655	37.48097686	CDS: SlnVgp009, CDS: SlnVgp010, Gene: SlnVgp009, Gene: SlnVgp010	NP_258277.1:c.[48G>A]; NP_258278.1:c.[9C>T]			1	0
9890	SNV	1	A	G		Homozygous	3707	3716	99.75780409	0.478481013	37.35014837	CDS: SlnVgp010, Gene: SlnVgp010	NP_258278.1:c.120A>G			1	0
10064	SNV	1	A	G		Homozygous	3146	3156	99.68314322	0.491208168	36.53846154	CDS: SlnVgp010, Gene: SlnVgp010	NP_258278.1:c.294A>G			1	0
10079	SNV	1	T	C		Homozygous	3229	3237	99.75285758	0.488833747	37.43821617	CDS: SlnVgp010, Gene: SlnVgp010	NP_258278.1:c.309T>C			1	0
10123	SNV	1	A	G		Homozygous	3499	3507	99.7718848	0.480404551	37.50614461	CDS: SlnVgp010, Gene: SlnVgp010	NP_258278.1:c.353A>G	NP_258278.1:p.Asn118Ser		1	1
10270	SNV	1	A	G		Homozygous	3892	3908	99.59058342	0.474728825	37.24280576					0	0
10309	Deletion	4	TTTA	-		Heterozygous	204	4126	4.944255938	0.469565217	37.11725863	Repeat region: hr1; 4 copies of P-I repeat				0	0
10310	Deletion	3	TTA	-		Heterozygous	3113	4101	75.90831505	0.454026271	37.32344265	Repeat region: hr1; 4 copies of P-I repeat				0	0
10311	Deletion	2	TA	-		Heterozygous	145	4080	3.553921569	0.453416149	37.45764385	Repeat region: hr1; 4 copies of P-I repeat				0	0
10312	Deletion	1	A	-		Heterozygous	271	3750	7.226666667	0.493243243	36.34908864	Repeat region: hr1; 4 copies of P-I repeat				0	0
10367	SNV	1	G	A		Homozygous	3989	3991	99.94988725	0.464641986	37.43419403	Repeat region: hr1; 4 copies of P-I repeat				0	0
10417	Deletion	1	T	-		Heterozygous	3761	3865	97.30918499	0.436573311	36.89151821	Repeat region: hr1; 4 copies of P-I repeat				0	0
10444	SNV	1	C	T		Homozygous	3758	3762	99.89367358	0.46680841	37.28499202	Repeat region: hr1; 4 copies of P-I repeat				0	0
10447	SNV	1	T	A		Homozygous	3751	3754	99.92008524	0.465704825	37.18848307	Repeat region: hr1; 4 copies of P-I repeat				0	0
10454	SNV	1	T	G		Homozygous	3759	3769	99.73467763	0.464615385	37.29608939	Repeat region: hr1; 4 copies of P-I repeat				0	0
10481	MNV	2	AA	GG		Homozygous	3596	3601	99.86114968	0.493787276	36.95953807	Repeat region: hr1; 4 copies of P-I repeat				0	0
10561	SNV	1	A	G		Homozygous	3178	3183	99.84291549	0.437786697	37.10855884	Repeat region: hr1; 4 copies of P-I repeat				0	0
10585	Deletion	2	CG	-		Heterozygous	1669	1697	98.35002946	0.481751825	37.33693046	Repeat region: hr1; 4 copies of P-I repeat				0	0
10591	Deletion	1	G	-		Homozygous	1667	1710	97.48538012	0.481169196	37.35212957	Repeat region: hr1; 4 copies of P-I repeat				0	0
10593	Deletion	5	CGGCC	-		Heterozygous	1667	1731	96.30271519	0.481169196	37.33653269	Repeat region: hr1; 4 copies of P-I repeat				0	0
10599	Deletion	11	GGTTCGAATCG	-		Heterozygous	1662	1760	94.43181818	0.482816901	37.15592253	Repeat region: hr1; 4 copies of P-I repeat				0	0
10603	SNV	1	C	T		Heterozygous	74	1742	4.247990815	0.351351351	36.37837838	Repeat region: hr1; 4 copies of P-I repeat				0	0
10640	SNV	1	A	G		Heterozygous	40	3965	1.008827238	0.475	34.4	Repeat region: hr1; 4 copies of P-I repeat				0	0
10713	SNV	1	A	G		Homozygous	4530	4542	99.73579921	0.449912808	37.22207506	Repeat region: hr1; 4 copies of P-I repeat				0	0
10729	SNV	1	C	T		Homozygous	4431	4470	99.12751678	0.456381102	37.55179418	Repeat region: hr1; 4 copies of P-I repeat				0	0
10761	Deletion	4	ATGT	-		Homozygous	3993	4313	92.58057037	0.476489708	37.2417445	Repeat region: hr1; 4 copies of P-I repeat				0	0
10871	SNV	1	C	A		Homozygous	3997	3997	100	0.457562221	37.30898174	CDS: SlnVgp011, Gene: SlnVgp011	NP_258279.1:c.72C>A			1	0
11051	SNV	1	T	C		Homozygous	3733	3743	99.73283462	0.490073869	37.48593624	CDS: SlnVgp011, Gene: SlnVgp011	NP_258279.1:c.252T>C			1	0
11108	SNV	1	A	G		Homozygous	3550	3560	99.71910112	0.450985222	37.09098592	CDS: SlnVgp011, Gene: SlnVgp011	NP_258279.1:c.309A>G			1	0
11129	SNV	1	G	A		Homozygous	3494	3496	99.94279176	0.433938477	37.04006869	CDS: SlnVgp011, Gene: SlnVgp011	NP_258279.1:c.330G>A			1	0
11702	SNV	1	A	G		Homozygous	3000	3003	99.9000999	0.49263406	37.06866667	CDS: SlnVgp011, Gene: SlnVgp011	NP_258279.1:c.903A>G			1	0
11720	SNV	1	T	C		Homozygous	3088	3093	99.83834465	0.496997426	37.50453368	CDS: SlnVgp011, Gene: SlnVgp011	NP_258279.1:c.921T>C			1	0
12485	Insertion	1	-	T		Homozygous	3079	3500	87.97142857	0.477633069	37.40922377					0	0
12489	Insertion	4	-	TTTG		Homozygous	3086	3441	89.68323162	0.479932165	37.45933247					0	0
12509	Insertion	2	-	CA		Homozygous	3580	3814	93.86470897	0.454041013	37.3749127					0	0
13151	SNV	1	A	G		Homozygous	3868	3880	99.69072165	0.476731484	37.36323681	CDS: SlnVgp013, Gene: SlnVgp013	NP_258281.1:c.636A>G			1	0
13346	SNV	1	C	T		Homozygous	4550	4553	99.93410938	0.467804073	37.3778022	CDS: SlnVgp013, Gene: SlnVgp013	NP_258281.1:c.831C>T			1	0
13358	SNV	1	A	G		Homozygous	4494	4519	99.44678026	0.460692996	37.24321317	CDS: SlnVgp013, Gene: SlnVgp013	NP_258281.1:c.843A>G			1	0
13375	SNV	1	C	A		Homozygous	4529	4530	99.97792494	0.440965187	37.44888496					0	0
13613	SNV	1	A	G		Homozygous	4511	4518	99.84506419	0.451325758	37.33008202	CDS: SlnVgp014, Gene: SlnVgp014	NP_258282.1:c.215A>G	NP_258282.1:p.Lys72Arg		1	1
13653	SNV	1	T	C		Homozygous	4655	4666	99.76425204	0.455994071	37.24382385	CDS: SlnVgp014, Gene: SlnVgp014	NP_258282.1:c.255T>C			1	0
13688	SNV	1	G	A		Homozygous	4839	4840	99.97933884	0.460468392	37.44740649					0	0
13712	Insertion	1	-	T		Homozygous	4549	4731	96.15303319	0.493114998	37.44207518					0	0
13716	Insertion	1	-	T		Homozygous	4163	4591	90.67741233	0.495110024	37.42517415					0	0
14079	SNV	1	G	A		Homozygous	3762	3762	100	0.487741631	37.22036151	CDS: SlnVgp015, Gene: SlnVgp015	NP_258283.1:c.246C>T			1	0
14190	Deletion	3	TGC	-		Homozygous	3248	3415	95.10980966	0.496440307	37.02084293	CDS: SlnVgp015, Gene: SlnVgp015	NP_258283.1:c.133_135delGCA	NP_258283.1:p.Ala45del		1	1
14326	Deletion	1	A	-		Heterozygous	72	3628	1.984564498	0.337837838	35.69444444					0	0
14327	Insertion	1	-	T		Heterozygous	1626	3550	45.8028169	0.474703983	37.27367774					0	0
14327	Insertion	2	-	TT		Heterozygous	1201	3572	33.62262038	0.477498093	37.36094921					0	0
14929	Insertion	3	-	CCT		Heterozygous	2788	3043	91.62011173	0.469458438	37.1545911	CDS: SlnVgp016, Gene: SlnVgp016	NP_258284.1:c.432_433insCCT	NP_258284.1:p.Pro145_Ser146insPro		1	1
14968	SNV	1	G	A		Homozygous	3185	3186	99.96861268	0.486501377	37.24395604	CDS: SlnVgp016, Gene: SlnVgp016	NP_258284.1:c.472G>A	NP_258284.1:p.Asp158Asn		1	1
15006	SNV	1	G	T		Homozygous	3257	3261	99.87733824	0.48342246	37.19342954	CDS: SlnVgp016, Gene: SlnVgp016	NP_258284.1:c.510G>T			1	0
15093	SNV	1	G	A		Homozygous	3385	3387	99.94095069	0.49704142	37.22304284	CDS: SlnVgp016, Gene: SlnVgp016	NP_258284.1:c.597G>A			1	0
15519	SNV	1	G	A		Homozygous	3300	3301	99.96970615	0.47918862	37.50606061	CDS: SlnVgp016, Gene: SlnVgp016	NP_258284.1:c.1023G>A			1	0
15630	SNV	1	T	G		Homozygous	3054	3061	99.77131656	0.45945166	37.31663392	CDS: SlnVgp016, Gene: SlnVgp016	NP_258284.1:c.1134T>G			1	0
16020	SNV	1	C	T		Homozygous	3479	3482	99.91384262	0.461538462	37.21557919	CDS: SlnVgp016, Gene: SlnVgp016	NP_258284.1:c.1524C>T			1	0
16535	SNV	1	T	A		Homozygous	4060	4065	99.87699877	0.434886241	37.46773399	CDS: SlnVgp016, Gene: SlnVgp016	NP_258284.1:c.2039T>A	NP_258284.1:p.Ile680Asn		1	1
16566	SNV	1	C	T		Homozygous	4193	4197	99.90469383	0.455311973	36.93799189					0	0
16588	SNV	1	T	C		Homozygous	4207	4234	99.36230515	0.488494828	36.87592108					0	0
16607	Deletion	2	TA	-		Heterozygous	3853	4320	89.18981481	0.493274583	37.08723904					0	0
16607	Deletion	4	TATA	-		Heterozygous	55	4643	1.184578936	0.433333333	37.39997619					0	0
16621	Deletion	1	T	-		Heterozygous	71	4606	1.541467651	0.337837838	33.73239437					0	0
16641	Deletion	1	T	-		Heterozygous	52	4692	1.108269395	0.491803279	36.80769231					0	0
16653	Insertion	1	-	A		Heterozygous	4309	4513	95.47972524	0.478447395	37.37363657					0	0
16709	SNV	1	C	T		Homozygous	4291	4293	99.95341253	0.432533113	37.36961081	CDS: SlnVgp017, Gene: SlnVgp017	NP_258285.1:c.21C>T			1	0
16750	SNV	1	C	G		Homozygous	4098	4100	99.95121951	0.449469812	36.79331381	CDS: SlnVgp017, Gene: SlnVgp017	NP_258285.1:c.62C>G	NP_258285.1:p.Ala21Gly		1	1
16849	SNV	1	C	T		Homozygous	3969	3970	99.97481108	0.487374302	37.31468884	CDS: SlnVgp017, Gene: SlnVgp017	NP_258285.1:c.161C>T	NP_258285.1:p.Thr54Met		1	1
16853	SNV	1	A	G		Homozygous	3940	3956	99.59555106	0.486614173	37.2357868	CDS: SlnVgp017, Gene: SlnVgp017	NP_258285.1:c.165A>G			1	0
17366	SNV	1	G	T		Homozygous	3400	3405	99.85315712	0.44714362	37.25176471	CDS: SlnVgp017, Gene: SlnVgp017	NP_258285.1:c.678G>T			1	0
17369	SNV	1	T	C		Homozygous	3414	3421	99.79538147	0.451578668	37.27270064	CDS: SlnVgp017, Gene: SlnVgp017	NP_258285.1:c.681T>C			1	0
17423	SNV	1	G	A		Homozygous	3325	3326	99.96993385	0.484090291	37.01654135	CDS: SlnVgp017, Gene: SlnVgp017	NP_258285.1:c.735G>A			1	0
17522	SNV	1	C	T		Homozygous	3512	3515	99.91465149	0.488343254	37.26366743	CDS: SlnVgp017, Gene: SlnVgp017	NP_258285.1:c.834C>T			1	0
17583	SNV	1	C	T		Homozygous	3367	3369	99.9406352	0.458823529	37.08286308	CDS: SlnVgp017, Gene: SlnVgp017	NP_258285.1:c.895C>T			1	0
17721	SNV	1	G	A		Homozygous	3252	3252	100	0.422380691	36.80934809	CDS: SlnVgp017, Gene: SlnVgp017	NP_258285.1:c.1033G>A	NP_258285.1:p.Ala345Thr		1	1
17742	Deletion	6	GGCGGC	-		Heterozygous	1825	2872	63.54456825	0.431422723	37.37278215	CDS: SlnVgp017, Gene: SlnVgp017	NP_258285.1:c.1054_1059delGGCGGC	NP_258285.1:p.Gly361_Gly362del		1	1
17753	SNV	1	C	A		Heterozygous	745	3106	23.98583387	0.470812183	36.31275168	CDS: SlnVgp017, Gene: SlnVgp017	NP_258285.1:c.1065C>A			1	0
17759	SNV	1	C	A		Heterozygous	2430	3077	78.97302567	0.496074766	36.79917695	CDS: SlnVgp017, Gene: SlnVgp017	NP_258285.1:c.1071C>A			1	0
17759	SNV	1	C	T		Heterozygous	644	3077	20.92947676	0.465288036	36.44254658	CDS: SlnVgp017, Gene: SlnVgp017	NP_258285.1:c.1071C>T			1	0
17765	SNV	1	C	T		Heterozygous	2532	3112	81.36246787	0.488595866	37.22116904	CDS: SlnVgp017, Gene: SlnVgp017	NP_258285.1:c.1077C>T			1	0
17768	SNV	1	C	T		Heterozygous	452	3081	14.67056151	0.451476793	36.73893805	CDS: SlnVgp017, Gene: SlnVgp017	NP_258285.1:c.1080C>T			1	0
17770	SNV	1	G	C		Heterozygous	445	3101	14.35020961	0.456102784	36.79325843	CDS: SlnVgp017, Gene: SlnVgp017	NP_258285.1:c.1082G>C	NP_258285.1:p.Gly361Ala		1	1
17776	SNV	1	C	T		Heterozygous	327	3112	10.50771208	0.480825959	36.11314985	CDS: SlnVgp017, Gene: SlnVgp017	NP_258285.1:c.1088C>T	NP_258285.1:p.Ala363Val		1	1
17899	SNV	1	A	G		Homozygous	3241	3243	99.93832871	0.495425188	37.46590558	CDS: SlnVgp018, Gene: SlnVgp018	NP_258286.1:c.81A>G			1	0
18028	SNV	1	G	A		Homozygous	3492	3493	99.97137131	0.475075529	37.35853379	CDS: SlnVgp018, Gene: SlnVgp018	NP_258286.1:c.210G>A			1	0
18281	SNV	1	G	A		Homozygous	3490	3490	100	0.477849677	37.41002865	CDS: SlnVgp018, Gene: SlnVgp018	NP_258286.1:c.463G>A	NP_258286.1:p.Ala155Thr		1	1
18769	SNV	1	C	A		Homozygous	3722	3724	99.94629431	0.462461022	37.41402472	CDS: SlnVgp020, Gene: SlnVgp020	NP_258288.1:c.40C>A	NP_258288.1:p.Leu14Met		1	1
18903	SNV	1	T	C		Homozygous	4042	4048	99.85177866	0.448297604	37.28673924	CDS: SlnVgp020, Gene: SlnVgp020	NP_258288.1:c.174T>C			1	0
18986	SNV	1	T	C		Homozygous	4266	4273	99.83618067	0.472362787	37.08884201	CDS: SlnVgp020, Gene: SlnVgp020	NP_258288.1:c.257T>C	NP_258288.1:p.Val86Ala		1	1
19000	SNV	1	C	T		Homozygous	4229	4230	99.97635934	0.474975272	37.02672026	CDS: SlnVgp020, Gene: SlnVgp020	NP_258288.1:c.271C>T	NP_258288.1:p.Pro91Ser		1	1
19008	Deletion	3	CAT	-		Homozygous	3930	3934	99.89832232	0.480267414	37.03282443	CDS: SlnVgp020, Gene: SlnVgp020	NP_258288.1:c.279_281delCAT	NP_258288.1:p.Ile94del		1	1
19050	SNV	1	C	T		Homozygous	4245	4246	99.97644842	0.472277623	37.43250883	CDS: SlnVgp020, Gene: SlnVgp020	NP_258288.1:c.321C>T			1	0
19161	SNV	1	T	C		Homozygous	4542	4550	99.82417582	0.467968158	37.28599736	CDS: SlnVgp020, Gene: SlnVgp020	NP_258288.1:c.432T>C			1	0
19206	SNV	1	T	C		Heterozygous	201	4342	4.629203132	0.451612903	36.79104478	CDS: SlnVgp020, Gene: SlnVgp020	NP_258288.1:c.477T>C			1	0
19206	Replacement	4	TGAG	C		Heterozygous	4193	4413	95.01472921	0.471285893	37.09653415	CDS: SlnVgp020, Gene: SlnVgp020	NP_258288.1:c.477_480delTGAGinsC	NP_258288.1:p.Glu160del		1	1
19209	SNV	1	G	C		Heterozygous	152	4363	3.483841394	0.467065868	36.33398363	CDS: SlnVgp020, Gene: SlnVgp020	NP_258288.1:c.480G>C	NP_258288.1:p.Glu160Asp		1	1
19269	Insertion	3	-	TCA		Homozygous	3875	4339	89.30629177	0.468856172	37.5688603	CDS: SlnVgp020, Gene: SlnVgp020	NP_258288.1:c.539_540insTCA	NP_258288.1:p.His181_Gln182insHis		1	1
19380	SNV	1	A	G		Homozygous	4181	4185	99.90442055	0.492569459	37.31380053	CDS: SlnVgp020, Gene: SlnVgp020	NP_258288.1:c.651A>G			1	0
19398	SNV	1	C	T		Homozygous	4173	4173	100	0.488146552	37.28324946	CDS: SlnVgp020, Gene: SlnVgp020	NP_258288.1:c.669C>T			1	0
19455	SNV	1	T	C		Homozygous	4002	4011	99.77561705	0.47939991	37.22288856	CDS: SlnVgp020, Gene: SlnVgp020	NP_258288.1:c.726T>C			1	0
19515	SNV	1	T	C		Homozygous	3807	3813	99.84264359	0.424526094	37.10060415	CDS: SlnVgp020, Gene: SlnVgp020	NP_258288.1:c.786T>C			1	0
20464	SNV	1	A	G		Homozygous	3293	3302	99.72743792	0.474182211	37.40449438	CDS: SlnVgp021, Gene: SlnVgp021	NP_258289.1:c.1212T>C			1	0
20470	SNV	1	G	A		Homozygous	3274	3274	100	0.474959173	36.79291387	CDS: SlnVgp021, Gene: SlnVgp021	NP_258289.1:c.1206C>T			1	0
20632	SNV	1	A	G		Homozygous	3359	3362	99.9107674	0.471379583	37.50431676	CDS: SlnVgp021, Gene: SlnVgp021	NP_258289.1:c.1044T>C			1	0
20665	SNV	1	G	A		Homozygous	3297	3298	99.96967859	0.475691647	37.22232332	CDS: SlnVgp021, Gene: SlnVgp021	NP_258289.1:c.1011C>T			1	0
20914	SNV	1	T	C		Homozygous	3274	3278	99.87797437	0.462523849	37.24984728	CDS: SlnVgp021, Gene: SlnVgp021	NP_258289.1:c.762A>G			1	0
20917	SNV	1	C	T		Homozygous	3276	3280	99.87804878	0.45910578	37.54700855	CDS: SlnVgp021, Gene: SlnVgp021	NP_258289.1:c.759G>A			1	0
20926	SNV	1	G	A		Homozygous	3276	3278	99.93898719	0.458733205	37.25915751	CDS: SlnVgp021, Gene: SlnVgp021	NP_258289.1:c.750C>T			1	0
20936	SNV	1	C	T		Homozygous	3201	3203	99.93755854	0.433370977	36.41799438	CDS: SlnVgp021, Gene: SlnVgp021	NP_258289.1:c.740G>A	NP_258289.1:p.Arg247Lys		1	1
20998	SNV	1	A	G		Homozygous	3016	3029	99.57081545	0.456848306	37.32261273	CDS: SlnVgp021, Gene: SlnVgp021	NP_258289.1:c.678T>C			1	0
21043	SNV	1	G	A		Homozygous	2866	2866	100	0.449876999	37.11060712	CDS: SlnVgp021, Gene: SlnVgp021	NP_258289.1:c.633C>T			1	0
21157	SNV	1	A	G		Homozygous	2842	2848	99.78932584	0.4625	37.34201267	CDS: SlnVgp021, Gene: SlnVgp021	NP_258289.1:c.519T>C			1	0
21253	SNV	1	C	T		Homozygous	2869	2871	99.93033786	0.445933313	37.1589404	CDS: SlnVgp021, Gene: SlnVgp021	NP_258289.1:c.423G>A			1	0
21310	SNV	1	G	A		Homozygous	2720	2721	99.96324881	0.409841591	36.35404412	CDS: SlnVgp021, Gene: SlnVgp021	NP_258289.1:c.366C>T			1	0
21397	SNV	1	C	T		Homozygous	2746	2747	99.96359665	0.485524127	37.06737072	CDS: SlnVgp021, Gene: SlnVgp021	NP_258289.1:c.279G>A			1	0
21648	SNV	1	G	A		Homozygous	4160	4161	99.97596732	0.488415009	37.37139423	CDS: SlnVgp021, Gene: SlnVgp021	NP_258289.1:c.28C>T			1	0
21692	Deletion	1	C	-		Homozygous	4413	4413	100	0.472630174	36.61907999	CDS: SlnVgp022, Gene: SlnVgp022	NP_258290.1:c.331delG	NP_258290.1:p.Glu111fs		1	1
21728	SNV	1	T	C		Homozygous	4614	4624	99.78373702	0.465158701	37.32097963	CDS: SlnVgp022, Gene: SlnVgp022	NP_258290.1:c.295A>G	NP_258290.1:p.Lys99Glu		1	1
21767	SNV	1	C	T		Homozygous	4837	4840	99.93801653	0.469028063	37.47922266	CDS: SlnVgp022, Gene: SlnVgp022	NP_258290.1:c.256G>A	NP_258290.1:p.Glu86Lys		1	1
21860	SNV	1	T	C		Homozygous	5164	5172	99.84532096	0.493680761	37.48044152	CDS: SlnVgp022, Gene: SlnVgp022	NP_258290.1:c.163A>G	NP_258290.1:p.Ile55Val		1	1
21884	Insertion	1	-	C		Heterozygous	4520	4915	91.96337742	0.499274837	37.14668142	CDS: SlnVgp022, Gene: SlnVgp022	NP_258290.1:c.139_140insG	NP_258290.1:p.Ala47fs		1	1
21885	SNV	1	T	C		Heterozygous	310	4899	6.327822005	0.440729483	35.93548387	CDS: SlnVgp022, Gene: SlnVgp022	NP_258290.1:c.138A>G			1	0
21886	Insertion	2	-	CA		Heterozygous	4585	4899	93.59052868	0.49561325	37.50370774	CDS: SlnVgp022, Gene: SlnVgp022	NP_258290.1:c.137_138insTG	NP_258290.1:p.Glu46fs		1	1
21887	SNV	1	C	G		Heterozygous	4585	4899	93.59052868	0.495703545	37.56799399	CDS: SlnVgp022, Gene: SlnVgp022	NP_258290.1:c.136G>C	NP_258290.1:p.Glu46Gln		1	1
21888	SNV	1	T	A		Heterozygous	208	5086	4.089657884	0.474654378	36.86538462	CDS: SlnVgp022, Gene: SlnVgp022	NP_258290.1:c.135A>T	NP_258290.1:p.Glu45Asp		1	1
21890	SNV	1	C	G		Heterozygous	207	5115	4.046920821	0.476851852	36.67149758	CDS: SlnVgp022, Gene: SlnVgp022	NP_258290.1:c.133G>C	NP_258290.1:p.Glu45Gln		1	1
21916	SNV	1	A	G		Homozygous	5251	5257	99.88586646	0.47989524	37.41706342	CDS: SlnVgp022, Gene: SlnVgp022	NP_258290.1:c.107T>C	NP_258290.1:p.Ile36Thr		1	1
21937	SNV	1	G	A		Homozygous	5370	5372	99.96276992	0.468178383	37.54581006	CDS: SlnVgp022, Gene: SlnVgp022	NP_258290.1:c.86C>T	NP_258290.1:p.Pro29Leu		1	1
21985	SNV	1	T	C		Homozygous	5284	5288	99.92435703	0.498519557	37.29106737	CDS: SlnVgp022, Gene: SlnVgp022	NP_258290.1:c.38A>G	NP_258290.1:p.Tyr13Cys		1	1
22245	SNV	1	C	T		Homozygous	3885	3886	99.9742666	0.448330325	37.30888031	CDS: SlnVgp023, Gene: SlnVgp023	NP_258291.1:c.2130G>A			1	0
22269	SNV	1	T	C		Homozygous	3743	3759	99.57435488	0.433301798	37.29735506	CDS: SlnVgp023, Gene: SlnVgp023	NP_258291.1:c.2106A>G			1	0
22284	SNV	1	A	G		Homozygous	3823	3827	99.89547949	0.411942379	37.50483913	CDS: SlnVgp023, Gene: SlnVgp023	NP_258291.1:c.2091T>C			1	0
22371	SNV	1	C	T		Homozygous	3532	3532	100	0.4211592	37.04161948	CDS: SlnVgp023, Gene: SlnVgp023	NP_258291.1:c.2004G>A			1	0
22398	SNV	1	A	C		Homozygous	3573	3583	99.72090427	0.464570858	37.40162329	CDS: SlnVgp023, Gene: SlnVgp023	NP_258291.1:c.1977T>G	NP_258291.1:p.Ile659Met		1	1
22617	SNV	1	C	T		Homozygous	3119	3119	100	0.449535963	37.35748637	CDS: SlnVgp023, Gene: SlnVgp023	NP_258291.1:c.1758G>A			1	0
22641	SNV	1	C	T		Homozygous	3104	3104	100	0.454914468	37.2554768	CDS: SlnVgp023, Gene: SlnVgp023	NP_258291.1:c.1734G>A			1	0
22872	SNV	1	G	A		Homozygous	3508	3510	99.94301994	0.451476793	36.94384265	CDS: SlnVgp023, Gene: SlnVgp023	NP_258291.1:c.1503C>T			1	0
22944	SNV	1	G	A		Homozygous	3687	3693	99.83753046	0.473819542	37.44399241	CDS: SlnVgp023, Gene: SlnVgp023	NP_258291.1:c.1431C>T			1	0
22964	SNV	1	T	C		Homozygous	3672	3675	99.91836735	0.494626168	37.38752723	CDS: SlnVgp023, Gene: SlnVgp023	NP_258291.1:c.1411A>G	NP_258291.1:p.Lys471Glu		1	1
22972	SNV	1	T	C		Homozygous	3644	3648	99.89035088	0.481595092	37.38172338	CDS: SlnVgp023, Gene: SlnVgp023	NP_258291.1:c.1403A>G	NP_258291.1:p.Lys468Arg		1	1
23490	SNV	1	C	T		Homozygous	2415	2416	99.95860927	0.434159566	37.2173913	CDS: SlnVgp023, Gene: SlnVgp023	NP_258291.1:c.885G>A			1	0
23619	SNV	1	A	G		Homozygous	2526	2532	99.76303318	0.464814147	37.31076801	CDS: SlnVgp023, Gene: SlnVgp023	NP_258291.1:c.756T>C			1	0
23895	SNV	1	G	A		Homozygous	3236	3237	99.9691072	0.490767996	37.32169345	CDS: SlnVgp023, Gene: SlnVgp023	NP_258291.1:c.480C>T			1	0
23898	SNV	1	C	T		Homozygous	3283	3283	100	0.499471179	37.28876028	CDS: SlnVgp023, Gene: SlnVgp023	NP_258291.1:c.477G>A			1	0
23916	SNV	1	C	T		Homozygous	3414	3414	100	0.468686869	37.39191564	CDS: SlnVgp023, Gene: SlnVgp023	NP_258291.1:c.459G>A			1	0
23955	SNV	1	G	A		Homozygous	3543	3543	100	0.426624483	37.48292408	CDS: SlnVgp023, Gene: SlnVgp023	NP_258291.1:c.420C>T			1	0
24027	SNV	1	C	T		Homozygous	3825	3826	99.97386304	0.418360356	37.30457516	CDS: SlnVgp023, Gene: SlnVgp023	NP_258291.1:c.348G>A			1	0
24111	SNV	1	A	G		Homozygous	3934	3938	99.8984256	0.386064855	37.39959329	CDS: SlnVgp023, Gene: SlnVgp023	NP_258291.1:c.264T>C			1	0
24184	SNV	1	G	A		Homozygous	3974	3976	99.94969819	0.476655809	37.30095622	CDS: SlnVgp023, Gene: SlnVgp023	NP_258291.1:c.191C>T	NP_258291.1:p.Ala64Val		1	1
24191	SNV	1	G	A		Homozygous	3991	3991	100	0.485013032	37.08819845	CDS: SlnVgp023, Gene: SlnVgp023	NP_258291.1:c.184C>T			1	0
24389	SNV	1	A	T		Homozygous	4775	4777	99.95813272	0.482628263	37.29445026					0	0
24680	SNV	1	T	G		Homozygous	5238	5255	99.67649857	0.49359385	37.0805651	CDS: SlnVgp024, Gene: SlnVgp024	NP_258292.1:c.99T>G			1	0
24737	SNV	1	A	C		Homozygous	5251	5269	99.6583792	0.480784564	37.3540278	CDS: SlnVgp024, Gene: SlnVgp024	NP_258292.1:c.156A>C	NP_258292.1:p.Leu52Phe		1	1
24774	SNV	1	T	C		Homozygous	5396	5404	99.85196151	0.473144986	37.12509266	CDS: SlnVgp024, Gene: SlnVgp024	NP_258292.1:c.193T>C			1	0
24788	SNV	1	T	A		Homozygous	5456	5457	99.98167491	0.479882843	37.52749267	CDS: SlnVgp024, Gene: SlnVgp024	NP_258292.1:c.207T>A			1	0
25433	SNV	1	G	A		Homozygous	4746	4746	100	0.444283908	37.45364517	CDS: SlnVgp024, Gene: SlnVgp024	NP_258292.1:c.852G>A			1	0
25505	SNV	1	C	T		Homozygous	4460	4460	100	0.480085074	37.1632287	CDS: SlnVgp024, Gene: SlnVgp024	NP_258292.1:c.924C>T			1	0
25515	SNV	1	C	T		Homozygous	4354	4355	99.97703789	0.483883884	36.88952687	CDS: SlnVgp024, Gene: SlnVgp024	NP_258292.1:c.934C>T	NP_258292.1:p.Pro312Ser		1	1
25631	SNV	1	A	G		Homozygous	4655	4658	99.93559468	0.484522943	37.29172932	CDS: SlnVgp024, Gene: SlnVgp024	NP_258292.1:c.1050A>G	NP_258292.1:p.Ile350Met		1	1
25666	SNV	1	C	A		Heterozygous	157	4812	3.262676642	0.413580247	36.24203822	CDS: SlnVgp024, Gene: SlnVgp024	NP_258292.1:c.1085C>A	NP_258292.1:p.Ala362Asp		1	1
25671	SNV	1	G	A		Heterozygous	312	4776	6.532663317	0.406060606	36.66987179	CDS: SlnVgp024, Gene: SlnVgp024	NP_258292.1:c.1090G>A	NP_258292.1:p.Asp364Asn		1	1
25672	Insertion	3	-	ACA		Heterozygous	4128	4707	87.69917145	0.462354409	37.51889535	CDS: SlnVgp024, Gene: SlnVgp024	NP_258292.1:c.1090_1091insACA	NP_258292.1:p.Asp364_Asp365insAsn		1	1
25674	SNV	1	G	A		Heterozygous	187	4837	3.866032665	0.395939086	36.70588235	CDS: SlnVgp024, Gene: SlnVgp024	NP_258292.1:c.1093G>A	NP_258292.1:p.Asp365Asn		1	1
25699	SNV	1	G	A		Homozygous	4824	4826	99.95855781	0.437898089	37.43781095	CDS: SlnVgp024, Gene: SlnVgp024	NP_258292.1:c.1118G>A	NP_258292.1:p.Gly373Glu		1	1
25800	Replacement	2	A	GT		Homozygous	4661	4673	99.74320565	0.453938832	37.64660456					0	0
25813	Deletion	1	T	-		Homozygous	4646	4791	96.97349196	0.42974897	36.98880758	Repeat region: hr2; 6 copies of P-I repeat				0	0
25830	SNV	1	T	G		Homozygous	4683	4703	99.57473953	0.421091858	37.22677771	Repeat region: hr2; 6 copies of P-I repeat				0	0
25842	SNV	1	G	T		Homozygous	4593	4612	99.58803122	0.417601217	37.51796212	Repeat region: hr2; 6 copies of P-I repeat				0	0
25851	SNV	1	C	T		Homozygous	4616	4634	99.61156668	0.415772633	37.49133449	Repeat region: hr2; 6 copies of P-I repeat				0	0
25857	SNV	1	G	A		Homozygous	4602	4620	99.61038961	0.411531939	37.46914385	Repeat region: hr2; 6 copies of P-I repeat				0	0
25882	SNV	1	G	T		Homozygous	4538	4541	99.93393526	0.405063291	37.28779198	Repeat region: hr2; 6 copies of P-I repeat				0	0
25900	SNV	1	T	C		Homozygous	4327	4339	99.72343858	0.3977433	37.38340652	Repeat region: hr2; 6 copies of P-I repeat				0	0
25931	SNV	1	T	C		Homozygous	3970	3976	99.84909457	0.416167	37.23274559	Repeat region: hr2; 6 copies of P-I repeat				0	0
25935	MNV	2	CT	TC		Homozygous	3810	3836	99.32221064	0.419647004	37.44850385	Repeat region: hr2; 6 copies of P-I repeat				0	0
25973	SNV	1	A	G		Homozygous	3380	3396	99.52885748	0.468264419	37.14792899	Repeat region: hr2; 6 copies of P-I repeat				0	0
26000	SNV	1	T	G		Homozygous	3018	3020	99.93377483	0.498661113	37.38369781	Repeat region: hr2; 6 copies of P-I repeat				0	0
26032	Deletion	6	TTAGAG	-		Heterozygous	1989	2336	85.14554795	0.430152144	36.98339155	Repeat region: hr2; 6 copies of P-I repeat				0	0
26035	SNV	1	G	A		Heterozygous	262	2256	11.61347518	0.368794326	37.01908397	Repeat region: hr2; 6 copies of P-I repeat				0	0
26050	SNV	1	A	G		Heterozygous	128	2897	4.418363825	0.496402878	37.1015625	Repeat region: hr2; 6 copies of P-I repeat				0	0
26078	MNV	2	CT	TG		Heterozygous	2691	3241	83.02992903	0.424796748	37.26372558	Repeat region: hr2; 6 copies of P-I repeat				0	0
26083	SNV	1	T	G		Heterozygous	3243	3408	95.1584507	0.433731592	37.43509097	Repeat region: hr2; 6 copies of P-I repeat				0	0
26129	SNV	1	A	G		Homozygous	3673	3679	99.8369122	0.44392979	37.1570923	Repeat region: hr2; 6 copies of P-I repeat				0	0
26155	MNV	2	TG	CT		Heterozygous	3098	3509	88.28726133	0.456273764	37.49320568	Repeat region: hr2; 6 copies of P-I repeat				0	0
26160	SNV	1	G	T		Heterozygous	3230	3583	90.14792074	0.458800448	37.32569659	Repeat region: hr2; 6 copies of P-I repeat				0	0
26235	MNV	2	TA	AT		Homozygous	3809	3825	99.58169935	0.441342093	37.51129074	Repeat region: hr2; 6 copies of P-I repeat				0	0
26317	SNV	1	C	T		Homozygous	3847	3866	99.50853595	0.424506654	37.30049389					0	0
26341	SNV	1	C	T		Homozygous	3802	3805	99.92115637	0.409483766	37.15412941					0	0
26440	SNV	1	G	A		Heterozygous	31	2794	1.109520401	0.419354839	36.06451613					0	0
26453	SNV	1	G	A		Homozygous	2486	2486	100	0.481208289	37.54102977					0	0
26467	Insertion	9	-	CGTGATAAA		Homozygous	1614	2599	62.100808	0.481232493	37.55683206					0	0
26484	SNV	1	G	A		Homozygous	3048	3049	99.96720236	0.471976401	37.53149606					0	0
26566	Deletion	3	ATG	-		Homozygous	2399	2894	82.89564616	0.34125823	36.90338069	CDS: SlnVgp025, Gene: SlnVgp025	NP_258293.1:c.174_176delCAT	NP_258293.1:p.Ile59del		1	1
26570	Deletion	4	GCCA	-		Heterozygous	2332	3047	76.53429603	0.352455943	37.40081403	CDS: SlnVgp025, Gene: SlnVgp025	NP_258293.1:c.169_172delTGGC	NP_258293.1:p.Trp57fs		1	1
26571	SNV	1	C	T		Heterozygous	507	2843	17.83327471	0.395131086	36.65877712	CDS: SlnVgp025, Gene: SlnVgp025	NP_258293.1:c.171G>A	NP_258293.1:p.Trp57*		1	1
26575	Deletion	3	CTA	-		Homozygous	2388	3150	75.80952381	0.362759114	37.39670585	CDS: SlnVgp025, Gene: SlnVgp025	NP_258293.1:c.165_167delTAG	NP_258293.1:p.Phe55_Arg56delinsLeu		1	1
26590	SNV	1	C	G		Homozygous	3958	3963	99.87383295	0.475990263	37.41611925	CDS: SlnVgp025, Gene: SlnVgp025	NP_258293.1:c.152G>C	NP_258293.1:p.Arg51Pro		1	1
26675	SNV	1	C	A		Homozygous	4835	4837	99.95865206	0.45990816	37.46659772	CDS: SlnVgp025, Gene: SlnVgp025	NP_258293.1:c.67G>T	NP_258293.1:p.Glu23*		1	1
26711	SNV	1	G	A		Homozygous	4778	4780	99.958159	0.468839542	37.4407702	CDS: SlnVgp025, Gene: SlnVgp025	NP_258293.1:c.31C>T			1	0
26803	SNV	1	A	G		Homozygous	4493	4513	99.55683581	0.453387377	37.06921878	Repeat region: hr3; 3 copies of P-II repeat				0	0
26812	SNV	1	T	C		Homozygous	4515	4536	99.53703704	0.45456292	37.11782946	Repeat region: hr3; 3 copies of P-II repeat				0	0
26815	SNV	1	G	A		Homozygous	4522	4527	99.88955158	0.44881135	37.30716497	Repeat region: hr3; 3 copies of P-II repeat				0	0
26858	Deletion	1	G	-		Homozygous	4299	4302	99.93026499	0.454307568	36.83810188	Repeat region: hr3; 3 copies of P-II repeat				0	0
26865	SNV	1	A	G		Homozygous	4230	4240	99.76415094	0.450513347	37.29432624	Repeat region: hr3; 3 copies of P-II repeat				0	0
26892	Deletion	2	TT	-		Homozygous	3864	4121	93.7636496	0.445546787	36.97683148	Repeat region: hr3; 3 copies of P-II repeat				0	0
26990	Insertion	1	-	T		Heterozygous	42	4197	1.000714796	0.461538462	37.30952381	Repeat region: hr3; 3 copies of P-II repeat				0	0
27118	MNV	2	GA	AG		Homozygous	3572	3572	100	0.457907543	37.36884099	Repeat region: hr3; 3 copies of P-II repeat				0	0
27125	SNV	1	A	G		Homozygous	3655	3659	99.89068051	0.457224335	37.31108071	Repeat region: hr3; 3 copies of P-II repeat				0	0
27325	SNV	1	G	A		Homozygous	3288	3288	100	0.495575221	37.36678832	CDS: SlnVgp026, Gene: SlnVgp026	NP_258294.1:c.169G>A	NP_258294.1:p.Ala57Thr		1	1
27561	SNV	1	C	A		Homozygous	3040	3040	100	0.481623052	37.27434211	CDS: SlnVgp026, Gene: SlnVgp026	NP_258294.1:c.405C>A			1	0
27798	SNV	1	G	A		Homozygous	3645	3647	99.94516041	0.462211422	37.41152263	CDS: SlnVgp026, Gene: SlnVgp026	NP_258294.1:c.642G>A			1	0
27834	MNV	2	GA	AG		Homozygous	3639	3677	98.96654882	0.496744635	37.47774492	CDS: SlnVgp026, Gene: SlnVgp026	NP_258294.1:c.678_679delGAinsAG	NP_258294.1:p.Lys227Glu		1	1
28032	SNV	1	C	T		Homozygous	4399	4434	99.21064502	0.481531101	37.60559218	CDS: SlnVgp026, Gene: SlnVgp026	NP_258294.1:c.876C>T			1	0
28377	SNV	1	T	C		Homozygous	4024	4035	99.72738538	0.496945899	37.23856859	CDS: SlnVgp027, Gene: SlnVgp027	NP_258295.1:c.600A>G			1	0
28542	Deletion	1	C	-		Heterozygous	85	3909	2.174469174	0.397727273	35.21176471	CDS: SlnVgp027, Gene: SlnVgp027	NP_258295.1:c.435delG	NP_258295.1:p.Lys145fs		1	1
28542	SNV	1	C	T		Heterozygous	3822	3909	97.77436685	0.496724644	37.43066457	CDS: SlnVgp027, Gene: SlnVgp027	NP_258295.1:c.435G>A			1	0
28809	SNV	1	A	G		Homozygous	4137	4147	99.75886183	0.498835486	37.23084361	CDS: SlnVgp027, Gene: SlnVgp027	NP_258295.1:c.168T>C			1	0
29057	Insertion	1	-	A		Heterozygous	59	3562	1.656372824	0.47761194	37.71186441	CDS: SlnVgp028, Gene: SlnVgp028	NP_258296.1:c.49_50insA	NP_258296.1:p.Asn20fs		1	1
29057	Deletion	1	A	-		Heterozygous	117	3671	3.187142468	0.445255475	36.35043194	CDS: SlnVgp028, Gene: SlnVgp028	NP_258296.1:c.50delA	NP_258296.1:p.Asn20fs		1	1
29218	SNV	1	C	T		Homozygous	4372	4372	100	0.429395386	37.2573193	CDS: SlnVgp028, Gene: SlnVgp028	NP_258296.1:c.211C>T			1	0
29318	SNV	1	G	A		Homozygous	4414	4419	99.88685223	0.43589244	37.43905754	CDS: SlnVgp029, Gene: SlnVgp029	NP_258297.1:c.402C>T			1	0
29416	SNV	1	C	A		Homozygous	3634	3649	99.58892847	0.428087167	37.02806824	CDS: SlnVgp029, Gene: SlnVgp029	NP_258297.1:c.304G>T	NP_258297.1:p.Val102Phe		1	1
29432	SNV	1	T	G		Homozygous	3661	3666	99.86361157	0.425054309	37.32859874	CDS: SlnVgp029, Gene: SlnVgp029	NP_258297.1:c.288A>C	NP_258297.1:p.Glu96Asp		1	1
29456	SNV	1	G	A		Homozygous	3616	3617	99.97235278	0.459781288	37.10176991	CDS: SlnVgp029, Gene: SlnVgp029	NP_258297.1:c.264C>T			1	0
30217	SNV	1	A	G		Homozygous	4388	4392	99.90892532	0.429340243	37.44074749	CDS: SlnVgp030, Gene: SlnVgp030	NP_258298.1:c.438T>C			1	0
30284	SNV	1	T	C		Homozygous	4161	4166	99.8799808	0.498727196	37.3777938	CDS: SlnVgp030, Gene: SlnVgp030	NP_258298.1:c.371A>G	NP_258298.1:p.Asn124Ser		1	1
30331	SNV	1	A	G		Homozygous	3844	3848	99.8960499	0.498023715	37.18704475	CDS: SlnVgp030, Gene: SlnVgp030	NP_258298.1:c.324T>C			1	0
30412	SNV	1	A	C		Homozygous	3644	3652	99.78094195	0.486725664	37.28183315	CDS: SlnVgp030, Gene: SlnVgp030	NP_258298.1:c.243T>G			1	0
30469	SNV	1	C	T		Homozygous	3709	3710	99.97304582	0.497607656	37.46023187	CDS: SlnVgp030, Gene: SlnVgp030	NP_258298.1:c.186G>A			1	0
30734	Insertion	8	-	GCGCGCGT		Heterozygous	62	3969	1.562106324	0.382352941	37.58669355	CDS: SlnVgp031, Gene: SlnVgp031	NP_258299.1:c.22_23insGCGCGCGT	NP_258299.1:p.Gln8fs		1	1
30735	Insertion	9	-	CGCGCGCGT		Heterozygous	1860	2983	62.35333557	0.451076321	37.4271077	CDS: SlnVgp031, Gene: SlnVgp031	NP_258299.1:c.23_24insCGCGCGCGT	NP_258299.1:p.Gln8delinsHisAlaArgVal		1	1
30735	Insertion	1	-	C		Heterozygous	81	2979	2.719033233	0.390804598	37.5066821	CDS: SlnVgp031, Gene: SlnVgp031	NP_258299.1:c.23_24insC	NP_258299.1:p.Gln8fs		1	1
30736	Insertion	1	-	C		Heterozygous	1856	2981	62.26098625	0.450441609	37.64762931	CDS: SlnVgp031, Gene: SlnVgp031	NP_258299.1:c.24_25insC	NP_258299.1:p.Ile9fs		1	1
30736	SNV	1	A	G		Heterozygous	1029	2979	34.54179255	0.448847926	36.9454888	CDS: SlnVgp031, Gene: SlnVgp031	NP_258299.1:c.25A>G	NP_258299.1:p.Ile9Val		1	1
30737	Insertion	2	-	AG		Heterozygous	1860	2981	62.39516941	0.45151812	37.61048467	CDS: SlnVgp031, Gene: SlnVgp031	NP_258299.1:c.25_26insAG	NP_258299.1:p.Ile9fs		1	1
30737	Insertion	1	-	G		Heterozygous	74	2977	2.485723883	0.4	37.5946019	CDS: SlnVgp031, Gene: SlnVgp031	NP_258299.1:c.25_26insG	NP_258299.1:p.Ile9fs		1	1
31086	SNV	1	C	T		Homozygous	3687	3688	99.97288503	0.48971388	37.0035259	CDS: SlnVgp031, Gene: SlnVgp031	NP_258299.1:c.375C>T			1	0
31119	SNV	1	C	T		Homozygous	3647	3650	99.91780822	0.486823191	37.43926515	CDS: SlnVgp031, Gene: SlnVgp031	NP_258299.1:c.408C>T			1	0
31552	SNV	1	A	C		Homozygous	2747	2752	99.81831395	0.472883598	37.13068802	CDS: SlnVgp032, Gene: SlnVgp032	NP_258300.1:c.423A>C			1	0
31564	SNV	1	A	G		Homozygous	2714	2723	99.66948219	0.459785523	37.41820192	CDS: SlnVgp032, Gene: SlnVgp032	NP_258300.1:c.435A>G			1	0
31646	SNV	1	T	G		Homozygous	2553	2558	99.80453479	0.493539124	37.47160204	CDS: SlnVgp032, Gene: SlnVgp032	NP_258300.1:c.517T>G	NP_258300.1:p.Ser173Ala		1	1
31648	SNV	1	G	T		Homozygous	2556	2557	99.96089167	0.493189964	37.18114241	CDS: SlnVgp032, Gene: SlnVgp032	NP_258300.1:c.519G>T			1	0
31852	SNV	1	T	G		Homozygous	2938	2944	99.79619565	0.489467162	37.34002723	CDS: SlnVgp032, Gene: SlnVgp032	NP_258300.1:c.723T>G			1	0
31885	SNV	1	G	T		Homozygous	2957	2961	99.8649105	0.477216749	37.29083531	CDS: SlnVgp032, Gene: SlnVgp032	NP_258300.1:c.756G>T			1	0
31939	SNV	1	G	A		Homozygous	3104	3107	99.90344384	0.450116009	37.49806701	CDS: SlnVgp032, Gene: SlnVgp032	NP_258300.1:c.810G>A			1	0
32207	Insertion	1	-	A		Heterozygous	44	4210	1.045130641	0.481481482	37.61363636					0	0
32363	SNV	1	C	A		Homozygous	3517	3518	99.97157476	0.474825523	36.70429343	CDS: SlnVgp033, Gene: SlnVgp033	NP_258301.1:c.846G>T	NP_258301.1:p.Gln282His		1	1
32371	SNV	1	G	A		Heterozygous	343	3639	9.425666392	0.483516484	36.70548467	CDS: SlnVgp033, Gene: SlnVgp033	NP_258301.1:c.838C>T	NP_258301.1:p.Pro280Ser		1	1
32372	Insertion	3	-	AGA		Heterozygous	2919	3581	81.5135437	0.485103822	37.30283318	CDS: SlnVgp033, Gene: SlnVgp033	NP_258301.1:c.837_838insTCT	NP_258301.1:p.Ser279_Pro280insSer		1	1
32432	Insertion	6	-	CGGTTG		Heterozygous	2273	3149	72.18164497	0.491064176	37.47374985	CDS: SlnVgp033, Gene: SlnVgp033	NP_258301.1:c.777_778insCAACCG	NP_258301.1:p.Pro259_Ser260insGlnPro		1	1
32435	SNV	1	C	T		Heterozygous	656	3515	18.6628734	0.408491947	36.90396341	CDS: SlnVgp033, Gene: SlnVgp033	NP_258301.1:c.774G>A			1	0
32448	SNV	1	G	T		Heterozygous	373	3596	10.37263626	0.473007712	36.8230563	CDS: SlnVgp033, Gene: SlnVgp033	NP_258301.1:c.761C>A	NP_258301.1:p.Pro254Gln		1	1
32594	SNV	1	G	A		Homozygous	3622	3624	99.94481236	0.463511831	37.3451132	CDS: SlnVgp033, Gene: SlnVgp033	NP_258301.1:c.615C>T			1	0
32756	SNV	1	G	T		Homozygous	3979	3979	100	0.475906278	36.96129681	CDS: SlnVgp033, Gene: SlnVgp033	NP_258301.1:c.453C>A			1	0
32783	SNV	1	T	C		Homozygous	4042	4052	99.75320829	0.486051502	37.27115289	CDS: SlnVgp033, Gene: SlnVgp033	NP_258301.1:c.426A>G			1	0
33071	SNV	1	A	G		Homozygous	3943	3960	99.57070707	0.474118697	36.97869642	CDS: SlnVgp033, CDS: SlnVgp034, Gene: SlnVgp033, Gene: SlnVgp034	NP_258302.1:c.[433T>C]; NP_258301.1:c.[138T>C]	NP_258302.1:p.[*145Gln]		1	1
33128	Deletion	3	CGG	-		Heterozygous	3291	3677	89.50231167	0.498367791	37.10560543	CDS: SlnVgp033, CDS: SlnVgp034, Gene: SlnVgp033, Gene: SlnVgp034	NP_258302.1:c.[374_376delCCG]; NP_258301.1:c.[79_81delCCG]	NP_258302.1:p.[Ala125del]; NP_258301.1:p.[Pro27del]		1	1
33779	SNV	1	A	G		Homozygous	3729	3745	99.57276368	0.459016393	37.27111826	CDS: SlnVgp035, Gene: SlnVgp035	NP_258303.1:c.357T>C			1	0
33794	SNV	1	G	A		Homozygous	3701	3704	99.91900648	0.467795802	37.51715753	CDS: SlnVgp035, Gene: SlnVgp035	NP_258303.1:c.342C>T			1	0
33802	SNV	1	G	A		Homozygous	3722	3723	99.97313994	0.468824369	37.3619022	CDS: SlnVgp035, Gene: SlnVgp035	NP_258303.1:c.334C>T			1	0
34324	SNV	1	C	T		Homozygous	4446	4447	99.97751293	0.465342754	37.22492128	CDS: SlnVgp036, Gene: SlnVgp036	NP_258304.1:c.1150G>A	NP_258304.1:p.Ala384Thr		1	1
34508	SNV	1	G	A		Homozygous	4728	4730	99.9577167	0.422321098	36.76713198	CDS: SlnVgp036, Gene: SlnVgp036	NP_258304.1:c.966C>T			1	0
34592	SNV	1	C	T		Homozygous	4620	4622	99.95672869	0.497789241	37.38441558	CDS: SlnVgp036, Gene: SlnVgp036	NP_258304.1:c.882G>A			1	0
34820	SNV	1	C	T		Homozygous	4005	4010	99.87531172	0.494467347	37.36654182	CDS: SlnVgp036, Gene: SlnVgp036	NP_258304.1:c.654G>A			1	0
34826	SNV	1	G	A		Homozygous	3904	3960	98.58585859	0.491173184	37.38985656	CDS: SlnVgp036, Gene: SlnVgp036	NP_258304.1:c.648C>T			1	0
34899	SNV	1	A	G		Homozygous	3968	3978	99.7486174	0.491208791	37.36794355	CDS: SlnVgp036, Gene: SlnVgp036	NP_258304.1:c.575T>C	NP_258304.1:p.Leu192Ser		1	1
34921	SNV	1	C	A		Heterozygous	164	4106	3.994154895	0.449197861	37.38414634	CDS: SlnVgp036, Gene: SlnVgp036	NP_258304.1:c.553G>T	NP_258304.1:p.Glu185*		1	1
34937	SNV	1	A	G		Homozygous	4017	4025	99.80124224	0.474300586	37.50709485	CDS: SlnVgp036, Gene: SlnVgp036	NP_258304.1:c.537T>C			1	0
35123	SNV	1	C	T		Heterozygous	1724	3688	46.7462039	0.496609285	37.21577726	CDS: SlnVgp036, Gene: SlnVgp036	NP_258304.1:c.351G>A			1	0
35175	SNV	1	G	C		Homozygous	3572	3576	99.88814318	0.492957747	37.51175812	CDS: SlnVgp036, Gene: SlnVgp036	NP_258304.1:c.299C>G	NP_258304.1:p.Thr100Ser		1	1
35201	SNV	1	G	A		Homozygous	3548	3548	100	0.490146539	37.32638106	CDS: SlnVgp036, Gene: SlnVgp036	NP_258304.1:c.273C>T			1	0
35216	SNV	1	C	T		Homozygous	3471	3474	99.91364421	0.492391024	37.25180063	CDS: SlnVgp036, Gene: SlnVgp036	NP_258304.1:c.258G>A			1	0
35219	SNV	1	A	G		Homozygous	3466	3468	99.94232987	0.492129032	37.25649163	CDS: SlnVgp036, Gene: SlnVgp036	NP_258304.1:c.255T>C			1	0
35459	SNV	1	A	G		Homozygous	3478	3480	99.94252874	0.494016649	37.24985624	CDS: SlnVgp036, Gene: SlnVgp036	NP_258304.1:c.15T>C			1	0
35946	SNV	1	C	G		Homozygous	3942	3946	99.89863153	0.43302875	37.24429224	CDS: SlnVgp037, Gene: SlnVgp037	NP_258305.1:c.447C>G			1	0
35983	SNV	1	G	A		Homozygous	4010	4011	99.97506856	0.435525746	37.16783042	CDS: SlnVgp037, Gene: SlnVgp037	NP_258305.1:c.484G>A	NP_258305.1:p.Asp162Asn		1	1
36236	SNV	1	A	G		Homozygous	4356	4374	99.58847737	0.495502542	37.44100092	Repeat region: hr4; 2 copies of P-I repeat				0	0
36339	SNV	1	G	A		Homozygous	4293	4293	100	0.458180413	37.2226881	CDS: SlnVgp038, Gene: SlnVgp038	NP_258306.1:c.2728C>T			1	0
36397	SNV	1	A	G		Homozygous	4008	4028	99.50347567	0.493743372	37.14246507	CDS: SlnVgp038, Gene: SlnVgp038	NP_258306.1:c.2670T>C			1	0
36466	SNV	1	G	A		Homozygous	3746	3746	100	0.45263902	37.0098772	CDS: SlnVgp038, Gene: SlnVgp038	NP_258306.1:c.2601C>T			1	0
36499	SNV	1	G	A		Homozygous	3669	3670	99.97275204	0.451385513	37.34123739	CDS: SlnVgp038, Gene: SlnVgp038	NP_258306.1:c.2568C>T			1	0
36541	SNV	1	A	G		Homozygous	3569	3588	99.47045708	0.472482881	36.99635752	CDS: SlnVgp038, Gene: SlnVgp038	NP_258306.1:c.2526T>C			1	0
36829	SNV	1	G	A		Homozygous	3760	3763	99.92027638	0.47689464	37.40239362	CDS: SlnVgp038, Gene: SlnVgp038	NP_258306.1:c.2238C>T			1	0
37280	SNV	1	C	T		Homozygous	3543	3560	99.52247191	0.472349061	37.20660457	CDS: SlnVgp038, Gene: SlnVgp038	NP_258306.1:c.1787G>A	NP_258306.1:p.Arg596Lys		1	1
37585	SNV	1	G	A		Homozygous	4461	4461	100	0.47164999	37.43757005	CDS: SlnVgp038, Gene: SlnVgp038	NP_258306.1:c.1482C>T			1	0
37769	SNV	1	G	A		Homozygous	4284	4288	99.90671642	0.471387402	37.32633053	CDS: SlnVgp038, Gene: SlnVgp038	NP_258306.1:c.1298C>T	NP_258306.1:p.Ser433Leu		1	1
38206	SNV	1	G	A		Homozygous	4124	4127	99.92730797	0.465873513	37.08802134	CDS: SlnVgp038, Gene: SlnVgp038	NP_258306.1:c.861C>T			1	0
38311	SNV	1	C	T		Homozygous	4010	4010	100	0.463546161	37.25810474	CDS: SlnVgp038, Gene: SlnVgp038	NP_258306.1:c.756G>A			1	0
38353	SNV	1	C	T		Homozygous	4119	4120	99.97572816	0.464490142	37.42218985	CDS: SlnVgp038, Gene: SlnVgp038	NP_258306.1:c.714G>A			1	0
38674	SNV	1	A	G		Homozygous	4469	4470	99.97762864	0.496755162	37.34437234	CDS: SlnVgp038, Gene: SlnVgp038	NP_258306.1:c.393T>C			1	0
38777	SNV	1	C	T		Homozygous	4529	4535	99.8676957	0.477191665	37.20136896	CDS: SlnVgp038, Gene: SlnVgp038	NP_258306.1:c.290G>A	NP_258306.1:p.Gly97Asp		1	1
38785	SNV	1	G	A		Heterozygous	92	4476	2.055406613	0.479591837	36	CDS: SlnVgp038, Gene: SlnVgp038	NP_258306.1:c.282C>T			1	0
38792	Deletion	1	T	-		Heterozygous	3800	4256	89.28571429	0.494318182	36.97184211	CDS: SlnVgp038, Gene: SlnVgp038	NP_258306.1:c.275delA	NP_258306.1:p.Asp92fs		1	1
38792	SNV	1	T	C		Heterozygous	203	4256	4.769736842	0.454976303	36.5320197	CDS: SlnVgp038, Gene: SlnVgp038	NP_258306.1:c.275A>G	NP_258306.1:p.Asp92Gly		1	1
38794	Deletion	2	GT	-		Heterozygous	3819	4283	89.1664721	0.496267813	36.95446792	CDS: SlnVgp038, Gene: SlnVgp038	NP_258306.1:c.272_273delAC	NP_258306.1:p.Asp91fs		1	1
38795	SNV	1	T	C		Heterozygous	373	4218	8.84305358	0.481203008	36.54691689	CDS: SlnVgp038, Gene: SlnVgp038	NP_258306.1:c.272A>G	NP_258306.1:p.Asp91Gly		1	1
39118	SNV	1	C	G		Homozygous	4222	4235	99.69303424	0.445362528	37.2278541	CDS: SlnVgp039, Gene: SlnVgp039	NP_258307.1:c.54C>G			1	0
39334	SNV	1	C	T		Homozygous	4102	4106	99.90258159	0.437268165	37.0828864	CDS: SlnVgp039, Gene: SlnVgp039	NP_258307.1:c.270C>T			1	0
39637	SNV	1	A	C		Homozygous	3921	3925	99.89808917	0.4608	37.36495792	CDS: SlnVgp039, Gene: SlnVgp039	NP_258307.1:c.573A>C			1	0
39985	Insertion	2	-	GA		Heterozygous	162	2439	6.642066421	0.404624278	37.17592594					0	0
39985	Insertion	3	-	GAA		Heterozygous	1730	2442	70.84357084	0.48679868	37.39980724					0	0
39985	Insertion	4	-	GAAA		Heterozygous	41	2486	1.64923572	0.5	37.46951222					0	0
40082	SNV	1	T	C		Homozygous	3102	3107	99.83907306	0.499702381	37.24274662	CDS: SlnVgp040, Gene: SlnVgp040	NP_258308.1:c.90T>C			1	0
40481	SNV	1	G	T		Homozygous	4207	4208	99.97623574	0.4409257	37.44164488	CDS: SlnVgp040, Gene: SlnVgp040	NP_258308.1:c.489G>T			1	0
40620	SNV	1	C	A		Homozygous	4688	4690	99.95735608	0.474066206	37.10985495	CDS: SlnVgp041, Gene: SlnVgp041	NP_258309.1:c.127G>T	NP_258309.1:p.Val43Phe		1	1
40624	SNV	1	T	C		Homozygous	4624	4642	99.61223611	0.481655521	37.02076125	CDS: SlnVgp041, Gene: SlnVgp041	NP_258309.1:c.123A>G			1	0
40657	SNV	1	G	A		Homozygous	4560	4562	99.95615958	0.475200584	37.54210526	CDS: SlnVgp041, Gene: SlnVgp041	NP_258309.1:c.90C>T			1	0
40686	SNV	1	A	C		Homozygous	4447	4453	99.86525938	0.477319015	37.28491118	CDS: SlnVgp041, Gene: SlnVgp041	NP_258309.1:c.61T>G	NP_258309.1:p.Ser21Ala		1	1
40779	SNV	1	G	A		Homozygous	4017	4047	99.25871016	0.473426871	37.3236246	CDS: SlnVgp042, Gene: SlnVgp042	NP_258310.1:c.1675C>T	NP_258310.1:p.Pro559Ser		1	1
40882	SNV	1	G	C		Homozygous	3670	3685	99.59294437	0.473177772	37.30572207	CDS: SlnVgp042, Gene: SlnVgp042	NP_258310.1:c.1572C>G			1	0
41093	SNV	1	C	T		Homozygous	3053	3053	100	0.428741801	36.98100229	CDS: SlnVgp042, Gene: SlnVgp042	NP_258310.1:c.1361G>A	NP_258310.1:p.Gly454Glu		1	1
41101	SNV	1	G	A		Heterozygous	66	3097	2.131094608	0.486842105	37.03030303	CDS: SlnVgp042, Gene: SlnVgp042	NP_258310.1:c.1353C>T			1	0
41236	SNV	1	C	T		Homozygous	3074	3074	100	0.499854355	37.09759271	CDS: SlnVgp042, Gene: SlnVgp042	NP_258310.1:c.1218G>A			1	0
41278	SNV	1	G	A		Homozygous	2989	3017	99.07192575	0.476807229	37.32753429	CDS: SlnVgp042, Gene: SlnVgp042	NP_258310.1:c.1176C>T			1	0
41350	SNV	1	C	T		Homozygous	3150	3154	99.87317692	0.431092437	36.89174603	CDS: SlnVgp042, Gene: SlnVgp042	NP_258310.1:c.1104G>A			1	0
41389	SNV	1	C	T		Homozygous	3237	3237	100	0.489801469	37.30182268	CDS: SlnVgp042, Gene: SlnVgp042	NP_258310.1:c.1065G>A			1	0
41461	SNV	1	G	A		Homozygous	3218	3219	99.96893445	0.470953796	37.14014916	CDS: SlnVgp042, Gene: SlnVgp042	NP_258310.1:c.993C>T			1	0
41479	SNV	1	G	A		Homozygous	3215	3216	99.96890547	0.470492249	37.34245723	CDS: SlnVgp042, Gene: SlnVgp042	NP_258310.1:c.975C>T			1	0
41821	SNV	1	A	G		Homozygous	2932	2940	99.72789116	0.427750907	37.26705321	CDS: SlnVgp042, Gene: SlnVgp042	NP_258310.1:c.633T>C			1	0
41935	SNV	1	G	A		Homozygous	2737	2737	100	0.472607261	37.10266715	CDS: SlnVgp042, Gene: SlnVgp042	NP_258310.1:c.519C>T			1	0
42444	SNV	1	T	C		Homozygous	4010	4015	99.875467	0.498591549	37.49301746	CDS: SlnVgp042, Gene: SlnVgp042	NP_258310.1:c.10A>G	NP_258310.1:p.Ile4Val		1	1
42536	SNV	1	A	G		Homozygous	4665	4673	99.82880377	0.428362573	37.38242229	Repeat region: hr5; 2 copies of P-I repeat				0	0
42551	Deletion	1	A	-		Heterozygous	4691	4771	98.32320268	0.410420475	37.25325091	Repeat region: hr5; 2 copies of P-I repeat				0	0
42555	Deletion	2	AA	-		Homozygous	4527	4686	96.60691421	0.404372624	37.18600796	Repeat region: hr5; 2 copies of P-I repeat				0	0
42576	MNV	2	CA	GG		Homozygous	4693	4696	99.93611584	0.395451211	37.16556683	Repeat region: hr5; 2 copies of P-I repeat				0	0
42594	Insertion	1	-	A		Heterozygous	4539	4661	97.38253594	0.389108724	37.62018066	Repeat region: hr5; 2 copies of P-I repeat				0	0
42597	Insertion	4	-	CAAT		Homozygous	4098	4502	91.02621057	0.377885019	37.44594924	Repeat region: hr5; 2 copies of P-I repeat				0	0
42791	SNV	1	C	A		Homozygous	5459	5461	99.96337667	0.482407407	37.53654515	Repeat region: hr5; 2 copies of P-I repeat				0	0
42817	SNV	1	T	C		Homozygous	5534	5547	99.76563908	0.4698007	37.33501988	Repeat region: hr5; 2 copies of P-I repeat				0	0
42819	Deletion	1	T	-		Homozygous	5487	5533	99.16862462	0.47120258	37.3298706	Repeat region: hr5; 2 copies of P-I repeat				0	0
42826	MNV	2	GC	AT		Homozygous	5641	5641	100	0.465450771	37.47527034	Repeat region: hr5; 2 copies of P-I repeat				0	0
42837	Insertion	1	-	A		Heterozygous	5668	5855	96.80614859	0.468649282	37.50405787	Repeat region: hr5; 2 copies of P-I repeat				0	0
42997	Deletion	1	A	-		Homozygous	5818	6021	96.62846703	0.494385177	37.31093159	Repeat region: hr5; 2 copies of P-I repeat				0	0
43078	SNV	1	C	G		Homozygous	5732	5752	99.65229485	0.493096085	37.20621075	CDS: SlnVgp043, Gene: SlnVgp043	NP_258311.1:c.549G>C			1	0
43176	SNV	1	A	T		Homozygous	5235	5238	99.94272623	0.476335146	37.03744031	CDS: SlnVgp043, Gene: SlnVgp043	NP_258311.1:c.451T>A	NP_258311.1:p.Cys151Ser		1	1
43279	SNV	1	A	G		Homozygous	4780	4796	99.66638866	0.469435455	37.08535565	CDS: SlnVgp043, Gene: SlnVgp043	NP_258311.1:c.348T>C			1	0
43288	SNV	1	G	A		Homozygous	4895	4895	100	0.4772925	37.43227783	CDS: SlnVgp043, Gene: SlnVgp043	NP_258311.1:c.339C>T			1	0
43498	SNV	1	T	C		Homozygous	4756	4767	99.76924691	0.485616685	37.39234651	CDS: SlnVgp043, Gene: SlnVgp043	NP_258311.1:c.129A>G			1	0
43576	SNV	1	C	T		Homozygous	4923	4923	100	0.494599691	37.17895592	CDS: SlnVgp043, Gene: SlnVgp043	NP_258311.1:c.51G>A			1	0
43609	SNV	1	A	G		Homozygous	5020	5037	99.66249752	0.479858419	37.1312749	CDS: SlnVgp043, Gene: SlnVgp043	NP_258311.1:c.18T>C			1	0
43726	SNV	1	A	G		Homozygous	4935	4941	99.87856709	0.47320973	37.21053698					0	0
43836	SNV	1	T	C		Homozygous	4868	4871	99.938411	0.497214485	37.40920296	CDS: SlnVgp044, Gene: SlnVgp044	NP_258312.1:c.561A>G			1	0
43981	SNV	1	A	T		Homozygous	4439	4439	100	0.492208804	37.45370579	CDS: SlnVgp044, Gene: SlnVgp044	NP_258312.1:c.416T>A	NP_258312.1:p.Leu139Gln		1	1
44326	SNV	1	C	T		Homozygous	4149	4150	99.97590361	0.455550918	37.40563991	CDS: SlnVgp044, Gene: SlnVgp044	NP_258312.1:c.71G>A	NP_258312.1:p.Arg24Gln		1	1
45125	SNV	1	A	G		Homozygous	3977	3993	99.59929877	0.477257746	37.26980136	CDS: SlnVgp046, Gene: SlnVgp046	NP_258314.1:c.1062T>C			1	0
45302	SNV	1	A	G		Homozygous	4109	4115	99.85419198	0.465423303	37.39912387	CDS: SlnVgp046, Gene: SlnVgp046	NP_258314.1:c.885T>C			1	0
45335	SNV	1	G	A		Homozygous	4057	4058	99.97535732	0.487954353	36.97485827	CDS: SlnVgp046, Gene: SlnVgp046	NP_258314.1:c.852C>T			1	0
45368	SNV	1	A	G		Homozygous	4091	4094	99.92672203	0.496950578	37.38279149	CDS: SlnVgp046, Gene: SlnVgp046	NP_258314.1:c.819T>C			1	0
45410	SNV	1	C	T		Homozygous	4210	4213	99.92879183	0.476123313	37.3935867	CDS: SlnVgp046, Gene: SlnVgp046	NP_258314.1:c.777G>A			1	0
45644	SNV	1	A	G		Homozygous	3958	3968	99.74798387	0.471762938	37.33046993	CDS: SlnVgp046, Gene: SlnVgp046	NP_258314.1:c.543T>C			1	0
45763	Deletion	3	TAA	-		Heterozygous	31	2986	1.038178165	0.314285714	37.29111407	CDS: SlnVgp046, Gene: SlnVgp046	NP_258314.1:c.422_424delTTA	NP_258314.1:p.Ile141del		1	1
45763	Deletion	15	TAATAGTATTAGTAG	-		Heterozygous	1368	3652	37.45892662	0.441783101	37.31447516	CDS: SlnVgp046, Gene: SlnVgp046	NP_258314.1:c.410_424delCTACTAATACTATTA	NP_258314.1:p.Thr137_Ile141del		1	1
45763	Deletion	18	TAATAGTATTAGTAGTAG	-		Heterozygous	47	3915	1.200510856	0.490566038	37.32025565	CDS: SlnVgp046, Gene: SlnVgp046	NP_258314.1:c.407_424delCTACTACTAATACTATTA	NP_258314.1:p.Thr136_Ile141del		1	1
45765	SNV	1	A	G		Heterozygous	1410	2879	48.97533866	0.480620155	37.09079738	CDS: SlnVgp046, Gene: SlnVgp046	NP_258314.1:c.422T>C	NP_258314.1:p.Ile141Thr		1	1
45769	Deletion	3	TAT	-		Heterozygous	30	2874	1.043841336	0.323529412	36.90126765	CDS: SlnVgp046, Gene: SlnVgp046	NP_258314.1:c.416_418delATA	NP_258314.1:p.Asn139del		1	1
45771	SNV	1	T	G		Heterozygous	1292	2789	46.32484762	0.47740113	37.22961642	CDS: SlnVgp046, Gene: SlnVgp046	NP_258314.1:c.416A>C	NP_258314.1:p.Asn139Thr		1	1
45774	SNV	1	G	C		Heterozygous	28	2772	1.01010101	0.419354839	36.50281585	CDS: SlnVgp046, Gene: SlnVgp046	NP_258314.1:c.413C>G	NP_258314.1:p.Thr138Ser		1	1
45900	Deletion	3	GCA	-		Heterozygous	2944	3295	89.34749621	0.496938151	36.96436677	CDS: SlnVgp046, Gene: SlnVgp046	NP_258314.1:c.285_287delTGC	NP_258314.1:p.Ala96del		1	1
45902	MNV	2	AG	GA		Heterozygous	239	3321	7.196627522	0.49609375	36.61833641	CDS: SlnVgp046, Gene: SlnVgp046	NP_258314.1:c.284_285delCTinsTC	NP_258314.1:p.Ala95Val		1	1
45906	SNV	1	G	A		Heterozygous	3093	3332	92.82713085	0.499422966	37.1086324	CDS: SlnVgp046, Gene: SlnVgp046	NP_258314.1:c.281C>T	NP_258314.1:p.Ala94Val		1	1
45974	SNV	1	C	T		Homozygous	3311	3313	99.93963175	0.493022008	37.43340381	CDS: SlnVgp046, Gene: SlnVgp046	NP_258314.1:c.213G>A			1	0
46814	Insertion	6	-	GGTGGT		Heterozygous	1525	2320	65.73275862	0.46834665	37.23300546	CDS: SlnVgp049, Gene: SlnVgp049	NP_258317.1:c.348_349insGGTGGT	NP_258317.1:p.Gly120_Asn121insGlyGly		1	1
46826	MNV	2	AA	GG		Homozygous	2210	2216	99.72924188	0.432016632	36.96136874	CDS: SlnVgp049, Gene: SlnVgp049	NP_258317.1:c.361_362delAAinsGG	NP_258317.1:p.Asn121Gly		1	1
47170	SNV	1	C	T		Homozygous	3151	3151	100	0.441608877	37.18597271	CDS: SlnVgp049, Gene: SlnVgp049	NP_258317.1:c.705C>T			1	0
48006	SNV	1	C	T		Homozygous	4702	4704	99.95748299	0.497946062	37.53828158					0	0
48023	SNV	1	C	T		Homozygous	4705	4707	99.95751009	0.48601959	37.38087141					0	0
48146	SNV	1	T	C		Homozygous	4247	4257	99.76509279	0.482668279	37.3934542					0	0
48331	SNV	1	A	C		Homozygous	4312	4328	99.63031423	0.416565411	37.20153061	CDS: SlnVgp051, Gene: SlnVgp051	NP_258319.1:c.168A>C			1	0
48643	SNV	1	G	A		Homozygous	4537	4574	99.19108002	0.453888572	37.41657483	CDS: SlnVgp051, Gene: SlnVgp051	NP_258319.1:c.480G>A			1	0
48684	SNV	1	G	A		Homozygous	4630	4633	99.93524714	0.489385269	37.42613391	CDS: SlnVgp051, Gene: SlnVgp051	NP_258319.1:c.521G>A			1	0
48890	Deletion	6	CGCCGT	-		Heterozygous	2896	3863	74.96764173	0.488696191	36.95754087	CDS: SlnVgp052, Gene: SlnVgp052	NP_258320.1:c.344_349delACGGCG	NP_258320.1:p.Asp115_Gly116del		1	1
48895	SNV	1	T	C		Heterozygous	702	3560	19.71910112	0.490616622	36.81054075	CDS: SlnVgp052, Gene: SlnVgp052	NP_258320.1:c.344A>G	NP_258320.1:p.Asp115Gly		1	1
48897	SNV	1	G	T		Heterozygous	434	3663	11.84821185	0.442222222	35.97465438	CDS: SlnVgp052, Gene: SlnVgp052	NP_258320.1:c.342C>A			1	0
48903	SNV	1	G	T		Homozygous	3406	3406	100	0.475546306	36.88109219	CDS: SlnVgp052, Gene: SlnVgp052	NP_258320.1:c.336C>A			1	0
48944	SNV	1	G	A		Homozygous	3610	3610	100	0.410908194	37.09722992	CDS: SlnVgp052, Gene: SlnVgp052	NP_258320.1:c.295C>T	NP_258320.1:p.Leu99Phe		1	1
48947	SNV	1	A	C		Homozygous	3586	3594	99.77740679	0.413741598	37.28499721	CDS: SlnVgp052, Gene: SlnVgp052	NP_258320.1:c.292T>G	NP_258320.1:p.Ser98Ala		1	1
49008	SNV	1	T	C		Homozygous	3514	3517	99.91470003	0.413466462	37.2381901	CDS: SlnVgp052, Gene: SlnVgp052	NP_258320.1:c.231A>G			1	0
49056	SNV	1	C	T		Homozygous	3385	3408	99.32511737	0.440074409	37.38788774	CDS: SlnVgp052, Gene: SlnVgp052	NP_258320.1:c.183G>A			1	0
49199	SNV	1	T	C		Homozygous	3080	3085	99.83792545	0.429557217	37.2762987	CDS: SlnVgp052, Gene: SlnVgp052	NP_258320.1:c.40A>G	NP_258320.1:p.Ile14Val		1	1
49212	Insertion	3	-	GCC		Heterozygous	2356	2924	80.5745554	0.429831288	37.35384833	CDS: SlnVgp052, Gene: SlnVgp052	NP_258320.1:c.27_28insGGC	NP_258320.1:p.Gly9_Ile10insGly		1	1
49223	SNV	1	T	C		Homozygous	3136	3151	99.52396065	0.424421884	37.31600765	CDS: SlnVgp052, Gene: SlnVgp052	NP_258320.1:c.16A>G	NP_258320.1:p.Ser6Gly		1	1
49298	Deletion	1	C	-		Heterozygous	100	3308	3.022974607	0.336538462	35.95	CDS: SlnVgp053, Gene: SlnVgp053	NP_258321.1:c.214delG	NP_258321.1:p.Asp72fs		1	1
49303	Insertion	3	-	GTA		Heterozygous	2914	3273	89.0314696	0.497852761	37.53797758	CDS: SlnVgp053, Gene: SlnVgp053	NP_258321.1:c.209_210insTAC	NP_258321.1:p.Thr71_Asp72insThr		1	1
49392	SNV	1	C	T		Homozygous	3159	3164	99.84197219	0.486014954	37.31370687	CDS: SlnVgp053, Gene: SlnVgp053	NP_258321.1:c.120G>A			1	0
49422	SNV	1	C	T		Homozygous	3176	3178	99.93706734	0.489285714	37.29534005	CDS: SlnVgp053, Gene: SlnVgp053	NP_258321.1:c.90G>A			1	0
49614	SNV	1	C	T		Homozygous	3756	3758	99.9467802	0.478555305	37.3200213	CDS: SlnVgp054, Gene: SlnVgp054	NP_258322.1:c.57C>T			1	0
49963	SNV	1	A	C		Homozygous	3553	3560	99.80337079	0.42345679	37.31100478	CDS: SlnVgp054, Gene: SlnVgp054	NP_258322.1:c.406A>C	NP_258322.1:p.Asn136His		1	1
50049	SNV	1	A	C		Homozygous	3408	3418	99.70743125	0.454165579	37.27024648	CDS: SlnVgp054, Gene: SlnVgp054	NP_258322.1:c.492A>C			1	0
50053	SNV	1	A	C		Homozygous	3414	3422	99.76621859	0.462900286	37.50849443	CDS: SlnVgp054, Gene: SlnVgp054	NP_258322.1:c.496A>C	NP_258322.1:p.Met166Leu		1	1
50469	SNV	1	T	C		Homozygous	3186	3189	99.90592662	0.48468671	37.2435656	CDS: SlnVgp054, Gene: SlnVgp054	NP_258322.1:c.912T>C			1	0
50643	SNV	1	C	T		Homozygous	3542	3564	99.38271605	0.432405317	37.37916431	CDS: SlnVgp055, Gene: SlnVgp055	NP_258323.1:c.24C>T			1	0
50685	SNV	1	C	T		Homozygous	3591	3593	99.94433621	0.470098039	37.45279866	CDS: SlnVgp055, Gene: SlnVgp055	NP_258323.1:c.66C>T			1	0
51498	SNV	1	C	T		Homozygous	5227	5228	99.98087223	0.457823462	37.37421083	CDS: SlnVgp055, Gene: SlnVgp055	NP_258323.1:c.879C>T			1	0
51507	SNV	1	C	T		Homozygous	5182	5225	99.17703349	0.446252466	37.35912775	CDS: SlnVgp055, Gene: SlnVgp055	NP_258323.1:c.888C>T			1	0
51653	SNV	1	T	C		Homozygous	4825	4831	99.87580211	0.484713034	36.90839378	CDS: SlnVgp055, Gene: SlnVgp055	NP_258323.1:c.1034T>C	NP_258323.1:p.Val345Ala		1	1
51711	SNV	1	C	T		Homozygous	4904	4907	99.93886285	0.48872314	37.58156607	CDS: SlnVgp055, Gene: SlnVgp055	NP_258323.1:c.1092C>T			1	0
51819	SNV	1	T	C		Homozygous	4823	4831	99.83440282	0.489592599	37.39684843	CDS: SlnVgp055, Gene: SlnVgp055	NP_258323.1:c.1200T>C			1	0
52025	Deletion	1	T	-		Heterozygous	61	5207	1.171499904	0.492957747	36.63934426	CDS: SlnVgp056, Gene: SlnVgp056	NP_258324.1:c.21delA	NP_258324.1:p.Gly8fs		1	1
52427	SNV	1	C	T		Homozygous	4663	4665	99.95712755	0.399471897	37.41561227	CDS: SlnVgp057, Gene: SlnVgp057	NP_258325.1:c.234G>A			1	0
52577	SNV	1	A	G		Homozygous	4219	4225	99.85798817	0.482350582	37.24318559	CDS: SlnVgp057, Gene: SlnVgp057	NP_258325.1:c.84T>C			1	0
52819	Insertion	9	-	TTATTATTA		Heterozygous	46	4046	1.136925358	0.470588235	37.63768116					0	0
52819	Insertion	12	-	TTATTATTATTA		Heterozygous	1765	4054	43.53724716	0.473498233	37.710704					0	0
53065	SNV	1	G	A		Homozygous	3626	3627	99.972429	0.449424736	37.27385549	CDS: SlnVgp059, Gene: SlnVgp059	NP_258327.1:c.1263C>T			1	0
53083	SNV	1	T	C		Homozygous	3610	3616	99.8340708	0.436385542	37.2099723	CDS: SlnVgp059, Gene: SlnVgp059	NP_258327.1:c.1245A>G			1	0
53147	SNV	1	C	T		Homozygous	3552	3555	99.91561181	0.413237481	37.39470721	CDS: SlnVgp059, Gene: SlnVgp059	NP_258327.1:c.1181G>A	NP_258327.1:p.Arg394Lys		1	1
53500	SNV	1	G	T		Homozygous	3032	3032	100	0.44878192	37.26352243	CDS: SlnVgp059, Gene: SlnVgp059	NP_258327.1:c.828C>A			1	0
53740	SNV	1	A	C		Homozygous	3022	3033	99.63732278	0.451583981	36.87392455	CDS: SlnVgp059, Gene: SlnVgp059	NP_258327.1:c.588T>G			1	0
53803	SNV	1	C	T		Homozygous	3341	3341	100	0.485164395	37.17000898	CDS: SlnVgp059, Gene: SlnVgp059	NP_258327.1:c.525G>A			1	0
54040	SNV	1	C	T		Homozygous	3986	3993	99.82469321	0.459750687	37.44857	CDS: SlnVgp059, Gene: SlnVgp059	NP_258327.1:c.288G>A			1	0
54079	SNV	1	G	A		Homozygous	4066	4068	99.95083579	0.464352526	37.42080669	CDS: SlnVgp059, Gene: SlnVgp059	NP_258327.1:c.249C>T			1	0
54443	SNV	1	T	C		Homozygous	3440	3444	99.88385598	0.459742985	36.9747093	Repeat region: hr6; 3 copies of P-I and 17 of P-II repeat				0	0
54446	SNV	1	C	T		Homozygous	3443	3444	99.970964	0.45846395	36.64507697	Repeat region: hr6; 3 copies of P-I and 17 of P-II repeat				0	0
54458	SNV	1	C	T		Homozygous	3553	3554	99.97186269	0.475269897	37.17478187	Repeat region: hr6; 3 copies of P-I and 17 of P-II repeat				0	0
54482	Insertion	1	-	A		Heterozygous	122	3340	3.652694611	0.467153285	37.5246038	Repeat region: hr6; 3 copies of P-I and 17 of P-II repeat				0	0
54482	Insertion	2	-	AA		Heterozygous	1910	3344	57.11722488	0.476849642	37.60314044	Repeat region: hr6; 3 copies of P-I and 17 of P-II repeat				0	0
54482	Insertion	3	-	AAA		Heterozygous	675	3451	19.55954796	0.452282158	37.66024735	Repeat region: hr6; 3 copies of P-I and 17 of P-II repeat				0	0
54539	SNV	1	C	T		Homozygous	3547	3774	93.98516163	0.369402985	37.38934311	Repeat region: hr6; 3 copies of P-I and 17 of P-II repeat				0	0
54541	Replacement	3	A	GCT		Homozygous	3541	3774	93.82617912	0.369548966	37.3842026	Repeat region: hr6; 3 copies of P-I and 17 of P-II repeat				0	0
54690	Deletion	1	C	-		Heterozygous	3626	3695	98.13261164	0.428249606	36.65333701	Repeat region: hr6; 3 copies of P-I and 17 of P-II repeat				0	0
54747	Insertion	1	-	T		Homozygous	3532	3693	95.64040076	0.437094972	37.33125708	Repeat region: hr6; 3 copies of P-I and 17 of P-II repeat				0	0
54752	SNV	1	C	T		Homozygous	3722	3722	100	0.42814689	37.44707147	Repeat region: hr6; 3 copies of P-I and 17 of P-II repeat				0	0
54760	SNV	1	G	T		Homozygous	3748	3749	99.97332622	0.432500525	37.35058698	Repeat region: hr6; 3 copies of P-I and 17 of P-II repeat				0	0
54839	SNV	1	G	T		Heterozygous	122	3189	3.825650674	0.43258427	37.13114754	Repeat region: hr6; 3 copies of P-I and 17 of P-II repeat				0	0
54842	Deletion	1	C	-		Heterozygous	53	3144	1.685750636	0.471698113	36.24528302	Repeat region: hr6; 3 copies of P-I and 17 of P-II repeat				0	0
54844	Deletion	1	T	-		Heterozygous	53	3120	1.698717949	0.471698113	35.73584906	Repeat region: hr6; 3 copies of P-I and 17 of P-II repeat				0	0
54845	SNV	1	G	A		Heterozygous	59	3110	1.897106109	0.228571429	37.06779661	Repeat region: hr6; 3 copies of P-I and 17 of P-II repeat				0	0
54846	Deletion	1	A	-		Heterozygous	54	3074	1.756668835	0.462962963	35.83333333	Repeat region: hr6; 3 copies of P-I and 17 of P-II repeat				0	0
54849	SNV	1	C	A		Homozygous	2524	2966	85.09777478	0.381364739	37.50158479	Repeat region: hr6; 3 copies of P-I and 17 of P-II repeat				0	0
54850	Deletion	1	T	-		Heterozygous	55	2982	1.844399732	0.454545455	36.05454545	Repeat region: hr6; 3 copies of P-I and 17 of P-II repeat				0	0
54865	SNV	1	A	G		Heterozygous	61	2939	2.075535897	0.4375	36.37704918	Repeat region: hr6; 3 copies of P-I and 17 of P-II repeat				0	0
54874	SNV	1	C	T		Heterozygous	61	2659	2.294095525	0.444444444	37.18032787	Repeat region: hr6; 3 copies of P-I and 17 of P-II repeat				0	0
54890	Insertion	2	-	CG		Heterozygous	62	2635	2.352941177	0.403225807	37.59677419	Repeat region: hr6; 3 copies of P-I and 17 of P-II repeat				0	0
54892	Insertion	4	-	AGAC		Heterozygous	62	2611	2.374569131	0.403225807	37.35483871	Repeat region: hr6; 3 copies of P-I and 17 of P-II repeat				0	0
54894	SNV	1	T	A		Heterozygous	36	2453	1.467590705	0.270833333	37	Repeat region: hr6; 3 copies of P-I and 17 of P-II repeat				0	0
54894	SNV	1	T	C		Heterozygous	2308	2453	94.08887077	0.425531915	37.53162912	Repeat region: hr6; 3 copies of P-I and 17 of P-II repeat				0	0
54895	Insertion	2	-	TC		Heterozygous	62	2548	2.433281005	0.403225807	36.93548387	Repeat region: hr6; 3 copies of P-I and 17 of P-II repeat				0	0
54909	SNV	1	G	A		Heterozygous	1441	2334	61.739503	0.347743166	37.43719639	Repeat region: hr6; 3 copies of P-I and 17 of P-II repeat				0	0
54912	Replacement	3	CA	TTC		Heterozygous	13	979	1.327885598	0.45	37.15817046	Repeat region: hr6; 3 copies of P-I and 17 of P-II repeat				0	0
54913	SNV	1	A	C		Heterozygous	343	835	41.07784431	0.499222395	37.48822048	Repeat region: hr6; 3 copies of P-I and 17 of P-II repeat				0	0
54916	Insertion	2	-	GC		Heterozygous	12	967	1.240951396	0.444444444	37.20833333	Repeat region: hr6; 3 copies of P-I and 17 of P-II repeat				0	0
54917	SNV	1	T	A		Heterozygous	11	972	1.131687243	0.411764706	38	Repeat region: hr6; 3 copies of P-I and 17 of P-II repeat				0	0
54919	SNV	1	G	A		Heterozygous	11	974	1.12936345	0.411764706	38	Repeat region: hr6; 3 copies of P-I and 17 of P-II repeat				0	0
54920	Insertion	1	-	T		Heterozygous	69	899	7.675194661	0.378378378	37.65217391	Repeat region: hr6; 3 copies of P-I and 17 of P-II repeat				0	0
54921	MNV	4	CTTT	AAAA		Heterozygous	11	986	1.115618661	0.388888889	37.90895544	Repeat region: hr6; 3 copies of P-I and 17 of P-II repeat				0	0
54921	MNV	4	CTTT	AAAG		Heterozygous	75	986	7.606490872	0.404761905	36.77340885	Repeat region: hr6; 3 copies of P-I and 17 of P-II repeat				0	0
54926	SNV	1	T	A		Heterozygous	30	934	3.211991435	0.230769231	36.8	Repeat region: hr6; 3 copies of P-I and 17 of P-II repeat				0	0
54927	SNV	1	G	A		Heterozygous	10	895	1.117318436	0.375	38	Repeat region: hr6; 3 copies of P-I and 17 of P-II repeat				0	0
54927	Deletion	1	G	-		Heterozygous	64	895	7.150837989	0.401869159	37.421875	Repeat region: hr6; 3 copies of P-I and 17 of P-II repeat				0	0
54929	SNV	1	A	C		Heterozygous	10	921	1.08577633	0.375	37.7	Repeat region: hr6; 3 copies of P-I and 17 of P-II repeat				0	0
54929	SNV	1	A	G		Heterozygous	34	921	3.691639522	0.25	37.02941176	Repeat region: hr6; 3 copies of P-I and 17 of P-II repeat				0	0
54931	SNV	1	G	A		Heterozygous	100	866	11.54734411	0.493506494	37.12	Repeat region: hr6; 3 copies of P-I and 17 of P-II repeat				0	0
54932	MNV	2	CA	AC		Heterozygous	10	976	1.024590164	0.375	37.45	Repeat region: hr6; 3 copies of P-I and 17 of P-II repeat				0	0
54935	SNV	1	G	A		Heterozygous	10	979	1.02145046	0.375	37.9	Repeat region: hr6; 3 copies of P-I and 17 of P-II repeat				0	0
54938	SNV	1	C	T		Heterozygous	14	981	1.427115189	0.35	36	Repeat region: hr6; 3 copies of P-I and 17 of P-II repeat				0	0
54945	SNV	1	A	T		Heterozygous	52	936	5.555555556	0.428571429	37.40384615	Repeat region: hr6; 3 copies of P-I and 17 of P-II repeat				0	0
54950	SNV	1	A	G		Heterozygous	43	947	4.540654699	0.434210526	37.48837209	Repeat region: hr6; 3 copies of P-I and 17 of P-II repeat				0	0
54951	SNV	1	G	A		Heterozygous	10	970	1.030927835	0.375	37.60001957	Repeat region: hr6; 3 copies of P-I and 17 of P-II repeat				0	0
54953	Deletion	1	C	-		Heterozygous	41	946	4.334038055	0.430555556	36.12195122	Repeat region: hr6; 3 copies of P-I and 17 of P-II repeat				0	0
54958	SNV	1	T	C		Heterozygous	357	912	39.14473684	0.435695538	37.21568627	Repeat region: hr6; 3 copies of P-I and 17 of P-II repeat				0	0
54970	SNV	1	C	T		Heterozygous	27	868	3.110599078	0.289473684	37.85185185	Repeat region: hr6; 3 copies of P-I and 17 of P-II repeat				0	0
54972	SNV	1	T	A		Heterozygous	14	884	1.583710407	0.125	35.71447679	Repeat region: hr6; 3 copies of P-I and 17 of P-II repeat				0	0
54973	SNV	1	A	G		Heterozygous	11	893	1.231802912	0.352941177	37.90909091	Repeat region: hr6; 3 copies of P-I and 17 of P-II repeat				0	0
54978	Deletion	1	G	-		Heterozygous	493	837	58.90083632	0.434676435	36.77685719	Repeat region: hr6; 3 copies of P-I and 17 of P-II repeat				0	0
54979	SNV	1	C	G		Heterozygous	11	830	1.325301205	0.083333333	36.36363194	Repeat region: hr6; 3 copies of P-I and 17 of P-II repeat				0	0
54982	Deletion	2	GC	-		Heterozygous	16	840	1.904761905	0.315789474	37.96551724	Repeat region: hr6; 3 copies of P-I and 17 of P-II repeat				0	0
54985	Deletion	1	A	-		Heterozygous	251	815	30.79754601	0.437262357	37.3625498	Repeat region: hr6; 3 copies of P-I and 17 of P-II repeat				0	0
54985	Replacement	2	AA	T		Heterozygous	16	816	1.960784314	0.315789474	37.90625	Repeat region: hr6; 3 copies of P-I and 17 of P-II repeat				0	0
54988	SNV	1	A	G		Heterozygous	16	795	2.012578616	0.315789474	37.9375	Repeat region: hr6; 3 copies of P-I and 17 of P-II repeat				0	0
54990	SNV	1	A	C		Heterozygous	16	769	2.080624187	0.315789474	37.8125	Repeat region: hr6; 3 copies of P-I and 17 of P-II repeat				0	0
54991	Replacement	3	TTT	AA		Heterozygous	488	762	64.04199475	0.43974359	37.54176153	Repeat region: hr6; 3 copies of P-I and 17 of P-II repeat				0	0
54992	SNV	1	T	A		Heterozygous	10	762	1.312335958	0.461538462	36.9260572	Repeat region: hr6; 3 copies of P-I and 17 of P-II repeat				0	0
55003	Deletion	1	G	-		Heterozygous	407	1143	35.60804899	0.433544304	37.07870541	Repeat region: hr6; 3 copies of P-I and 17 of P-II repeat				0	0
55003	Replacement	6	G	TATTTA		Heterozygous	112	1145	9.781659389	0.377192983	37.8390462	Repeat region: hr6; 3 copies of P-I and 17 of P-II repeat				0	0
55005	Deletion	1	G	-		Heterozygous	384	1168	32.87671233	0.429780034	37.140625	Repeat region: hr6; 3 copies of P-I and 17 of P-II repeat				0	0
55007	Deletion	5	ACATG	-		Heterozygous	383	1311	29.2143402	0.429541596	37.06331636	Repeat region: hr6; 3 copies of P-I and 17 of P-II repeat				0	0
55014	SNV	1	T	C		Heterozygous	108	1389	7.77537797	0.336363636	37.73148148	Repeat region: hr6; 3 copies of P-I and 17 of P-II repeat				0	0
55017	SNV	1	G	T		Heterozygous	111	1445	7.6816609	0.345132743	37.8018018	Repeat region: hr6; 3 copies of P-I and 17 of P-II repeat				0	0
55021	SNV	1	A	T		Heterozygous	106	1539	6.887589344	0.324074074	37.85849057	Repeat region: hr6; 3 copies of P-I and 17 of P-II repeat				0	0
55027	SNV	1	G	A		Heterozygous	382	1615	23.65325077	0.428571429	37.60732984	Repeat region: hr6; 3 copies of P-I and 17 of P-II repeat				0	0
55034	MNV	2	AA	CG		Heterozygous	500	1621	30.84515731	0.411682893	37.43275889	Repeat region: hr6; 3 copies of P-I and 17 of P-II repeat				0	0
55034	MNV	3	AAT	CGC		Heterozygous	1116	1622	68.80394575	0.422003284	36.72438865	Repeat region: hr6; 3 copies of P-I and 17 of P-II repeat				0	0
55066	SNV	1	A	C		Homozygous	2022	2277	88.80105402	0.425333333	37.27002967	Repeat region: hr6; 3 copies of P-I and 17 of P-II repeat				0	0
55078	MNV	2	TG	CA		Homozygous	2114	2433	86.88861488	0.409731114	37.54606797	Repeat region: hr6; 3 copies of P-I and 17 of P-II repeat				0	0
55087	SNV	1	G	C		Homozygous	2321	2354	98.59813084	0.397669903	37.27100388	Repeat region: hr6; 3 copies of P-I and 17 of P-II repeat				0	0
55089	Deletion	1	A	-		Homozygous	2321	2354	98.59813084	0.397669903	36.9663938	Repeat region: hr6; 3 copies of P-I and 17 of P-II repeat				0	0
55120	Deletion	1	A	-		Homozygous	2918	3004	97.13715047	0.395845876	37.2107608	Repeat region: hr6; 3 copies of P-I and 17 of P-II repeat				0	0
55127	SNV	1	A	G		Homozygous	3076	3105	99.06602254	0.39250213	37.27373212	Repeat region: hr6; 3 copies of P-I and 17 of P-II repeat				0	0
55131	SNV	1	A	G		Homozygous	3117	3167	98.42121882	0.391219239	37.36830286	Repeat region: hr6; 3 copies of P-I and 17 of P-II repeat				0	0
55179	SNV	1	T	A		Homozygous	3759	3764	99.86716259	0.364230943	37.50571961	Repeat region: hr6; 3 copies of P-I and 17 of P-II repeat				0	0
55193	SNV	1	G	A		Homozygous	3892	3896	99.8973306	0.360500216	37.45811922	Repeat region: hr6; 3 copies of P-I and 17 of P-II repeat				0	0
55198	SNV	1	C	T		Homozygous	3949	3953	99.89881103	0.355701848	37.46492783	Repeat region: hr6; 3 copies of P-I and 17 of P-II repeat				0	0
55211	SNV	1	C	T		Homozygous	4074	4075	99.97546012	0.341232228	37.48699067	Repeat region: hr6; 3 copies of P-I and 17 of P-II repeat				0	0
55248	Replacement	4	GG	AAAA		Heterozygous	48	3823	1.255558462	0.327586207	37.40592403	Repeat region: hr6; 3 copies of P-I and 17 of P-II repeat				0	0
55248	Replacement	5	GG	AAAAA		Heterozygous	3554	3823	92.96364112	0.355920444	37.45922474	Repeat region: hr6; 3 copies of P-I and 17 of P-II repeat				0	0
55286	SNV	1	C	T		Homozygous	4386	4433	98.93976991	0.381828317	37.60237118	Repeat region: hr6; 3 copies of P-I and 17 of P-II repeat				0	0
55298	SNV	1	C	A		Homozygous	4500	4512	99.73404255	0.379815518	37.52044444	Repeat region: hr6; 3 copies of P-I and 17 of P-II repeat				0	0
55319	SNV	1	G	A		Homozygous	4596	4601	99.89132797	0.395105515	37.44560487	Repeat region: hr6; 3 copies of P-I and 17 of P-II repeat				0	0
55362	SNV	1	T	C		Homozygous	4801	4829	99.42016981	0.424061433	37.17350552	Repeat region: hr6; 3 copies of P-I and 17 of P-II repeat				0	0
55418	SNV	1	C	T		Homozygous	4259	4261	99.95306266	0.455371567	37.46395868	Repeat region: hr6; 3 copies of P-I and 17 of P-II repeat				0	0
55457	SNV	1	G	A		Homozygous	3453	3476	99.33831991	0.470468432	37.42455836	Repeat region: hr6; 3 copies of P-I and 17 of P-II repeat				0	0
55466	SNV	1	A	G		Homozygous	3187	3230	98.66873065	0.479955457	37.22372137	Repeat region: hr6; 3 copies of P-I and 17 of P-II repeat				0	0
55474	SNV	1	T	C		Homozygous	2940	2960	99.32432432	0.494528875	37.32891156	Repeat region: hr6; 3 copies of P-I and 17 of P-II repeat				0	0
55476	SNV	1	T	C		Homozygous	2687	4141	64.88770828	0.467747271	36.68589505	Repeat region: hr6; 3 copies of P-I and 17 of P-II repeat				0	0
55489	SNV	1	A	G		Homozygous	2506	4208	59.55323194	0.465504979	37.4405427	Repeat region: hr6; 3 copies of P-I and 17 of P-II repeat				0	0
55492	MNV	2	TC	CA		Heterozygous	2538	4341	58.46579129	0.469871361	37.42340241	Repeat region: hr6; 3 copies of P-I and 17 of P-II repeat				0	0
55492	MNV	2	TC	CT		Heterozygous	1791	4341	41.25777471	0.400693413	37.44853892	Repeat region: hr6; 3 copies of P-I and 17 of P-II repeat				0	0
55506	SNV	1	T	C		Homozygous	4385	4405	99.54597049	0.479500891	37.12383124	Repeat region: hr6; 3 copies of P-I and 17 of P-II repeat				0	0
55508	SNV	1	T	C		Heterozygous	2022	4147	48.75813841	0.400090621	36.8694362	Repeat region: hr6; 3 copies of P-I and 17 of P-II repeat				0	0
55518	SNV	1	T	C		Heterozygous	1810	4264	42.44840525	0.430443548	37.42154696	Repeat region: hr6; 3 copies of P-I and 17 of P-II repeat				0	0
55521	SNV	1	A	G		Heterozygous	2441	4240	57.57075472	0.431438127	37.25153626	Repeat region: hr6; 3 copies of P-I and 17 of P-II repeat				0	0
55524	MNV	2	TC	CA		Heterozygous	2734	4472	61.13595707	0.486423064	37.3648284	Repeat region: hr6; 3 copies of P-I and 17 of P-II repeat				0	0
55538	SNV	1	T	C		Homozygous	3187	3196	99.718398	0.477692526	37.17320364	Repeat region: hr6; 3 copies of P-I and 17 of P-II repeat				0	0
55557	SNV	1	C	T		Heterozygous	3617	3660	98.82513661	0.481012658	37.34973735	Repeat region: hr6; 3 copies of P-I and 17 of P-II repeat				0	0
55602	SNV	1	A	G		Homozygous	4097	4139	98.98526214	0.487567568	37.48230413	Repeat region: hr6; 3 copies of P-I and 17 of P-II repeat				0	0
55620	Deletion	12	GTTGGACTTGAA	-		Heterozygous	3317	3994	83.04957436	0.47645951	37.5504533	Repeat region: hr6; 3 copies of P-I and 17 of P-II repeat				0	0
55626	SNV	1	C	T		Heterozygous	47	3875	1.212903226	0.308823529	36.51684344	Repeat region: hr6; 3 copies of P-I and 17 of P-II repeat				0	0
55678	SNV	1	G	A		Homozygous	5454	5462	99.8535335	0.487183495	37.32416575					0	0
55943	SNV	1	A	G		Homozygous	4446	4452	99.86522911	0.492870906	37.47210976					0	0
55957	SNV	1	T	G		Homozygous	4038	4070	99.21375921	0.47585166	37.23229321					0	0
55961	Insertion	14	-	CAAAAGTCAAACAG		Homozygous	2857	2899	98.55122456	0.489014438	37.67608451					0	0
55985	SNV	1	G	T		Homozygous	4647	4648	99.97848537	0.49816379	37.62147622	Repeat region: hr7; 2 copies of P-I repeat				0	0
56111	SNV	1	G	A		Homozygous	4846	4893	99.0394441	0.48092265	37.47750722	Repeat region: hr7; 2 copies of P-I repeat				0	0
56123	SNV	1	C	A		Homozygous	4889	4892	99.93867539	0.481352992	37.58457762	Repeat region: hr7; 2 copies of P-I repeat				0	0
56170	Deletion	2	TA	-		Heterozygous	4626	5048	91.64025357	0.480330519	37.00089568					0	0
56181	Insertion	1	-	A		Heterozygous	56	5161	1.085061035	0.457627119	36.08928571					0	0
56275	SNV	1	A	T		Homozygous	4931	4981	98.9961855	0.471631206	37.48712229	CDS: SlnVgp062, Gene: SlnVgp062	NP_258330.1:c.1038T>A			1	0
56588	SNV	1	T	C		Homozygous	4743	4752	99.81060606	0.496326823	37.33459836	CDS: SlnVgp062, Gene: SlnVgp062	NP_258330.1:c.725A>G	NP_258330.1:p.Gln242Arg		1	1
56593	SNV	1	G	A		Homozygous	4694	4721	99.42808727	0.49536953	37.12718364	CDS: SlnVgp062, Gene: SlnVgp062	NP_258330.1:c.720C>T			1	0
56647	SNV	1	T	A		Homozygous	4769	4773	99.91619527	0.49470339	37.37156637	CDS: SlnVgp062, Gene: SlnVgp062	NP_258330.1:c.666A>T	NP_258330.1:p.Lys222Asn		1	1
56749	SNV	1	G	T		Homozygous	4725	4728	99.93654822	0.45293486	37.37481481	CDS: SlnVgp062, Gene: SlnVgp062	NP_258330.1:c.564C>A			1	0
57011	SNV	1	A	G		Homozygous	4447	4463	99.64149675	0.477874396	37.14976389	CDS: SlnVgp062, Gene: SlnVgp062	NP_258330.1:c.302T>C	NP_258330.1:p.Phe101Ser		1	1
57019	SNV	1	G	T		Homozygous	4465	4468	99.93285586	0.482553681	37.48488242	CDS: SlnVgp062, Gene: SlnVgp062	NP_258330.1:c.294C>A			1	0
57064	SNV	1	T	C		Homozygous	4325	4328	99.93068392	0.490648627	37.41017341	CDS: SlnVgp062, Gene: SlnVgp062	NP_258330.1:c.249A>G			1	0
57082	SNV	1	G	T		Homozygous	4263	4269	99.85945186	0.482128351	37.44334975	CDS: SlnVgp062, Gene: SlnVgp062	NP_258330.1:c.231C>A			1	0
57191	MNV	2	TT	CC		Homozygous	3702	3703	99.97299487	0.458908921	37.04916759	CDS: SlnVgp062, Gene: SlnVgp062	NP_258330.1:c.121_122delAAinsGG	NP_258330.1:p.Asn41Gly		1	1
57265	SNV	1	C	T		Homozygous	3697	3698	99.97295836	0.443184503	37.43792264	CDS: SlnVgp062, Gene: SlnVgp062	NP_258330.1:c.48G>A			1	0
57280	SNV	1	G	T		Homozygous	3717	3717	100	0.448883666	37.26392252	CDS: SlnVgp062, Gene: SlnVgp062	NP_258330.1:c.33C>A			1	0
57339	SNV	1	A	C		Homozygous	3709	3711	99.94610617	0.476000937	37.18333783					0	0
57587	SNV	1	A	G		Homozygous	3398	3401	99.91179065	0.455981941	37.35609182	CDS: SlnVgp063, Gene: SlnVgp063	NP_258331.1:c.123A>G			1	0
57686	SNV	1	G	A		Homozygous	3439	3443	99.88382225	0.481264339	37.41843559	CDS: SlnVgp063, Gene: SlnVgp063	NP_258331.1:c.222G>A			1	0
57761	SNV	1	G	A		Homozygous	3379	3379	100	0.488378099	37.22491862	CDS: SlnVgp063, Gene: SlnVgp063	NP_258331.1:c.297G>A			1	0
58301	SNV	1	A	G		Homozygous	3550	3562	99.66311061	0.487710843	37.0856338	CDS: SlnVgp063, Gene: SlnVgp063	NP_258331.1:c.837A>G			1	0
58779	SNV	1	G	A		Homozygous	4543	4548	99.89006157	0.465133954	37.20911292	CDS: SlnVgp064, Gene: SlnVgp064	NP_258332.1:c.176C>T	NP_258332.1:p.Ala59Val		1	1
58799	SNV	1	G	A		Homozygous	4556	4560	99.9122807	0.457865703	37.28621598	CDS: SlnVgp064, Gene: SlnVgp064	NP_258332.1:c.156C>T			1	0
59234	MNV	2	TC	CA		Homozygous	3909	3910	99.97442455	0.48915009	37.487209	CDS: SlnVgp065, Gene: SlnVgp065	NP_258333.1:c.594_595delGAinsTG	NP_258333.1:p.Ile199Val		1	1
59249	SNV	1	T	G		Homozygous	4015	4024	99.77634195	0.489049496	37.17957659	CDS: SlnVgp065, Gene: SlnVgp065	NP_258333.1:c.580A>C			1	0
59419	SNV	1	C	T		Homozygous	4337	4339	99.95390643	0.422492401	37.39681808	CDS: SlnVgp065, Gene: SlnVgp065	NP_258333.1:c.410G>A	NP_258333.1:p.Ser137Asn		1	1
59425	SNV	1	G	A		Homozygous	4328	4330	99.95381062	0.420016407	36.94108133	CDS: SlnVgp065, Gene: SlnVgp065	NP_258333.1:c.404C>T	NP_258333.1:p.Ser135Phe		1	1
59608	SNV	1	T	C		Homozygous	4185	4194	99.78540773	0.478188617	37.27120669	CDS: SlnVgp065, Gene: SlnVgp065	NP_258333.1:c.221A>G	NP_258333.1:p.Asp74Gly		1	1
59616	SNV	1	C	A		Homozygous	4125	4126	99.97576345	0.477671958	36.76315152	CDS: SlnVgp065, Gene: SlnVgp065	NP_258333.1:c.213G>T			1	0
59768	SNV	1	G	T		Homozygous	3791	3818	99.29282347	0.492003763	37.45317858	CDS: SlnVgp065, Gene: SlnVgp065	NP_258333.1:c.61C>A	NP_258333.1:p.Gln21Lys		1	1
59917	SNV	1	C	T		Homozygous	3869	3872	99.92252066	0.486956522	37.09950892	CDS: SlnVgp066, Gene: SlnVgp066	NP_258334.1:c.270G>A			1	0
60130	SNV	1	C	T		Homozygous	3867	3868	99.97414685	0.427202191	37.11507629	CDS: SlnVgp066, Gene: SlnVgp066	NP_258334.1:c.57G>A			1	0
60136	SNV	1	A	C		Homozygous	3795	3803	99.78963976	0.442684063	37.1884058	CDS: SlnVgp066, Gene: SlnVgp066	NP_258334.1:c.51T>G			1	0
60238	SNV	1	C	T		Homozygous	3809	3811	99.94752034	0.435272045	37.28458913	CDS: SlnVgp067, Gene: SlnVgp067	NP_258335.1:c.48C>T			1	0
60241	SNV	1	T	C		Homozygous	3759	3765	99.84063745	0.434554974	37.4764565	CDS: SlnVgp067, Gene: SlnVgp067	NP_258335.1:c.51T>C			1	0
60252	Deletion	9	GCGGCGGCG	-		Heterozygous	2733	4232	64.57939509	0.425546219	37.23829302	CDS: SlnVgp067, Gene: SlnVgp067	NP_258335.1:c.62_70delGCGGCGGCG	NP_258335.1:p.Gly24_Gly26del		1	1
60280	SNV	1	G	A		Homozygous	4048	4051	99.92594421	0.485086	37.5368083	CDS: SlnVgp067, Gene: SlnVgp067	NP_258335.1:c.90G>A			1	0
60565	SNV	1	A	G		Homozygous	5188	5194	99.88448209	0.494853651	37.43253662	CDS: SlnVgp067, Gene: SlnVgp067	NP_258335.1:c.375A>G			1	0
60601	SNV	1	C	T		Homozygous	5062	5064	99.96050553	0.475589505	37.3960885	CDS: SlnVgp067, Gene: SlnVgp067	NP_258335.1:c.411C>T			1	0
60994	SNV	1	A	G		Homozygous	4515	4529	99.69088099	0.498473865	37.30830565	CDS: SlnVgp067, Gene: SlnVgp067	NP_258335.1:c.804A>G			1	0
61033	SNV	1	A	C		Homozygous	4483	4489	99.86633994	0.485254692	36.81396386	CDS: SlnVgp067, Gene: SlnVgp067	NP_258335.1:c.843A>C			1	0
61192	SNV	1	T	C		Homozygous	4600	4604	99.91311903	0.474826706	37.45369565	CDS: SlnVgp067, Gene: SlnVgp067	NP_258335.1:c.1002T>C			1	0
61220	SNV	1	T	C		Homozygous	4603	4611	99.82650184	0.456422437	37.34890289	CDS: SlnVgp067, Gene: SlnVgp067	NP_258335.1:c.1030T>C			1	0
61241	SNV	1	A	G		Homozygous	4665	4683	99.61563101	0.474306177	37.35519829	CDS: SlnVgp067, Gene: SlnVgp067	NP_258335.1:c.1051A>G	NP_258335.1:p.Asn351Asp		1	1
61317	Deletion	2	TT	-		Heterozygous	4106	4534	90.56021173	0.47292863	37.08586043					0	0
61324	Insertion	1	-	A		Heterozygous	121	4507	2.684712669	0.384	35.56198347					0	0
61339	Deletion	1	A	-		Heterozygous	4197	4352	96.43841912	0.472503033	37.22325471					0	0
61378	Deletion	15	ATTTCAAGAGTATAT	-		Homozygous	2534	3691	68.65348144	0.469004605	37.4962346					0	0
61404	SNV	1	A	C		Homozygous	3605	3606	99.97226844	0.484303858	37.42080444					0	0
61417	SNV	1	A	G		Homozygous	3780	3788	99.78880676	0.479881791	37.27169312					0	0
61422	SNV	1	C	G		Homozygous	3858	3870	99.68992248	0.482368596	37.02021773					0	0
61452	Deletion	2	AT	-		Heterozygous	3932	4172	94.24736337	0.492261393	37.21742981					0	0
61459	SNV	1	A	G		Homozygous	4123	4137	99.66159052	0.497641026	37.17002183					0	0
61492	SNV	1	T	C		Homozygous	4234	4249	99.64697576	0.487595038	37.31459613					0	0
61509	SNV	1	G	A		Homozygous	4179	4182	99.92826399	0.481436397	36.87221823					0	0
61523	SNV	1	C	T		Homozygous	4153	4156	99.92781521	0.471247961	37.13821334					0	0
61530	SNV	1	C	T		Homozygous	4160	4161	99.97596732	0.469906466	37.23942308					0	0
61767	SNV	1	C	T		Homozygous	3726	3726	100	0.473526704	37.23081052	CDS: SlnVgp068, Gene: SlnVgp068	NP_258336.1:c.2146G>A	NP_258336.1:p.Val716Ile		1	1
61961	SNV	1	A	G		Homozygous	3178	3184	99.81155779	0.483033932	37.20767778	CDS: SlnVgp068, Gene: SlnVgp068	NP_258336.1:c.1952T>C	NP_258336.1:p.Val651Ala		1	1
62692	SNV	1	A	G		Homozygous	3416	3420	99.88304094	0.485766519	37.41656909	CDS: SlnVgp068, Gene: SlnVgp068	NP_258336.1:c.1221T>C			1	0
62695	SNV	1	C	T		Homozygous	3449	3450	99.97101449	0.490439277	37.32473181	CDS: SlnVgp068, Gene: SlnVgp068	NP_258336.1:c.1218G>A	NP_258336.1:p.Met406Ile		1	1
62788	SNV	1	C	T		Homozygous	3468	3470	99.94236311	0.438149688	37.14042676	CDS: SlnVgp068, Gene: SlnVgp068	NP_258336.1:c.1125G>A			1	0
62800	SNV	1	C	T		Homozygous	3465	3467	99.94231324	0.423830677	37.38556999	CDS: SlnVgp068, Gene: SlnVgp068	NP_258336.1:c.1113G>A			1	0
62950	SNV	1	T	G		Homozygous	3156	3162	99.81024668	0.466511357	37.09157161	CDS: SlnVgp068, Gene: SlnVgp068	NP_258336.1:c.963A>C			1	0
62981	SNV	1	C	T		Homozygous	3185	3187	99.93724506	0.480796997	37.38744113	CDS: SlnVgp068, Gene: SlnVgp068	NP_258336.1:c.932G>A	NP_258336.1:p.Arg311His		1	1
63031	SNV	1	G	A		Homozygous	3085	3085	100	0.485697259	37.14975689	CDS: SlnVgp068, Gene: SlnVgp068	NP_258336.1:c.882C>T			1	0
63313	SNV	1	A	G		Homozygous	3559	3564	99.85970819	0.480382541	37.32200056	CDS: SlnVgp068, Gene: SlnVgp068	NP_258336.1:c.600T>C			1	0
63490	SNV	1	C	T		Homozygous	3354	3356	99.94040524	0.384820951	37.46720334	CDS: SlnVgp068, Gene: SlnVgp068	NP_258336.1:c.423G>A			1	0
63524	MNV	2	AA	GG		Homozygous	3090	3090	100	0.408561444	37.27399256	CDS: SlnVgp068, Gene: SlnVgp068	NP_258336.1:c.388_389delTTinsCC	NP_258336.1:p.Leu130Pro		1	1
63559	SNV	1	C	T		Homozygous	3164	3165	99.96840442	0.452548578	37.4465866	CDS: SlnVgp068, Gene: SlnVgp068	NP_258336.1:c.354G>A			1	0
63700	SNV	1	A	C		Homozygous	3293	3300	99.78787879	0.467188766	37.11904039	CDS: SlnVgp068, Gene: SlnVgp068	NP_258336.1:c.213T>G			1	0
63744	SNV	1	C	T		Homozygous	3449	3450	99.97101449	0.417675857	37.1823717	CDS: SlnVgp068, Gene: SlnVgp068	NP_258336.1:c.169G>A	NP_258336.1:p.Gly57Ser		1	1
64069	SNV	1	A	C		Homozygous	3220	3227	99.78308026	0.482372233	37.35217391	CDS: SlnVgp069, Gene: SlnVgp069	NP_258337.1:c.156A>C			1	0
64129	SNV	1	A	G		Homozygous	3229	3236	99.78368356	0.48714479	37.52338185	CDS: SlnVgp069, Gene: SlnVgp069	NP_258337.1:c.216A>G			1	0
64282	SNV	1	C	T		Homozygous	3430	3431	99.97085398	0.481623277	36.97521866	CDS: SlnVgp069, Gene: SlnVgp069	NP_258337.1:c.369C>T			1	0
64477	SNV	1	T	C		Homozygous	3622	3629	99.8071094	0.460520095	37.2457206	CDS: SlnVgp069, Gene: SlnVgp069	NP_258337.1:c.564T>C			1	0
64483	SNV	1	T	C		Homozygous	3641	3647	99.83548122	0.465318599	37.22246636	CDS: SlnVgp069, Gene: SlnVgp069	NP_258337.1:c.570T>C			1	0
64594	SNV	1	C	T		Homozygous	3471	3474	99.91364421	0.489286615	37.24142898	CDS: SlnVgp069, Gene: SlnVgp069	NP_258337.1:c.681C>T			1	0
64597	SNV	1	C	T		Homozygous	3490	3490	100	0.498619824	37.16876791	CDS: SlnVgp069, Gene: SlnVgp069	NP_258337.1:c.684C>T			1	0
64618	SNV	1	G	A		Homozygous	3538	3539	99.97174343	0.495174462	37.41492369	CDS: SlnVgp069, Gene: SlnVgp069	NP_258337.1:c.705G>A			1	0
64960	SNV	1	T	C		Homozygous	3848	3852	99.89615784	0.497122621	37.25129938	CDS: SlnVgp069, Gene: SlnVgp069	NP_258337.1:c.1047T>C			1	0
65068	SNV	1	G	A		Homozygous	3934	3936	99.94918699	0.477915952	37.49847483	CDS: SlnVgp069, Gene: SlnVgp069	NP_258337.1:c.1155G>A			1	0
65143	SNV	1	T	C		Homozygous	3654	3670	99.5640327	0.495881384	37.30979748	CDS: SlnVgp069, Gene: SlnVgp069	NP_258337.1:c.1230T>C			1	0
65407	SNV	1	T	C		Homozygous	3260	3270	99.6941896	0.494168701	37.33374233	CDS: SlnVgp069, Gene: SlnVgp069	NP_258337.1:c.1494T>C			1	0
65605	SNV	1	G	A		Homozygous	3587	3588	99.97212932	0.469368296	37.359632	CDS: SlnVgp069, Gene: SlnVgp069	NP_258337.1:c.1692G>A			1	0
65914	SNV	1	C	T		Homozygous	4032	4036	99.90089197	0.498119515	37.37822421	CDS: SlnVgp069, Gene: SlnVgp069	NP_258337.1:c.2001C>T			1	0
65941	SNV	1	C	T		Homozygous	3966	3970	99.89924433	0.490016992	36.97075139	CDS: SlnVgp069, Gene: SlnVgp069	NP_258337.1:c.2028C>T			1	0
66154	SNV	1	A	G		Homozygous	3772	3788	99.57761352	0.489415555	37.4276246	CDS: SlnVgp069, Gene: SlnVgp069	NP_258337.1:c.2241A>G			1	0
66220	SNV	1	C	T		Homozygous	3816	3817	99.97380141	0.4791099	37.39701258	CDS: SlnVgp069, Gene: SlnVgp069	NP_258337.1:c.2307C>T			1	0
66285	SNV	1	C	T		Homozygous	3706	3710	99.89218329	0.45698298	37.43389099	CDS: SlnVgp069, Gene: SlnVgp069	NP_258337.1:c.2372C>T	NP_258337.1:p.Ser791Leu		1	1
66541	Deletion	1	G	-		Heterozygous	74	3565	2.075736325	0.407407407	34.74324324	CDS: SlnVgp069, Gene: SlnVgp069	NP_258337.1:c.2628delG	NP_258337.1:p.Ala877fs		1	1
66541	SNV	1	G	A		Heterozygous	3489	3565	97.86816269	0.48663926	37.24390943	CDS: SlnVgp069, Gene: SlnVgp069	NP_258337.1:c.2628G>A			1	0
66750	SNV	1	C	T		Homozygous	3732	3734	99.94643814	0.427491734	37.12433012	CDS: SlnVgp069, Gene: SlnVgp069	NP_258337.1:c.2837C>T	NP_258337.1:p.Ser946Leu		1	1
66757	SNV	1	C	G		Homozygous	3762	3773	99.70845481	0.443638915	37.4933546	CDS: SlnVgp069, Gene: SlnVgp069	NP_258337.1:c.2844C>G			1	0
66790	MNV	2	AA	GG		Homozygous	3957	3961	99.8990154	0.484603625	37.3446227	CDS: SlnVgp069, Gene: SlnVgp069	NP_258337.1:c.2877_2878delAAinsGG	NP_258337.1:p.Arg960Gly		1	1
66826	SNV	1	C	T		Heterozygous	3976	4065	97.81057811	0.495002173	37.38858149	CDS: SlnVgp069, Gene: SlnVgp069	NP_258337.1:c.2913C>T			1	0
66828	MNV	2	AC	GT		Heterozygous	84	4065	2.066420664	0.477272727	36.84567583	CDS: SlnVgp069, Gene: SlnVgp069	NP_258337.1:c.2915_2916delACinsGT	NP_258337.1:p.Asp972Gly		1	1
66839	Deletion	1	G	-		Heterozygous	3502	3879	90.28100026	0.49463439	36.59480297	CDS: SlnVgp069, Gene: SlnVgp069	NP_258337.1:c.2926delG	NP_258337.1:p.Asp976fs		1	1
66841	Deletion	2	CG	-		Heterozygous	3596	4012	89.63110668	0.494168055	36.94955659	CDS: SlnVgp069, Gene: SlnVgp069	NP_258337.1:c.2928_2929delCG	NP_258337.1:p.Asp976fs		1	1
66842	SNV	1	G	A		Heterozygous	399	3899	10.23339318	0.472093023	36.79448617	CDS: SlnVgp069, Gene: SlnVgp069	NP_258337.1:c.2929G>A	NP_258337.1:p.Asp977Asn		1	1
67126	SNV	1	C	T		Homozygous	4276	4277	99.97661913	0.433681073	37.42586529	Repeat region: hr8; 4 copies of P-I repeat				0	0
67225	SNV	1	G	T		Homozygous	3696	3706	99.7301673	0.340609137	37.63852814	Repeat region: hr8; 4 copies of P-I repeat				0	0
67228	MNV	3	TCG	CTT		Homozygous	3493	3504	99.68607306	0.328394397	37.52867179	Repeat region: hr8; 4 copies of P-I repeat				0	0
67297	SNV	1	G	A		Heterozygous	3855	3973	97.02995218	0.344875994	37.10246433	Repeat region: hr8; 4 copies of P-I repeat				0	0
67297	Deletion	1	G	-		Heterozygous	64	3973	1.610873395	0.333333333	35.40625	Repeat region: hr8; 4 copies of P-I repeat				0	0
67315	SNV	1	G	T		Heterozygous	70	3939	1.777100787	0.481481482	36.77142857	Repeat region: hr8; 4 copies of P-I repeat				0	0
67318	MNV	3	TCG	CTT		Heterozygous	56	3987	1.404564836	0.446153846	36.81547618	Repeat region: hr8; 4 copies of P-I repeat				0	0
67319	SNV	1	C	T		Heterozygous	3801	3889	97.73720751	0.365796283	37.49250174	Repeat region: hr8; 4 copies of P-I repeat				0	0
67327	SNV	1	T	G		Heterozygous	3716	3803	97.71233237	0.366369978	35.01264801	Repeat region: hr8; 4 copies of P-I repeat				0	0
67329	SNV	1	T	C		Homozygous	3705	3803	97.42308704	0.364930053	34.7217274	Repeat region: hr8; 4 copies of P-I repeat				0	0
67407	SNV	1	T	C		Homozygous	5195	5208	99.75038402	0.460338101	37.45312801	Repeat region: hr8; 4 copies of P-I repeat				0	0
67688	SNV	1	G	A		Homozygous	5367	5370	99.94413408	0.471269841	37.41736538	CDS: SlnVgp070, Gene: SlnVgp070	NP_258338.1:c.192G>A			1	0
67770	SNV	1	G	A		Homozygous	5377	5378	99.98140573	0.491055881	37.30128324	CDS: SlnVgp070, Gene: SlnVgp070	NP_258338.1:c.274G>A	NP_258338.1:p.Ala92Thr		1	1
67834	SNV	1	G	A		Homozygous	5286	5287	99.98108568	0.494824017	37.33106319	CDS: SlnVgp070, Gene: SlnVgp070	NP_258338.1:c.338G>A	NP_258338.1:p.Ser113Asn		1	1
68063	SNV	1	T	C		Homozygous	4834	4854	99.58796869	0.495920539	37.34422838	CDS: SlnVgp070, Gene: SlnVgp070	NP_258338.1:c.567T>C			1	0
68379	SNV	1	C	T		Homozygous	4261	4266	99.88279419	0.480133753	36.76625205	CDS: SlnVgp070, Gene: SlnVgp070	NP_258338.1:c.883C>T			1	0
68399	SNV	1	G	A		Homozygous	4412	4414	99.95468962	0.469802446	37.53898459	CDS: SlnVgp070, Gene: SlnVgp070	NP_258338.1:c.903G>A			1	0
68655	Deletion	1	A	-		Homozygous	3438	3720	92.41935484	0.42802645	36.85427574					0	0
68689	SNV	1	C	T		Heterozygous	512	3699	13.84157881	0.395220588	36.25195313					0	0
68690	Insertion	6	-	ACACAT		Heterozygous	1733	3632	47.71475771	0.436164669	37.37641854					0	0
68690	Insertion	4	-	ACAT		Heterozygous	43	3631	1.184246764	0.384615385	36.97674419					0	0
68692	Insertion	4	-	ACAT		Heterozygous	136	3841	3.540744598	0.460526316	37.40257353					0	0
68695	SNV	1	C	T		Heterozygous	801	3646	21.9692814	0.400717703	36.79900125					0	0
69076	Insertion	1	-	G		Heterozygous	3301	4190	78.78281623	0.463272342	37.4492578	CDS: SlnVgp071, Gene: SlnVgp071	NP_258339.1:c.267_268insC	NP_258339.1:p.Asp90fs		1	1
69076	SNV	1	T	G		Heterozygous	870	4189	20.76867988	0.476780186	36.54974673	CDS: SlnVgp071, Gene: SlnVgp071	NP_258339.1:c.267A>C	NP_258339.1:p.Glu89Asp		1	1
69077	Insertion	2	-	CG		Heterozygous	3299	4190	78.73508353	0.463660478	37.51348891	CDS: SlnVgp071, Gene: SlnVgp071	NP_258339.1:c.266_267insCG	NP_258339.1:p.Glu89fs		1	1
69093	SNV	1	C	T		Homozygous	4281	4283	99.95330376	0.481192477	37.44335436	CDS: SlnVgp071, Gene: SlnVgp071	NP_258339.1:c.250G>A	NP_258339.1:p.Val84Ile		1	1
70109	SNV	1	G	A		Homozygous	4394	4396	99.95450409	0.484992101	37.4153391					0	0
70207	Deletion	3	TTA	-		Heterozygous	2771	4420	62.69230769	0.495371848	37.30310681	CDS: SlnVgp074, Gene: SlnVgp074	NP_258342.1:c.1068_1070delTAA	NP_258342.1:p.Asn357del		1	1
70208	SNV	1	T	C		Heterozygous	53	3961	1.338045948	0.259259259	36.71708504	CDS: SlnVgp074, Gene: SlnVgp074	NP_258342.1:c.1069A>G	NP_258342.1:p.Asn357Asp		1	1
70208	MNV	2	TA	CG		Heterozygous	1353	4223	32.03883495	0.406147809	36.72645335	CDS: SlnVgp074, Gene: SlnVgp074	NP_258342.1:c.1068_1069delTAinsCG	NP_258342.1:p.Asn357Asp		1	1
70212	SNV	1	C	G		Heterozygous	2923	4111	71.10192167	0.494028913	37.44509066	CDS: SlnVgp074, Gene: SlnVgp074	NP_258342.1:c.1065G>C	NP_258342.1:p.Glu355Asp		1	1
70215	SNV	1	C	G		Heterozygous	205	4133	4.960077426	0.383561644	36.49756098	CDS: SlnVgp074, Gene: SlnVgp074	NP_258342.1:c.1062G>C	NP_258342.1:p.Glu354Asp		1	1
70215	SNV	1	C	A		Heterozygous	2751	4133	66.5618195	0.487617135	37.38858597	CDS: SlnVgp074, Gene: SlnVgp074	NP_258342.1:c.1062G>T	NP_258342.1:p.Glu354Asp		1	1
70218	SNV	1	C	A		Heterozygous	254	4380	5.799086758	0.367272727	36.47637795	CDS: SlnVgp074, Gene: SlnVgp074	NP_258342.1:c.1059G>T	NP_258342.1:p.Glu353Asp		1	1
70221	Deletion	2	GT	-		Heterozygous	2788	4199	66.39676113	0.483305785	37.22090387	CDS: SlnVgp074, Gene: SlnVgp074	NP_258342.1:c.1055_1056delAC	NP_258342.1:p.Asp352fs		1	1
70224	Deletion	1	G	-		Heterozygous	2802	4127	67.89435425	0.480092136	36.82369736	CDS: SlnVgp074, Gene: SlnVgp074	NP_258342.1:c.1053delC	NP_258342.1:p.Asp351fs		1	1
70224	SNV	1	G	C		Heterozygous	383	4127	9.280348922	0.396593674	36.73890339	CDS: SlnVgp074, Gene: SlnVgp074	NP_258342.1:c.1053C>G	NP_258342.1:p.Asp351Glu		1	1
70227	Deletion	1	G	-		Heterozygous	44	4178	1.053135472	0.431818182	36.93181818	CDS: SlnVgp074, Gene: SlnVgp074	NP_258342.1:c.1050delC	NP_258342.1:p.Asp350fs		1	1
70227	SNV	1	G	C		Heterozygous	3223	4178	77.14217329	0.489295775	37.38473472	CDS: SlnVgp074, Gene: SlnVgp074	NP_258342.1:c.1050C>G	NP_258342.1:p.Asp350Glu		1	1
70266	SNV	1	C	G		Homozygous	4184	4217	99.21745317	0.438983051	36.83126195	CDS: SlnVgp074, Gene: SlnVgp074	NP_258342.1:c.1011G>C			1	0
70644	SNV	1	G	T		Homozygous	4472	4473	99.97764364	0.495495496	37.3025492	CDS: SlnVgp074, Gene: SlnVgp074	NP_258342.1:c.633C>A			1	0
71014	SNV	1	T	C		Homozygous	4167	4174	99.83229516	0.49388601	37.37580994	CDS: SlnVgp074, Gene: SlnVgp074	NP_258342.1:c.263A>G	NP_258342.1:p.Lys88Arg		1	1
71091	SNV	1	C	T		Homozygous	4112	4114	99.95138551	0.487046632	37.06371595	CDS: SlnVgp074, Gene: SlnVgp074	NP_258342.1:c.186G>A			1	0
71217	SNV	1	G	A		Homozygous	4189	4190	99.97613365	0.450206612	37.29219384	CDS: SlnVgp074, Gene: SlnVgp074	NP_258342.1:c.60C>T			1	0
71296	SNV	1	C	T		Homozygous	4112	4112	100	0.479429051	37.31785019	CDS: SlnVgp075, Gene: SlnVgp075	NP_258343.1:c.363G>A			1	0
71322	SNV	1	C	T		Homozygous	3970	3970	100	0.472197898	37.13375315	CDS: SlnVgp075, Gene: SlnVgp075	NP_258343.1:c.337G>A	NP_258343.1:p.Ala113Thr		1	1
71508	SNV	1	T	C		Homozygous	3378	3381	99.91126886	0.447886584	37.34635879	CDS: SlnVgp075, Gene: SlnVgp075	NP_258343.1:c.151A>G	NP_258343.1:p.Thr51Ala		1	1
71907	SNV	1	G	A		Homozygous	3013	3015	99.93366501	0.44606414	37.21938268	CDS: SlnVgp076, Gene: SlnVgp076	NP_258344.1:c.741C>T			1	0
72036	SNV	1	C	G		Homozygous	3166	3172	99.81084489	0.494668911	37.34428301	CDS: SlnVgp076, Gene: SlnVgp076	NP_258344.1:c.612G>C			1	0
72609	Deletion	3	GCC	-		Heterozygous	3616	3998	90.44522261	0.417241379	37.11770132	CDS: SlnVgp076, Gene: SlnVgp076	NP_258344.1:c.37_39delGGC	NP_258344.1:p.Gly13del		1	1
72886	SNV	1	C	T		Homozygous	4499	4500	99.97777778	0.487067326	36.99288731	CDS: SlnVgp077, Gene: SlnVgp077	NP_258345.1:c.435G>A			1	0
72930	SNV	1	C	T		Homozygous	4576	4578	99.9563128	0.471412763	37.44973776	CDS: SlnVgp077, Gene: SlnVgp077	NP_258345.1:c.391G>A	NP_258345.1:p.Asp131Asn		1	1
72997	SNV	1	G	A		Homozygous	4371	4371	100	0.493942947	37.24937085	CDS: SlnVgp077, Gene: SlnVgp077	NP_258345.1:c.324C>T			1	0
73000	SNV	1	C	T		Homozygous	4372	4373	99.9771324	0.490448343	37.29345837	CDS: SlnVgp077, Gene: SlnVgp077	NP_258345.1:c.321G>A			1	0
73127	SNV	1	C	T		Homozygous	4360	4361	99.97706948	0.469323955	37.3853211	CDS: SlnVgp077, Gene: SlnVgp077	NP_258345.1:c.194G>A	NP_258345.1:p.Gly65Asp		1	1
73195	SNV	1	C	T		Homozygous	4152	4182	99.28263989	0.475041597	37.5322736	CDS: SlnVgp077, Gene: SlnVgp077	NP_258345.1:c.126G>A			1	0
73384	Deletion	3	CGT	-		Heterozygous	2819	3713	75.92243469	0.483502538	36.57278107	CDS: SlnVgp078, Gene: SlnVgp078	NP_258346.1:c.407_409delACG	NP_258346.1:p.Asp136del		1	1
73386	SNV	1	T	G		Heterozygous	210	3661	5.736137667	0.495454546	36.30000245	CDS: SlnVgp078, Gene: SlnVgp078	NP_258346.1:c.407A>C	NP_258346.1:p.Asp136Ala		1	1
73400	SNV	1	G	C		Heterozygous	304	3881	7.833032724	0.441640379	36.32894737	CDS: SlnVgp078, Gene: SlnVgp078	NP_258346.1:c.393C>G	NP_258346.1:p.Asp131Glu		1	1
73403	SNV	1	C	G		Heterozygous	275	3909	7.035047327	0.435087719	36.24363636	CDS: SlnVgp078, Gene: SlnVgp078	NP_258346.1:c.390G>C	NP_258346.1:p.Glu130Asp		1	1
73852	SNV	1	A	G		Homozygous	3828	3830	99.94778068	0.493962433	37.1392372	CDS: SlnVgp079, Gene: SlnVgp079	NP_258347.1:c.92A>G	NP_258347.1:p.Asn31Ser		1	1
73944	SNV	1	G	A		Homozygous	3817	3818	99.97380828	0.483025746	37.49541525	CDS: SlnVgp079, Gene: SlnVgp079	NP_258347.1:c.184G>A	NP_258347.1:p.Ala62Thr		1	1
73996	SNV	1	G	A		Homozygous	3634	3635	99.97248968	0.483979764	37.20610897	CDS: SlnVgp079, Gene: SlnVgp079	NP_258347.1:c.236G>A	NP_258347.1:p.Arg79Lys		1	1
74000	SNV	1	A	C		Homozygous	3634	3638	99.89004948	0.483535109	37.24683544	CDS: SlnVgp079, Gene: SlnVgp079	NP_258347.1:c.240A>C			1	0
74204	SNV	1	G	A		Homozygous	3498	3516	99.48805461	0.462018991	37.45540309	CDS: SlnVgp079, Gene: SlnVgp079	NP_258347.1:c.444G>A			1	0
74300	SNV	1	C	T		Homozygous	3747	3747	100	0.49020979	37.17614091	CDS: SlnVgp079, Gene: SlnVgp079	NP_258347.1:c.540C>T			1	0
74399	SNV	1	T	C		Homozygous	3507	3512	99.85763098	0.46407334	37.32820074	CDS: SlnVgp079, Gene: SlnVgp079	NP_258347.1:c.639T>C			1	0
74590	SNV	1	C	T		Homozygous	3639	3639	100	0.492269939	37.27864798	CDS: SlnVgp079, Gene: SlnVgp079	NP_258347.1:c.830C>T	NP_258347.1:p.Thr277Ile		1	1
74649	SNV	1	G	A		Homozygous	3660	3660	100	0.470846548	37.12459016	CDS: SlnVgp079, Gene: SlnVgp079	NP_258347.1:c.889G>A	NP_258347.1:p.Asp297Asn		1	1
74729	SNV	1	C	T		Homozygous	3562	3562	100	0.474747475	37.39949467	CDS: SlnVgp079, Gene: SlnVgp079	NP_258347.1:c.969C>T			1	0
74762	SNV	1	G	A		Homozygous	3656	3657	99.97265518	0.487502976	37.44009847	CDS: SlnVgp079, Gene: SlnVgp079	NP_258347.1:c.1002G>A			1	0
75038	SNV	1	T	C		Homozygous	3956	3973	99.57211175	0.453900709	37.43503539	CDS: SlnVgp079, Gene: SlnVgp079	NP_258347.1:c.1278T>C			1	0
75045	SNV	1	G	A		Homozygous	3891	3895	99.89730424	0.457381868	37.37650989	CDS: SlnVgp079, Gene: SlnVgp079	NP_258347.1:c.1285G>A	NP_258347.1:p.Val429Met		1	1
75047	SNV	1	G	A		Homozygous	3894	3895	99.97432606	0.457523724	37.41191577	CDS: SlnVgp079, Gene: SlnVgp079	NP_258347.1:c.1287G>A			1	0
75056	MNV	2	CT	TC		Heterozygous	3833	3894	98.43348742	0.457333948	37.4246048	CDS: SlnVgp079, Gene: SlnVgp079	NP_258347.1:c.1296_1297delCTinsTC			1	0
75057	Deletion	1	T	-		Heterozygous	53	3894	1.36106831	0.264150943	34.60378287	CDS: SlnVgp079, Gene: SlnVgp079	NP_258347.1:c.1297delT	NP_258347.1:p.Leu433fs		1	1
75294	SNV	1	C	T		Homozygous	4166	4168	99.95201536	0.495599329	37.20523284	CDS: SlnVgp079, Gene: SlnVgp079	NP_258347.1:c.1534C>T			1	0
75456	SNV	1	C	T		Homozygous	4264	4266	99.95311767	0.480088053	37.05464353	CDS: SlnVgp079, Gene: SlnVgp079	NP_258347.1:c.1696C>T	NP_258347.1:p.Pro566Ser		1	1
75726	SNV	1	G	A		Homozygous	3710	3711	99.97305309	0.461827578	37.24959569	CDS: SlnVgp079, Gene: SlnVgp079	NP_258347.1:c.1966G>A	NP_258347.1:p.Gly656Ser		1	1
75767	SNV	1	C	G		Homozygous	3512	3524	99.65947787	0.492418593	37.18593394	CDS: SlnVgp079, Gene: SlnVgp079	NP_258347.1:c.2007C>G			1	0
75779	Deletion	3	CGA	-		Heterozygous	2838	3379	83.98934596	0.48027769	36.93149718	CDS: SlnVgp079, Gene: SlnVgp079	NP_258347.1:c.2019_2021delCGA	NP_258347.1:p.Asp678del		1	1
75785	SNV	1	C	T		Heterozygous	318	3469	9.16690689	0.487878788	36.10377358	CDS: SlnVgp079, Gene: SlnVgp079	NP_258347.1:c.2025C>T			1	0
75788	SNV	1	C	T		Heterozygous	3185	3483	91.44415734	0.454747981	36.98273155	CDS: SlnVgp079, Gene: SlnVgp079	NP_258347.1:c.2028C>T			1	0
76160	SNV	1	A	G		Homozygous	4002	4003	99.97501874	0.412393162	37.30709645	CDS: SlnVgp079, Gene: SlnVgp079	NP_258347.1:c.2400A>G			1	0
76369	Deletion	1	T	-		Heterozygous	4884	4974	98.19059107	0.419496745	36.93447993	Repeat region: hr9; 2 copies of P-I repeat				0	0
76381	MNV	2	GC	AT		Homozygous	4849	4850	99.97938144	0.416533617	37.41843688	Repeat region: hr9; 2 copies of P-I repeat				0	0
76388	Deletion	1	A	-		Heterozygous	4878	4969	98.1686456	0.410736359	37.17794178	Repeat region: hr9; 2 copies of P-I repeat				0	0
76402	SNV	1	A	G		Homozygous	4860	4875	99.69230769	0.418214286	37.03271605	Repeat region: hr9; 2 copies of P-I repeat				0	0
76417	SNV	1	G	T		Homozygous	4932	4934	99.95946494	0.42475856	37.59894566	Repeat region: hr9; 2 copies of P-I repeat				0	0
76449	SNV	1	A	G		Homozygous	5148	5161	99.74811083	0.443302443	37.05885781	Repeat region: hr9; 2 copies of P-I repeat				0	0
76451	Deletion	1	A	-		Heterozygous	4865	5116	95.0938233	0.440429338	36.87769784	Repeat region: hr9; 2 copies of P-I repeat				0	0
76499	SNV	1	A	G		Homozygous	4791	4811	99.58428601	0.458953168	37.51012315	Repeat region: hr9; 2 copies of P-I repeat				0	0
76507	SNV	1	G	A		Heterozygous	984	5352	18.38565022	0.466730955	36.9614163	Repeat region: hr9; 2 copies of P-I repeat				0	0
76508	Insertion	9	-	AGTAAATAA		Heterozygous	3300	5228	63.12165264	0.464528405	37.69756557	Repeat region: hr9; 2 copies of P-I repeat				0	0
76576	Insertion	1	-	A		Heterozygous	5369	5759	93.22799097	0.489601524	37.45427454					0	0
76683	SNV	1	C	A		Homozygous	5958	5963	99.91614959	0.479347055	37.35330648	CDS: SlnVgp080, Gene: SlnVgp080	NP_258348.1:c.697G>T	NP_258348.1:p.Asp233Tyr		1	1
77045	SNV	1	T	C		Homozygous	4872	4877	99.89747796	0.459340272	37.28633005	CDS: SlnVgp080, Gene: SlnVgp080	NP_258348.1:c.335A>G	NP_258348.1:p.Asn112Ser		1	1
77459	SNV	1	C	T		Homozygous	3599	3601	99.94445987	0.470631068	37.41789386	CDS: SlnVgp081, Gene: SlnVgp081	NP_258349.1:c.888G>A			1	0
77717	SNV	1	G	A		Homozygous	3111	3113	99.93575329	0.482045389	37.36129862	CDS: SlnVgp081, Gene: SlnVgp081	NP_258349.1:c.630C>T			1	0
77861	SNV	1	A	G		Homozygous	2983	3006	99.23486361	0.469253731	37.20650352	CDS: SlnVgp081, Gene: SlnVgp081	NP_258349.1:c.486T>C			1	0
77885	SNV	1	C	A		Homozygous	3088	3090	99.93527508	0.485234511	37.10427461	CDS: SlnVgp081, Gene: SlnVgp081	NP_258349.1:c.462G>T			1	0
78062	SNV	1	C	T		Homozygous	3325	3328	99.90985577	0.497707041	37.33383459	CDS: SlnVgp081, Gene: SlnVgp081	NP_258349.1:c.285G>A			1	0
78143	SNV	1	G	T		Homozygous	3403	3403	100	0.496905622	37.34880987	CDS: SlnVgp081, Gene: SlnVgp081	NP_258349.1:c.204C>A			1	0
78501	SNV	1	G	A		Homozygous	4174	4176	99.95210728	0.408701109	37.4070436	CDS: SlnVgp082, Gene: SlnVgp082	NP_258350.1:c.154G>A	NP_258350.1:p.Val52Ile		1	1
78620	SNV	1	C	T		Homozygous	4038	4041	99.92576095	0.495187166	36.9388311	CDS: SlnVgp082, Gene: SlnVgp082	NP_258350.1:c.273C>T			1	0
79022	SNV	1	G	T		Homozygous	4003	4006	99.92511233	0.481077614	37.25955533	CDS: SlnVgp082, Gene: SlnVgp082	NP_258350.1:c.675G>T			1	0
79353	SNV	1	T	C		Homozygous	4164	4165	99.9759904	0.475525932	37.27521614	CDS: SlnVgp082, Gene: SlnVgp082	NP_258350.1:c.1006T>C	NP_258350.1:p.Ser336Pro		1	1
79413	SNV	1	T	G		Homozygous	4038	4044	99.85163205	0.490294438	37.22585438	CDS: SlnVgp082, Gene: SlnVgp082	NP_258350.1:c.1066T>G	NP_258350.1:p.Ser356Ala		1	1
79613	SNV	1	A	G		Homozygous	3690	3693	99.91876523	0.435693642	37.30081301	CDS: SlnVgp082, Gene: SlnVgp082	NP_258350.1:c.1266A>G			1	0
79649	SNV	1	A	G		Homozygous	3784	3792	99.78902954	0.496976744	37.09434461	CDS: SlnVgp082, Gene: SlnVgp082	NP_258350.1:c.1302A>G			1	0
79792	SNV	1	A	C		Homozygous	4379	4387	99.81764304	0.47826087	37.374058					0	0
79999	SNV	1	G	A		Homozygous	4087	4092	99.87781036	0.499686258	37.05407389	CDS: SlnVgp083, Gene: SlnVgp083	NP_258351.1:c.590C>T	NP_258351.1:p.Ala197Val		1	1
80280	SNV	1	G	A		Homozygous	3678	3680	99.94565217	0.468318915	37.31892333	CDS: SlnVgp083, Gene: SlnVgp083	NP_258351.1:c.309C>T			1	0
80633	SNV	1	G	A		Homozygous	3670	3711	98.8951765	0.444208038	37.38855578	CDS: SlnVgp084, Gene: SlnVgp084	NP_258352.1:c.47G>A	NP_258352.1:p.Arg16Gln		1	1
81093	SNV	1	G	A		Homozygous	4156	4159	99.92786728	0.478127555	37.49422522	CDS: SlnVgp084, Gene: SlnVgp084	NP_258352.1:c.507G>A			1	0
81318	SNV	1	C	T		Homozygous	3316	3318	99.93972272	0.470010905	37.05910736	CDS: SlnVgp085, Gene: SlnVgp085	NP_258353.1:c.187C>T			1	0
81323	SNV	1	C	T		Homozygous	3352	3354	99.94036971	0.469814865	37.18764916	CDS: SlnVgp085, Gene: SlnVgp085	NP_258353.1:c.192C>T			1	0
81350	SNV	1	G	A		Homozygous	3353	3357	99.88084599	0.467094703	37.26901282	CDS: SlnVgp085, Gene: SlnVgp085	NP_258353.1:c.219G>A			1	0
81841	SNV	1	T	C		Homozygous	4291	4295	99.90686845	0.482546609	37.49382428					0	0
81853	Deletion	1	T	-		Homozygous	4181	4329	96.58119658	0.491414554	36.77636929					0	0
82157	SNV	1	T	C		Homozygous	3783	3793	99.73635645	0.474576271	37.53476077	CDS: SlnVgp086, Gene: SlnVgp086	NP_258354.1:c.3456A>G			1	0
82670	SNV	1	T	C		Homozygous	3799	3805	99.84231275	0.496753247	37.22532245	CDS: SlnVgp086, Gene: SlnVgp086	NP_258354.1:c.2943A>G			1	0
82709	SNV	1	C	A		Homozygous	3680	3683	99.91854466	0.45878656	36.71304348	CDS: SlnVgp086, Gene: SlnVgp086	NP_258354.1:c.2904G>T			1	0
82937	SNV	1	T	C		Homozygous	3723	3732	99.75884244	0.493014445	37.16706957	CDS: SlnVgp086, Gene: SlnVgp086	NP_258354.1:c.2676A>G			1	0
82940	SNV	1	T	C		Homozygous	3716	3724	99.78517723	0.492763938	37.44375673	CDS: SlnVgp086, Gene: SlnVgp086	NP_258354.1:c.2673A>G			1	0
83118	SNV	1	A	G		Homozygous	3815	3818	99.92142483	0.480490018	37.39134993	CDS: SlnVgp086, Gene: SlnVgp086	NP_258354.1:c.2495T>C	NP_258354.1:p.Met832Thr		1	1
83130	SNV	1	T	C		Homozygous	3801	3810	99.76377953	0.479199818	37.22704551	CDS: SlnVgp086, Gene: SlnVgp086	NP_258354.1:c.2483A>G	NP_258354.1:p.Glu828Gly		1	1
83471	SNV	1	A	G		Homozygous	3909	3921	99.69395562	0.483249398	37.36991558	CDS: SlnVgp086, Gene: SlnVgp086	NP_258354.1:c.2142T>C			1	0
83795	SNV	1	T	C		Homozygous	4011	4021	99.75130565	0.496064667	37.29768138	CDS: SlnVgp086, Gene: SlnVgp086	NP_258354.1:c.1818A>G			1	0
83819	SNV	1	T	C		Homozygous	4066	4082	99.60803528	0.474853311	36.95499262	CDS: SlnVgp086, Gene: SlnVgp086	NP_258354.1:c.1794A>G			1	0
84209	SNV	1	G	A		Homozygous	3566	3567	99.97196524	0.491484769	37.35614133	CDS: SlnVgp086, Gene: SlnVgp086	NP_258354.1:c.1404C>T			1	0
84367	SNV	1	A	G		Homozygous	3540	3544	99.88713318	0.448765894	37.4200565	CDS: SlnVgp086, Gene: SlnVgp086	NP_258354.1:c.1246T>C			1	0
84605	SNV	1	G	A		Homozygous	3478	3480	99.94252874	0.492739355	37.04600345	CDS: SlnVgp086, Gene: SlnVgp086	NP_258354.1:c.1008C>T			1	0
84614	SNV	1	A	G		Homozygous	3470	3477	99.79867702	0.495816929	37.31008646	CDS: SlnVgp086, Gene: SlnVgp086	NP_258354.1:c.999T>C			1	0
84656	SNV	1	G	A		Homozygous	3574	3576	99.94407159	0.466811489	37.28119754	CDS: SlnVgp086, Gene: SlnVgp086	NP_258354.1:c.957C>T			1	0
84920	SNV	1	C	T		Homozygous	3533	3537	99.88690981	0.457559016	37.46221342	CDS: SlnVgp086, Gene: SlnVgp086	NP_258354.1:c.693G>A			1	0
85019	SNV	1	G	A		Homozygous	3689	3690	99.97289973	0.489805945	37.473299	CDS: SlnVgp086, Gene: SlnVgp086	NP_258354.1:c.594C>T			1	0
85532	SNV	1	A	G		Homozygous	4653	4665	99.74276527	0.480872297	37.32495164	CDS: SlnVgp086, Gene: SlnVgp086	NP_258354.1:c.81T>C			1	0
85928	SNV	1	A	G		Homozygous	3818	3830	99.68668407	0.448472412	37.3601362	CDS: SlnVgp087, Gene: SlnVgp087	NP_258355.1:c.348A>G			1	0
85970	SNV	1	T	C		Homozygous	3772	3781	99.76196773	0.433088909	37.34411453	CDS: SlnVgp087, Gene: SlnVgp087	NP_258355.1:c.390T>C			1	0
86092	Deletion	1	A	-		Homozygous	3826	4021	95.15046008	0.453823463	37.31024569	CDS: SlnVgp087, Gene: SlnVgp087	NP_258355.1:c.512delA	NP_258355.1:p.*171fs		1	1
86209	SNV	1	A	G		Homozygous	3718	3723	99.8656997	0.467599068	37.380312	CDS: SlnVgp088, Gene: SlnVgp088	NP_258356.1:c.807T>C			1	0
86412	SNV	1	T	C		Homozygous	3459	3465	99.82683983	0.471119134	37.22145129	CDS: SlnVgp088, Gene: SlnVgp088	NP_258356.1:c.604A>G	NP_258356.1:p.Thr202Ala		1	1
87174	SNV	1	T	C		Homozygous	4174	4180	99.85645933	0.461970075	37.54072832	CDS: SlnVgp089, Gene: SlnVgp089	NP_258357.1:c.264T>C			1	0
87324	SNV	1	A	G		Homozygous	3892	3897	99.87169618	0.446774561	37.54290853	CDS: SlnVgp089, Gene: SlnVgp089	NP_258357.1:c.414A>G			1	0
87484	Insertion	1	-	A		Heterozygous	78	4110	1.897810219	0.411111111	37.62820513	CDS: SlnVgp089, Gene: SlnVgp089	NP_258357.1:c.573_574insA	NP_258357.1:p.Ile195fs		1	1
87484	Deletion	1	A	-		Heterozygous	59	4183	1.410470954	0.434782609	36.50846714	CDS: SlnVgp089, Gene: SlnVgp089	NP_258357.1:c.574delA	NP_258357.1:p.Ile195fs		1	1
87568	MNV	2	TC	AT		Homozygous	3809	3847	99.01221731	0.476770929	37.51063271	CDS: SlnVgp089, Gene: SlnVgp089	NP_258357.1:c.658_659delTCinsAT	NP_258357.1:p.Ser220Ile		1	1
87597	SNV	1	A	G		Homozygous	3891	3906	99.61597542	0.492620751	37.16808019	CDS: SlnVgp089, Gene: SlnVgp089	NP_258357.1:c.687A>G			1	0
88171	Insertion	3	-	GAC		Heterozygous	3064	3635	84.29160935	0.492644938	37.16971313	CDS: SlnVgp091, Gene: SlnVgp091	NP_258359.1:c.1070_1071insGTC	NP_258359.1:p.Ser357_Lys358insSer		1	1
88911	SNV	1	A	G		Homozygous	3263	3271	99.75542648	0.426577331	37.2675452	CDS: SlnVgp091, Gene: SlnVgp091	NP_258359.1:c.330T>C			1	0
88980	SNV	1	G	A		Homozygous	3317	3318	99.96986136	0.435523114	36.76635514	CDS: SlnVgp091, Gene: SlnVgp091	NP_258359.1:c.261C>T			1	0
89058	SNV	1	G	A		Homozygous	3548	3550	99.94366197	0.478926242	36.6445885	CDS: SlnVgp091, Gene: SlnVgp091	NP_258359.1:c.183C>T			1	0
89145	SNV	1	T	C		Homozygous	4108	4115	99.82989064	0.468789809	37.33982473	CDS: SlnVgp091, Gene: SlnVgp091	NP_258359.1:c.96A>G			1	0
89389	Insertion	2	-	AA		Homozygous	4733	4902	96.55242758	0.456878492	37.54954574	Repeat region: hr10; 4 copies of P-I repeat				0	0
89415	SNV	1	G	A		Homozygous	4795	4796	99.97914929	0.475575715	37.37851929	Repeat region: hr10; 4 copies of P-I repeat				0	0
89462	SNV	1	A	G		Homozygous	4863	4872	99.81527094	0.497972973	37.35698129	Repeat region: hr10; 4 copies of P-I repeat				0	0
89516	SNV	1	G	T		Homozygous	4851	4853	99.95878838	0.489354336	37.5007215	Repeat region: hr10; 4 copies of P-I repeat				0	0
89550	SNV	1	T	G		Heterozygous	667	4831	13.80666529	0.444755245	36.98950525	Repeat region: hr10; 4 copies of P-I repeat				0	0
89551	Insertion	8	-	TTTGTATG		Heterozygous	3144	4655	67.54027927	0.488101826	37.61052799	Repeat region: hr10; 4 copies of P-I repeat				0	0
89637	SNV	1	G	A		Homozygous	4474	4476	99.95531725	0.481895223	37.03039785	Repeat region: hr10; 4 copies of P-I repeat				0	0
89746	SNV	1	G	A		Homozygous	4057	4058	99.97535732	0.495552181	37.38772492	CDS: SlnVgp092, Gene: SlnVgp092	NP_258360.1:c.264C>T			1	0
89829	SNV	1	T	C		Homozygous	3145	3151	99.80958426	0.353275501	37.25659777	CDS: SlnVgp092, Gene: SlnVgp092	NP_258360.1:c.181A>G	NP_258360.1:p.Thr61Ala		1	1
89960	Insertion	6	-	CCGCCG		Heterozygous	2515	3304	76.11985472	0.410275229	37.51295701	CDS: SlnVgp092, Gene: SlnVgp092	NP_258360.1:c.50_51insCGGCGG	NP_258360.1:p.Gly17_Arg18insGlyGly		1	1
89992	SNV	1	C	T		Homozygous	3710	3712	99.94612069	0.395231214	37.4361186	CDS: SlnVgp092, Gene: SlnVgp092	NP_258360.1:c.18G>A			1	0
90369	SNV	1	C	T		Homozygous	3821	3824	99.92154812	0.47739726	37.34572102	CDS: SlnVgp093, Gene: SlnVgp093	NP_258361.1:c.759G>A			1	0
90424	SNV	1	C	T		Homozygous	3965	3968	99.92439516	0.486582391	37.30113493	CDS: SlnVgp093, Gene: SlnVgp093	NP_258361.1:c.704G>A	NP_258361.1:p.Arg235His		1	1
90684	SNV	1	T	G		Homozygous	4240	4248	99.81167608	0.499087406	37.26603774	CDS: SlnVgp093, Gene: SlnVgp093	NP_258361.1:c.444A>C			1	0
90822	SNV	1	A	G		Homozygous	4660	4668	99.82862039	0.457679119	37.42424893	CDS: SlnVgp093, Gene: SlnVgp093	NP_258361.1:c.306T>C			1	0
90885	SNV	1	C	T		Homozygous	4700	4723	99.51302138	0.468576544	37.19723404	CDS: SlnVgp093, Gene: SlnVgp093	NP_258361.1:c.243G>A			1	0
91047	SNV	1	C	T		Homozygous	4246	4246	100	0.465524113	37.49952897	CDS: SlnVgp093, Gene: SlnVgp093	NP_258361.1:c.81G>A			1	0
91191	SNV	1	A	G		Homozygous	3457	3468	99.6828143	0.496871089	37.21290136	CDS: SlnVgp094, Gene: SlnVgp094	NP_258362.1:c.39A>G			1	0
91227	SNV	1	A	C		Homozygous	3326	3334	99.76004799	0.490356671	37.12056524	CDS: SlnVgp094, Gene: SlnVgp094	NP_258362.1:c.75A>C			1	0
91251	SNV	1	C	T		Homozygous	3284	3288	99.8783455	0.47815599	37.3316078	CDS: SlnVgp094, Gene: SlnVgp094	NP_258362.1:c.99C>T			1	0
91341	SNV	1	C	T		Homozygous	3043	3044	99.96714849	0.418926887	37.26191259	CDS: SlnVgp094, Gene: SlnVgp094	NP_258362.1:c.189C>T			1	0
91551	Insertion	1	-	C		Heterozygous	1891	2917	64.82687693	0.493767977	37.49709073	CDS: SlnVgp094, Gene: SlnVgp094	NP_258362.1:c.398_399insC	NP_258362.1:p.Glu133fs		1	1
91551	SNV	1	G	C		Heterozygous	997	2916	34.19067215	0.449541284	36.79338014	CDS: SlnVgp094, Gene: SlnVgp094	NP_258362.1:c.399G>C	NP_258362.1:p.Glu133Asp		1	1
91552	Insertion	2	-	AC		Heterozygous	1893	2913	64.98455201	0.493295019	37.52852615	CDS: SlnVgp094, Gene: SlnVgp094	NP_258362.1:c.399_400insAC	NP_258362.1:p.Asp134fs		1	1
91557	SNV	1	G	C		Heterozygous	157	3017	5.203844879	0.35	36.31847134	CDS: SlnVgp094, Gene: SlnVgp094	NP_258362.1:c.405G>C	NP_258362.1:p.Glu135Asp		1	1
91560	SNV	1	C	G		Heterozygous	98	3032	3.232189974	0.306930693	35.08163265	CDS: SlnVgp094, Gene: SlnVgp094	NP_258362.1:c.408C>G	NP_258362.1:p.Asp136Glu		1	1
91606	SNV	1	T	C		Homozygous	3175	3179	99.87417427	0.499177632	37.37700787	CDS: SlnVgp094, Gene: SlnVgp094	NP_258362.1:c.454T>C			1	0
91641	SNV	1	A	G		Homozygous	3242	3244	99.93834772	0.492332526	37.07433683	CDS: SlnVgp094, Gene: SlnVgp094	NP_258362.1:c.489A>G			1	0
91644	SNV	1	C	A		Homozygous	3236	3238	99.93823348	0.496354307	37.19746601	CDS: SlnVgp094, Gene: SlnVgp094	NP_258362.1:c.492C>A			1	0
91743	SNV	1	C	T		Homozygous	3335	3340	99.8502994	0.449754585	37.15622189	CDS: SlnVgp094, Gene: SlnVgp094	NP_258362.1:c.591C>T			1	0
91947	SNV	1	A	G		Homozygous	3451	3456	99.85532407	0.457337025	37.22891915	CDS: SlnVgp094, Gene: SlnVgp094	NP_258362.1:c.795A>G			1	0
92010	SNV	1	A	G		Homozygous	3564	3570	99.83193277	0.442427257	37.25701459	CDS: SlnVgp094, Gene: SlnVgp094	NP_258362.1:c.858A>G			1	0
92073	SNV	1	A	G		Homozygous	3396	3408	99.64788732	0.419885178	37.32243816	CDS: SlnVgp094, Gene: SlnVgp094	NP_258362.1:c.921A>G			1	0
92469	SNV	1	G	A		Homozygous	3411	3412	99.97069168	0.458171458	37.23688068	CDS: SlnVgp094, Gene: SlnVgp094	NP_258362.1:c.1317G>A			1	0
92489	SNV	1	T	C		Homozygous	3442	3445	99.91291727	0.449293967	37.42736781	CDS: SlnVgp094, Gene: SlnVgp094	NP_258362.1:c.1337T>C	NP_258362.1:p.Val446Ala		1	1
92811	SNV	1	T	C		Homozygous	3667	3671	99.89103786	0.499417385	37.53558767	CDS: SlnVgp094, Gene: SlnVgp094	NP_258362.1:c.1659T>C			1	0
93297	SNV	1	C	A		Homozygous	3443	3446	99.91294254	0.446961895	37.47081034	CDS: SlnVgp096, Gene: SlnVgp096	NP_258364.1:c.12C>A			1	0
93360	SNV	1	A	G		Homozygous	3231	3233	99.93813795	0.423850179	37.36211699	CDS: SlnVgp096, Gene: SlnVgp096	NP_258364.1:c.75A>G			1	0
93390	SNV	1	C	T		Homozygous	3045	3047	99.93436167	0.438895417	37.14581281	CDS: SlnVgp096, Gene: SlnVgp096	NP_258364.1:c.105C>T			1	0
93540	SNV	1	G	A		Homozygous	3090	3090	100	0.441914769	37.3605178	CDS: SlnVgp096, Gene: SlnVgp096	NP_258364.1:c.255G>A			1	0
93588	SNV	1	T	C		Homozygous	3236	3243	99.78415048	0.44258701	37.21013597	CDS: SlnVgp096, Gene: SlnVgp096	NP_258364.1:c.303T>C			1	0
93723	SNV	1	C	T		Homozygous	3291	3291	100	0.494295569	37.10878153	CDS: SlnVgp096, Gene: SlnVgp096	NP_258364.1:c.438C>T			1	0
93726	SNV	1	T	A		Homozygous	3267	3267	100	0.493308351	37.10070401	CDS: SlnVgp096, Gene: SlnVgp096	NP_258364.1:c.441T>A			1	0
93822	SNV	1	T	C		Homozygous	3386	3394	99.76428992	0.463749353	37.21204962	CDS: SlnVgp096, Gene: SlnVgp096	NP_258364.1:c.537T>C			1	0
94041	SNV	1	T	C		Homozygous	3668	3680	99.67391304	0.445688423	37.28816794	CDS: SlnVgp096, Gene: SlnVgp096	NP_258364.1:c.756T>C			1	0
94069	SNV	1	C	T		Homozygous	3655	3655	100	0.473038036	37.12749658	CDS: SlnVgp096, Gene: SlnVgp096	NP_258364.1:c.784C>T			1	0
94335	SNV	1	A	G		Homozygous	4340	4348	99.81600736	0.499196464	37.04078341	CDS: SlnVgp096, Gene: SlnVgp096	NP_258364.1:c.1050A>G			1	0
94387	Deletion	1	A	-		Homozygous	4402	4598	95.73727708	0.462999604	37.24170831					0	0
94430	Insertion	1	-	T		Heterozygous	3660	4478	81.73291648	0.444204981	37.4595634					0	0
94430	Insertion	2	-	TT		Heterozygous	72	4555	1.580680571	0.428571429	37.7291666					0	0
94661	SNV	1	G	A		Homozygous	3829	3829	100	0.489559165	37.38234526	CDS: SlnVgp097, Gene: SlnVgp097	NP_258365.1:c.210G>A			1	0
94691	SNV	1	T	C		Homozygous	3739	3746	99.81313401	0.476974469	37.36025675	CDS: SlnVgp097, Gene: SlnVgp097	NP_258365.1:c.240T>C			1	0
94722	SNV	1	A	G		Homozygous	3573	3577	99.88817445	0.477700694	37.22446124	CDS: SlnVgp097, Gene: SlnVgp097	NP_258365.1:c.271A>G	NP_258365.1:p.Thr91Ala		1	1
94757	SNV	1	G	A		Homozygous	3753	3755	99.94673768	0.425094518	37.22035705	CDS: SlnVgp097, Gene: SlnVgp097	NP_258365.1:c.306G>A			1	0
94957	SNV	1	A	G		Homozygous	3789	3801	99.68429361	0.467143187	37.08894167	CDS: SlnVgp098, Gene: SlnVgp098	NP_258366.1:c.1902T>C			1	0
95104	SNV	1	A	G		Homozygous	3367	3375	99.76296296	0.495647586	37.05553906	CDS: SlnVgp098, Gene: SlnVgp098	NP_258366.1:c.1755T>C			1	0
95218	SNV	1	G	T		Homozygous	3157	3158	99.96833439	0.465847385	37.46626544	CDS: SlnVgp098, Gene: SlnVgp098	NP_258366.1:c.1641C>A			1	0
95274	MNV	2	AA	GG		Homozygous	3269	3269	100	0.456697299	37.27730193	CDS: SlnVgp098, Gene: SlnVgp098	NP_258366.1:c.1584_1585delTTinsCC	NP_258366.1:p.Tyr529His		1	1
95286	SNV	1	C	T		Homozygous	3352	3354	99.94036971	0.465887469	36.90542959	CDS: SlnVgp098, Gene: SlnVgp098	NP_258366.1:c.1573G>A	NP_258366.1:p.Val525Ile		1	1
95386	SNV	1	A	C		Homozygous	3109	3122	99.58360026	0.469453376	37.16436153	CDS: SlnVgp098, Gene: SlnVgp098	NP_258366.1:c.1473T>G			1	0
95548	SNV	1	G	C		Homozygous	2813	2816	99.89346591	0.468719293	37.38002133	CDS: SlnVgp098, Gene: SlnVgp098	NP_258366.1:c.1311C>G			1	0
95634	SNV	1	C	T		Homozygous	2767	2769	99.92777176	0.496190792	36.51861222	CDS: SlnVgp098, Gene: SlnVgp098	NP_258366.1:c.1225G>A	NP_258366.1:p.Gly409Ser		1	1
95908	SNV	1	C	T		Homozygous	2909	2910	99.96563574	0.493216762	37.56411138	CDS: SlnVgp098, Gene: SlnVgp098	NP_258366.1:c.951G>A			1	0
95923	SNV	1	A	G		Homozygous	2929	2936	99.76158038	0.491449145	37.38238307	CDS: SlnVgp098, Gene: SlnVgp098	NP_258366.1:c.936T>C			1	0
96085	SNV	1	A	G		Homozygous	2764	2773	99.67544176	0.496819338	37.31403763	CDS: SlnVgp098, Gene: SlnVgp098	NP_258366.1:c.774T>C			1	0
96153	SNV	1	T	C		Homozygous	2907	2916	99.69135802	0.492718447	37.25283798	CDS: SlnVgp098, Gene: SlnVgp098	NP_258366.1:c.706A>G	NP_258366.1:p.Asn236Asp		1	1
96200	SNV	1	A	G		Homozygous	2874	2880	99.79166667	0.482547459	37.30654141	CDS: SlnVgp098, Gene: SlnVgp098	NP_258366.1:c.659T>C	NP_258366.1:p.Leu220Pro		1	1
96447	SNV	1	C	T		Homozygous	3186	3186	100	0.445396738	37.23446328	CDS: SlnVgp098, Gene: SlnVgp098	NP_258366.1:c.412G>A	NP_258366.1:p.Asp138Asn		1	1
96679	SNV	1	A	G		Homozygous	4000	4002	99.95002499	0.484959175	37.3535	CDS: SlnVgp098, Gene: SlnVgp098	NP_258366.1:c.180T>C			1	0
96945	SNV	1	A	G		Homozygous	3921	3923	99.94901861	0.495656048	37.4917113	CDS: SlnVgp099, Gene: SlnVgp099	NP_258367.1:c.786T>C			1	0
97319	SNV	1	G	A		Homozygous	4060	4061	99.97537552	0.48921466	37.52512315	CDS: SlnVgp099, Gene: SlnVgp099	NP_258367.1:c.412C>T			1	0
97401	SNV	1	C	T		Homozygous	4049	4050	99.97530864	0.499270985	37.48011855	CDS: SlnVgp099, Gene: SlnVgp099	NP_258367.1:c.330G>A			1	0
97458	SNV	1	A	G		Homozygous	3991	3999	99.79994999	0.488005051	37.3284891	CDS: SlnVgp099, Gene: SlnVgp099	NP_258367.1:c.273T>C			1	0
97774	SNV	1	C	A		Heterozygous	3274	4270	76.67447307	0.417017692	37.48472816	Repeat region: hr11; 4 copies of P-I repeat				0	0
97790	SNV	1	C	T		Heterozygous	472	5150	9.165048544	0.340816327	36.4279661	Repeat region: hr11; 4 copies of P-I repeat				0	0
97847	SNV	1	C	T		Heterozygous	909	4670	19.46466809	0.398331595	36.74587459	Repeat region: hr11; 4 copies of P-I repeat				0	0
97871	SNV	1	G	A		Homozygous	3456	3457	99.97107318	0.487231353	37.12876157	Repeat region: hr11; 4 copies of P-I repeat				0	0
97904	SNV	1	C	T		Heterozygous	397	2908	13.6519945	0.442028986	36.72040302	Repeat region: hr11; 4 copies of P-I repeat				0	0
97928	SNV	1	G	A		Homozygous	2961	2963	99.93250084	0.389779256	36.98243837	Repeat region: hr11; 4 copies of P-I repeat				0	0
97961	SNV	1	C	T		Heterozygous	104	3682	2.824551874	0.38317757	36.16346154	Repeat region: hr11; 4 copies of P-I repeat				0	0
98516	SNV	1	G	A		Homozygous	4284	4285	99.97666278	0.44605475	37.32072829	CDS: SlnVgp100, Gene: SlnVgp100	NP_258368.1:c.441G>A			1	0
98849	SNV	1	C	T		Homozygous	4758	4760	99.95798319	0.473973088	37.33144178	CDS: SlnVgp100, Gene: SlnVgp100	NP_258368.1:c.774C>T			1	0
98972	SNV	1	A	C		Homozygous	4917	4933	99.67565376	0.440379404	37.38356722	CDS: SlnVgp100, Gene: SlnVgp100	NP_258368.1:c.897A>C	NP_258368.1:p.Leu299Phe		1	1
98975	SNV	1	T	C		Homozygous	4954	4961	99.85889942	0.434636119	37.28199435	CDS: SlnVgp100, Gene: SlnVgp100	NP_258368.1:c.900T>C			1	0
99056	Deletion	2	AA	-		Homozygous	4785	5042	94.90281634	0.463958513	37.02477525					0	0
99194	SNV	1	G	T		Homozygous	4565	4567	99.95620758	0.469210915	37.50032859	CDS: SlnVgp101, Gene: SlnVgp101	NP_258369.1:c.609C>A			1	0
99235	SNV	1	A	T		Homozygous	4269	4306	99.14073386	0.48481215	37.24385102	CDS: SlnVgp101, Gene: SlnVgp101	NP_258369.1:c.568T>A	NP_258369.1:p.Ser190Thr		1	1
99347	SNV	1	G	T		Homozygous	4073	4075	99.95092025	0.489959839	37.53474098	CDS: SlnVgp101, Gene: SlnVgp101	NP_258369.1:c.456C>A			1	0
99461	SNV	1	G	A		Homozygous	4247	4251	99.90590449	0.468208093	36.95008241	CDS: SlnVgp101, Gene: SlnVgp101	NP_258369.1:c.342C>T			1	0
99764	SNV	1	C	T		Homozygous	4351	4355	99.90815155	0.496114996	37.38290048	CDS: SlnVgp101, Gene: SlnVgp101	NP_258369.1:c.39G>A			1	0
99969	SNV	1	G	A		Homozygous	3978	3982	99.89954797	0.485378821	37.31699346	CDS: SlnVgp102, Gene: SlnVgp102	NP_258370.1:c.1227C>T			1	0
100013	SNV	1	A	G		Homozygous	4080	4091	99.73111709	0.4875	37.29779412	CDS: SlnVgp102, Gene: SlnVgp102	NP_258370.1:c.1183T>C	NP_258370.1:p.Ser395Pro		1	1
100088	SNV	1	C	A		Homozygous	3961	3961	100	0.492014197	37.17647059	CDS: SlnVgp102, Gene: SlnVgp102	NP_258370.1:c.1108G>T	NP_258370.1:p.Ala370Ser		1	1
100222	SNV	1	G	T		Homozygous	3789	3790	99.97361478	0.457839721	36.90683558	CDS: SlnVgp102, Gene: SlnVgp102	NP_258370.1:c.974C>A	NP_258370.1:p.Ala325Glu		1	1
100349	SNV	1	C	T		Homozygous	3904	3906	99.94879672	0.489809631	37.203125	CDS: SlnVgp102, Gene: SlnVgp102	NP_258370.1:c.847G>A	NP_258370.1:p.Asp283Asn		1	1
100362	SNV	1	C	A		Homozygous	3956	3958	99.94946943	0.48448162	37.35490394	CDS: SlnVgp102, Gene: SlnVgp102	NP_258370.1:c.834G>T			1	0
100453	SNV	1	G	T		Homozygous	4090	4090	100	0.49776928	37.36430318	CDS: SlnVgp102, Gene: SlnVgp102	NP_258370.1:c.743C>A	NP_258370.1:p.Pro248His		1	1
100491	SNV	1	T	C		Homozygous	3999	4006	99.82526211	0.464931628	37.44936234	CDS: SlnVgp102, Gene: SlnVgp102	NP_258370.1:c.705A>G			1	0
100820	SNV	1	G	A		Homozygous	3833	3833	100	0.464294132	36.96660579	CDS: SlnVgp102, Gene: SlnVgp102	NP_258370.1:c.376C>T	NP_258370.1:p.Pro126Ser		1	1
100965	SNV	1	A	G		Homozygous	3861	3867	99.84484096	0.457406159	37.19476819	CDS: SlnVgp102, Gene: SlnVgp102	NP_258370.1:c.231T>C			1	0
101687	SNV	1	T	C		Homozygous	4469	4475	99.86592179	0.476437777	37.30163348	CDS: SlnVgp103, Gene: SlnVgp103	NP_258371.1:c.75A>G			1	0
101813	Deletion	1	A	-		Heterozygous	4285	4566	93.84581691	0.479402262	37.18623104					0	0
101854	SNV	1	G	A		Homozygous	4385	4386	99.97720018	0.447003709	37.27251995	CDS: SlnVgp104, Gene: SlnVgp104	NP_258372.1:c.189C>T			1	0
101966	Deletion	3	CCA	-		Heterozygous	4004	4390	91.20728929	0.466983168	36.84529879	CDS: SlnVgp104, Gene: SlnVgp104	NP_258372.1:c.75_77delTGG	NP_258372.1:p.Gly28del		1	1
101968	SNV	1	A	G		Heterozygous	291	4317	6.740792217	0.492113565	36.28522337	CDS: SlnVgp104, Gene: SlnVgp104	NP_258372.1:c.75T>C			1	0
101971	SNV	1	G	A		Heterozygous	60	4453	1.347406243	0.446153846	35.58333333	CDS: SlnVgp104, Gene: SlnVgp104	NP_258372.1:c.72C>T			1	0
102245	SNV	1	G	A		Homozygous	3945	3949	99.89870853	0.469340123	37.47173638	CDS: SlnVgp105, Gene: SlnVgp105	NP_258373.1:c.66G>A			1	0
102263	SNV	1	T	C		Homozygous	3881	3893	99.69175443	0.483535529	37.06570472	CDS: SlnVgp105, Gene: SlnVgp105	NP_258373.1:c.84T>C			1	0
102269	SNV	1	G	A		Homozygous	3930	3933	99.92372235	0.494442069	37.2821883	CDS: SlnVgp105, Gene: SlnVgp105	NP_258373.1:c.90G>A			1	0
102627	SNV	1	G	A		Homozygous	3316	3318	99.93972272	0.485555261	36.8721351	CDS: SlnVgp105, Gene: SlnVgp105	NP_258373.1:c.448G>A	NP_258373.1:p.Val150Ile		1	1
103337	SNV	1	A	G		Homozygous	3692	3699	99.81075966	0.472566794	37.51110509	CDS: SlnVgp105, Gene: SlnVgp105	NP_258373.1:c.1158A>G			1	0
103522	Deletion	1	T	-		Homozygous	3762	3856	97.56224066	0.418962351	36.8758639	Repeat region: hr12; 9 copies of P-I and 8 copies P-II repeat				0	0
103543	SNV	1	C	T		Homozygous	3679	3681	99.94566694	0.412687099	37.38298451	Repeat region: hr12; 9 copies of P-I and 8 copies P-II repeat				0	0
103555	SNV	1	A	G		Homozygous	3529	3546	99.52058658	0.412118177	37.2757155	Repeat region: hr12; 9 copies of P-I and 8 copies P-II repeat				0	0
103559	SNV	1	A	G		Homozygous	3486	3499	99.62846528	0.410002539	37.30034423	Repeat region: hr12; 9 copies of P-I and 8 copies P-II repeat				0	0
103564	SNV	1	A	C		Homozygous	3455	3476	99.39585731	0.407340862	37.11114327	Repeat region: hr12; 9 copies of P-I and 8 copies P-II repeat				0	0
103570	SNV	1	G	T		Homozygous	3432	3436	99.88358556	0.402846054	37.48047786	Repeat region: hr12; 9 copies of P-I and 8 copies P-II repeat				0	0
103614	SNV	1	A	G		Heterozygous	238	3075	7.739837398	0.458167331	36.72268908	Repeat region: hr12; 9 copies of P-I and 8 copies P-II repeat				0	0
103618	SNV	1	A	G		Heterozygous	272	3050	8.918032787	0.463157895	37.01470588	Repeat region: hr12; 9 copies of P-I and 8 copies P-II repeat				0	0
103623	SNV	1	C	A		Heterozygous	2605	2969	87.73997979	0.434752268	37.43454894	Repeat region: hr12; 9 copies of P-I and 8 copies P-II repeat				0	0
103629	SNV	1	A	T		Heterozygous	394	2958	13.31981068	0.435835351	36.91370558	Repeat region: hr12; 9 copies of P-I and 8 copies P-II repeat				0	0
103646	SNV	1	T	C		Heterozygous	519	2740	18.94160584	0.48381295	37.46242775	Repeat region: hr12; 9 copies of P-I and 8 copies P-II repeat				0	0
103648	MNV	2	AC	TG		Heterozygous	524	2681	19.54494592	0.488413547	37.5835721	Repeat region: hr12; 9 copies of P-I and 8 copies P-II repeat				0	0
103651	Deletion	1	A	-		Heterozygous	526	2636	19.95447648	0.490230906	36.91254753	Repeat region: hr12; 9 copies of P-I and 8 copies P-II repeat				0	0
103654	Replacement	2	G	AA		Heterozygous	531	2576	20.61335404	0.496478873	37.20809793	Repeat region: hr12; 9 copies of P-I and 8 copies P-II repeat				0	0
103657	SNV	1	A	G		Heterozygous	822	2750	29.89090909	0.461279461	37.22992701	Repeat region: hr12; 9 copies of P-I and 8 copies P-II repeat				0	0
103661	SNV	1	C	T		Heterozygous	1750	2713	64.50423885	0.496551724	37.48457143	Repeat region: hr12; 9 copies of P-I and 8 copies P-II repeat				0	0
103663	SNV	1	G	A		Heterozygous	1737	2750	63.16363636	0.492258409	37.33909039	Repeat region: hr12; 9 copies of P-I and 8 copies P-II repeat				0	0
103682	SNV	1	T	A		Heterozygous	1276	2740	46.56934307	0.43543759	37.58777429	Repeat region: hr12; 9 copies of P-I and 8 copies P-II repeat				0	0
103688	SNV	1	G	A		Heterozygous	1373	2706	50.7390983	0.440666667	36.86744355	Repeat region: hr12; 9 copies of P-I and 8 copies P-II repeat				0	0
103732	SNV	1	G	A		Homozygous	2293	2322	98.75107666	0.394957983	37.68687309	Repeat region: hr12; 9 copies of P-I and 8 copies P-II repeat				0	0
103736	SNV	1	G	A		Heterozygous	2347	2374	98.86267902	0.399530884	37.50575202	Repeat region: hr12; 9 copies of P-I and 8 copies P-II repeat				0	0
103741	SNV	1	C	T		Homozygous	2409	2433	99.0135635	0.404942966	37.54960565	Repeat region: hr12; 9 copies of P-I and 8 copies P-II repeat				0	0
103761	SNV	1	C	T		Homozygous	2784	2786	99.92821249	0.422171354	37.12104885	Repeat region: hr12; 9 copies of P-I and 8 copies P-II repeat				0	0
103764	SNV	1	C	T		Homozygous	2884	2887	99.8960859	0.420837268	37.55929265	Repeat region: hr12; 9 copies of P-I and 8 copies P-II repeat				0	0
103787	SNV	1	A	G		Homozygous	3228	3244	99.50678175	0.444475603	37.366171	Repeat region: hr12; 9 copies of P-I and 8 copies P-II repeat				0	0
103804	Insertion	1	-	C		Homozygous	3378	3384	99.82269504	0.453891258	37.37981054	Repeat region: hr12; 9 copies of P-I and 8 copies P-II repeat				0	0
103818	Insertion	2	-	GA		Heterozygous	2717	3155	86.11727417	0.46177164	37.49742435	Repeat region: hr12; 9 copies of P-I and 8 copies P-II repeat				0	0
103818	MNV	2	CG	GA		Heterozygous	427	3203	13.33125195	0.397826087	36.97546756	Repeat region: hr12; 9 copies of P-I and 8 copies P-II repeat				0	0
103819	SNV	1	G	A		Heterozygous	2773	3203	86.57508586	0.462039752	37.48938628	Repeat region: hr12; 9 copies of P-I and 8 copies P-II repeat				0	0
103821	Insertion	3	-	TTG		Heterozygous	2731	3155	86.56101426	0.460971524	37.45917246	Repeat region: hr12; 9 copies of P-I and 8 copies P-II repeat				0	0
103823	SNV	1	T	G		Heterozygous	3170	3586	88.39933073	0.467584624	37.64763407	Repeat region: hr12; 9 copies of P-I and 8 copies P-II repeat				0	0
103830	SNV	1	A	G		Homozygous	3394	3398	99.8822837	0.460776439	37.6449617	Repeat region: hr12; 9 copies of P-I and 8 copies P-II repeat				0	0
103836	SNV	1	T	G		Homozygous	3485	3490	99.85673352	0.465122332	37.5107604	Repeat region: hr12; 9 copies of P-I and 8 copies P-II repeat				0	0
103844	SNV	1	C	T		Homozygous	3630	3630	100	0.468889995	37.54435262	Repeat region: hr12; 9 copies of P-I and 8 copies P-II repeat				0	0
103877	SNV	1	C	T		Heterozygous	92	3518	2.615122229	0.393617021	36.32608696	Repeat region: hr12; 9 copies of P-I and 8 copies P-II repeat				0	0
103881	MNV	2	GA	AG		Heterozygous	94	3653	2.573227484	0.395833333	36.24459266	Repeat region: hr12; 9 copies of P-I and 8 copies P-II repeat				0	0
103885	SNV	1	G	C		Heterozygous	117	3635	3.218707015	0.385245902	35.58974359	Repeat region: hr12; 9 copies of P-I and 8 copies P-II repeat				0	0
103894	SNV	1	C	A		Heterozygous	61	3556	1.715410574	0.476190476	36.06557377	Repeat region: hr12; 9 copies of P-I and 8 copies P-II repeat				0	0
103894	SNV	1	C	G		Heterozygous	3335	3556	93.78515186	0.482211275	36.81769115	Repeat region: hr12; 9 copies of P-I and 8 copies P-II repeat				0	0
103902	SNV	1	G	T		Heterozygous	79	3532	2.236693092	0.487804878	36.64556962	Repeat region: hr12; 9 copies of P-I and 8 copies P-II repeat				0	0
103913	SNV	1	T	C		Heterozygous	116	3410	3.401759531	0.495798319	36.55172414	Repeat region: hr12; 9 copies of P-I and 8 copies P-II repeat				0	0
103917	MNV	2	AG	GA		Heterozygous	115	3329	3.454490838	0.5	36.7912971	Repeat region: hr12; 9 copies of P-I and 8 copies P-II repeat				0	0
103930	MNV	2	GA	AG		Heterozygous	2468	2921	84.49161246	0.468945241	37.499953	Repeat region: hr12; 9 copies of P-I and 8 copies P-II repeat				0	0
103931	SNV	1	A	G		Heterozygous	407	2893	14.06844106	0.466666667	36.56313899	Repeat region: hr12; 9 copies of P-I and 8 copies P-II repeat				0	0
103938	SNV	1	G	T		Heterozygous	2334	2720	85.80882353	0.467248908	37.33847472	Repeat region: hr12; 9 copies of P-I and 8 copies P-II repeat				0	0
103957	SNV	1	G	A		Heterozygous	1862	2580	72.17054264	0.468329177	37.20408163	Repeat region: hr12; 9 copies of P-I and 8 copies P-II repeat				0	0
103957	SNV	1	G	C		Heterozygous	27	2580	1.046511628	0.392857143	34.96296296	Repeat region: hr12; 9 copies of P-I and 8 copies P-II repeat				0	0
103966	MNV	2	GA	AG		Homozygous	2456	2477	99.15220024	0.476363636	37.24383703	Repeat region: hr12; 9 copies of P-I and 8 copies P-II repeat				0	0
103974	SNV	1	G	T		Homozygous	2529	2549	99.21537858	0.481195079	36.94978252	Repeat region: hr12; 9 copies of P-I and 8 copies P-II repeat				0	0
103993	SNV	1	G	A		Heterozygous	1341	2477	54.13807025	0.458646617	37	Repeat region: hr12; 9 copies of P-I and 8 copies P-II repeat				0	0
103993	SNV	1	G	C		Heterozygous	1111	2477	44.85264433	0.433501684	36.89108911	Repeat region: hr12; 9 copies of P-I and 8 copies P-II repeat				0	0
104002	MNV	2	GA	AG		Heterozygous	1604	2547	62.97605026	0.461876029	37.23600825	Repeat region: hr12; 9 copies of P-I and 8 copies P-II repeat				0	0
104002	MNV	2	GA	CG		Heterozygous	937	2547	36.78837848	0.431884058	37.09383049	Repeat region: hr12; 9 copies of P-I and 8 copies P-II repeat				0	0
104010	SNV	1	G	T		Heterozygous	1713	2559	66.94021102	0.475279107	36.77466433	Repeat region: hr12; 9 copies of P-I and 8 copies P-II repeat				0	0
104029	SNV	1	G	C		Heterozygous	2100	2729	76.9512642	0.463811563	36.64095238	Repeat region: hr12; 9 copies of P-I and 8 copies P-II repeat				0	0
104038	MNV	2	GA	AG		Heterozygous	55	2881	1.909059354	0.343283582	37.12509046	Repeat region: hr12; 9 copies of P-I and 8 copies P-II repeat				0	0
104038	MNV	2	GA	CG		Heterozygous	2313	2881	80.28462339	0.462969996	36.78382352	Repeat region: hr12; 9 copies of P-I and 8 copies P-II repeat				0	0
104046	SNV	1	G	T		Heterozygous	40	3118	1.282873637	0.318181818	37.1	Repeat region: hr12; 9 copies of P-I and 8 copies P-II repeat				0	0
104079	SNV	1	G	C		Homozygous	3342	3345	99.9103139	0.428723404	37.31717534	Repeat region: hr12; 9 copies of P-I and 8 copies P-II repeat				0	0
104082	SNV	1	A	G		Homozygous	3281	3297	99.51471034	0.427060738	37.08960683	Repeat region: hr12; 9 copies of P-I and 8 copies P-II repeat				0	0
104084	SNV	1	T	C		Homozygous	3294	3298	99.87871437	0.426796326	37.31906497	Repeat region: hr12; 9 copies of P-I and 8 copies P-II repeat				0	0
104091	SNV	1	G	A		Homozygous	3454	3454	100	0.429154966	37.49392009	Repeat region: hr12; 9 copies of P-I and 8 copies P-II repeat				0	0
104101	SNV	1	A	G		Homozygous	3547	3558	99.69083755	0.435636183	37.13053284	Repeat region: hr12; 9 copies of P-I and 8 copies P-II repeat				0	0
104195	SNV	1	G	A		Homozygous	3832	3835	99.92177314	0.450927789	37.37578288	Repeat region: hr12; 9 copies of P-I and 8 copies P-II repeat				0	0
104213	SNV	1	C	T		Homozygous	3923	3950	99.3164557	0.437377478	37.3701249	Repeat region: hr12; 9 copies of P-I and 8 copies P-II repeat				0	0
104250	MNV	2	AG	GA		Homozygous	3955	3988	99.17251755	0.442555938	37.20682587	Repeat region: hr12; 9 copies of P-I and 8 copies P-II repeat				0	0
104262	SNV	1	G	A		Homozygous	4185	4186	99.97611085	0.449989938	37.34432497	Repeat region: hr12; 9 copies of P-I and 8 copies P-II repeat				0	0
104297	SNV	1	T	C		Homozygous	4343	4365	99.49599084	0.422694482	37.25328114	Repeat region: hr12; 9 copies of P-I and 8 copies P-II repeat				0	0
104302	SNV	1	A	G		Homozygous	4386	4399	99.70447829	0.427145325	37.35408117	Repeat region: hr12; 9 copies of P-I and 8 copies P-II repeat				0	0
104306	MNV	2	CT	TC		Homozygous	4302	4303	99.9767604	0.427587564	37.44618779	Repeat region: hr12; 9 copies of P-I and 8 copies P-II repeat				0	0
104355	Deletion	1	A	-		Heterozygous	4485	4615	97.18309859	0.421282246	37.09877369	Repeat region: hr12; 9 copies of P-I and 8 copies P-II repeat				0	0
104491	SNV	1	G	A		Homozygous	4738	4742	99.91564741	0.47769217	37.56922752	Repeat region: hr12; 9 copies of P-I and 8 copies P-II repeat				0	0
104524	SNV	1	G	A		Homozygous	4703	4703	100	0.458113756	37.4690623	Repeat region: hr12; 9 copies of P-I and 8 copies P-II repeat				0	0
104542	SNV	1	G	A		Homozygous	4614	4615	99.97833153	0.45669145	37.32531426	Repeat region: hr12; 9 copies of P-I and 8 copies P-II repeat				0	0
104680	Deletion	14	TAGAGTAAATAGAA	-		Heterozygous	2723	4704	57.88690476	0.460491368	37.43779917	Repeat region: hr12; 9 copies of P-I and 8 copies P-II repeat				0	0
104682	SNV	1	G	A		Heterozygous	995	3538	28.12323347	0.4875	36.69346734	Repeat region: hr12; 9 copies of P-I and 8 copies P-II repeat				0	0
104721	SNV	1	C	T		Homozygous	4268	4273	99.88298619	0.482483098	37.58973758	Repeat region: hr12; 9 copies of P-I and 8 copies P-II repeat				0	0
104760	Insertion	1	-	A		Heterozygous	90	4761	1.890359168	0.401960784	37.25555556	Repeat region: hr12; 9 copies of P-I and 8 copies P-II repeat				0	0
104760	Insertion	2	-	AA		Heterozygous	4141	4763	86.94100357	0.452830189	37.52221686	Repeat region: hr12; 9 copies of P-I and 8 copies P-II repeat				0	0
104760	Insertion	3	-	AAA		Heterozygous	119	4845	2.456140351	0.467153285	37.77591036	Repeat region: hr12; 9 copies of P-I and 8 copies P-II repeat				0	0
104838	SNV	1	G	T		Homozygous	4981	4982	99.97992774	0.471548908	37.42983337	CDS: SlnVgp106, Gene: SlnVgp106	NP_258374.1:c.745C>A			1	0
104872	SNV	1	G	A		Homozygous	4842	4843	99.97935164	0.471508969	37.45807518	CDS: SlnVgp106, Gene: SlnVgp106	NP_258374.1:c.711C>T			1	0
104884	SNV	1	G	A		Homozygous	4774	4816	99.12790698	0.485053381	37.2222455	CDS: SlnVgp106, Gene: SlnVgp106	NP_258374.1:c.699C>T			1	0
104905	SNV	1	G	A		Homozygous	4815	4815	100	0.489425449	37.36863967	CDS: SlnVgp106, Gene: SlnVgp106	NP_258374.1:c.678C>T			1	0
105163	SNV	1	G	A		Homozygous	4583	4586	99.93458352	0.497045931	37.27449269	CDS: SlnVgp106, Gene: SlnVgp106	NP_258374.1:c.420C>T			1	0
105385	SNV	1	A	G		Homozygous	4918	4926	99.83759643	0.491349481	37.33306222	CDS: SlnVgp106, Gene: SlnVgp106	NP_258374.1:c.198T>C			1	0
105415	SNV	1	T	G		Homozygous	4941	4949	99.83835118	0.480756014	37.29123659	CDS: SlnVgp106, Gene: SlnVgp106	NP_258374.1:c.168A>C			1	0
105453	SNV	1	T	C		Homozygous	4409	4427	99.59340411	0.448119709	37.47085507	CDS: SlnVgp106, Gene: SlnVgp106	NP_258374.1:c.130A>G	NP_258374.1:p.Asn44Asp		1	1
105479	Insertion	2	-	GT		Heterozygous	1615	3370	47.92284866	0.435632184	37.71733746	CDS: SlnVgp106, Gene: SlnVgp106	NP_258374.1:c.104_105insAC	NP_258374.1:p.Asp36fs		1	1
105479	SNV	1	A	G		Heterozygous	1738	3370	51.5727003	0.347779561	37.26634357	CDS: SlnVgp106, Gene: SlnVgp106	NP_258374.1:c.104T>C	NP_258374.1:p.Ile35Thr		1	1
105480	Insertion	3	-	TTT		Heterozygous	1612	3371	47.81963809	0.435808866	37.62179487	CDS: SlnVgp106, Gene: SlnVgp106	NP_258374.1:c.103_104insAAA	NP_258374.1:p.Lys34_Ile35insLys		1	1
105481	SNV	1	C	A		Heterozygous	1742	3370	51.69139466	0.347036839	37.08495982	CDS: SlnVgp106, Gene: SlnVgp106	NP_258374.1:c.102G>T	NP_258374.1:p.Lys34Asn		1	1
105482	Insertion	13	-	GAAAATATGATTT		Heterozygous	1609	3371	47.73064373	0.43656286	37.62045226	CDS: SlnVgp106, Gene: SlnVgp106	NP_258374.1:c.101_102insAAATCATATTTTC	NP_258374.1:p.Ile35fs		1	1
105487	SNV	1	G	A		Homozygous	3240	4763	68.0243544	0.435160065	37.53024691	CDS: SlnVgp106, Gene: SlnVgp106	NP_258374.1:c.96C>T			1	0
105529	SNV	1	T	C		Homozygous	4296	4311	99.65205289	0.418336369	37.26210428	CDS: SlnVgp106, Gene: SlnVgp106	NP_258374.1:c.54A>G			1	0
105532	SNV	1	A	C		Homozygous	4358	4366	99.81676592	0.420255183	37.27971547	CDS: SlnVgp106, Gene: SlnVgp106	NP_258374.1:c.51T>G	NP_258374.1:p.Asp17Glu		1	1
105712	SNV	1	A	T		Homozygous	3819	3821	99.94765768	0.490793362	37.3115999	CDS: SlnVgp107, Gene: SlnVgp107	NP_258375.1:c.102A>T			1	0
105969	SNV	1	C	T		Homozygous	3207	3209	99.93767529	0.49110617	37.11256626	CDS: SlnVgp107, Gene: SlnVgp107	NP_258375.1:c.359C>T	NP_258375.1:p.Ala120Val		1	1
105991	SNV	1	G	A		Homozygous	3213	3216	99.90671642	0.486030429	37.47432306	CDS: SlnVgp107, Gene: SlnVgp107	NP_258375.1:c.381G>A			1	0
106107	SNV	1	T	C		Homozygous	3228	3237	99.72196478	0.439606742	37.35377943	CDS: SlnVgp107, Gene: SlnVgp107	NP_258375.1:c.497T>C	NP_258375.1:p.Val166Ala		1	1
106215	Insertion	1	-	A		Heterozygous	34	3274	1.038485034	0.425	36.85294118					0	0
106215	Insertion	2	-	AA		Heterozygous	2894	3275	88.36641221	0.376615191	37.61230131					0	0
106325	SNV	1	A	G		Homozygous	3716	3720	99.89247312	0.472281704	37.52099031	CDS: SlnVgp108, Gene: SlnVgp108	NP_258376.1:c.105A>G			1	0
106469	SNV	1	G	A		Homozygous	4173	4173	100	0.495204337	37.50107836	CDS: SlnVgp108, Gene: SlnVgp108	NP_258376.1:c.249G>A			1	0
106538	SNV	1	C	T		Homozygous	4558	4559	99.97806537	0.4917231	37.41904344	CDS: SlnVgp108, Gene: SlnVgp108	NP_258376.1:c.318C>T			1	0
106557	Deletion	1	A	-		Homozygous	4460	4652	95.87274291	0.488185976	37.03542601	CDS: SlnVgp108, Gene: SlnVgp108	NP_258376.1:c.337delA	NP_258376.1:p.Ile115fs		1	1
106648	SNV	1	C	T		Homozygous	4637	4637	100	0.42793955	37.29674358	CDS: SlnVgp109, Gene: SlnVgp109	NP_258377.1:c.1171G>A	NP_258377.1:p.Val391Met		1	1
106817	SNV	1	G	A		Homozygous	4353	4356	99.93112948	0.489707047	36.87250172	CDS: SlnVgp109, Gene: SlnVgp109	NP_258377.1:c.1002C>T			1	0
106904	SNV	1	A	T		Homozygous	4375	4376	99.97714808	0.48066959	37.31702857	CDS: SlnVgp109, Gene: SlnVgp109	NP_258377.1:c.915T>A			1	0
106906	SNV	1	G	A		Homozygous	4375	4376	99.97714808	0.48057382	37.336	CDS: SlnVgp109, Gene: SlnVgp109	NP_258377.1:c.913C>T	NP_258377.1:p.Leu305Phe		1	1
106946	SNV	1	C	T		Homozygous	4453	4454	99.97754827	0.45926502	37.46058837	CDS: SlnVgp109, Gene: SlnVgp109	NP_258377.1:c.873G>A			1	0
106948	SNV	1	C	T		Homozygous	4454	4454	100	0.459175739	37.32061069	CDS: SlnVgp109, Gene: SlnVgp109	NP_258377.1:c.871G>A	NP_258377.1:p.Ala291Thr		1	1
107055	SNV	1	G	A		Homozygous	4300	4300	100	0.453284374	37.42116279	CDS: SlnVgp109, Gene: SlnVgp109	NP_258377.1:c.764C>T	NP_258377.1:p.Ala255Val		1	1
107411	SNV	1	C	A		Homozygous	3528	3529	99.97166336	0.46614053	37.40731293	CDS: SlnVgp109, Gene: SlnVgp109	NP_258377.1:c.408G>T			1	0
107459	SNV	1	C	T		Homozygous	3595	3599	99.88885802	0.498256104	37.03365786	CDS: SlnVgp109, Gene: SlnVgp109	NP_258377.1:c.360G>A			1	0
107475	SNV	1	C	T		Homozygous	3600	3601	99.97222994	0.481933715	37.2325	CDS: SlnVgp109, Gene: SlnVgp109	NP_258377.1:c.344G>A	NP_258377.1:p.Arg115Lys		1	1
107806	SNV	1	A	C		Homozygous	4379	4382	99.93153811	0.464222701	37.23407171	CDS: SlnVgp109, Gene: SlnVgp109	NP_258377.1:c.13T>G	NP_258377.1:p.Phe5Val		1	1
107850	SNV	1	A	C		Homozygous	4496	4504	99.82238011	0.471929488	37.51423488					0	0
107866	Insertion	1	-	T		Homozygous	4291	4487	95.63182527	0.493640218	37.26986716					0	0
107941	SNV	1	G	A		Homozygous	4401	4402	99.97728305	0.421229492	37.46898432	CDS: SlnVgp110, Gene: SlnVgp110	NP_258378.1:c.1095C>T			1	0
108016	SNV	1	T	C		Homozygous	4370	4371	99.97712194	0.479150275	37.26887872	CDS: SlnVgp110, Gene: SlnVgp110	NP_258378.1:c.1020A>G			1	0
108166	SNV	1	G	A		Homozygous	4455	4455	100	0.439414634	37.47295174	CDS: SlnVgp110, Gene: SlnVgp110	NP_258378.1:c.870C>T			1	0
108238	SNV	1	G	T		Homozygous	4403	4405	99.95459705	0.480792317	37.46786282	CDS: SlnVgp110, Gene: SlnVgp110	NP_258378.1:c.798C>A			1	0
108250	SNV	1	G	C		Homozygous	4296	4302	99.86052999	0.491441534	37.40526071	CDS: SlnVgp110, Gene: SlnVgp110	NP_258378.1:c.786C>G	NP_258378.1:p.Asp262Glu		1	1
108252	SNV	1	C	G		Homozygous	4283	4302	99.55834496	0.490690939	37.32897502	CDS: SlnVgp110, Gene: SlnVgp110	NP_258378.1:c.784G>C	NP_258378.1:p.Asp262His		1	1
108300	SNV	1	T	C		Homozygous	4405	4413	99.81871743	0.471923536	37.35346198	CDS: SlnVgp110, Gene: SlnVgp110	NP_258378.1:c.736A>G	NP_258378.1:p.Arg246Gly		1	1
108517	SNV	1	T	C		Homozygous	4490	4507	99.62280896	0.485927967	37.26547884	CDS: SlnVgp110, Gene: SlnVgp110	NP_258378.1:c.519A>G			1	0
108634	Deletion	9	GTCGTCGTC	-		Heterozygous	2723	3892	69.96402878	0.452411576	37.36896408	CDS: SlnVgp110, Gene: SlnVgp110	NP_258378.1:c.394_402delGACGACGAC	NP_258378.1:p.Asp132_Asp134del		1	1
108738	SNV	1	T	C		Homozygous	3940	3946	99.84794729	0.474064051	37.16725888	CDS: SlnVgp110, Gene: SlnVgp110	NP_258378.1:c.298A>G	NP_258378.1:p.Lys100Glu		1	1
108766	SNV	1	G	T		Heterozygous	3131	4489	69.74827356	0.463793103	37.23091664	CDS: SlnVgp110, Gene: SlnVgp110	NP_258378.1:c.270C>A	NP_258378.1:p.Asn90Lys		1	1
108770	SNV	1	A	G		Heterozygous	1366	4452	30.68283917	0.48714479	37.28477306	CDS: SlnVgp110, Gene: SlnVgp110	NP_258378.1:c.266T>C	NP_258378.1:p.Val89Ala		1	1
108773	Deletion	6	ATTTGT	-		Heterozygous	1462	4668	31.31962296	0.484299517	37.32623034	CDS: SlnVgp110, Gene: SlnVgp110	NP_258378.1:c.258_263delACAAAT	NP_258378.1:p.Lys86_Ile88delinsAsn		1	1
108780	SNV	1	T	C		Heterozygous	1389	4296	32.33240223	0.48069241	37.66594672	CDS: SlnVgp110, Gene: SlnVgp110	NP_258378.1:c.256A>G	NP_258378.1:p.Lys86Glu		1	1
108802	SNV	1	G	A		Heterozygous	1848	4704	39.28571429	0.415198792	37.39177489	CDS: SlnVgp110, Gene: SlnVgp110	NP_258378.1:c.234C>T			1	0
108871	SNV	1	A	G		Homozygous	4227	4233	99.85825656	0.39039228	37.21551928	CDS: SlnVgp110, Gene: SlnVgp110	NP_258378.1:c.165T>C			1	0
108987	SNV	1	G	A		Homozygous	4269	4271	99.95317256	0.477633478	37.18060436	CDS: SlnVgp110, Gene: SlnVgp110	NP_258378.1:c.49C>T	NP_258378.1:p.Pro17Ser		1	1
109134	SNV	1	C	T		Homozygous	4249	4249	100	0.465934513	37.26782772	CDS: SlnVgp111, Gene: SlnVgp111	NP_258379.1:c.138C>T			1	0
109501	SNV	1	G	A		Homozygous	4018	4020	99.95024876	0.478522337	37.45843703	CDS: SlnVgp112, Gene: SlnVgp112	NP_258380.1:c.41C>T	NP_258380.1:p.Ser14Leu		1	1
109512	SNV	1	C	T		Homozygous	3977	3977	100	0.484347826	37.42997234	CDS: SlnVgp112, Gene: SlnVgp112	NP_258380.1:c.30G>A			1	0
109668	SNV	1	A	T		Homozygous	3838	3841	99.92189534	0.44	37.26810839	CDS: SlnVgp113, Gene: SlnVgp113	NP_258381.1:c.126A>T			1	0
109682	SNV	1	T	C		Homozygous	3856	3861	99.87049987	0.42780027	37.40560166	CDS: SlnVgp113, Gene: SlnVgp113	NP_258381.1:c.140T>C	NP_258381.1:p.Met47Thr		1	1
109716	SNV	1	A	G		Homozygous	3797	3806	99.76353127	0.465175277	37.31103503	CDS: SlnVgp113, Gene: SlnVgp113	NP_258381.1:c.174A>G			1	0
109851	SNV	1	A	T		Homozygous	3768	3769	99.97346776	0.47535545	37.27070064	CDS: SlnVgp113, Gene: SlnVgp113	NP_258381.1:c.309A>T	NP_258381.1:p.Arg103Ser		1	1
109992	SNV	1	C	T		Homozygous	3914	3917	99.92341077	0.476547016	37.31042412	CDS: SlnVgp113, Gene: SlnVgp113	NP_258381.1:c.450C>T			1	0
110013	SNV	1	C	T		Homozygous	3874	3874	100	0.481216458	36.69747031	CDS: SlnVgp113, Gene: SlnVgp113	NP_258381.1:c.471C>T			1	0
110021	MNV	2	GG	AA		Homozygous	3812	3812	100	0.475767918	37.54965237	CDS: SlnVgp113, Gene: SlnVgp113	NP_258381.1:c.479_480delGGinsAA	NP_258381.1:p.Arg160Gln		1	1
110400	SNV	1	G	A		Homozygous	3431	3433	99.94174192	0.435944459	37.24628388	CDS: SlnVgp113, Gene: SlnVgp113	NP_258381.1:c.858G>A			1	0
110425	SNV	1	T	G		Homozygous	3511	3514	99.91462721	0.411493073	37.25064084	CDS: SlnVgp113, Gene: SlnVgp113	NP_258381.1:c.883T>G	NP_258381.1:p.Ser295Ala		1	1
110512	SNV	1	G	A		Homozygous	3735	3738	99.91974318	0.426495116	37.41338688	CDS: SlnVgp113, Gene: SlnVgp113	NP_258381.1:c.970G>A	NP_258381.1:p.Asp324Asn		1	1
110631	SNV	1	C	T		Homozygous	4070	4071	99.97543601	0.492120954	37.55331695	CDS: SlnVgp113, Gene: SlnVgp113	NP_258381.1:c.1089C>T			1	0
110643	SNV	1	C	T		Homozygous	4060	4061	99.97537552	0.493092455	37.35123153	CDS: SlnVgp113, Gene: SlnVgp113	NP_258381.1:c.1101C>T			1	0
110770	Insertion	1	-	T		Heterozygous	285	4203	6.780870807	0.43768997	37.36140346					0	0
110770	Insertion	2	-	TT		Heterozygous	1180	4204	28.06850618	0.407348243	37.4042373					0	0
110779	Deletion	1	A	-		Heterozygous	2143	3779	56.70812384	0.48774408	37.54829678					0	0
110782	Deletion	5	TAACA	-		Heterozygous	2088	3798	54.97630332	0.496163683	37.327502					0	0
110783	Deletion	4	AACA	-		Heterozygous	61	3788	1.610348469	0.378787879	37.23001885					0	0
110789	SNV	1	A	T		Heterozygous	2174	3606	60.28840821	0.498563808	37.76908924					0	0
110791	Deletion	12	ACATTTTAAAAA	-		Heterozygous	194	3662	5.297651557	0.458515284	37.6504068					0	0
110792	Deletion	1	C	-		Heterozygous	2186	3489	62.6540556	0.499591837	37.59242706					0	0
110794	Deletion	1	T	-		Heterozygous	887	3531	25.1203625	0.443844492	35.6281434					0	0
110794	Replacement	4	TTTT	C		Heterozygous	2295	3548	64.6843292	0.495842782	37.2476903					0	0
110800	SNV	1	A	T		Heterozygous	2208	3308	66.74727932	0.495750708	37.60235507					0	0
110802	SNV	1	A	T		Heterozygous	2299	2501	91.92323071	0.480874317	37.60069595					0	0
110912	Deletion	1	G	-		Heterozygous	47	4146	1.133622769	0.38	34.63829787	CDS: SlnVgp114, Gene: SlnVgp114	NP_258382.1:c.528delC	NP_258382.1:p.Phe176fs		1	1
110912	SNV	1	G	A		Heterozygous	4099	4146	98.86637723	0.492108108	37.41937058	CDS: SlnVgp114, Gene: SlnVgp114	NP_258382.1:c.528C>T			1	0
111227	SNV	1	C	T		Homozygous	4498	4539	99.09671734	0.458188825	37.53712761	CDS: SlnVgp114, Gene: SlnVgp114	NP_258382.1:c.213G>A			1	0
111368	SNV	1	C	T		Homozygous	4180	4181	99.97608228	0.497297297	37.18636364	CDS: SlnVgp114, Gene: SlnVgp114	NP_258382.1:c.72G>A			1	0
111517	SNV	1	G	A		Heterozygous	100	3752	2.665245203	0.480392157	35.91	CDS: SlnVgp115, Gene: SlnVgp115	NP_258383.1:c.251C>T	NP_258383.1:p.Thr84Ile		1	1
111524	SNV	1	T	C		Heterozygous	185	3704	4.994600432	0.484210526	36.81621622	CDS: SlnVgp115, Gene: SlnVgp115	NP_258383.1:c.244A>G	NP_258383.1:p.Ile82Val		1	1
111526	SNV	1	A	C		Heterozygous	193	3682	5.241716458	0.46969697	37.08290155	CDS: SlnVgp115, Gene: SlnVgp115	NP_258383.1:c.242T>G	NP_258383.1:p.Val81Gly		1	1
111527	Insertion	3	-	CGC		Heterozygous	2694	3572	75.41993281	0.492074199	37.46486018	CDS: SlnVgp115, Gene: SlnVgp115	NP_258383.1:c.241_242insGCG	NP_258383.1:p.Gly80_Val81insGly		1	1
111543	SNV	1	T	G		Heterozygous	222	3743	5.931071333	0.432314411	36.16216216	CDS: SlnVgp115, Gene: SlnVgp115	NP_258383.1:c.225A>C			1	0
111827	SNV	1	A	G		Homozygous	3875	3881	99.84540067	0.453892753	37.18812903	CDS: SlnVgp116, Gene: SlnVgp116	NP_258384.1:c.13A>G	NP_258384.1:p.Ser5Gly		1	1
111862	SNV	1	A	G		Homozygous	3959	3962	99.92428067	0.464690497	37.27734276	CDS: SlnVgp116, Gene: SlnVgp116	NP_258384.1:c.48A>G			1	0
111948	SNV	1	C	T		Heterozygous	429	4049	10.59520869	0.493877551	37.29370629	CDS: SlnVgp116, Gene: SlnVgp116	NP_258384.1:c.134C>T	NP_258384.1:p.Ser45Phe		1	1
112015	SNV	1	T	C		Homozygous	4168	4182	99.66523195	0.469662456	37.40978887	CDS: SlnVgp116, Gene: SlnVgp116	NP_258384.1:c.201T>C			1	0
112034	SNV	1	T	C		Homozygous	4137	4139	99.95167915	0.458788898	37.23954556	CDS: SlnVgp116, Gene: SlnVgp116	NP_258384.1:c.220T>C			1	0
112354	SNV	1	C	T		Homozygous	4095	4099	99.90241522	0.464946237	37.1973138	CDS: SlnVgp116, Gene: SlnVgp116	NP_258384.1:c.540C>T			1	0
112728	Insertion	1	-	C		Homozygous	4379	4385	99.8631699	0.485863244	37.3288422	Repeat region: hr13; 3 copies of P-I repeat				0	0
112754	SNV	1	G	A		Homozygous	4021	4023	99.95028586	0.484194123	37.37677195	Repeat region: hr13; 3 copies of P-I repeat				0	0
112806	Deletion	26	ACGAACATGTTTATGAAAAAGTCAGA	-		Heterozygous	489	3020	16.19205298	0.477954145	37.81372723	Repeat region: hr13; 3 copies of P-I repeat				0	0
112821	Deletion	1	A	-		Heterozygous	33	2582	1.278079009	0.307692308	37.50907689	Repeat region: hr13; 3 copies of P-I repeat				0	0
112830	Deletion	2	GA	-		Heterozygous	10	518	1.930501931	0.1	37.75762687	Repeat region: hr13; 3 copies of P-I repeat				0	0
112915	Insertion	1	-	T		Heterozygous	233	3927	5.933282404	0.417670683	37.63090129	Repeat region: hr13; 3 copies of P-I repeat				0	0
112915	Deletion	1	T	-		Heterozygous	117	4006	2.920619071	0.437037037	36.47008547	Repeat region: hr13; 3 copies of P-I repeat				0	0
112958	Insertion	1	-	T		Heterozygous	44	3912	1.124744376	0.282608696	37.5	CDS: SlnVgp117, Gene: SlnVgp117	NP_258385.1:c.5_6insT	NP_258385.1:p.Leu5fs		1	1
113009	SNV	1	A	G		Homozygous	3470	3475	99.85611511	0.366144866	37.13198847	CDS: SlnVgp117, Gene: SlnVgp117	NP_258385.1:c.57A>G			1	0
113128	SNV	1	G	T		Homozygous	3230	3233	99.90720693	0.452280996	37.23374613	CDS: SlnVgp117, CDS: SlnVgp118, Gene: SlnVgp117, Gene: SlnVgp118	NP_258386.1:c.[48G>T]; NP_258385.1:c.[176G>T]	NP_258385.1:p.[Arg59Leu]		1	1
113137	SNV	1	A	G		Homozygous	3246	3252	99.81549816	0.446235065	37.1857671	CDS: SlnVgp117, CDS: SlnVgp118, Gene: SlnVgp117, Gene: SlnVgp118	NP_258386.1:c.[57A>G]; NP_258385.1:c.[185A>G]	NP_258385.1:p.[Gln62Arg]		1	1
113147	SNV	1	G	A		Homozygous	3266	3269	99.90822882	0.447679209	37.4390692	CDS: SlnVgp117, CDS: SlnVgp118, Gene: SlnVgp117, Gene: SlnVgp118	NP_258386.1:c.[67G>A]; NP_258385.1:c.[195G>A]	NP_258386.1:p.[Ala23Thr]		1	1
113254	SNV	1	C	T		Homozygous	3286	3287	99.96957712	0.475352113	37.30371272	CDS: SlnVgp117, CDS: SlnVgp118, Gene: SlnVgp117, Gene: SlnVgp118	NP_258385.1:c.[302C>T]; NP_258386.1:c.[174C>T]	NP_258385.1:p.[Ser101Leu]		1	1
113392	SNV	1	C	T		Homozygous	3196	3198	99.93746091	0.461328232	37.23842303	CDS: SlnVgp118, Gene: SlnVgp118	NP_258386.1:c.312C>T			1	0
113637	Deletion	3	CGA	-		Heterozygous	2964	3262	90.86450031	0.472222222	36.5072593	CDS: SlnVgp118, Gene: SlnVgp118	NP_258386.1:c.557_559delCGA	NP_258386.1:p.Thr190del		1	1
113773	SNV	1	C	T		Homozygous	3070	3070	100	0.488245413	37.35863192	CDS: SlnVgp118, Gene: SlnVgp118	NP_258386.1:c.693C>T			1	0
113807	SNV	1	C	T		Homozygous	3036	3037	99.96707277	0.482788545	37.11495389	CDS: SlnVgp118, Gene: SlnVgp118	NP_258386.1:c.727C>T	NP_258386.1:p.Pro243Ser		1	1
114319	SNV	1	A	G		Homozygous	3111	3120	99.71153846	0.456528061	37.276117	CDS: SlnVgp118, Gene: SlnVgp118	NP_258386.1:c.1239A>G			1	0
114643	Insertion	1	-	C		Heterozygous	2147	3047	70.46275025	0.465236052	37.5412216	CDS: SlnVgp118, Gene: SlnVgp118	NP_258386.1:c.1562_1563insC	NP_258386.1:p.Arg521fs		1	1
114643	SNV	1	A	C		Heterozygous	887	3047	29.11060059	0.482428115	37.09581514	CDS: SlnVgp118, Gene: SlnVgp118	NP_258386.1:c.1563A>C	NP_258386.1:p.Arg521Ser		1	1
114644	Replacement	9	A	GCGGCGGCG		Heterozygous	2085	3048	68.40551181	0.463069438	37.65371703	CDS: SlnVgp118, Gene: SlnVgp118	NP_258386.1:c.1564delAinsGCGGCGGCG	NP_258386.1:p.Ser522fs		1	1
114817	SNV	1	C	T		Homozygous	3585	3587	99.9442431	0.470805617	37.30069735	CDS: SlnVgp118, Gene: SlnVgp118	NP_258386.1:c.1737C>T			1	0
114859	SNV	1	T	C		Homozygous	3499	3519	99.43165672	0.474714104	36.80908831	CDS: SlnVgp118, Gene: SlnVgp118	NP_258386.1:c.1779T>C			1	0
115237	SNV	1	T	C		Homozygous	3807	3814	99.81646565	0.439472445	37.23693197	CDS: SlnVgp118, Gene: SlnVgp118	NP_258386.1:c.2157T>C			1	0
115300	SNV	1	G	A		Homozygous	3676	3677	99.97280392	0.436812515	37.20946681	CDS: SlnVgp118, Gene: SlnVgp118	NP_258386.1:c.2220G>A			1	0
115309	SNV	1	G	A		Homozygous	3633	3633	100	0.436578171	37.19020094	CDS: SlnVgp118, Gene: SlnVgp118	NP_258386.1:c.2229G>A			1	0
115531	Insertion	6	-	TAAACT		Heterozygous	2972	3922	75.77766446	0.458456099	37.45244504	CDS: SlnVgp118, Gene: SlnVgp118	NP_258386.1:c.2450_2451insTAAACT	NP_258386.1:p.Asn817_Asn818insLysLeu		1	1
115534	Deletion	1	T	-		Heterozygous	390	3523	11.0701107	0.398584906	37.26410256	CDS: SlnVgp118, Gene: SlnVgp118	NP_258386.1:c.2454delT	NP_258386.1:p.Asn818fs		1	1
115536	SNV	1	T	C		Heterozygous	391	3531	11.07335033	0.4	37.657289	CDS: SlnVgp118, Gene: SlnVgp118	NP_258386.1:c.2456T>C	NP_258386.1:p.Ile819Thr		1	1
115538	Deletion	2	AG	-		Heterozygous	391	3541	11.04207851	0.4	37.48081841	CDS: SlnVgp118, Gene: SlnVgp118	NP_258386.1:c.2458_2459delAG	NP_258386.1:p.Ser820fs		1	1
115542	Deletion	2	CC	-		Heterozygous	393	3545	11.08603667	0.398126464	37.45292621	CDS: SlnVgp118, Gene: SlnVgp118	NP_258386.1:c.2462_2463delCC	NP_258386.1:p.Thr821fs		1	1
115545	SNV	1	A	T		Heterozygous	394	3548	11.1048478	0.39953271	37.62182741	CDS: SlnVgp118, Gene: SlnVgp118	NP_258386.1:c.2465A>T	NP_258386.1:p.Lys822Ile		1	1
115547	Deletion	1	G	-		Heterozygous	391	3554	11.00168824	0.4	37.35805627	CDS: SlnVgp118, Gene: SlnVgp118	NP_258386.1:c.2467delG	NP_258386.1:p.Val823fs		1	1
115549	SNV	1	C	T		Heterozygous	391	3557	10.99240933	0.4	37.71099744	CDS: SlnVgp118, Gene: SlnVgp118	NP_258386.1:c.2469C>T			1	0
115552	Deletion	3	TTA	-		Heterozygous	390	3539	11.02006216	0.400943396	37.4974359	CDS: SlnVgp118, Gene: SlnVgp118	NP_258386.1:c.2472_2474delTTA	NP_258386.1:p.Tyr825del		1	1
115558	Replacement	2	TA	C		Heterozygous	390	3442	11.33062173	0.398584906	37.43846154	CDS: SlnVgp118, Gene: SlnVgp118	NP_258386.1:c.2478_2479delTAinsC	NP_258386.1:p.Asn828fs		1	1
115563	SNV	1	A	G		Heterozygous	397	3341	11.88266986	0.39675174	37.50881612	CDS: SlnVgp118, Gene: SlnVgp118	NP_258386.1:c.2483A>G	NP_258386.1:p.Asn828Ser		1	1
115565	SNV	1	T	C		Heterozygous	395	3309	11.93714113	0.396270396	37.71898734	CDS: SlnVgp118, Gene: SlnVgp118	NP_258386.1:c.2485T>C	NP_258386.1:p.Tyr829His		1	1
115567	Replacement	3	TAC	GT		Heterozygous	404	3340	12.09580838	0.399103139	37.65028408	CDS: SlnVgp118, Gene: SlnVgp118	NP_258386.1:c.2487_2489delTACinsGT	NP_258386.1:p.Tyr829fs		1	1
115569	SNV	1	C	T		Heterozygous	2856	3273	87.25939505	0.450183374	37.4812122	CDS: SlnVgp118, Gene: SlnVgp118	NP_258386.1:c.2489C>T	NP_258386.1:p.Thr830Ile		1	1
115572	Deletion	1	C	-		Heterozygous	408	3185	12.8100471	0.398648649	37.625	CDS: SlnVgp118, Gene: SlnVgp118	NP_258386.1:c.2492delC	NP_258386.1:p.Thr831fs		1	1
115578	MNV	2	CT	AA		Heterozygous	396	3055	12.96235679	0.395348837	37.54419192	CDS: SlnVgp118, Gene: SlnVgp118	NP_258386.1:c.2498_2499delCTinsAA	NP_258386.1:p.Thr833Lys		1	1
115580	MNV	2	AC	GA		Heterozygous	1710	2158	79.24003707	0.475961539	37.70463393	CDS: SlnVgp118, Gene: SlnVgp118	NP_258386.1:c.2500_2501delACinsGA	NP_258386.1:p.Thr834Asp		1	1
115581	SNV	1	C	A		Heterozygous	423	2157	19.61057024	0.38012959	37.62056507	CDS: SlnVgp118, Gene: SlnVgp118	NP_258386.1:c.2501C>A	NP_258386.1:p.Thr834Asn		1	1
115584	Deletion	1	C	-		Heterozygous	24	2117	1.133679736	0.269230769	37.50474453	CDS: SlnVgp118, Gene: SlnVgp118	NP_258386.1:c.2504delC	NP_258386.1:p.Thr835fs		1	1
115584	Deletion	2	CT	-		Heterozygous	1665	3712	44.85452586	0.472392638	37.58986849	CDS: SlnVgp118, Gene: SlnVgp118	NP_258386.1:c.2504_2505delCT	NP_258386.1:p.Thr835fs		1	1
115587	SNV	1	C	T		Homozygous	3733	3749	99.57321953	0.466420494	37.23412805	CDS: SlnVgp118, Gene: SlnVgp118	NP_258386.1:c.2507C>T	NP_258386.1:p.Thr836Ile		1	1
115590	Deletion	1	C	-		Heterozygous	1503	3652	41.15553122	0.418661756	37.69793746	CDS: SlnVgp118, Gene: SlnVgp118	NP_258386.1:c.2510delC	NP_258386.1:p.Thr837fs		1	1
115593	Deletion	2	CT	-		Heterozygous	1495	3748	39.88794023	0.416152898	37.78239036	CDS: SlnVgp118, Gene: SlnVgp118	NP_258386.1:c.2513_2514delCT	NP_258386.1:p.Thr838fs		1	1
115597	SNV	1	T	A		Heterozygous	1486	3802	39.08469227	0.413515189	37.79407806	CDS: SlnVgp118, Gene: SlnVgp118	NP_258386.1:c.2517T>A			1	0
115599	Deletion	1	A	-		Heterozygous	1484	3858	38.46552618	0.412531017	37.49730458	CDS: SlnVgp118, Gene: SlnVgp118	NP_258386.1:c.2519delA	NP_258386.1:p.Asp840fs		1	1
115601	Deletion	1	A	-		Heterozygous	1486	3898	38.1221139	0.412019827	37.53566622	CDS: SlnVgp118, Gene: SlnVgp118	NP_258386.1:c.2521delA	NP_258386.1:p.Asn841fs		1	1
115604	Deletion	2	TA	-		Heterozygous	1476	3965	37.22572509	0.41235184	37.43089431	CDS: SlnVgp118, Gene: SlnVgp118	NP_258386.1:c.2524_2525delTA	NP_258386.1:p.Tyr842fs		1	1
115608	SNV	1	A	G		Heterozygous	1476	3967	37.2069574	0.411360799	37.54200542	CDS: SlnVgp118, Gene: SlnVgp118	NP_258386.1:c.2528A>G	NP_258386.1:p.Asn843Ser		1	1
115610	SNV	1	A	C		Heterozygous	1469	3967	37.03050164	0.411654135	37.27365555	CDS: SlnVgp118, Gene: SlnVgp118	NP_258386.1:c.2530A>C	NP_258386.1:p.Ser844Arg		1	1
115612	SNV	1	T	C		Heterozygous	1485	3968	37.42439516	0.411035338	37.57575758	CDS: SlnVgp118, Gene: SlnVgp118	NP_258386.1:c.2532T>C			1	0
115614	MNV	2	TT	GC		Heterozygous	1480	3970	37.27959698	0.411069652	37.47850273	CDS: SlnVgp118, Gene: SlnVgp118	NP_258386.1:c.2534_2535delTTinsGC	NP_258386.1:p.Ile845Ser		1	1
115618	MNV	4	CCGC	TATT		Heterozygous	1484	3965	37.42749054	0.411655301	37.80262936	CDS: SlnVgp118, Gene: SlnVgp118	NP_258386.1:c.2538_2541delCCGCinsTATT	NP_258386.1:p.Arg847Ile		1	1
115624	SNV	1	C	T		Heterozygous	2083	4444	46.87218722	0.425771476	37.52280365	CDS: SlnVgp118, Gene: SlnVgp118	NP_258386.1:c.2544C>T			1	0
115641	SNV	1	G	C		Heterozygous	2392	4683	51.07836857	0.444045911	37.1985786	CDS: SlnVgp118, Gene: SlnVgp118	NP_258386.1:c.2561G>C	NP_258386.1:p.Ser854Thr		1	1
115644	SNV	1	G	C		Heterozygous	2464	4724	52.15918713	0.448347826	37.08919839	CDS: SlnVgp118, Gene: SlnVgp118	NP_258386.1:c.2564G>C	NP_258386.1:p.Ser855Thr		1	1
115977	SNV	1	G	A		Homozygous	4657	4660	99.93562232	0.493539124	37.45479923	CDS: SlnVgp119, Gene: SlnVgp119	NP_258387.1:c.597C>T			1	0
116091	SNV	1	G	A		Homozygous	3745	3762	99.54811271	0.451771885	37.43337784	CDS: SlnVgp119, Gene: SlnVgp119	NP_258387.1:c.483C>T			1	0
116095	Insertion	9	-	GATGATGAT		Heterozygous	62	3532	1.755379388	0.420289855	37.55017921	CDS: SlnVgp119, Gene: SlnVgp119	NP_258387.1:c.479_480insATCATCATC	NP_258387.1:p.Ser160_Cys161insSerSerSer		1	1
116095	Insertion	12	-	GATGATGATGAT		Heterozygous	2119	3537	59.90952785	0.490916955	37.64507629	CDS: SlnVgp119, Gene: SlnVgp119	NP_258387.1:c.479_480insATCATCATCATC	NP_258387.1:p.Ser160_Cys161insSerSerSerSer		1	1
116242	SNV	1	A	G		Homozygous	4181	4188	99.83285578	0.4871633	37.19971299	CDS: SlnVgp119, Gene: SlnVgp119	NP_258387.1:c.332T>C	NP_258387.1:p.Val111Ala		1	1
116611	Deletion	6	TACTAC	-		Homozygous	4160	5094	81.66470357	0.491832669	37.33125606					0	0
116686	SNV	1	T	C		Homozygous	5017	5025	99.84079602	0.488025456	37.35200319	CDS: SlnVgp120, Gene: SlnVgp120	NP_258388.1:c.516A>G			1	0
116882	SNV	1	C	G		Homozygous	4826	4831	99.89650176	0.494967332	37.27248239	CDS: SlnVgp120, Gene: SlnVgp120	NP_258388.1:c.320G>C	NP_258388.1:p.Ser107Thr		1	1
117082	SNV	1	A	G		Homozygous	5119	5135	99.68841285	0.450076805	37.10861496	CDS: SlnVgp120, Gene: SlnVgp120	NP_258388.1:c.120T>C			1	0
117245	SNV	1	C	T		Homozygous	4428	4428	100	0.490275371	37.54652213					0	0
117342	Insertion	2	-	AC		Heterozygous	3474	3893	89.23709222	0.405528785	37.61753273					0	0
117346	SNV	1	G	A		Heterozygous	192	3875	4.95483871	0.44278607	36.38020833					0	0
117411	Insertion	1	-	A		Heterozygous	3722	4069	91.47210617	0.370176274	37.52740462					0	0
117458	SNV	1	A	G		Homozygous	3911	3914	99.92335207	0.432910245	37.3630785	CDS: SlnVgp121, Gene: SlnVgp121	NP_258389.1:c.1564T>C			1	0
117610	SNV	1	T	C		Homozygous	3245	3250	99.84615385	0.48822563	37.28382126	CDS: SlnVgp121, Gene: SlnVgp121	NP_258389.1:c.1412A>G	NP_258389.1:p.Lys471Arg		1	1
117624	SNV	1	T	C		Homozygous	3159	3163	99.87353778	0.497038082	37.40202596	CDS: SlnVgp121, Gene: SlnVgp121	NP_258389.1:c.1398A>G	NP_258389.1:p.Ile466Met		1	1
117897	SNV	1	T	C		Homozygous	3189	3201	99.62511715	0.494303973	37.2201317	CDS: SlnVgp121, Gene: SlnVgp121	NP_258389.1:c.1125A>G			1	0
118053	SNV	1	A	G		Homozygous	3276	3282	99.81718464	0.465687583	37.30128205	CDS: SlnVgp121, Gene: SlnVgp121	NP_258389.1:c.969T>C			1	0
118071	SNV	1	G	A		Homozygous	3209	3227	99.44220638	0.477851606	37.48956061	CDS: SlnVgp121, Gene: SlnVgp121	NP_258389.1:c.951C>T			1	0
118215	SNV	1	G	A		Homozygous	3455	3457	99.94214637	0.476007185	37.35311143	CDS: SlnVgp121, Gene: SlnVgp121	NP_258389.1:c.807C>T			1	0
118278	SNV	1	C	A		Homozygous	3371	3374	99.91108477	0.479676915	36.87985761	CDS: SlnVgp121, Gene: SlnVgp121	NP_258389.1:c.744G>T			1	0
118344	SNV	1	G	A		Homozygous	3460	3461	99.97110662	0.481766821	37.06271676	CDS: SlnVgp121, Gene: SlnVgp121	NP_258389.1:c.678C>T			1	0
118584	SNV	1	T	C		Homozygous	3910	3916	99.84678243	0.487535848	37.1342711	CDS: SlnVgp121, Gene: SlnVgp121	NP_258389.1:c.438A>G			1	0
118614	SNV	1	G	A		Homozygous	4081	4084	99.92654261	0.480777267	37.37147758	CDS: SlnVgp121, Gene: SlnVgp121	NP_258389.1:c.408C>T			1	0
118793	Insertion	2	-	GA		Heterozygous	3264	3893	83.84279476	0.49326288	37.5926777	CDS: SlnVgp121, Gene: SlnVgp121	NP_258389.1:c.229_230insTC	NP_258389.1:p.Asn77fs		1	1
118793	SNV	1	T	G		Heterozygous	617	3893	15.84895967	0.479104478	36.84602917	CDS: SlnVgp121, Gene: SlnVgp121	NP_258389.1:c.229A>C	NP_258389.1:p.Asn77His		1	1
118794	Insertion	1	-	G		Heterozygous	3261	3892	83.78725591	0.493125331	37.59552092	CDS: SlnVgp121, Gene: SlnVgp121	NP_258389.1:c.228_229insC	NP_258389.1:p.Asn77fs		1	1
118798	SNV	1	C	T		Heterozygous	114	4034	2.825979177	0.421487603	36.09649123	CDS: SlnVgp121, Gene: SlnVgp121	NP_258389.1:c.224G>A	NP_258389.1:p.Arg75His		1	1
118835	SNV	1	G	A		Homozygous	3963	3965	99.94955864	0.496297909	37.222054	CDS: SlnVgp121, Gene: SlnVgp121	NP_258389.1:c.187C>T			1	0
119053	Deletion	4	CACA	-		Heterozygous	2817	3504	80.39383562	0.494519665	37.07082351					0	0
119056	SNV	1	A	C		Heterozygous	165	3430	4.810495627	0.420454546	36.45449477					0	0
119230	SNV	1	A	G		Homozygous	3510	3512	99.94305239	0.44317315	37.302849	CDS: SlnVgp122, Gene: SlnVgp122	NP_258390.1:c.78A>G			1	0
119308	SNV	1	G	A		Homozygous	3623	3623	100	0.480570585	37.27297819	CDS: SlnVgp122, Gene: SlnVgp122	NP_258390.1:c.156G>A			1	0
119436	SNV	1	G	C		Heterozygous	72	3613	1.992803764	0.460526316	35.68055556	CDS: SlnVgp122, Gene: SlnVgp122	NP_258390.1:c.284G>C	NP_258390.1:p.Gly95Ala		1	1
119439	MNV	2	CC	GT		Heterozygous	73	3560	2.050561798	0.454545455	36.72256019	CDS: SlnVgp122, Gene: SlnVgp122	NP_258390.1:c.287_288delCCinsGT	NP_258390.1:p.Ala96Gly		1	1
119441	Insertion	3	-	GGT		Heterozygous	2964	3437	86.23799825	0.499696602	37.27069273	CDS: SlnVgp122, Gene: SlnVgp122	NP_258390.1:c.288_289insGGT	NP_258390.1:p.Gly98_Val99insGly		1	1
119450	SNV	1	C	A		Homozygous	3585	3586	99.97211378	0.480606663	37.36206416	CDS: SlnVgp122, Gene: SlnVgp122	NP_258390.1:c.298C>A	NP_258390.1:p.Leu100Ile		1	1
119500	SNV	1	T	C		Homozygous	3752	3761	99.76070194	0.49859221	37.40378465	CDS: SlnVgp122, Gene: SlnVgp122	NP_258390.1:c.348T>C			1	0
119617	SNV	1	T	C		Homozygous	3853	3860	99.81865285	0.46002291	37.23877498	CDS: SlnVgp122, Gene: SlnVgp122	NP_258390.1:c.465T>C			1	0
119824	Deletion	9	GACGACGAC	-		Heterozygous	2949	4298	68.61330852	0.489957395	37.23775081	CDS: SlnVgp122, Gene: SlnVgp122	NP_258390.1:c.672_680delGACGACGAC	NP_258390.1:p.Thr228_Thr230del		1	1
119901	Insertion	1	-	T		Heterozygous	62	4309	1.438848921	0.492753623	37.51612902					0	0
119901	Insertion	2	-	TT		Heterozygous	3804	4309	88.28034347	0.498079964	37.39524185					0	0
119978	SNV	1	C	A		Homozygous	4295	4298	99.93020009	0.48197923	37.15436554	CDS: SlnVgp123, Gene: SlnVgp123	NP_258391.1:c.172G>T	NP_258391.1:p.Asp58Tyr		1	1
120162	Deletion	2	AA	-		Homozygous	3830	4083	93.8035758	0.476396807	37.08302872					0	0
120586	SNV	1	C	T		Homozygous	3317	3317	100	0.450253401	37.33976485	CDS: SlnVgp124, Gene: SlnVgp124	NP_258392.1:c.1167G>A			1	0
120707	SNV	1	C	T		Homozygous	3186	3188	99.93726474	0.499304976	37.39799121	CDS: SlnVgp124, Gene: SlnVgp124	NP_258392.1:c.1046G>A	NP_258392.1:p.Arg349Gln		1	1
120718	SNV	1	G	A		Homozygous	3177	3179	99.93708713	0.5	37.41800441	CDS: SlnVgp124, Gene: SlnVgp124	NP_258392.1:c.1035C>T			1	0
120853	SNV	1	C	T		Homozygous	2949	2951	99.93222636	0.494655582	37.31536114	CDS: SlnVgp124, Gene: SlnVgp124	NP_258392.1:c.900G>A			1	0
120868	SNV	1	A	G		Homozygous	2975	2986	99.6316142	0.490477586	37.40840336	CDS: SlnVgp124, Gene: SlnVgp124	NP_258392.1:c.885T>C			1	0
120871	SNV	1	C	A		Homozygous	2975	2976	99.96639785	0.486707567	37.37277311	CDS: SlnVgp124, Gene: SlnVgp124	NP_258392.1:c.882G>T			1	0
120994	SNV	1	C	T		Homozygous	2751	2753	99.92735198	0.462344466	36.95892403	CDS: SlnVgp124, Gene: SlnVgp124	NP_258392.1:c.759G>A			1	0
121000	SNV	1	G	A		Homozygous	2778	2779	99.96401583	0.474570781	37.3837293	CDS: SlnVgp124, Gene: SlnVgp124	NP_258392.1:c.753C>T			1	0
121024	SNV	1	C	T		Homozygous	2793	2796	99.89270386	0.498871332	37.45828858	CDS: SlnVgp124, Gene: SlnVgp124	NP_258392.1:c.729G>A			1	0
121252	SNV	1	T	A		Homozygous	2788	2789	99.96414485	0.482322413	37.08680057	CDS: SlnVgp124, Gene: SlnVgp124	NP_258392.1:c.501A>T			1	0
121790	SNV	1	G	A		Homozygous	2731	4218	64.74632527	0.486529319	37.49615525	Repeat region: hr14; 2 copies of P-I repeat				0	0
121820	Deletion	3	GAG	-		Heterozygous	2012	4658	43.19450408	0.416141236	37.14804442	Repeat region: hr14; 2 copies of P-I repeat				0	0
121869	SNV	1	T	C		Heterozygous	3213	4721	68.05761491	0.49769025	37.38530968	Repeat region: hr14; 2 copies of P-I repeat				0	0
121907	SNV	1	C	T		Homozygous	2790	4227	66.00425834	0.468895079	37.22939068	Repeat region: hr14; 2 copies of P-I repeat				0	0
121982	SNV	1	C	G		Homozygous	3284	3293	99.72669299	0.46749801	37.36205847					0	0
121984	SNV	1	A	G		Homozygous	3290	3293	99.90889766	0.46807947	37.30759878					0	0
121993	SNV	1	C	A		Homozygous	3147	3147	100	0.475055432	37.55703845					0	0
121997	SNV	1	C	T		Homozygous	3061	3064	99.90208877	0.480319452	37.5782424					0	0
122001	SNV	1	G	C		Heterozygous	1214	2818	43.08019872	0.405384615	37.55436572					0	0
122001	Deletion	3	GAT	-		Heterozygous	1603	2818	56.88431512	0.46440678	37.57641921					0	0
122005	Deletion	2	TT	-		Homozygous	1778	1793	99.16341327	0.489460154	37.56917885					0	0
122009	SNV	1	T	G		Homozygous	1777	1790	99.27374302	0.488683128	37.8148565					0	0
122011	Deletion	1	C	-		Homozygous	1787	1790	99.83240223	0.487218814	37.45663123					0	0
122014	SNV	1	T	A		Homozygous	1777	1790	99.27374302	0.489197531	37.83117614					0	0
122017	Deletion	1	G	-		Heterozygous	1692	2402	70.44129892	0.463191832	37.43794326					0	0
122019	SNV	1	G	T		Heterozygous	1694	2419	70.02893758	0.46215781	37.78099174					0	0
122021	SNV	1	A	C		Heterozygous	1690	2421	69.80586534	0.461786868	37.39230769					0	0
122025	SNV	1	T	A		Heterozygous	1695	2421	70.01239157	0.461909871	37.70029499					0	0
122027	SNV	1	C	A		Heterozygous	1694	2421	69.97108633	0.46215781	37.58913813					0	0
122030	Insertion	1	-	G		Heterozygous	1693	2421	69.92978108	0.461331901	37.79208506					0	0
122031	SNV	1	A	T		Heterozygous	1694	2421	69.97108633	0.461621041	37.71664699					0	0
122035	Insertion	2	-	AG		Heterozygous	693	2392	28.97157191	0.41192053	37.41269841					0	0
122035	MNV	2	TA	AG		Heterozygous	1741	2487	70.00402091	0.463723998	37.69588973					0	0
122036	Insertion	2	-	TA		Heterozygous	694	2392	29.01337793	0.411375661	37.41066282					0	0
122038	MNV	2	AT	GA		Heterozygous	1745	2491	70.05218788	0.464068826	37.55546842					0	0
122039	Replacement	3	T	GCG		Heterozygous	719	2491	28.86391008	0.417596035	37.1646358					0	0
122041	SNV	1	A	C		Homozygous	1679	2397	70.0458907	0.461496746	37.68850506					0	0
122042	Insertion	1	-	C		Heterozygous	714	2397	29.78723404	0.416133163	37.31232493					0	0
122067	SNV	1	A	G		Homozygous	3208	3210	99.9376947	0.48395794	37.39806733	CDS: SlnVgp125, Gene: SlnVgp125	NP_258393.1:c.18A>G			1	0
122073	SNV	1	C	T		Homozygous	3182	3182	100	0.482308111	37.50565682	CDS: SlnVgp125, Gene: SlnVgp125	NP_258393.1:c.24C>T			1	0
122076	SNV	1	C	T		Homozygous	3100	3101	99.96775234	0.479329609	37.21096774	CDS: SlnVgp125, Gene: SlnVgp125	NP_258393.1:c.27C>T			1	0
122079	SNV	1	T	C		Homozygous	3037	3042	99.83563445	0.480868075	37.36812644	CDS: SlnVgp125, Gene: SlnVgp125	NP_258393.1:c.30T>C			1	0
122082	SNV	1	T	C		Homozygous	2979	2980	99.96644295	0.483899297	37.1074186	CDS: SlnVgp125, Gene: SlnVgp125	NP_258393.1:c.33T>C			1	0
122086	SNV	1	A	G		Homozygous	2799	2802	99.89293362	0.499841622	37.4244373	CDS: SlnVgp125, Gene: SlnVgp125	NP_258393.1:c.37A>G	NP_258393.1:p.Ile13Val		1	1
122088	MNV	2	AG	GA		Homozygous	2800	2802	99.92862241	0.5	37.27875	CDS: SlnVgp125, Gene: SlnVgp125	NP_258393.1:c.39_40delAGinsGA	NP_258393.1:p.Ile13_Val14delinsMetIle		1	1
122100	SNV	1	T	G		Homozygous	3184	3188	99.87452949	0.491668943	37.48335427	CDS: SlnVgp125, Gene: SlnVgp125	NP_258393.1:c.51T>G			1	0
122173	SNV	1	C	A		Homozygous	3297	3298	99.96967859	0.475785678	37.3569912	CDS: SlnVgp125, Gene: SlnVgp125	NP_258393.1:c.124C>A	NP_258393.1:p.Gln42Lys		1	1
122175	SNV	1	A	T		Homozygous	3299	3299	100	0.475810602	36.853592	CDS: SlnVgp125, Gene: SlnVgp125	NP_258393.1:c.126A>T	NP_258393.1:p.Gln42His		1	1
122179	SNV	1	G	C		Homozygous	3341	3344	99.91028708	0.477047933	37.50434002	CDS: SlnVgp125, Gene: SlnVgp125	NP_258393.1:c.130G>C	NP_258393.1:p.Asp44His		1	1
122181	SNV	1	T	A		Homozygous	3344	3344	100	0.477192093	37.6312799	CDS: SlnVgp125, Gene: SlnVgp125	NP_258393.1:c.132T>A	NP_258393.1:p.Asp44Glu		1	1
122187	SNV	1	T	A		Homozygous	3401	3401	100	0.472208437	37.58806233	CDS: SlnVgp125, Gene: SlnVgp125	NP_258393.1:c.138T>A			1	0
122190	SNV	1	A	T		Homozygous	3417	3419	99.94150336	0.469790382	37.23675739	CDS: SlnVgp125, Gene: SlnVgp125	NP_258393.1:c.141A>T			1	0
122193	SNV	1	T	A		Homozygous	3448	3450	99.94202899	0.47030066	37.35034803	CDS: SlnVgp125, Gene: SlnVgp125	NP_258393.1:c.144T>A			1	0
122209	MNV	3	GCT	CAG		Homozygous	3139	3141	99.93632601	0.459319728	37.54985664	CDS: SlnVgp125, Gene: SlnVgp125	NP_258393.1:c.160_162delGCTinsCAG	NP_258393.1:p.Ala54Gln		1	1
122213	SNV	1	G	A		Homozygous	3141	3141	100	0.459216966	37.44157911	CDS: SlnVgp125, Gene: SlnVgp125	NP_258393.1:c.164G>A	NP_258393.1:p.Trp55*		1	1
122220	SNV	1	A	C		Homozygous	3139	3141	99.93632601	0.459194777	37.58235107	CDS: SlnVgp125, Gene: SlnVgp125	NP_258393.1:c.171A>C	NP_258393.1:p.Lys57Asn		1	1
122222	SNV	1	A	T		Homozygous	3138	3140	99.93630573	0.459172564	37.08126195	CDS: SlnVgp125, Gene: SlnVgp125	NP_258393.1:c.173A>T	NP_258393.1:p.Asn58Ile		1	1
122227	SNV	1	G	C		Homozygous	3093	3098	99.83860555	0.461177121	37.47300356	CDS: SlnVgp125, Gene: SlnVgp125	NP_258393.1:c.178G>C	NP_258393.1:p.Glu60Gln		1	1
122235	MNV	2	TG	AA		Homozygous	2442	2446	99.8364677	0.443287868	37.54853225	CDS: SlnVgp125, Gene: SlnVgp125	NP_258393.1:c.186_187delTGinsAA	NP_258393.1:p.Glu63Lys		1	1
122240	Replacement	2	G	AT		Homozygous	2438	2446	99.6729354	0.443206326	37.63289582	CDS: SlnVgp125, Gene: SlnVgp125	NP_258393.1:c.191delGinsAT	NP_258393.1:p.Gly64fs		1	1
122243	Replacement	3	CT	AAC		Homozygous	2429	2446	99.30498774	0.444083694	37.55784273	CDS: SlnVgp125, Gene: SlnVgp125	NP_258393.1:c.194_195delCTinsAAC	NP_258393.1:p.Ala65fs		1	1
122250	MNV	3	AGC	GTT		Homozygous	2439	2446	99.71381848	0.443047072	37.48308733	CDS: SlnVgp125, Gene: SlnVgp125	NP_258393.1:c.201_203delAGCinsGTT	NP_258393.1:p.Ala68Phe		1	1
122254	SNV	1	G	A		Homozygous	2446	2446	100	0.443369176	37.70523303	CDS: SlnVgp125, Gene: SlnVgp125	NP_258393.1:c.205G>A	NP_258393.1:p.Ala69Thr		1	1
122296	SNV	1	T	C		Homozygous	3376	3377	99.97038792	0.4973926	37.44135071	CDS: SlnVgp125, Gene: SlnVgp125	NP_258393.1:c.247T>C			1	0
122306	SNV	1	A	C		Homozygous	3296	3300	99.87878788	0.494108607	37.49666262	CDS: SlnVgp125, Gene: SlnVgp125	NP_258393.1:c.257A>C	NP_258393.1:p.Lys86Thr		1	1
122314	SNV	1	C	T		Homozygous	3112	3126	99.55214331	0.472902338	36.52602828	CDS: SlnVgp125, Gene: SlnVgp125	NP_258393.1:c.265C>T	NP_258393.1:p.Leu89Phe		1	1
122347	SNV	1	A	C		Homozygous	3002	3009	99.76736457	0.46263644	37.48834111	CDS: SlnVgp125, Gene: SlnVgp125	NP_258393.1:c.298A>C	NP_258393.1:p.Asn100His		1	1
122362	SNV	1	A	G		Homozygous	2929	2935	99.7955707	0.440561444	37.36087402	CDS: SlnVgp125, Gene: SlnVgp125	NP_258393.1:c.313A>G	NP_258393.1:p.Thr105Ala		1	1
122368	SNV	1	T	C		Homozygous	2900	2910	99.65635739	0.436253252	37.35034483	CDS: SlnVgp125, Gene: SlnVgp125	NP_258393.1:c.319T>C	NP_258393.1:p.Cys107Arg		1	1
122401	SNV	1	A	G		Homozygous	2708	2712	99.85250737	0.377139364	37.02363368	CDS: SlnVgp125, Gene: SlnVgp125	NP_258393.1:c.352A>G	NP_258393.1:p.Ser118Gly		1	1
122416	SNV	1	G	A		Homozygous	2696	2696	100	0.35078219	37.44658754	CDS: SlnVgp125, Gene: SlnVgp125	NP_258393.1:c.367G>A	NP_258393.1:p.Glu123Lys		1	1
122527	SNV	1	C	T		Homozygous	2214	2215	99.95485327	0.274578652	36.18473351	CDS: SlnVgp125, Gene: SlnVgp125	NP_258393.1:c.478C>T	NP_258393.1:p.Leu160Phe		1	1
122570	SNV	1	T	G		Homozygous	1958	1960	99.89795918	0.237767893	37.26302349	CDS: SlnVgp125, Gene: SlnVgp125	NP_258393.1:c.521T>G	NP_258393.1:p.Ile174Ser		1	1
122572	SNV	1	T	C		Homozygous	1951	1960	99.54081633	0.237940819	37.38749359	CDS: SlnVgp125, Gene: SlnVgp125	NP_258393.1:c.523T>C	NP_258393.1:p.*175Arg		1	1
122651	SNV	1	T	A		Homozygous	1295	1296	99.92283951	0.17287234	37.5992278	CDS: SlnVgp125, Gene: SlnVgp125	NP_258393.1:c.602T>A	NP_258393.1:p.Leu201His		1	1
122654	Insertion	1	-	T		Homozygous	1190	1192	99.83221477	0.174891147	37.70084034	CDS: SlnVgp125, Gene: SlnVgp125	NP_258393.1:c.604_605insT	NP_258393.1:p.Gly202fs		1	1
122656	SNV	1	T	A		Homozygous	1192	1192	100	0.175235337	37.66275168	CDS: SlnVgp125, Gene: SlnVgp125	NP_258393.1:c.607T>A	NP_258393.1:p.*203Lys		1	1
123142	SNV	1	A	C		Homozygous	891	893	99.77603583	0.204716981	37.61054994	CDS: SlnVgp125, Gene: SlnVgp125	NP_258393.1:c.1093A>C	NP_258393.1:p.Asn365His		1	1
123167	MNV	2	CA	GG		Homozygous	1047	1047	100	0.216706068	37.45176695	CDS: SlnVgp125, Gene: SlnVgp125	NP_258393.1:c.1118_1119delCAinsGG	NP_258393.1:p.Ser373Trp		1	1
123311	SNV	1	A	C		Homozygous	1322	1323	99.92441421	0.495363592	37.21709531	CDS: SlnVgp125, Gene: SlnVgp125	NP_258393.1:c.1262A>C	NP_258393.1:p.Tyr421Ser		1	1
123424	SNV	1	C	T		Homozygous	1164	1164	100	0.236220472	37.65292096	CDS: SlnVgp125, Gene: SlnVgp125	NP_258393.1:c.1375C>T	NP_258393.1:p.Gln459*		1	1
123430	SNV	1	A	T		Homozygous	1123	1123	100	0.230821918	37.74799644	CDS: SlnVgp125, Gene: SlnVgp125	NP_258393.1:c.1381A>T	NP_258393.1:p.Lys461*		1	1
123433	Deletion	1	C	-		Heterozygous	12	1097	1.093892434	0.076923077	34.33333333	CDS: SlnVgp125, Gene: SlnVgp125	NP_258393.1:c.1384delC	NP_258393.1:p.Leu462fs		1	1
123433	SNV	1	C	T		Heterozygous	1085	1097	98.90610757	0.229403409	37.66635945	CDS: SlnVgp125, Gene: SlnVgp125	NP_258393.1:c.1384C>T	NP_258393.1:p.Leu462Phe		1	1
123445	SNV	1	A	G		Homozygous	1017	1019	99.80372915	0.191540303	37.57030482	CDS: SlnVgp125, Gene: SlnVgp125	NP_258393.1:c.1396A>G	NP_258393.1:p.Thr466Ala		1	1
123449	SNV	1	G	A		Homozygous	999	999	100	0.185761048	37.84284284	CDS: SlnVgp125, Gene: SlnVgp125	NP_258393.1:c.1400G>A	NP_258393.1:p.Arg467His		1	1
123479	SNV	1	A	G		Homozygous	797	800	99.625	0.144552319	37.64491844	CDS: SlnVgp125, Gene: SlnVgp125	NP_258393.1:c.1430A>G	NP_258393.1:p.Gln477Arg		1	1
123482	Deletion	1	T	-		Homozygous	757	757	100	0.145289444	37.77014531	CDS: SlnVgp125, Gene: SlnVgp125	NP_258393.1:c.1433delT	NP_258393.1:p.Val478fs		1	1
125234	SNV	1	T	A		Homozygous	2117	2119	99.90561586	0.192558496	37.426547					0	0
125335	SNV	1	A	G		Homozygous	3187	3196	99.718398	0.28122021	37.4367744	CDS: SlnVgp127, Gene: SlnVgp127	NP_258395.1:c.486T>C			1	0
125461	SNV	1	G	A		Homozygous	3700	3701	99.97298028	0.455333333	37.32405405	CDS: SlnVgp127, Gene: SlnVgp127	NP_258395.1:c.360C>T			1	0
125506	SNV	1	G	A		Homozygous	3917	3917	100	0.482169549	37.27776359	CDS: SlnVgp127, Gene: SlnVgp127	NP_258395.1:c.315C>T			1	0
125608	SNV	1	G	A		Homozygous	4230	4231	99.97636493	0.452122206	37.29196217	CDS: SlnVgp127, Gene: SlnVgp127	NP_258395.1:c.213C>T			1	0
125761	SNV	1	A	C		Homozygous	4405	4413	99.81871743	0.481353987	36.85085131	CDS: SlnVgp127, Gene: SlnVgp127	NP_258395.1:c.60T>G			1	0
126066	SNV	1	C	T		Homozygous	3977	3981	99.89952273	0.452752492	37.28463666	CDS: SlnVgp128, Gene: SlnVgp128	NP_258396.1:c.840G>A			1	0
126099	SNV	1	A	G		Homozygous	3800	3805	99.86859396	0.495286273	36.90842105	CDS: SlnVgp128, Gene: SlnVgp128	NP_258396.1:c.807T>C			1	0
126408	SNV	1	T	C		Homozygous	4224	4229	99.88176874	0.456048556	37.43110795	CDS: SlnVgp128, Gene: SlnVgp128	NP_258396.1:c.498A>G			1	0
126595	Deletion	3	TCG	-		Homozygous	3748	4037	92.84121873	0.449114522	36.71324265	CDS: SlnVgp128, Gene: SlnVgp128	NP_258396.1:c.309_311delCGA	NP_258396.1:p.Asp104del		1	1
126598	Insertion	1	-	T		Heterozygous	104	3978	2.614379085	0.381818182	36.24038462	CDS: SlnVgp128, Gene: SlnVgp128	NP_258396.1:c.308_309insA	NP_258396.1:p.Asp103fs		1	1
127281	SNV	1	G	A		Homozygous	3498	3500	99.94285714	0.495983415	37.25071469	CDS: SlnVgp129, Gene: SlnVgp129	NP_258397.1:c.307C>T			1	0
127795	SNV	1	G	A		Homozygous	3771	3772	99.97348887	0.472923359	37.16547335	CDS: SlnVgp130, Gene: SlnVgp130	NP_258398.1:c.142C>T			1	0
127799	SNV	1	C	T		Homozygous	3779	3779	100	0.466758368	37.16353533	CDS: SlnVgp130, Gene: SlnVgp130	NP_258398.1:c.138G>A			1	0
127857	SNV	1	A	G		Homozygous	3705	3710	99.86522911	0.496503497	37.31497976	CDS: SlnVgp130, Gene: SlnVgp130	NP_258398.1:c.80T>C	NP_258398.1:p.Ile27Thr		1	1
127869	Deletion	6	GATGAT	-		Heterozygous	2876	3424	83.9953271	0.494153846	37.13760638	CDS: SlnVgp130, Gene: SlnVgp130	NP_258398.1:c.63_68delATCATC	NP_258398.1:p.Ser22_Ser23del		1	1
128091	SNV	1	T	G		Homozygous	3857	3860	99.92227979	0.497082585	37.25382422	CDS: SlnVgp131, Gene: SlnVgp131	NP_258399.1:c.373A>C	NP_258399.1:p.Ile125Leu		1	1
128194	SNV	1	A	G		Homozygous	3408	3418	99.70743125	0.471854734	37.37382629	CDS: SlnVgp131, Gene: SlnVgp131	NP_258399.1:c.270T>C			1	0
128432	SNV	1	C	T		Homozygous	3489	3491	99.94270983	0.499874781	36.98996847	CDS: SlnVgp131, Gene: SlnVgp131	NP_258399.1:c.32G>A	NP_258399.1:p.Arg11Lys		1	1
128530	SNV	1	T	G		Homozygous	3537	3549	99.66187659	0.457150038	37.07916313	CDS: SlnVgp132, Gene: SlnVgp132	NP_258400.1:c.972A>C			1	0
128937	SNV	1	C	T		Homozygous	3610	3613	99.91696651	0.486963	37.39861496	CDS: SlnVgp132, Gene: SlnVgp132	NP_258400.1:c.565G>A	NP_258400.1:p.Ala189Thr		1	1
128994	Insertion	2	-	GA		Heterozygous	2508	3439	72.9281768	0.419992677	37.55342903	CDS: SlnVgp132, Gene: SlnVgp132	NP_258400.1:c.508_509insTC	NP_258400.1:p.Asn170fs		1	1
128994	SNV	1	T	G		Heterozygous	886	3439	25.76330329	0.443254818	37.15575621	CDS: SlnVgp132, Gene: SlnVgp132	NP_258400.1:c.508A>C	NP_258400.1:p.Asn170His		1	1
128995	Insertion	1	-	G		Heterozygous	2508	3439	72.9281768	0.419992677	37.58372958	CDS: SlnVgp132, Gene: SlnVgp132	NP_258400.1:c.507_508insC	NP_258400.1:p.Asn170fs		1	1
129000	SNV	1	G	T		Homozygous	3055	3456	88.39699074	0.386562218	37.03895254	CDS: SlnVgp132, Gene: SlnVgp132	NP_258400.1:c.502C>A	NP_258400.1:p.His168Asn		1	1
129004	SNV	1	G	A		Homozygous	3394	3419	99.26879204	0.401836349	37.17884502	CDS: SlnVgp132, Gene: SlnVgp132	NP_258400.1:c.498C>T			1	0
129046	SNV	1	A	G		Homozygous	3382	3386	99.88186651	0.399514432	37.36043761	CDS: SlnVgp132, Gene: SlnVgp132	NP_258400.1:c.456T>C			1	0
129058	SNV	1	C	T		Homozygous	3343	3344	99.97009569	0.407306434	36.89261143	CDS: SlnVgp132, Gene: SlnVgp132	NP_258400.1:c.444G>A			1	0
129166	SNV	1	T	C		Homozygous	3271	3276	99.84737485	0.41248227	37.34087435	CDS: SlnVgp132, Gene: SlnVgp132	NP_258400.1:c.336A>G			1	0
129190	SNV	1	C	T		Homozygous	3281	3283	99.93908011	0.428530994	37.3791527	CDS: SlnVgp132, Gene: SlnVgp132	NP_258400.1:c.312G>A			1	0
129426	SNV	1	C	T		Homozygous	3605	3605	100	0.434938893	37.40582524	CDS: SlnVgp132, Gene: SlnVgp132	NP_258400.1:c.76G>A	NP_258400.1:p.Val26Ile		1	1
129478	SNV	1	C	A		Homozygous	3690	3691	99.97290707	0.438401513	37.25121951	CDS: SlnVgp132, Gene: SlnVgp132	NP_258400.1:c.24G>T			1	0
129557	SNV	1	C	T		Homozygous	3907	3910	99.92327366	0.493497758	37.50985411	CDS: SlnVgp133, Gene: SlnVgp133	NP_258401.1:c.28C>T	NP_258401.1:p.Arg10*		1	1
129638	SNV	1	C	A		Homozygous	4106	4107	99.97565133	0.465184564	37.52703361	CDS: SlnVgp133, Gene: SlnVgp133	NP_258401.1:c.109C>A			1	0
129703	SNV	1	G	A		Homozygous	4109	4109	100	0.435412728	37.38963251	CDS: SlnVgp133, Gene: SlnVgp133	NP_258401.1:c.174G>A			1	0
129921	SNV	1	G	A		Homozygous	4025	4029	99.90071978	0.468001741	37.38658385	CDS: SlnVgp133, Gene: SlnVgp133	NP_258401.1:c.392G>A	NP_258401.1:p.Arg131His		1	1
129941	SNV	1	G	A		Homozygous	4218	4218	100	0.446358974	37.38359412	CDS: SlnVgp133, Gene: SlnVgp133	NP_258401.1:c.412G>A	NP_258401.1:p.Val138Ile		1	1
129970	SNV	1	A	G		Homozygous	4260	4272	99.71910112	0.459846651	37.41737089	CDS: SlnVgp133, Gene: SlnVgp133	NP_258401.1:c.441A>G			1	0
130099	SNV	1	A	G		Homozygous	4246	4270	99.43793911	0.469580983	37.28850683	CDS: SlnVgp133, Gene: SlnVgp133	NP_258401.1:c.570A>G			1	0
130251	SNV	1	T	C		Homozygous	4137	4154	99.5907559	0.460701826	37.08000967	CDS: SlnVgp134, Gene: SlnVgp134	NP_258402.1:c.672A>G			1	0
130284	SNV	1	G	A		Homozygous	4195	4195	100	0.490266908	37.4636472	CDS: SlnVgp134, Gene: SlnVgp134	NP_258402.1:c.639C>T			1	0
130467	SNV	1	G	A		Homozygous	3762	3762	100	0.459207459	37.42078682	CDS: SlnVgp134, Gene: SlnVgp134	NP_258402.1:c.456C>T			1	0
130569	SNV	1	A	G		Homozygous	3388	3389	99.97049277	0.47831835	37.41676505	CDS: SlnVgp134, Gene: SlnVgp134	NP_258402.1:c.354T>C			1	0
130620	SNV	1	A	G		Homozygous	3201	3214	99.5955196	0.472098214	37.16057482	CDS: SlnVgp134, Gene: SlnVgp134	NP_258402.1:c.303T>C			1	0
130650	SNV	1	G	T		Homozygous	3197	3199	99.93748046	0.491926503	37.15451986	CDS: SlnVgp134, Gene: SlnVgp134	NP_258402.1:c.273C>A			1	0
130772	SNV	1	C	T		Homozygous	3062	3063	99.96735227	0.475195823	36.60613978	CDS: SlnVgp134, Gene: SlnVgp134	NP_258402.1:c.151G>A	NP_258402.1:p.Val51Ile		1	1
131042	SNV	1	C	A		Homozygous	3177	3179	99.93708713	0.473174779	37.44161158	CDS: SlnVgp135, Gene: SlnVgp135	NP_258403.1:c.147C>A			1	0
131324	SNV	1	T	C		Homozygous	3005	3009	99.86706547	0.487338045	37.31613977	CDS: SlnVgp135, Gene: SlnVgp135	NP_258403.1:c.429T>C			1	0
131327	SNV	1	A	G		Homozygous	3010	3014	99.867286	0.489393047	37.35116279	CDS: SlnVgp135, Gene: SlnVgp135	NP_258403.1:c.432A>G			1	0
131441	SNV	1	C	T		Homozygous	2952	2952	100	0.477321157	37.37195122	CDS: SlnVgp135, Gene: SlnVgp135	NP_258403.1:c.546C>T			1	0
131624	SNV	1	G	A		Homozygous	3034	3035	99.96705107	0.496363107	37.13052076	CDS: SlnVgp135, Gene: SlnVgp135	NP_258403.1:c.729G>A			1	0
131882	SNV	1	G	A		Homozygous	3248	3250	99.93846154	0.499449642	37.1807266	CDS: SlnVgp135, Gene: SlnVgp135	NP_258403.1:c.987G>A			1	0
132002	SNV	1	A	C		Homozygous	3227	3239	99.62951528	0.496119882	37.03284785	CDS: SlnVgp135, Gene: SlnVgp135	NP_258403.1:c.1107A>C			1	0
132095	SNV	1	C	T		Homozygous	3509	3510	99.97150997	0.460014323	37.18694785	CDS: SlnVgp135, Gene: SlnVgp135, Repeat region: hr15; 3 copies of P-I and 26 copies of P-II repeat	NP_258403.1:c.1200C>T			1	0
132099	SNV	1	A	T		Homozygous	3514	3514	100	0.460658083	37.36539556	CDS: SlnVgp135, Gene: SlnVgp135, Repeat region: hr15; 3 copies of P-I and 26 copies of P-II repeat	NP_258403.1:c.1204A>T	NP_258403.1:p.Asn402Tyr		1	1
132194	SNV	1	T	C		Heterozygous	50	3012	1.66002656	0.454545455	35.08	Repeat region: hr15; 3 copies of P-I and 26 copies of P-II repeat				0	0
132196	SNV	1	A	G		Heterozygous	50	2981	1.6772895	0.436363636	35.86	Repeat region: hr15; 3 copies of P-I and 26 copies of P-II repeat				0	0
132202	Deletion	3	ATG	-		Heterozygous	2125	2355	90.23354565	0.431257835	36.94917313	Repeat region: hr15; 3 copies of P-I and 26 copies of P-II repeat				0	0
132207	SNV	1	C	A		Heterozygous	2132	2366	90.10989011	0.432319867	37.5206379	Repeat region: hr15; 3 copies of P-I and 26 copies of P-II repeat				0	0
132209	SNV	1	T	C		Heterozygous	2135	2366	90.23668639	0.432252702	37.66604307	Repeat region: hr15; 3 copies of P-I and 26 copies of P-II repeat				0	0
132210	SNV	1	A	G		Heterozygous	85	2371	3.584985238	0.348314607	36.85871285	Repeat region: hr15; 3 copies of P-I and 26 copies of P-II repeat				0	0
132213	Replacement	2	CT	A		Heterozygous	2123	2369	89.61587168	0.431438127	37.33184173	Repeat region: hr15; 3 copies of P-I and 26 copies of P-II repeat				0	0
132214	SNV	1	T	C		Heterozygous	87	2367	3.675538657	0.351648352	36.64367816	Repeat region: hr15; 3 copies of P-I and 26 copies of P-II repeat				0	0
132217	Deletion	1	T	-		Heterozygous	2128	2366	89.9408284	0.431846603	37.47979323	Repeat region: hr15; 3 copies of P-I and 26 copies of P-II repeat				0	0
132220	Deletion	1	G	-		Heterozygous	2136	2364	90.35532995	0.43207312	37.48361423	Repeat region: hr15; 3 copies of P-I and 26 copies of P-II repeat				0	0
132222	Deletion	1	C	-		Heterozygous	2132	2362	90.26248942	0.432556203	37.40290807	Repeat region: hr15; 3 copies of P-I and 26 copies of P-II repeat				0	0
132224	SNV	1	T	G		Heterozygous	2134	2358	90.50042409	0.432612313	37.6977507	Repeat region: hr15; 3 copies of P-I and 26 copies of P-II repeat				0	0
132226	SNV	1	T	C		Heterozygous	89	2358	3.774385072	0.35483871	36.26966292	Repeat region: hr15; 3 copies of P-I and 26 copies of P-II repeat				0	0
132227	SNV	1	C	G		Heterozygous	2130	2348	90.71550256	0.432083333	37.48028169	Repeat region: hr15; 3 copies of P-I and 26 copies of P-II repeat				0	0
132228	SNV	1	G	A		Heterozygous	104	2347	4.431188752	0.36036036	36.97115408	Repeat region: hr15; 3 copies of P-I and 26 copies of P-II repeat				0	0
132229	Replacement	3	TG	ACA		Heterozygous	2135	2354	90.69668649	0.432242022	37.68416239	Repeat region: hr15; 3 copies of P-I and 26 copies of P-II repeat				0	0
132230	SNV	1	G	A		Heterozygous	92	2345	3.923240938	0.354166667	37.10988075	Repeat region: hr15; 3 copies of P-I and 26 copies of P-II repeat				0	0
132242	SNV	1	G	A		Heterozygous	95	2339	4.061564771	0.353535354	37.06315789	Repeat region: hr15; 3 copies of P-I and 26 copies of P-II repeat				0	0
132246	SNV	1	T	C		Heterozygous	2133	2331	91.50579151	0.433208489	37.59774965	Repeat region: hr15; 3 copies of P-I and 26 copies of P-II repeat				0	0
132258	SNV	1	T	C		Heterozygous	2002	2107	95.0166113	0.434393193	37.47152847	Repeat region: hr15; 3 copies of P-I and 26 copies of P-II repeat				0	0
132260	SNV	1	A	G		Heterozygous	2010	2105	95.48693587	0.435383244	37.56368159	Repeat region: hr15; 3 copies of P-I and 26 copies of P-II repeat				0	0
132262	SNV	1	G	A		Heterozygous	2009	2105	95.43942993	0.434181169	37.6246889	Repeat region: hr15; 3 copies of P-I and 26 copies of P-II repeat				0	0
132271	SNV	1	T	C		Homozygous	1939	1950	99.43589744	0.435304991	37.52243424	Repeat region: hr15; 3 copies of P-I and 26 copies of P-II repeat				0	0
132274	SNV	1	A	G		Heterozygous	37	1920	1.927083333	0.35	36.86486486	Repeat region: hr15; 3 copies of P-I and 26 copies of P-II repeat				0	0
132278	Insertion	1	-	T		Heterozygous	132	1797	7.34557596	0.441176471	37.95454545	Repeat region: hr15; 3 copies of P-I and 26 copies of P-II repeat				0	0
132280	SNV	1	C	T		Heterozygous	154	157	98.08917197	0.487341772	37.82467532	Repeat region: hr15; 3 copies of P-I and 26 copies of P-II repeat				0	0
132282	Insertion	1	-	A		Homozygous	154	155	99.35483871	0.487341772	37.94805195	Repeat region: hr15; 3 copies of P-I and 26 copies of P-II repeat				0	0
132283	SNV	1	G	A		Homozygous	154	155	99.35483871	0.487341772	37.81168831	Repeat region: hr15; 3 copies of P-I and 26 copies of P-II repeat				0	0
132286	Insertion	4	-	TTTC		Heterozygous	152	155	98.06451613	0.487179487	37.89638158	Repeat region: hr15; 3 copies of P-I and 26 copies of P-II repeat				0	0
132287	Insertion	2	-	TG		Heterozygous	152	156	97.43589744	0.487179487	37.8125	Repeat region: hr15; 3 copies of P-I and 26 copies of P-II repeat				0	0
132289	MNV	2	TT	CA		Heterozygous	153	157	97.4522293	0.484076433	37.94444444	Repeat region: hr15; 3 copies of P-I and 26 copies of P-II repeat				0	0
132292	MNV	2	TG	GT		Heterozygous	153	157	97.4522293	0.484076433	37.7254902	Repeat region: hr15; 3 copies of P-I and 26 copies of P-II repeat				0	0
132296	Insertion	1	-	A		Heterozygous	154	157	98.08917197	0.487341772	37.85714286	Repeat region: hr15; 3 copies of P-I and 26 copies of P-II repeat				0	0
132297	SNV	1	C	G		Heterozygous	154	157	98.08917197	0.487341772	37.79220779	Repeat region: hr15; 3 copies of P-I and 26 copies of P-II repeat				0	0
132300	Replacement	4	AAA	CTTG		Heterozygous	154	157	98.08917197	0.487341772	37.7775974	Repeat region: hr15; 3 copies of P-I and 26 copies of P-II repeat				0	0
132304	Replacement	3	C	TAG		Heterozygous	154	156	98.71794872	0.487341772	37.84848485	Repeat region: hr15; 3 copies of P-I and 26 copies of P-II repeat				0	0
132314	SNV	1	G	A		Heterozygous	154	156	98.71794872	0.487341772	37.81818182	Repeat region: hr15; 3 copies of P-I and 26 copies of P-II repeat				0	0
132337	Deletion	4	ACTT	-		Heterozygous	2	156	1.282051282	0.5	37	Repeat region: hr15; 3 copies of P-I and 26 copies of P-II repeat				0	0
132338	SNV	1	C	T		Heterozygous	153	156	98.07692308	0.484076433	37.37254902	Repeat region: hr15; 3 copies of P-I and 26 copies of P-II repeat				0	0
132341	Insertion	8	-	GAAGTTGG		Heterozygous	152	156	97.43589744	0.487179487	37.35690789	Repeat region: hr15; 3 copies of P-I and 26 copies of P-II repeat				0	0
132348	SNV	1	G	A		Homozygous	156	157	99.36305732	0.487654321	37.58974359	Repeat region: hr15; 3 copies of P-I and 26 copies of P-II repeat				0	0
132350	SNV	1	G	A		Heterozygous	2	158	1.265822785	0.5	38	Repeat region: hr15; 3 copies of P-I and 26 copies of P-II repeat				0	0
132359	SNV	1	C	T		Heterozygous	2	159	1.257861635	0.5	38	Repeat region: hr15; 3 copies of P-I and 26 copies of P-II repeat				0	0
132372	SNV	1	G	A		Heterozygous	2	159	1.257861635	0.333333333	36	Repeat region: hr15; 3 copies of P-I and 26 copies of P-II repeat				0	0
132380	SNV	1	A	G		Heterozygous	3	158	1.898734177	0.25	38	Repeat region: hr15; 3 copies of P-I and 26 copies of P-II repeat				0	0
132382	SNV	1	G	A		Heterozygous	125	127	98.42519685	0.472868217	36.472	Repeat region: hr15; 3 copies of P-I and 26 copies of P-II repeat				0	0
132391	SNV	1	T	C		Heterozygous	3	89	3.370786517	0.4	38	Repeat region: hr15; 3 copies of P-I and 26 copies of P-II repeat				0	0
132394	SNV	1	A	G		Heterozygous	2	77	2.597402597	0.333333333	38	Repeat region: hr15; 3 copies of P-I and 26 copies of P-II repeat				0	0
132409	SNV	1	T	A		Heterozygous	2	23	8.695652174	0.333333333	38	Repeat region: hr15; 3 copies of P-I and 26 copies of P-II repeat				0	0
132413	SNV	1	G	T		Heterozygous	2	17	11.76470588	0.333333333	38	Repeat region: hr15; 3 copies of P-I and 26 copies of P-II repeat				0	0
132415	SNV	1	C	A		Heterozygous	2	15	13.33333333	0.333333333	38	Repeat region: hr15; 3 copies of P-I and 26 copies of P-II repeat				0	0
132417	SNV	1	C	G		Heterozygous	2	13	15.38461538	0.5	38	Repeat region: hr15; 3 copies of P-I and 26 copies of P-II repeat				0	0
132434	SNV	1	G	A		Homozygous	2109	2114	99.76348155	0.439693425	37.64722617	Repeat region: hr15; 3 copies of P-I and 26 copies of P-II repeat				0	0
132458	SNV	1	C	T		Homozygous	2480	2483	99.87917841	0.454022989	37.26612903	Repeat region: hr15; 3 copies of P-I and 26 copies of P-II repeat				0	0
132476	SNV	1	G	A		Homozygous	2765	2766	99.96384671	0.451430274	37.55081374	Repeat region: hr15; 3 copies of P-I and 26 copies of P-II repeat				0	0
132531	SNV	1	A	G		Homozygous	3329	3331	99.93995797	0.472607743	37.15049564	Repeat region: hr15; 3 copies of P-I and 26 copies of P-II repeat				0	0
132591	SNV	1	A	G		Homozygous	2959	2962	99.89871708	0.488603989	37.48496114	Repeat region: hr15; 3 copies of P-I and 26 copies of P-II repeat				0	0
132611	SNV	1	A	G		Homozygous	2575	2578	99.88363072	0.487512488	37.10135922	Repeat region: hr15; 3 copies of P-I and 26 copies of P-II repeat				0	0
132633	Deletion	2	GG	-		Heterozygous	213	218	97.70642202	0.479452055	37.66666667	Repeat region: hr15; 3 copies of P-I and 26 copies of P-II repeat				0	0
132636	Deletion	13	TAAATTTTGTCTT	-		Heterozygous	211	239	88.28451883	0.474654378	37.71563981	Repeat region: hr15; 3 copies of P-I and 26 copies of P-II repeat				0	0
132645	Deletion	1	T	-		Heterozygous	19	234	8.11965812	0.25	34.57894737	Repeat region: hr15; 3 copies of P-I and 26 copies of P-II repeat				0	0
132648	SNV	1	T	C		Heterozygous	24	237	10.12658228	0.24	36.91666667	Repeat region: hr15; 3 copies of P-I and 26 copies of P-II repeat				0	0
132671	Deletion	1	T	-		Heterozygous	228	247	92.30769231	0.472340426	37.77631579	Repeat region: hr15; 3 copies of P-I and 26 copies of P-II repeat				0	0
132674	SNV	1	T	G		Heterozygous	228	233	97.85407725	0.472340426	37.79824561	Repeat region: hr15; 3 copies of P-I and 26 copies of P-II repeat				0	0
132677	SNV	1	G	A		Heterozygous	15	234	6.41025641	0.411764706	36.4	Repeat region: hr15; 3 copies of P-I and 26 copies of P-II repeat				0	0
132677	Deletion	1	G	-		Heterozygous	213	234	91.02564103	0.47706422	37.79812207	Repeat region: hr15; 3 copies of P-I and 26 copies of P-II repeat				0	0
132680	Deletion	1	C	-		Heterozygous	213	234	91.02564103	0.47706422	37.57276995	Repeat region: hr15; 3 copies of P-I and 26 copies of P-II repeat				0	0
132681	MNV	2	AT	CC		Heterozygous	14	234	5.982905983	0.4	35.28571429	Repeat region: hr15; 3 copies of P-I and 26 copies of P-II repeat				0	0
132682	Replacement	7	TGTTAGA	C		Heterozygous	213	234	91.02564103	0.47706422	37.37519562	Repeat region: hr15; 3 copies of P-I and 26 copies of P-II repeat				0	0
132711	Deletion	1	G	-		Heterozygous	216	236	91.52542373	0.481981982	37.61574074	Repeat region: hr15; 3 copies of P-I and 26 copies of P-II repeat				0	0
132715	Deletion	5	ACGAA	-		Heterozygous	212	234	90.5982906	0.47706422	37.68867925	Repeat region: hr15; 3 copies of P-I and 26 copies of P-II repeat				0	0
132716	SNV	1	C	T		Heterozygous	10	233	4.291845494	0.090909091	37.6	Repeat region: hr15; 3 copies of P-I and 26 copies of P-II repeat				0	0
132716	Replacement	2	CG	T		Heterozygous	9	233	3.862660944	0.454545455	37.94444444	Repeat region: hr15; 3 copies of P-I and 26 copies of P-II repeat				0	0
132720	MNV	2	CA	AT		Heterozygous	9	236	3.813559322	0.454545455	37.72222222	Repeat region: hr15; 3 copies of P-I and 26 copies of P-II repeat				0	0
132724	SNV	1	T	C		Heterozygous	9	237	3.797468354	0.454545455	38	Repeat region: hr15; 3 copies of P-I and 26 copies of P-II repeat				0	0
132724	Deletion	2	TT	-		Heterozygous	213	239	89.12133891	0.474885845	37.43661972	Repeat region: hr15; 3 copies of P-I and 26 copies of P-II repeat				0	0
132726	Replacement	2	AG	C		Heterozygous	9	243	3.703703704	0.454545455	36.44444444	Repeat region: hr15; 3 copies of P-I and 26 copies of P-II repeat				0	0
132727	Deletion	1	G	-		Heterozygous	212	243	87.24279835	0.481651376	37.36792453	Repeat region: hr15; 3 copies of P-I and 26 copies of P-II repeat				0	0
132729	MNV	2	CC	AA		Heterozygous	9	250	3.6	0.454545455	37.72222222	Repeat region: hr15; 3 copies of P-I and 26 copies of P-II repeat				0	0
132731	Insertion	1	-	T		Heterozygous	212	250	84.8	0.481651376	37.51886792	Repeat region: hr15; 3 copies of P-I and 26 copies of P-II repeat				0	0
132732	Deletion	1	T	-		Heterozygous	9	255	3.529411765	0.454545455	37.77777778	Repeat region: hr15; 3 copies of P-I and 26 copies of P-II repeat				0	0
132734	SNV	1	A	G		Heterozygous	9	257	3.501945525	0.454545455	37.88888889	Repeat region: hr15; 3 copies of P-I and 26 copies of P-II repeat				0	0
132737	MNV	4	CTTT	AAAG		Heterozygous	9	258	3.488372093	0.454545455	37.94444444	Repeat region: hr15; 3 copies of P-I and 26 copies of P-II repeat				0	0
132743	Deletion	1	G	-		Heterozygous	9	257	3.501945525	0.454545455	37.88888889	Repeat region: hr15; 3 copies of P-I and 26 copies of P-II repeat				0	0
132745	SNV	1	G	A		Heterozygous	214	267	80.14981273	0.477272727	37.59345794	Repeat region: hr15; 3 copies of P-I and 26 copies of P-II repeat				0	0
132745	SNV	1	G	T		Heterozygous	3	267	1.123595506	0.25	37.66666667	Repeat region: hr15; 3 copies of P-I and 26 copies of P-II repeat				0	0
132747	SNV	1	A	G		Heterozygous	213	270	78.88888889	0.474885845	37.37558685	Repeat region: hr15; 3 copies of P-I and 26 copies of P-II repeat				0	0
132754	SNV	1	C	G		Heterozygous	24	276	8.695652174	0.428571429	37.25	Repeat region: hr15; 3 copies of P-I and 26 copies of P-II repeat				0	0
132757	SNV	1	T	A		Heterozygous	26	276	9.420289855	0.451612903	36.80769231	Repeat region: hr15; 3 copies of P-I and 26 copies of P-II repeat				0	0
132757	SNV	1	T	G		Heterozygous	248	276	89.85507246	0.465116279	37.60080645	Repeat region: hr15; 3 copies of P-I and 26 copies of P-II repeat				0	0
132761	SNV	1	A	T		Heterozygous	3	277	1.083032491	0.4	36.66666667	Repeat region: hr15; 3 copies of P-I and 26 copies of P-II repeat				0	0
132761	MNV	2	AT	CC		Heterozygous	24	277	8.664259928	0.428571429	37.1875	Repeat region: hr15; 3 copies of P-I and 26 copies of P-II repeat				0	0
132766	Insertion	1	-	A		Heterozygous	31	444	6.981981982	0.090909091	37.96774194	Repeat region: hr15; 3 copies of P-I and 26 copies of P-II repeat				0	0
132766	SNV	1	G	A		Heterozygous	411	444	92.56756757	0.368888889	37.47931873	Repeat region: hr15; 3 copies of P-I and 26 copies of P-II repeat				0	0
132767	Insertion	7	-	ACCGTTA		Heterozygous	29	444	6.531531532	0.096774194	37.81280788	Repeat region: hr15; 3 copies of P-I and 26 copies of P-II repeat				0	0
132774	SNV	1	T	C		Homozygous	283	502	56.37450199	0.207831325	37.50176678	Repeat region: hr15; 3 copies of P-I and 26 copies of P-II repeat				0	0
132777	SNV	1	A	G		Heterozygous	519	547	94.88117002	0.338514681	37.27745665	Repeat region: hr15; 3 copies of P-I and 26 copies of P-II repeat				0	0
132783	SNV	1	G	T		Heterozygous	129	610	21.14754098	0.246268657	37.1627907	Repeat region: hr15; 3 copies of P-I and 26 copies of P-II repeat				0	0
132793	SNV	1	C	A		Heterozygous	280	514	54.47470817	0.281420765	37.325	Repeat region: hr15; 3 copies of P-I and 26 copies of P-II repeat				0	0
132793	SNV	1	C	T		Heterozygous	8	514	1.556420234	0.3	37.875	Repeat region: hr15; 3 copies of P-I and 26 copies of P-II repeat				0	0
132799	SNV	1	T	G		Heterozygous	561	569	98.5940246	0.298682284	37.06595365	Repeat region: hr15; 3 copies of P-I and 26 copies of P-II repeat				0	0
132805	SNV	1	T	C		Heterozygous	16	655	2.442748092	0.166666667	36.43320198	Repeat region: hr15; 3 copies of P-I and 26 copies of P-II repeat				0	0
132806	SNV	1	C	A		Heterozygous	46	652	7.055214724	0.48	36.21739143	Repeat region: hr15; 3 copies of P-I and 26 copies of P-II repeat				0	0
132806	SNV	1	C	T		Heterozygous	568	652	87.11656442	0.288793103	37.57747326	Repeat region: hr15; 3 copies of P-I and 26 copies of P-II repeat				0	0
132806	Deletion	1	C	-		Heterozygous	12	652	1.840490798	0.083333333	34.50000003	Repeat region: hr15; 3 copies of P-I and 26 copies of P-II repeat				0	0
132809	SNV	1	G	A		Heterozygous	597	665	89.77443609	0.284541724	37.59966499	Repeat region: hr15; 3 copies of P-I and 26 copies of P-II repeat				0	0
132811	SNV	1	A	G		Heterozygous	581	670	86.71641791	0.288920056	37.51807229	Repeat region: hr15; 3 copies of P-I and 26 copies of P-II repeat				0	0
132821	SNV	1	G	A		Heterozygous	12	975	1.230769231	0.076923077	37.5	Repeat region: hr15; 3 copies of P-I and 26 copies of P-II repeat				0	0
132825	SNV	1	A	T		Heterozygous	15	1015	1.477832512	0.235294118	35.06666667	Repeat region: hr15; 3 copies of P-I and 26 copies of P-II repeat				0	0
132838	SNV	1	T	C		Heterozygous	388	1108	35.01805054	0.392220421	37.20876289	Repeat region: hr15; 3 copies of P-I and 26 copies of P-II repeat				0	0
132850	SNV	1	T	C		Heterozygous	1066	1120	95.17857143	0.362979031	37.22514071	Repeat region: hr15; 3 copies of P-I and 26 copies of P-II repeat				0	0
132852	SNV	1	T	A		Heterozygous	34	1127	3.016858918	0.45945946	35.88235294	Repeat region: hr15; 3 copies of P-I and 26 copies of P-II repeat				0	0
132858	Deletion	1	G	-		Heterozygous	662	1134	58.37742504	0.315789474	36.80966767	Repeat region: hr15; 3 copies of P-I and 26 copies of P-II repeat				0	0
132859	SNV	1	C	G		Heterozygous	22	1129	1.948627104	0.4	36.40936683	Repeat region: hr15; 3 copies of P-I and 26 copies of P-II repeat				0	0
132870	MNV	3	TTT	AAA		Heterozygous	661	1141	57.93163891	0.318634424	37.26075211	Repeat region: hr15; 3 copies of P-I and 26 copies of P-II repeat				0	0
132883	SNV	1	A	T		Heterozygous	17	1324	1.283987915	0.368421053	36.58823529	Repeat region: hr15; 3 copies of P-I and 26 copies of P-II repeat				0	0
132886	SNV	1	T	C		Heterozygous	22	1347	1.633259094	0.44	36.95454545	Repeat region: hr15; 3 copies of P-I and 26 copies of P-II repeat				0	0
132898	Insertion	3	-	AAA		Heterozygous	297	3139	9.461611978	0.347003155	37.7654321	Repeat region: hr15; 3 copies of P-I and 26 copies of P-II repeat				0	0
132898	SNV	1	C	T		Heterozygous	1990	3106	64.06954282	0.39874552	37.29652026	Repeat region: hr15; 3 copies of P-I and 26 copies of P-II repeat				0	0
132898	Deletion	1	C	-		Heterozygous	216	3106	6.954282035	0.414529915	37.1574157	Repeat region: hr15; 3 copies of P-I and 26 copies of P-II repeat				0	0
132899	Insertion	17	-	TTTTCGTGAACATGTTT		Heterozygous	295	3143	9.385937003	0.349206349	37.77347956	Repeat region: hr15; 3 copies of P-I and 26 copies of P-II repeat				0	0
132900	Deletion	2	TG	-		Heterozygous	217	3343	6.491175591	0.412765957	37.0875576	Repeat region: hr15; 3 copies of P-I and 26 copies of P-II repeat				0	0
132901	SNV	1	G	A		Heterozygous	99	3322	2.98013245	0.366972477	36.88888889	Repeat region: hr15; 3 copies of P-I and 26 copies of P-II repeat				0	0
132901	SNV	1	G	T		Heterozygous	492	3322	14.81035521	0.49470339	37.35569106	Repeat region: hr15; 3 copies of P-I and 26 copies of P-II repeat				0	0
132903	Deletion	9	ACATGTTAG	-		Heterozygous	213	3728	5.713519313	0.416309013	36.88082206	Repeat region: hr15; 3 copies of P-I and 26 copies of P-II repeat				0	0
132905	SNV	1	A	T		Heterozygous	603	3535	17.05799151	0.478016838	37.45771293	Repeat region: hr15; 3 copies of P-I and 26 copies of P-II repeat				0	0
132915	SNV	1	T	A		Heterozygous	2136	3694	57.82349756	0.352941177	37.50608614	Repeat region: hr15; 3 copies of P-I and 26 copies of P-II repeat				0	0
132918	SNV	1	C	A		Heterozygous	72	3705	1.943319838	0.28	37.17805029	Repeat region: hr15; 3 copies of P-I and 26 copies of P-II repeat				0	0
132918	MNV	2	CG	TA		Heterozygous	2171	3760	57.7393617	0.356635071	37.49860494	Repeat region: hr15; 3 copies of P-I and 26 copies of P-II repeat				0	0
132919	SNV	1	G	A		Heterozygous	59	3707	1.591583491	0.323076923	37.52024906	Repeat region: hr15; 3 copies of P-I and 26 copies of P-II repeat				0	0
132921	SNV	1	G	A		Heterozygous	60	3944	1.521298174	0.343283582	37.41666667	Repeat region: hr15; 3 copies of P-I and 26 copies of P-II repeat				0	0
132926	SNV	1	T	A		Heterozygous	59	4028	1.464746773	0.323076923	37.27118644	Repeat region: hr15; 3 copies of P-I and 26 copies of P-II repeat				0	0
132930	SNV	1	T	C		Heterozygous	135	4093	3.298314195	0.305555556	36.43703704	Repeat region: hr15; 3 copies of P-I and 26 copies of P-II repeat				0	0
132933	SNV	1	G	A		Heterozygous	68	4159	1.635008416	0.310810811	36.98529412	Repeat region: hr15; 3 copies of P-I and 26 copies of P-II repeat				0	0
132937	SNV	1	A	T		Heterozygous	86	4306	1.997213191	0.268817204	37.06976744	Repeat region: hr15; 3 copies of P-I and 26 copies of P-II repeat				0	0
132947	Insertion	1	-	A		Heterozygous	623	4413	14.11738047	0.494186047	37.070626	Repeat region: hr15; 3 copies of P-I and 26 copies of P-II repeat				0	0
132950	SNV	1	A	C		Heterozygous	3549	4426	80.18526887	0.411011236	37.39784662	Repeat region: hr15; 3 copies of P-I and 26 copies of P-II repeat				0	0
132951	Deletion	1	G	-		Heterozygous	611	4473	13.65973619	0.497771174	37.03273286	Repeat region: hr15; 3 copies of P-I and 26 copies of P-II repeat				0	0
132982	SNV	1	A	C		Heterozygous	4483	4639	96.63720629	0.411333572	37.43497658	Repeat region: hr15; 3 copies of P-I and 26 copies of P-II repeat				0	0
133038	Deletion	1	A	-		Homozygous	3799	4208	90.28041825	0.368768641	37.36220058	Repeat region: hr15; 3 copies of P-I and 26 copies of P-II repeat				0	0
133045	MNV	2	TA	GG		Homozygous	3658	3960	92.37373737	0.378336299	37.23715143	Repeat region: hr15; 3 copies of P-I and 26 copies of P-II repeat				0	0
133049	Deletion	1	C	-		Homozygous	3667	3955	92.71807838	0.378300422	36.64003272	Repeat region: hr15; 3 copies of P-I and 26 copies of P-II repeat				0	0
133051	SNV	1	T	G		Homozygous	3663	3955	92.61694058	0.378720569	37.13813814	Repeat region: hr15; 3 copies of P-I and 26 copies of P-II repeat				0	0
133058	SNV	1	G	A		Homozygous	3692	3965	93.1147541	0.397062	37.32936078	Repeat region: hr15; 3 copies of P-I and 26 copies of P-II repeat				0	0
133075	SNV	1	A	C		Homozygous	3502	3741	93.61133387	0.409894784	37.42747002	Repeat region: hr15; 3 copies of P-I and 26 copies of P-II repeat				0	0
133078	SNV	1	G	A		Homozygous	3456	3684	93.81107492	0.417555001	37.42679398	Repeat region: hr15; 3 copies of P-I and 26 copies of P-II repeat				0	0
133083	SNV	1	T	A		Homozygous	3390	3613	93.8278439	0.422561258	37.17817109	Repeat region: hr15; 3 copies of P-I and 26 copies of P-II repeat				0	0
133090	SNV	1	G	A		Homozygous	3341	3536	94.48529412	0.428136704	37.38162227	Repeat region: hr15; 3 copies of P-I and 26 copies of P-II repeat				0	0
133107	SNV	1	T	A		Homozygous	3181	3315	95.95776772	0.457142857	37.53442314	Repeat region: hr15; 3 copies of P-I and 26 copies of P-II repeat				0	0
133119	SNV	1	T	C		Homozygous	2812	2929	96.00546262	0.441625829	36.27667141	Repeat region: hr15; 3 copies of P-I and 26 copies of P-II repeat				0	0
133122	SNV	1	T	G		Homozygous	2704	2733	98.93889499	0.39821922	36.55806213	Repeat region: hr15; 3 copies of P-I and 26 copies of P-II repeat				0	0
133134	SNV	1	T	C		Homozygous	2502	2504	99.9201278	0.283189033	36.90727418	Repeat region: hr15; 3 copies of P-I and 26 copies of P-II repeat				0	0
133139	MNV	2	TA	AG		Homozygous	2350	2491	94.33962264	0.249705998	37.33445574	Repeat region: hr15; 3 copies of P-I and 26 copies of P-II repeat				0	0
133142	SNV	1	A	G		Homozygous	2470	2498	98.87910328	0.267286245	37.1805668	Repeat region: hr15; 3 copies of P-I and 26 copies of P-II repeat				0	0
133151	SNV	1	T	C		Homozygous	2725	2747	99.19912632	0.292608842	37.0906422	Repeat region: hr15; 3 copies of P-I and 26 copies of P-II repeat				0	0
133154	SNV	1	A	G		Homozygous	2763	2813	98.22253822	0.293842035	37.24031849	Repeat region: hr15; 3 copies of P-I and 26 copies of P-II repeat				0	0
133158	SNV	1	T	A		Homozygous	2804	2839	98.76717154	0.297154203	37.61091298	Repeat region: hr15; 3 copies of P-I and 26 copies of P-II repeat				0	0
133184	SNV	1	G	A		Homozygous	3200	3214	99.56440573	0.337700146	37.574375	Repeat region: hr15; 3 copies of P-I and 26 copies of P-II repeat				0	0
133260	SNV	1	C	T		Homozygous	4149	4149	100	0.427231071	37.35357918	Repeat region: hr15; 3 copies of P-I and 26 copies of P-II repeat				0	0
133274	SNV	1	T	C		Homozygous	4189	4262	98.28718911	0.451308451	37.37431368	Repeat region: hr15; 3 copies of P-I and 26 copies of P-II repeat				0	0
133277	SNV	1	G	T		Homozygous	4136	4206	98.33571089	0.454959844	37.39966151	Repeat region: hr15; 3 copies of P-I and 26 copies of P-II repeat				0	0
133358	SNV	1	A	G		Homozygous	4546	4559	99.71484975	0.460863067	36.80422349	Repeat region: hr15; 3 copies of P-I and 26 copies of P-II repeat				0	0
133541	SNV	1	A	G		Homozygous	4684	4685	99.97865528	0.492362345	37.31041845	CDS: SlnVgp136, Gene: SlnVgp136	NP_258404.1:c.105A>G			1	0
133655	SNV	1	C	T		Homozygous	4406	4407	99.97730883	0.482073266	37.51929187	CDS: SlnVgp136, Gene: SlnVgp136	NP_258404.1:c.219C>T			1	0
133657	SNV	1	G	A		Homozygous	4404	4407	99.93192648	0.482066277	37.46366939	CDS: SlnVgp136, Gene: SlnVgp136	NP_258404.1:c.221G>A	NP_258404.1:p.Arg74His		1	1
133709	SNV	1	A	G		Homozygous	4242	4248	99.85875706	0.446636213	37.47147572	CDS: SlnVgp136, Gene: SlnVgp136	NP_258404.1:c.273A>G			1	0
133906	SNV	1	A	T		Homozygous	3426	3426	100	0.469997357	37.11237595	CDS: SlnVgp136, Gene: SlnVgp136	NP_258404.1:c.470A>T	NP_258404.1:p.Asp157Val		1	1
133913	SNV	1	G	A		Homozygous	3463	3463	100	0.453433923	37.2604678	CDS: SlnVgp136, Gene: SlnVgp136	NP_258404.1:c.477G>A			1	0
134027	SNV	1	T	C		Homozygous	3522	3525	99.91489362	0.45388601	37.15587734	CDS: SlnVgp136, Gene: SlnVgp136	NP_258404.1:c.591T>C			1	0
134201	SNV	1	G	A		Homozygous	3957	3957	100	0.485368537	37.41521355	CDS: SlnVgp136, Gene: SlnVgp136	NP_258404.1:c.765G>A			1	0
134494	Deletion	6	GCGGCG	-		Heterozygous	2373	2954	80.33175355	0.475262953	37.2619484	CDS: SlnVgp136, Gene: SlnVgp136	NP_258404.1:c.1058_1063delGCGGCG	NP_258404.1:p.Gly359_Gly360del		1	1
134501	SNV	1	C	A		Heterozygous	344	3120	11.02564103	0.425	36.71802326	CDS: SlnVgp136, Gene: SlnVgp136	NP_258404.1:c.1065C>A			1	0
134507	SNV	1	C	A		Heterozygous	2853	3140	90.85987261	0.440914867	36.97616544	CDS: SlnVgp136, Gene: SlnVgp136	NP_258404.1:c.1071C>A			1	0
134579	SNV	1	T	C		Homozygous	3377	3383	99.82264262	0.419635788	37.39709802	CDS: SlnVgp136, Gene: SlnVgp136	NP_258404.1:c.1143T>C			1	0
134696	SNV	1	A	G		Homozygous	2984	2988	99.86613119	0.486706949	37.12365952	CDS: SlnVgp136, Gene: SlnVgp136	NP_258404.1:c.1260A>G			1	0
134873	SNV	1	C	T		Homozygous	2883	2883	100	0.409535838	37.04301075	CDS: SlnVgp136, Gene: SlnVgp136	NP_258404.1:c.1437C>T			1	0
134892	SNV	1	G	T		Homozygous	2907	2907	100	0.428571429	37.22669419	CDS: SlnVgp136, Gene: SlnVgp136	NP_258404.1:c.1456G>T	NP_258404.1:p.Val486Leu		1	1
135101	SNV	1	G	A		Homozygous	3449	3449	100	0.493459862	37.11365613	CDS: SlnVgp136, Gene: SlnVgp136	NP_258404.1:c.1665G>A			1	0
135215	Insertion	6	-	CGGCGA		Heterozygous	2734	3254	84.0196681	0.418823529	37.45074373	CDS: SlnVgp136, Gene: SlnVgp136	NP_258404.1:c.1778_1779insCGGCGA	NP_258404.1:p.Gly593_Asp594insGlyAsp		1	1
135217	SNV	1	A	G		Heterozygous	363	3761	9.651688381	0.488431877	36.64738292	CDS: SlnVgp136, Gene: SlnVgp136	NP_258404.1:c.1781A>G	NP_258404.1:p.Asp594Gly		1	1
135223	SNV	1	G	A		Heterozygous	293	3819	7.672165488	0.488817891	36.67918089	CDS: SlnVgp136, Gene: SlnVgp136	NP_258404.1:c.1787G>A	NP_258404.1:p.Gly596Asp		1	1
135291	SNV	1	T	G		Homozygous	3922	3930	99.79643766	0.430427963	37.41483937	CDS: SlnVgp136, Gene: SlnVgp136	NP_258404.1:c.1855T>G	NP_258404.1:p.Leu619Val		1	1
135494	Deletion	1	A	-		Heterozygous	308	4811	6.401995427	0.405572755	36.7987013					0	0
135502	Insertion	1	-	T		Heterozygous	3704	4542	81.54997798	0.493092953	37.34638229					0	0
135509	Insertion	3	-	AAC		Homozygous	3758	4488	83.73440285	0.489376443	37.04018095					0	0
135510	SNV	1	A	G		Homozygous	3918	4486	87.33838609	0.49579646	37.48009188					0	0
135513	SNV	1	A	T		Homozygous	4002	4334	92.33964006	0.490230135	37.26711644					0	0
135515	SNV	1	C	G		Homozygous	4000	4334	92.29349331	0.490115142	37.52175					0	0
135651	MNV	2	GG	AA		Homozygous	4747	4747	100	0.478213508	37.04107858	CDS: SlnVgp137, Gene: SlnVgp137	NP_258405.1:c.574_575delCCinsTT	NP_258405.1:p.Pro192Phe		1	1
135794	SNV	1	C	T		Homozygous	4775	4777	99.95813272	0.461941783	37.46408377	CDS: SlnVgp137, Gene: SlnVgp137	NP_258405.1:c.432G>A			1	0
135816	SNV	1	T	C		Homozygous	4584	4586	99.95638901	0.426553672	37.11103839	CDS: SlnVgp137, Gene: SlnVgp137	NP_258405.1:c.410A>G	NP_258405.1:p.Asp137Gly		1	1
135869	SNV	1	C	T		Homozygous	4719	4721	99.95763609	0.464088398	37.10214028	CDS: SlnVgp137, Gene: SlnVgp137	NP_258405.1:c.357G>A			1	0
136010	SNV	1	A	T		Homozygous	4412	4415	99.93204983	0.493364559	37.40503173	CDS: SlnVgp137, Gene: SlnVgp137	NP_258405.1:c.216T>A	NP_258405.1:p.Phe72Leu		1	1
136178	Deletion	1	G	-		Heterozygous	70	4103	1.70606873	0.424657534	34.81428571	CDS: SlnVgp137, Gene: SlnVgp137	NP_258405.1:c.48delC	NP_258405.1:p.Phe16fs		1	1
136178	SNV	1	G	A		Heterozygous	4031	4103	98.24518645	0.472555746	37.42495659	CDS: SlnVgp137, Gene: SlnVgp137	NP_258405.1:c.48C>T			1	0
136220	SNV	1	C	A		Homozygous	3969	3970	99.97481108	0.47613787	37.17460317	CDS: SlnVgp137, Gene: SlnVgp137	NP_258405.1:c.6G>T			1	0
136566	SNV	1	G	A		Homozygous	3970	3971	99.97481743	0.491411176	37.48337531	CDS: SlnVgp138, Gene: SlnVgp138	NP_258406.1:c.244G>A	NP_258406.1:p.Val82Ile		1	1
136586	SNV	1	G	T		Homozygous	3834	3835	99.97392438	0.495225102	37.3124674	CDS: SlnVgp138, Gene: SlnVgp138	NP_258406.1:c.264G>T			1	0
136601	SNV	1	G	A		Homozygous	3792	3795	99.92094862	0.48300578	37.37921941	CDS: SlnVgp138, Gene: SlnVgp138	NP_258406.1:c.279G>A			1	0
136709	SNV	1	A	G		Homozygous	3861	3865	99.89650712	0.456447578	37.33592334	CDS: SlnVgp138, Gene: SlnVgp138	NP_258406.1:c.387A>G			1	0
136739	SNV	1	A	G		Homozygous	3834	3845	99.71391417	0.480570246	37.33568075	CDS: SlnVgp138, Gene: SlnVgp138	NP_258406.1:c.417A>G	NP_258406.1:p.Ile139Met		1	1
136815	SNV	1	C	A		Homozygous	4082	4083	99.9755082	0.478184609	37.31210191	CDS: SlnVgp138, Gene: SlnVgp138	NP_258406.1:c.493C>A	NP_258406.1:p.Leu165Met		1	1
136832	SNV	1	A	C		Homozygous	4090	4097	99.82914328	0.46398259	37.19853301	CDS: SlnVgp138, Gene: SlnVgp138	NP_258406.1:c.510A>C			1	0
136976	SNV	1	T	C		Homozygous	4219	4226	99.83435873	0.471402024	37.18938137	CDS: SlnVgp138, Gene: SlnVgp138	NP_258406.1:c.654T>C			1	0
137016	SNV	1	A	G		Homozygous	4388	4399	99.74994317	0.455900121	37.25205105	CDS: SlnVgp138, Gene: SlnVgp138	NP_258406.1:c.694A>G	NP_258406.1:p.Ile232Val		1	1
137116	SNV	1	G	A		Homozygous	5146	5146	100	0.449094636	37.42771084					0	0
137120	SNV	1	C	T		Homozygous	5127	5127	100	0.444025373	37.47279111					0	0
137127	SNV	1	C	T		Homozygous	5128	5130	99.96101365	0.440753425	37.55596724					0	0
137241	Deletion	7	TGTTCGA	-		Homozygous	3281	3306	99.24379915	0.384419983	36.73026516	Repeat region: hr16; 4 copies of P-I				0	0
137288	SNV	1	G	A		Homozygous	4175	4177	99.95211875	0.417648319	37.2960479	Repeat region: hr16; 4 copies of P-I				0	0
137325	Deletion	8	TTAACATG	-		Heterozygous	1469	5336	27.52998501	0.463066418	36.83792475	Repeat region: hr16; 4 copies of P-I				0	0
137327	SNV	1	A	C		Heterozygous	459	4265	10.76201641	0.49044586	36.14504571	Repeat region: hr16; 4 copies of P-I				0	0
137402	Deletion	8	TTAACATG	-		Heterozygous	105	6192	1.695736434	0.440677966	36.90479681	Repeat region: hr16; 4 copies of P-I				0	0
137424	SNV	1	G	T		Heterozygous	4510	5169	87.25091894	0.414590393	37.32815965	CDS: SlnVgp139, Gene: SlnVgp139, Repeat region: hr16; 4 copies of P-I	NP_258407.1:c.180C>A			1	0
137432	SNV	1	T	C		Heterozygous	4586	5119	89.58781012	0.418032787	37.36240733	CDS: SlnVgp139, Gene: SlnVgp139, Repeat region: hr16; 4 copies of P-I	NP_258407.1:c.172A>G	NP_258407.1:p.Lys58Glu		1	1
137435	SNV	1	A	T		Heterozygous	4640	5089	91.17704854	0.419199692	37.39461207	CDS: SlnVgp139, Gene: SlnVgp139, Repeat region: hr16; 4 copies of P-I	NP_258407.1:c.169T>A	NP_258407.1:p.Phe57Ile		1	1
137438	SNV	1	G	A		Heterozygous	4699	5077	92.55465826	0.42018244	37.01808896	CDS: SlnVgp139, Gene: SlnVgp139, Repeat region: hr16; 4 copies of P-I	NP_258407.1:c.166C>T	NP_258407.1:p.Arg56*		1	1
137448	Insertion	1	-	G		Heterozygous	4944	5035	98.19265144	0.400796524	37.15978964	CDS: SlnVgp139, Gene: SlnVgp139, Repeat region: hr16; 4 copies of P-I	NP_258407.1:c.156_157insC	NP_258407.1:p.Arg53fs		1	1
137658	SNV	1	C	T		Homozygous	5405	5407	99.96301091	0.497690176	37.43126735	Repeat region: hr17; 13 copies of P-II repeat				0	0
137665	SNV	1	C	T		Homozygous	5352	5353	99.98131889	0.499220212	37.49738416	Repeat region: hr17; 13 copies of P-II repeat				0	0
137678	SNV	1	T	G		Heterozygous	78	5370	1.452513967	0.415730337	36.93589744	Repeat region: hr17; 13 copies of P-II repeat				0	0
137683	MNV	2	CA	TG		Heterozygous	88	5295	1.661945231	0.39	37.03432841	Repeat region: hr17; 13 copies of P-II repeat				0	0
137705	MNV	2	TA	CG		Heterozygous	181	4870	3.716632444	0.38647343	36.76319216	Repeat region: hr17; 13 copies of P-II repeat				0	0
137713	Replacement	2	TG	A		Heterozygous	203	4726	4.29538722	0.39055794	36.17358105	Repeat region: hr17; 13 copies of P-II repeat				0	0
137717	Deletion	1	C	-		Heterozygous	204	4607	4.42804428	0.393162393	36.2254902	Repeat region: hr17; 13 copies of P-II repeat				0	0
137718	Insertion	10	-	GTGAACAATT		Heterozygous	3431	3688	93.03145336	0.484646878	37.51909689	Repeat region: hr17; 13 copies of P-II repeat				0	0
137802	Deletion	5	TATTA	-		Homozygous	3942	4885	80.69600819	0.464144669	36.41201243	Repeat region: hr17; 13 copies of P-II repeat				0	0
137827	SNV	1	G	A		Homozygous	4230	5020	84.26294821	0.466640425	37.19172577	Repeat region: hr17; 13 copies of P-II repeat				0	0
137879	Deletion	1	G	-		Homozygous	4662	4929	94.58307973	0.486123545	36.84320034	Repeat region: hr17; 13 copies of P-II repeat				0	0
137890	Deletion	8	TGTTTATC	-		Homozygous	3946	4886	80.76135898	0.481784867	37.313265	Repeat region: hr17; 13 copies of P-II repeat				0	0
137931	Insertion	3	-	TCA		Homozygous	4719	4747	99.41015378	0.463880382	37.2150172	Repeat region: hr17; 13 copies of P-II repeat				0	0
137951	SNV	1	C	T		Homozygous	5073	5075	99.96059113	0.462262593	37.22077666	Repeat region: hr17; 13 copies of P-II repeat				0	0
137974	Deletion	1	C	-		Homozygous	4703	4704	99.9787415	0.458957243	37.07038061	Repeat region: hr17; 13 copies of P-II repeat				0	0
138002	Deletion	12	AACATGTTCATA	-		Heterozygous	3017	5078	59.41315479	0.431818182	37.51561351	Repeat region: hr17; 13 copies of P-II repeat				0	0
138009	MNV	2	TC	CT		Heterozygous	602	4422	13.61374943	0.379727685	37.21695761	Repeat region: hr17; 13 copies of P-II repeat				0	0
138013	SNV	1	A	G		Heterozygous	1572	4481	35.08145503	0.477671001	37.0241722	Repeat region: hr17; 13 copies of P-II repeat				0	0
138019	Deletion	1	G	-		Heterozygous	48	4278	1.122019635	0.49122807	36.64583333	Repeat region: hr17; 13 copies of P-II repeat				0	0
138021	Deletion	1	C	-		Heterozygous	46	4319	1.065061357	0.481481482	36.73913043	Repeat region: hr17; 13 copies of P-II repeat				0	0
138206	SNV	1	T	C		Homozygous	4343	4349	99.86203725	0.481346154	37.37715865	CDS: SlnVgp140, Gene: SlnVgp140	NP_258408.1:c.732A>G	NP_258408.1:p.Ile244Met		1	1
138233	SNV	1	C	T		Homozygous	4234	4235	99.97638725	0.483428123	37.35521965	CDS: SlnVgp140, Gene: SlnVgp140	NP_258408.1:c.705G>A			1	0
138242	SNV	1	C	G		Homozygous	4175	4184	99.78489484	0.473694699	37.27497006	CDS: SlnVgp140, Gene: SlnVgp140	NP_258408.1:c.696G>C	NP_258408.1:p.Met232Ile		1	1
138328	SNV	1	G	A		Homozygous	4265	4266	99.97655884	0.460074554	37.21735053	CDS: SlnVgp140, Gene: SlnVgp140	NP_258408.1:c.610C>T			1	0
138407	SNV	1	T	C		Homozygous	3990	3996	99.84984985	0.482535576	37.18546366	CDS: SlnVgp140, Gene: SlnVgp140	NP_258408.1:c.531A>G			1	0
138463	SNV	1	C	T		Homozygous	4017	4019	99.95023638	0.476607563	37.16554643	CDS: SlnVgp140, Gene: SlnVgp140	NP_258408.1:c.475G>A	NP_258408.1:p.Val159Ile		1	1
138535	SNV	1	A	G		Homozygous	4032	4037	99.87614565	0.468107428	37.28000992	CDS: SlnVgp140, Gene: SlnVgp140	NP_258408.1:c.403T>C			1	0
138572	SNV	1	C	T		Homozygous	4032	4032	100	0.482549634	37.2921627	CDS: SlnVgp140, Gene: SlnVgp140	NP_258408.1:c.366G>A			1	0
138662	SNV	1	T	C		Homozygous	4024	4033	99.77684106	0.48663325	37.4416004	CDS: SlnVgp140, Gene: SlnVgp140	NP_258408.1:c.276A>G			1	0
138701	SNV	1	C	A		Homozygous	3958	3959	99.9747411	0.468236819	37.11344113	CDS: SlnVgp140, Gene: SlnVgp140	NP_258408.1:c.237G>T			1	0
138779	SNV	1	T	A		Homozygous	4234	4236	99.95278565	0.47178557	37.29782711	CDS: SlnVgp140, Gene: SlnVgp140	NP_258408.1:c.159A>T			1	0
138988	SNV	1	T	G		Homozygous	4460	4473	99.70936732	0.492693893	37.12825112	CDS: SlnVgp141, Gene: SlnVgp141	NP_258409.1:c.158A>C	NP_258409.1:p.Gln53Pro		1	1
139171	Deletion	20	ATTTAGATTAAATAATATTG	-		Homozygous	2765	3923	70.48177415	0.464514067	37.64554297					0	0
