# Supplementary material for: Identification of Loci Associated with Enhanced Virulence in Spodoptera litura Nucleopolyhedrovirus Isolates Using Deep Sequencing
Source: Viruses. 2019 Sep 17;11(9):872. doi: 10.3390/v11090872 (PMC6783950; doi:10.3390/v11090872)
Supplement: Supplementary file 1 [file viruses-11-00872-s001.zip › viruses-564066 revised supplementary - to proofreading/Supplementary Materials/R_Code/TSV_and_CSV_Files/Adv_Variants_Table_G2b_to_G2_edit.csv]

Reference Position	Type	Length	Reference	Allele	Linkage	Zygosity	Count	Coverage	Frequency	Forward/reverse balance	Average quality	Overlapping annotations	Coding region change	Amino acid change	Coding	Nonsyn
342	SNV	1	G	A		Heterozygous	7670	9571	80.13791662	0.467671608	38.72842243	CDS: SlnVgp001, Gene: SlnVgp001	NP_258269.1:c.342G>A		1	0
585	SNV	1	C	T		Heterozygous	1398	9221	15.16104544	0.423184358	38.38197425	CDS: SlnVgp001, Gene: SlnVgp001	NP_258269.1:c.585C>T		1	0
666	SNV	1	G	A		Heterozygous	2032	9707	20.93334707	0.463287541	37.51427165	CDS: SlnVgp001, Gene: SlnVgp001	NP_258269.1:c.666G>A		1	0
735	SNV	1	G	C		Heterozygous	6742	8129	82.9376307	0.448148674	38.6567784	CDS: SlnVgp001, Gene: SlnVgp001	NP_258269.1:c.735G>C		1	0
783	SNV	1	A	G		Heterozygous	9246	10646	86.84952095	0.488840444	38.75470474	CDS: SlnVgp002, Gene: SlnVgp002	NP_258270.1:c.1611T>C		1	0
815	SNV	1	C	T		Heterozygous	2236	10871	20.56848496	0.492227979	37.97048301	CDS: SlnVgp002, Gene: SlnVgp002	NP_258270.1:c.1579G>A	NP_258270.1:p.Asp527Asn	1	1
1175	SNV	1	C	A		Heterozygous	101	8803	1.147336135	0.41509434	38.43564356	CDS: SlnVgp002, Gene: SlnVgp002	NP_258270.1:c.1219G>T	NP_258270.1:p.Ala407Ser	1	1
1218	SNV	1	A	G		Heterozygous	2645	8868	29.8263419	0.480543319	38.74820416	CDS: SlnVgp002, Gene: SlnVgp002	NP_258270.1:c.1176T>C		1	0
1462	Insertion	3	-	TCT		Heterozygous	1660	7450	22.28187919	0.345994065	38.22208835	CDS: SlnVgp002, Gene: SlnVgp002	NP_258270.1:c.932_933insAGA	NP_258270.1:p.Pro310_Asp311insGlu	1	1
1597	Insertion	3	-	GGT		Heterozygous	51	4658	1.094890511	0	38.93464052	CDS: SlnVgp002, Gene: SlnVgp002	NP_258270.1:c.797_798insACC	NP_258270.1:p.Pro268_Gln269insPro	1	1
1597	Deletion	3	GGT	-		Heterozygous	273	4735	5.765575502	0.102564103	38.65592529	CDS: SlnVgp002, Gene: SlnVgp002	NP_258270.1:c.795_797delACC	NP_258270.1:p.Pro268del	1	1
1716	SNV	1	G	A		Heterozygous	5299	7036	75.31267766	0.468403548	38.476505	CDS: SlnVgp002, Gene: SlnVgp002	NP_258270.1:c.678C>T		1	0
1790	SNV	1	T	C		Heterozygous	4563	6015	75.86034913	0.492324324	38.38045146	CDS: SlnVgp002, Gene: SlnVgp002	NP_258270.1:c.604A>G	NP_258270.1:p.Lys202Glu	1	1
1843	SNV	1	G	A		Heterozygous	1127	7183	15.68982319	0.481896552	38.28039042	CDS: SlnVgp002, Gene: SlnVgp002	NP_258270.1:c.551C>T	NP_258270.1:p.Ser184Phe	1	1
1860	MNV	2	AC	GA		Heterozygous	1185	7125	16.63157895	0.44214876	38.65822842	CDS: SlnVgp002, Gene: SlnVgp002	NP_258270.1:c.533_534delGTinsTC	NP_258270.1:p.Ser178Ile	1	1
2100	SNV	1	G	A		Heterozygous	1541	8338	18.48165028	0.498765432	38.79299156	CDS: SlnVgp002, Gene: SlnVgp002	NP_258270.1:c.294C>T		1	0
2313	SNV	1	T	C		Heterozygous	1117	8620	12.95823666	0.432874355	38.69829902	CDS: SlnVgp002, Gene: SlnVgp002	NP_258270.1:c.81A>G		1	0
2841	SNV	1	G	A		Heterozygous	1867	8392	22.24737846	0.482848233	38.25923942	CDS: SlnVgp003, Gene: SlnVgp003	NP_258271.1:c.450G>A		1	0
2869	SNV	1	G	A		Heterozygous	1961	8434	23.25112639	0.470761671	38.37888832	CDS: SlnVgp003, Gene: SlnVgp003	NP_258271.1:c.478G>A	NP_258271.1:p.Val160Ile	1	1
2898	SNV	1	C	A		Heterozygous	1991	8664	22.98014774	0.45098986	38.59065796	CDS: SlnVgp003, Gene: SlnVgp003	NP_258271.1:c.507C>A		1	0
3044	SNV	1	C	G		Heterozygous	138	8203	1.68231135	0.426573427	38.24637681	CDS: SlnVgp003, Gene: SlnVgp003	NP_258271.1:c.653C>G	NP_258271.1:p.Thr218Ser	1	1
3225	Insertion	2	-	GT		Heterozygous	909	6416	14.16770574	0.498929336	38.54070407				0	0
3225	Deletion	2	GT	-		Heterozygous	2546	6667	38.1880906	0.5	38.17036381				0	0
3225	Deletion	4	GTGT	-		Heterozygous	197	6986	2.819925565	0.466019418	38.21533869				0	0
3235	SNV	1	G	A		Heterozygous	222	6653	3.336840523	0.456521739	38.67567568				0	0
3237	SNV	1	G	T		Heterozygous	82	6571	1.247907472	0.43902439	37.74390244				0	0
3237	Deletion	1	G	-		Heterozygous	106	6571	1.613148684	0.462264151	38.00943396				0	0
3239	SNV	1	T	G		Heterozygous	80	6513	1.228312606	0.475	37.775				0	0
3240	Insertion	2	-	AC		Heterozygous	81	6501	1.24596216	0.444444444	37.77777778				0	0
3241	Insertion	1	-	A		Heterozygous	81	6468	1.25231911	0.444444444	37.16049383				0	0
3244	SNV	1	T	C		Heterozygous	83	6568	1.263702802	0.457831325	36.87951807				0	0
3246	SNV	1	T	C		Heterozygous	83	6539	1.269307234	0.457831325	37.60240964				0	0
3248	Replacement	2	TT	A		Heterozygous	87	6168	1.410505837	0.482758621	37.00345576				0	0
3248	Replacement	6	TT	CCACAA		Heterozygous	683	6168	11.07328145	0.420289855	38.33969552				0	0
3251	MNV	2	TG	AA		Heterozygous	772	6165	12.52230333	0.432605905	38.54214723				0	0
3336	Insertion	1	-	A		Heterozygous	101	6662	1.516061243	0.465346535	38.03960396				0	0
3342	Insertion	2	-	AC		Heterozygous	296	6589	4.492335711	0.490066225	38.31756757				0	0
3343	SNV	1	T	C		Heterozygous	3521	6456	54.53841388	0.44376392	38.04104237				0	0
3343	MNV	2	TT	CA		Heterozygous	120	6539	1.835142988	0.475	37.764841				0	0
3347	Deletion	1	A	-		Heterozygous	120	6477	1.852709588	0.475	38.09166667				0	0
3349	SNV	1	C	T		Heterozygous	120	6369	1.884126237	0.475	38.56666667				0	0
3353	Insertion	1	-	A		Heterozygous	110	6226	1.766784452	0.5	38.28181818				0	0
3358	Insertion	1	-	T		Heterozygous	111	6044	1.836532098	0.486486487	38.51351351				0	0
3364	Insertion	2	-	AA		Heterozygous	110	5689	1.933555985	0.490909091	38.33636364				0	0
3364	SNV	1	T	A		Heterozygous	202	5721	3.53085125	0.45320197	38.64356436				0	0
3366	MNV	3	AAA	CTT		Heterozygous	110	5693	1.932197435	0.490909091	38.07575758				0	0
3371	Insertion	1	-	T		Heterozygous	111	5359	2.071281956	0.495495496	37.52252252				0	0
3373	SNV	1	A	T		Heterozygous	2936	6085	48.24979458	0.454424484	38.48058583				0	0
3376	SNV	1	A	T		Heterozygous	2936	6061	48.44085134	0.462433511	38.63351499				0	0
3386	SNV	1	A	T		Heterozygous	2820	5900	47.79661017	0.47983454	38.77624113				0	0
3395	SNV	1	T	A		Heterozygous	119	5971	1.992966002	0.470588235	38.56302521				0	0
3398	SNV	1	T	A		Heterozygous	130	4921	2.641739484	0.492307692	38.56153846				0	0
3408	SNV	1	T	A		Heterozygous	78	5268	1.480637813	0.333333333	38.97435897				0	0
3664	SNV	1	A	G		Heterozygous	4435	8461	52.41697199	0.445617058	38.55851184	CDS: SlnVgp004, Gene: SlnVgp004	NP_258272.1:c.2051T>C	NP_258272.1:p.Val684Ala	1	1
3687	SNV	1	C	T		Heterozygous	4559	8707	52.36016998	0.443727897	38.61592454	CDS: SlnVgp004, Gene: SlnVgp004	NP_258272.1:c.2028G>A		1	0
3741	SNV	1	C	T		Heterozygous	4598	8783	52.35113287	0.473086627	38.32666377	CDS: SlnVgp004, Gene: SlnVgp004	NP_258272.1:c.1974G>A		1	0
3749	Insertion	3	-	GCT		Heterozygous	1122	8511	13.18293973	0.494017094	38.74628639	CDS: SlnVgp004, Gene: SlnVgp004	NP_258272.1:c.1966_1967insAGC	NP_258272.1:p.Gln655_Pro656insGln	1	1
3749	Deletion	3	GCT	-		Heterozygous	137	9719	1.409610042	0.471014493	37.90475903	CDS: SlnVgp004, Gene: SlnVgp004	NP_258272.1:c.1964_1966delAGC	NP_258272.1:p.Gln655del	1	1
3759	SNV	1	C	T		Heterozygous	1190	9333	12.75045537	0.466278102	38.38235294	CDS: SlnVgp004, Gene: SlnVgp004	NP_258272.1:c.1956G>A		1	0
3760	Insertion	3	-	TGT		Heterozygous	110	9284	1.184834123	0.491071429	38.18787879	CDS: SlnVgp004, Gene: SlnVgp004	NP_258272.1:c.1955_1956insACA	NP_258272.1:p.Gln655_Pro656insGln	1	1
3760	Insertion	6	-	TGCTGT		Heterozygous	2010	9285	21.64781906	0.45802651	38.67545605	CDS: SlnVgp004, Gene: SlnVgp004	NP_258272.1:c.1955_1956insACAGCA	NP_258272.1:p.Gln655_Pro656insGlnGln	1	1
3762	SNV	1	C	T		Heterozygous	149	9436	1.579058923	0.470198676	38.20805369	CDS: SlnVgp004, Gene: SlnVgp004	NP_258272.1:c.1953G>A		1	0
3765	SNV	1	T	C		Heterozygous	410	9265	4.425256341	0.491606715	38.74634146	CDS: SlnVgp004, Gene: SlnVgp004	NP_258272.1:c.1950A>G		1	0
3767	SNV	1	G	C		Heterozygous	119	9321	1.276687051	0.495867769	38.73972496	CDS: SlnVgp004, Gene: SlnVgp004	NP_258272.1:c.1948C>G	NP_258272.1:p.Gln650Glu	1	1
3770	MNV	2	CC	GT		Heterozygous	1042	9021	11.55082585	0.489583333	38.25864212	CDS: SlnVgp004, Gene: SlnVgp004	NP_258272.1:c.1944_1945delGGinsAC	NP_258272.1:p.Glu649Gln	1	1
3770	SNV	1	C	G		Heterozygous	260	8854	2.936525864	0.492424242	38.40266315	CDS: SlnVgp004, Gene: SlnVgp004	NP_258272.1:c.1945G>C	NP_258272.1:p.Glu649Gln	1	1
3771	Insertion	3	-	CTG		Heterozygous	401	8919	4.496019733	0.435207824	38.86201164	CDS: SlnVgp004, Gene: SlnVgp004	NP_258272.1:c.1944_1945insCAG	NP_258272.1:p.Gln648_Glu649insGln	1	1
3776	SNV	1	G	C		Heterozygous	905	8931	10.13324376	0.480705623	38.74364641	CDS: SlnVgp004, Gene: SlnVgp004	NP_258272.1:c.1939C>G	NP_258272.1:p.Gln647Glu	1	1
4098	SNV	1	T	C		Heterozygous	4794	7394	64.8363538	0.43414438	38.64163538	CDS: SlnVgp004, Gene: SlnVgp004	NP_258272.1:c.1617A>G		1	0
4185	SNV	1	T	C		Heterozygous	825	8013	10.29576937	0.467532468	38.70181818	CDS: SlnVgp004, Gene: SlnVgp004	NP_258272.1:c.1530A>G		1	0
4220	Deletion	9	ACGAAGGAC	-		Heterozygous	92	8649	1.063706787	0.423913044	37.92019347	CDS: SlnVgp004, Gene: SlnVgp004	NP_258272.1:c.1487_1495delGTCCTTCGT	NP_258272.1:p.Cys496_Ser498del	1	1
4297	SNV	1	A	G		Heterozygous	4837	7670	63.06388527	0.424854913	38.61050238	CDS: SlnVgp004, Gene: SlnVgp004	NP_258272.1:c.1418T>C	NP_258272.1:p.Leu473Pro	1	1
4299	SNV	1	T	C		Heterozygous	4639	7960	58.27889447	0.429851991	38.48243156	CDS: SlnVgp004, Gene: SlnVgp004	NP_258272.1:c.1416A>G		1	0
4303	SNV	1	G	A		Heterozygous	1881	8221	22.88042817	0.444209413	37.55768208	CDS: SlnVgp004, Gene: SlnVgp004	NP_258272.1:c.1412C>T	NP_258272.1:p.Pro471Leu	1	1
4305	SNV	1	C	T		Heterozygous	1885	8250	22.84848485	0.440633245	37.6132626	CDS: SlnVgp004, Gene: SlnVgp004	NP_258272.1:c.1410G>A		1	0
4309	SNV	1	G	A		Heterozygous	704	8793	8.006368702	0.437677054	37.53125	CDS: SlnVgp004, Gene: SlnVgp004	NP_258272.1:c.1406C>T	NP_258272.1:p.Pro469Leu	1	1
4311	SNV	1	C	T		Heterozygous	714	8765	8.146035368	0.431564246	37.44397759	CDS: SlnVgp004, Gene: SlnVgp004	NP_258272.1:c.1404G>A		1	0
4332	Insertion	1	-	G		Heterozygous	279	7995	3.489681051	0.485714286	38.43369176	CDS: SlnVgp004, Gene: SlnVgp004	NP_258272.1:c.1383_1384insC	NP_258272.1:p.Glu462fs	1	1
4335	MNV	2	AG	TC		Heterozygous	280	8167	3.428431493	0.483985765	38.68035714	CDS: SlnVgp004, Gene: SlnVgp004	NP_258272.1:c.1379_1380delCTinsGA	NP_258272.1:p.Ser460*	1	1
4338	Replacement	2	CT	G		Heterozygous	278	8204	3.388590931	0.483870968	38.70143885	CDS: SlnVgp004, Gene: SlnVgp004	NP_258272.1:c.1376_1377delAGinsC	NP_258272.1:p.Glu459fs	1	1
4342	Deletion	6	GACTCC	-		Heterozygous	920	8720	10.55045872	0.37567861	38.67246962	CDS: SlnVgp004, Gene: SlnVgp004	NP_258272.1:c.1368_1373delGGAGTC	NP_258272.1:p.Glu459_Ser460del	1	1
4382	Deletion	9	GTGCGGACC	-		Heterozygous	2666	5971	44.6491375	0.420758929	38.61135981	CDS: SlnVgp004, Gene: SlnVgp004	NP_258272.1:c.1325_1333delGGTCCGCAC	NP_258272.1:p.Arg442_Ala444del	1	1
4563	SNV	1	A	G		Heterozygous	87	8064	1.078869048	0.448275862	38.54022989	CDS: SlnVgp004, Gene: SlnVgp004	NP_258272.1:c.1152T>C		1	0
4564	Deletion	6	GTGATG	-		Heterozygous	1619	8236	19.65760078	0.477218225	38.29460104	CDS: SlnVgp004, Gene: SlnVgp004	NP_258272.1:c.1146_1151delCATCAC	NP_258272.1:p.Ile383_Thr384del	1	1
4564	SNV	1	G	A		Heterozygous	96	7989	1.201652272	0.385416667	37.27078649	CDS: SlnVgp004, Gene: SlnVgp004	NP_258272.1:c.1151C>T	NP_258272.1:p.Thr384Ile	1	1
4564	Insertion	9	-	ATGGTGGTG		Heterozygous	106	7964	1.330989453	0.481132076	38.22012579	CDS: SlnVgp004, Gene: SlnVgp004	NP_258272.1:c.1151_1152insCACCACCAT	NP_258272.1:p.Thr385_Asn386insThrIleThr	1	1
4566	Insertion	1	-	A		Heterozygous	388	7825	4.958466454	0.389175258	38.40721644	CDS: SlnVgp004, Gene: SlnVgp004	NP_258272.1:c.1149_1150insT	NP_258272.1:p.Thr384fs	1	1
4567	SNV	1	A	G		Heterozygous	285	7853	3.629186298	0.486206897	38.3192211	CDS: SlnVgp004, Gene: SlnVgp004	NP_258272.1:c.1148T>C	NP_258272.1:p.Ile383Thr	1	1
4663	SNV	1	C	T		Heterozygous	6252	6981	89.55737	0.477641962	38.70105566	CDS: SlnVgp004, Gene: SlnVgp004	NP_258272.1:c.1052G>A	NP_258272.1:p.Cys351Tyr	1	1
5067	SNV	1	A	G		Heterozygous	6067	7392	82.07521645	0.485333756	38.64447008	CDS: SlnVgp004, Gene: SlnVgp004	NP_258272.1:c.648T>C		1	0
5237	SNV	1	A	G		Heterozygous	6046	6988	86.51974814	0.446996466	38.63430367	CDS: SlnVgp004, Gene: SlnVgp004	NP_258272.1:c.478T>C	NP_258272.1:p.Tyr160His	1	1
5280	SNV	1	C	T		Heterozygous	4875	6831	71.36583224	0.463109877	37.68964103	CDS: SlnVgp004, Gene: SlnVgp004	NP_258272.1:c.435G>A		1	0
5337	SNV	1	G	A		Heterozygous	118	8152	1.447497547	0.479674797	38.6779661	CDS: SlnVgp004, Gene: SlnVgp004	NP_258272.1:c.378C>T		1	0
5385	SNV	1	C	T		Heterozygous	4060	8293	48.95695165	0.493867925	38.60812808	CDS: SlnVgp004, Gene: SlnVgp004	NP_258272.1:c.330G>A		1	0
5421	SNV	1	G	A		Heterozygous	442	8453	5.228912812	0.482532751	38.19683258	CDS: SlnVgp004, Gene: SlnVgp004	NP_258272.1:c.294C>T		1	0
5532	SNV	1	A	G		Heterozygous	327	8682	3.766413269	0.473529412	38.48012232	CDS: SlnVgp004, Gene: SlnVgp004	NP_258272.1:c.183T>C		1	0
5642	SNV	1	C	T		Heterozygous	3077	8661	35.5270754	0.4946875	38.78030549	CDS: SlnVgp004, Gene: SlnVgp004	NP_258272.1:c.73G>A	NP_258272.1:p.Ala25Thr	1	1
5694	SNV	1	G	A		Heterozygous	977	8108	12.04982733	0.45472837	38.45854657	CDS: SlnVgp004, Gene: SlnVgp004	NP_258272.1:c.21C>T		1	0
5756	SNV	1	C	T		Heterozygous	808	9739	8.296539686	0.480093677	38.85272277				0	0
5761	SNV	1	A	G		Heterozygous	2163	9664	22.38203642	0.482352941	38.86453999				0	0
5869	SNV	1	G	T		Heterozygous	2536	8890	28.5264342	0.49446776	38.70623028				0	0
6141	SNV	1	A	T		Heterozygous	1797	6747	26.63405958	0.458106638	38.37506956	CDS: SlnVgp005, Gene: SlnVgp005	NP_258273.1:c.90T>A		1	0
6176	Insertion	1	-	A		Heterozygous	823	6107	13.47633863	0.44470868	38.67193196	CDS: SlnVgp005, Gene: SlnVgp005	NP_258273.1:c.55_56insT	NP_258273.1:p.Cys19fs	1	1
6309	SNV	1	C	T		Heterozygous	3730	7319	50.96324635	0.489612721	37.96756032	CDS: SlnVgp006, Gene: SlnVgp006	NP_258274.1:c.203G>A	NP_258274.1:p.Arg68Lys	1	1
6336	SNV	1	G	A		Heterozygous	3400	6536	52.01958384	0.446088194	38.49352941	CDS: SlnVgp006, Gene: SlnVgp006	NP_258274.1:c.176C>T	NP_258274.1:p.Ser59Leu	1	1
6390	SNV	1	G	A		Heterozygous	6173	7188	85.87924318	0.486317436	38.61428803	CDS: SlnVgp006, Gene: SlnVgp006	NP_258274.1:c.122C>T	NP_258274.1:p.Pro41Leu	1	1
6653	SNV	1	T	C		Heterozygous	5804	6865	84.54479243	0.439061445	38.59321158	CDS: SlnVgp007, Gene: SlnVgp007	NP_258275.1:c.207T>C		1	0
6655	SNV	1	C	T		Heterozygous	5804	6865	84.54479243	0.43896674	37.65110269	CDS: SlnVgp007, Gene: SlnVgp007	NP_258275.1:c.209C>T	NP_258275.1:p.Ala70Val	1	1
6712	SNV	1	C	T		Heterozygous	894	9476	9.43436049	0.400862069	38.50111857	CDS: SlnVgp007, Gene: SlnVgp007	NP_258275.1:c.266C>T	NP_258275.1:p.Ala89Val	1	1
6907	SNV	1	T	C		Heterozygous	5937	7614	77.97478329	0.494625381	38.62253663	CDS: SlnVgp007, Gene: SlnVgp007	NP_258275.1:c.461T>C	NP_258275.1:p.Ile154Thr	1	1
7394	SNV	1	C	T		Heterozygous	6185	7630	81.06159895	0.489234082	38.83088116	CDS: SlnVgp007, Gene: SlnVgp007	NP_258275.1:c.948C>T		1	0
7452	Deletion	6	AATTTA	-		Heterozygous	243	8140	2.985257985	0.416	38.28806584	CDS: SlnVgp007, Gene: SlnVgp007	NP_258275.1:c.1006_1011delAATTTA	NP_258275.1:p.Asn336_Leu337del	1	1
8116	Insertion	1	-	G		Heterozygous	71	6688	1.061602871	0.472222222	38.11267606	CDS: SlnVgp007, Gene: SlnVgp007	NP_258275.1:c.1669_1670insG	NP_258275.1:p.Tyr557fs	1	1
8121	SNV	1	A	G		Heterozygous	274	6712	4.082240763	0.42599278	38.51094891	CDS: SlnVgp007, Gene: SlnVgp007	NP_258275.1:c.1675A>G	NP_258275.1:p.Asn559Asp	1	1
8122	Deletion	3	ATG	-		Heterozygous	1750	6861	25.50648594	0.40744921	37.79195863	CDS: SlnVgp007, Gene: SlnVgp007	NP_258275.1:c.1676_1678delATG	NP_258275.1:p.Asp568del	1	1
8124	SNV	1	G	A		Heterozygous	175	6725	2.602230483	0.375	38.14285714	CDS: SlnVgp007, Gene: SlnVgp007	NP_258275.1:c.1678G>A	NP_258275.1:p.Asp560Asn	1	1
8145	Deletion	1	G	-		Heterozygous	135	6367	2.120307837	0.437956204	36.40740741	CDS: SlnVgp007, Gene: SlnVgp007	NP_258275.1:c.1699delG	NP_258275.1:p.Asp567fs	1	1
8147	Deletion	2	TG	-		Heterozygous	133	6418	2.072296666	0.437037037	37.09774436	CDS: SlnVgp007, Gene: SlnVgp007	NP_258275.1:c.1701_1702delTG	NP_258275.1:p.Asp567fs	1	1
8148	SNV	1	G	A		Heterozygous	1911	6018	31.75473579	0.42622108	38.14285714	CDS: SlnVgp007, Gene: SlnVgp007	NP_258275.1:c.1702G>A	NP_258275.1:p.Asp568Asn	1	1
8149	Insertion	3	-	ATA		Heterozygous	685	6016	11.38630319	0.424023155	38.35961071	CDS: SlnVgp007, Gene: SlnVgp007	NP_258275.1:c.1702_1703insATA	NP_258275.1:p.Asp568_Ser569insAsn	1	1
8149	Insertion	9	-	ATGATGATA		Heterozygous	65	6034	1.077229036	0.353846154	38.2017094	CDS: SlnVgp007, Gene: SlnVgp007	NP_258275.1:c.1702_1703insATGATGATA	NP_258275.1:p.Asp568_Ser569insAspAspAsn	1	1
8398	SNV	1	A	G		Heterozygous	3862	7824	49.3609407	0.443306693	38.00181253	CDS: SlnVgp007, Gene: SlnVgp007	NP_258275.1:c.1952A>G	NP_258275.1:p.Gln651Arg	1	1
8622	SNV	1	C	T		Heterozygous	5574	6818	81.75418011	0.435349322	38.63347686				0	0
8630	Deletion	1	T	-		Heterozygous	768	6449	11.90882307	0.359375	37.8984375				0	0
8637	Insertion	1	-	A		Heterozygous	3839	5436	70.62178072	0.46578141	38.83980203				0	0
8638	Insertion	2	-	GC		Heterozygous	3834	5432	70.58173785	0.465984655	37.92749087				0	0
8640	Replacement	4	GGA	TATT		Heterozygous	3865	5471	70.64522025	0.466498741	38.64322089				0	0
8643	Insertion	5	-	ATATT		Heterozygous	88	5423	1.622718053	0.466666667	38.60909091				0	0
8674	SNV	1	A	T		Heterozygous	116	6627	1.750414969	0.353448276	39.15517241				0	0
8675	Insertion	1	-	T		Heterozygous	467	6553	7.126506943	0.460580913	38.32119914				0	0
8675	Insertion	2	-	TT		Heterozygous	708	6563	10.7877495	0.441828255	38.25847458				0	0
9155	Deletion	6	ATCACG	-		Heterozygous	1937	6789	28.53144793	0.41969697	38.51995153	CDS: SlnVgp008, Gene: SlnVgp008	NP_258276.1:c.305_310delATCACG	NP_258276.1:p.His103_Asp104del	1	1
10067	SNV	1	G	A		Heterozygous	5110	6830	74.81698389	0.491201514	38.17749511	CDS: SlnVgp010, Gene: SlnVgp010	NP_258278.1:c.294G>A		1	0
10082	SNV	1	C	T		Heterozygous	5697	6819	83.54597448	0.456691576	38.71370897	CDS: SlnVgp010, Gene: SlnVgp010	NP_258278.1:c.309C>T		1	0
10149	Insertion	1	-	A		Heterozygous	6099	6453	94.51417945	0.455116133	38.5648467	CDS: SlnVgp010, Gene: SlnVgp010	NP_258278.1:c.375_376insA	NP_258278.1:p.Ile126fs	1	1
10170	Insertion	1	-	A		Heterozygous	6694	6889	97.16940049	0.490379174	38.73543472	CDS: SlnVgp010, Gene: SlnVgp010	NP_258278.1:c.396_397insA	NP_258278.1:p.Thr133fs	1	1
10252	Insertion	1	-	G		Heterozygous	6035	6590	91.57814871	0.367393059	38.53686827	CDS: SlnVgp010, Gene: SlnVgp010	NP_258278.1:c.478_479insG	NP_258278.1:p.Cys160fs	1	1
10274	SNV	1	C	T		Homozygous	6076	6076	100	0.424218124	38.60928242				0	0
10276	SNV	1	A	T		Homozygous	6076	6076	100	0.424218124	38.72251481				0	0
10282	SNV	1	C	A		Homozygous	6102	6104	99.9672346	0.439885039	38.64323173				0	0
10301	SNV	1	T	A		Homozygous	4098	4332	94.59833795	0.46766988	38.16959492	Repeat region: hr1; 4 copies of P-I repeat			0	0
10306	SNV	1	C	T		Heterozygous	438	3687	11.87957689	0.497777778	38.33561644	Repeat region: hr1; 4 copies of P-I repeat			0	0
10306	Deletion	1	C	-		Heterozygous	3247	3687	88.06617846	0.456612807	38.11302741	Repeat region: hr1; 4 copies of P-I repeat			0	0
10308	SNV	1	A	T		Heterozygous	3148	3687	85.38106862	0.474591931	38.3729352	Repeat region: hr1; 4 copies of P-I repeat			0	0
10308	Deletion	1	A	-		Heterozygous	539	3687	14.61893138	0.383912249	38.13914657	Repeat region: hr1; 4 copies of P-I repeat			0	0
10310	SNV	1	C	T		Homozygous	3686	3687	99.97287768	0.461639863	38.59685296	Repeat region: hr1; 4 copies of P-I repeat			0	0
10314	SNV	1	C	T		Homozygous	4488	4488	100	0.426293103	38.63034759	Repeat region: hr1; 4 copies of P-I repeat			0	0
10330	MNV	2	CC	AA		Homozygous	3942	3942	100	0.385339277	38.52219685	Repeat region: hr1; 4 copies of P-I repeat			0	0
10336	SNV	1	T	G		Homozygous	4090	4096	99.85351563	0.385478863	38.62811736	Repeat region: hr1; 4 copies of P-I repeat			0	0
10339	SNV	1	C	A		Homozygous	3833	3834	99.97391758	0.361664114	38.67884164	Repeat region: hr1; 4 copies of P-I repeat			0	0
10341	SNV	1	A	G		Homozygous	3830	3834	99.89567032	0.361430396	38.68798956	Repeat region: hr1; 4 copies of P-I repeat			0	0
10348	SNV	1	G	T		Homozygous	4117	4117	100	0.367245068	38.76366286	Repeat region: hr1; 4 copies of P-I repeat			0	0
10365	SNV	1	G	T		Homozygous	4563	4563	100	0.405486498	38.68376068	Repeat region: hr1; 4 copies of P-I repeat			0	0
10367	SNV	1	C	T		Heterozygous	866	4690	18.46481876	0.417792793	38.51501155	Repeat region: hr1; 4 copies of P-I repeat			0	0
10389	SNV	1	G	A		Heterozygous	539	4783	11.26907798	0.454212454	38.04638219	Repeat region: hr1; 4 copies of P-I repeat			0	0
10403	Deletion	1	T	-		Heterozygous	2119	4912	43.13925081	0.446511628	38.06182161	Repeat region: hr1; 4 copies of P-I repeat			0	0
10408	SNV	1	T	A		Homozygous	4695	4696	99.97870528	0.446260214	38.5857295	Repeat region: hr1; 4 copies of P-I repeat			0	0
10414	SNV	1	T	A		Homozygous	4765	4765	100	0.424700041	38.3406086	Repeat region: hr1; 4 copies of P-I repeat			0	0
10587	SNV	1	G	A		Heterozygous	535	4528	11.81537102	0.290976059	38.14205607	Repeat region: hr1; 4 copies of P-I repeat			0	0
10604	SNV	1	C	T		Heterozygous	635	4913	12.92489314	0.385802469	38.38110236	Repeat region: hr1; 4 copies of P-I repeat			0	0
10606	SNV	1	A	G		Heterozygous	629	4969	12.65848259	0.384735203	38.31478537	Repeat region: hr1; 4 copies of P-I repeat			0	0
10983	SNV	1	C	T		Heterozygous	2614	7717	33.87326681	0.433161004	38.66947207	CDS: SlnVgp011, Gene: SlnVgp011	NP_258279.1:c.183C>T		1	0
10995	SNV	1	A	G		Heterozygous	874	7573	11.54100092	0.447397564	38.32608696	CDS: SlnVgp011, Gene: SlnVgp011	NP_258279.1:c.195A>G		1	0
11052	SNV	1	T	C		Heterozygous	2428	7192	33.75973304	0.461445297	38.45963756	CDS: SlnVgp011, Gene: SlnVgp011	NP_258279.1:c.252T>C		1	0
11418	SNV	1	T	C		Heterozygous	1138	7771	14.64418994	0.450980392	38.5456942	CDS: SlnVgp011, Gene: SlnVgp011	NP_258279.1:c.618T>C		1	0
11436	SNV	1	C	T		Heterozygous	2037	8057	25.28236316	0.492124105	38.58173785	CDS: SlnVgp011, Gene: SlnVgp011	NP_258279.1:c.636C>T		1	0
11703	SNV	1	G	A		Heterozygous	4123	8073	51.07147281	0.462858486	38.26728111	CDS: SlnVgp011, Gene: SlnVgp011	NP_258279.1:c.903G>A		1	0
11721	SNV	1	C	T		Heterozygous	6735	8379	80.37952023	0.467508249	38.68210839	CDS: SlnVgp011, Gene: SlnVgp011	NP_258279.1:c.921C>T		1	0
11758	SNV	1	G	A		Heterozygous	1678	9415	17.82262347	0.483503982	38.39332539	CDS: SlnVgp011, Gene: SlnVgp011	NP_258279.1:c.958G>A	NP_258279.1:p.Asp320Asn	1	1
11787	SNV	1	C	T		Heterozygous	1475	9256	15.93560933	0.499350649	38.61355932	CDS: SlnVgp011, Gene: SlnVgp011	NP_258279.1:c.987C>T		1	0
11903	SNV	1	G	A		Heterozygous	6140	7434	82.59348937	0.47753429	38.7495114	CDS: SlnVgp011, Gene: SlnVgp011	NP_258279.1:c.1103G>A	NP_258279.1:p.Arg368His	1	1
12168	SNV	1	T	C		Heterozygous	6222	7728	80.51242236	0.493721904	38.65059466	CDS: SlnVgp011, Gene: SlnVgp011	NP_258279.1:c.1368T>C		1	0
12187	SNV	1	C	T		Heterozygous	1182	7640	15.47120419	0.480676329	38.39340102	CDS: SlnVgp011, Gene: SlnVgp011	NP_258279.1:c.1387C>T		1	0
12837	SNV	1	A	G		Heterozygous	7621	8946	85.18891125	0.489192264	38.690723	CDS: SlnVgp013, Gene: SlnVgp013	NP_258281.1:c.321A>G		1	0
13152	SNV	1	G	A		Heterozygous	6623	8607	76.948995	0.465729604	38.55548845	CDS: SlnVgp013, Gene: SlnVgp013	NP_258281.1:c.636G>A		1	0
13320	SNV	1	C	T		Heterozygous	1903	8011	23.7548371	0.460917801	38.61324225	CDS: SlnVgp013, Gene: SlnVgp013	NP_258281.1:c.804C>T		1	0
13347	SNV	1	T	C		Heterozygous	5855	7511	77.95233657	0.483127572	38.72280102	CDS: SlnVgp013, Gene: SlnVgp013	NP_258281.1:c.831T>C		1	0
13359	SNV	1	G	A		Heterozygous	5654	7353	76.89378485	0.47899729	38.75928546	CDS: SlnVgp013, Gene: SlnVgp013	NP_258281.1:c.843G>A		1	0
13614	SNV	1	G	A		Heterozygous	4807	6830	70.3806735	0.449147442	38.5666736	CDS: SlnVgp014, Gene: SlnVgp014	NP_258282.1:c.215G>A	NP_258282.1:p.Arg72Lys	1	1
13701	Deletion	3	ATA	-		Heterozygous	4175	7442	56.10051062	0.494153414	38.51090691				0	0
13703	SNV	1	A	T		Heterozygous	449	7267	6.17861566	0.464444444	38.85746102				0	0
13713	Replacement	2	A	TT		Heterozygous	72	7171	1.004044066	0.328767123	39.34027778				0	0
14194	Deletion	3	TGC	-		Heterozygous	829	7178	11.54917804	0.372685185	37.59499798	CDS: SlnVgp015, Gene: SlnVgp015	NP_258283.1:c.133_135delGCA	NP_258283.1:p.Ala45del	1	1
14331	Deletion	1	T	-		Heterozygous	4792	7687	62.33901392	0.492694805	38.42779633				0	0
14477	Insertion	1	-	A		Heterozygous	6017	6664	90.29111645	0.492686063	38.32325079				0	0
14815	SNV	1	C	T		Heterozygous	258	9215	2.799782963	0.475471698	38.26744186	CDS: SlnVgp016, Gene: SlnVgp016	NP_258284.1:c.315C>T		1	0
14861	SNV	1	G	T		Heterozygous	979	8119	12.05813524	0.424151697	38.63227783	CDS: SlnVgp016, Gene: SlnVgp016	NP_258284.1:c.361G>T	NP_258284.1:p.Ala121Ser	1	1
15022	Insertion	1	-	A		Heterozygous	109	9577	1.138143469	0.481818182	38.80733945	CDS: SlnVgp016, Gene: SlnVgp016	NP_258284.1:c.521_522insA	NP_258284.1:p.Asn175fs	1	1
15035	SNV	1	A	G		Heterozygous	144	9626	1.495948473	0.469798658	39.07638889	CDS: SlnVgp016, Gene: SlnVgp016	NP_258284.1:c.535A>G	NP_258284.1:p.Asn179Asp	1	1
15584	SNV	1	C	T		Heterozygous	3783	9601	39.40214561	0.441086066	38.47845625	CDS: SlnVgp016, Gene: SlnVgp016	NP_258284.1:c.1084C>T		1	0
15634	SNV	1	T	G		Heterozygous	2261	8911	25.37313433	0.434108527	38.79876161	CDS: SlnVgp016, Gene: SlnVgp016	NP_258284.1:c.1134T>G		1	0
15719	SNV	1	G	A		Heterozygous	1825	10731	17.00680272	0.490359562	38.60931507	CDS: SlnVgp016, Gene: SlnVgp016	NP_258284.1:c.1219G>A	NP_258284.1:p.Ala407Thr	1	1
16502	SNV	1	G	A		Heterozygous	3706	6839	54.18920895	0.40062273	38.69778737	CDS: SlnVgp016, Gene: SlnVgp016	NP_258284.1:c.2002G>A	NP_258284.1:p.Ala668Thr	1	1
16570	SNV	1	T	C		Heterozygous	3822	5036	75.89356632	0.498200514	37.96860283				0	0
16584	Insertion	1	-	T		Heterozygous	1086	5879	18.47252934	0.4625789	38.21731123				0	0
16584	Deletion	1	T	-		Heterozygous	73	6013	1.214036255	0.493150685	38				0	0
16611	Deletion	6	TATATA	-		Heterozygous	2776	6641	41.80093359	0.475939586	37.87805831				0	0
16613	SNV	1	T	G		Heterozygous	1112	6112	18.19371728	0.491039427	38.00179856				0	0
16616	SNV	1	A	G		Heterozygous	1386	6220	22.2829582	0.494244604	38.13997114				0	0
16628	SNV	1	A	T		Heterozygous	345	6633	5.201266395	0.362318841	38.60869565				0	0
16631	Deletion	1	A	-		Heterozygous	82	6449	1.271514964	0.451219512	37.80487805				0	0
16636	SNV	1	G	A		Heterozygous	82	6758	1.213376739	0.445783133	39.24390244				0	0
16645	Deletion	1	T	-		Heterozygous	205	7178	2.855948732	0.447115385	37.86829268				0	0
16646	Insertion	1	-	A		Heterozygous	1536	7117	21.5821273	0.479166667	38.36393229				0	0
16646	SNV	1	T	A		Heterozygous	104	7214	1.441641253	0.361111111	39.43269231				0	0
16890	SNV	1	C	T		Heterozygous	1974	8459	23.33609174	0.437102301	38.47061803	CDS: SlnVgp017, Gene: SlnVgp017	NP_258285.1:c.198C>T		1	0
16908	SNV	1	G	A		Heterozygous	120	9047	1.326406544	0.448	38.74166667	CDS: SlnVgp017, Gene: SlnVgp017	NP_258285.1:c.216G>A		1	0
17055	SNV	1	G	A		Heterozygous	394	8779	4.487982686	0.485294118	38.72335025	CDS: SlnVgp017, Gene: SlnVgp017	NP_258285.1:c.363G>A		1	0
17427	SNV	1	A	G		Heterozygous	6029	7434	81.10034974	0.49352725	38.04942777	CDS: SlnVgp017, Gene: SlnVgp017	NP_258285.1:c.735A>G		1	0
17587	SNV	1	C	T		Heterozygous	1479	6044	24.47054931	0.321524064	38.57268425	CDS: SlnVgp017, Gene: SlnVgp017	NP_258285.1:c.895C>T		1	0
17746	Deletion	9	GGCGGCGGC	-		Heterozygous	1191	6125	19.44489796	0.329707113	36.92400364	CDS: SlnVgp017, Gene: SlnVgp017	NP_258285.1:c.1054_1062delGGCGGCGGC	NP_258285.1:p.Gly360_Gly362del	1	1
18356	SNV	1	C	T		Heterozygous	3310	7889	41.95715553	0.39332748	38.47492447	CDS: SlnVgp018, Gene: SlnVgp018	NP_258286.1:c.534C>T		1	0
19005	Deletion	7	TTAAGAA	-		Heterozygous	367	8515	4.310041104	0.494594595	38.20323544	CDS: SlnVgp020, Gene: SlnVgp020	NP_258288.1:c.272_278delTTAAGAA	NP_258288.1:p.Leu91fs	1	1
19005	SNV	1	T	C		Heterozygous	5592	7620	73.38582677	0.478223148	38.56652362	CDS: SlnVgp020, Gene: SlnVgp020	NP_258288.1:c.272T>C	NP_258288.1:p.Leu91Pro	1	1
19008	SNV	1	A	C		Heterozygous	333	8164	4.078882901	0.43916914	38.80480468	CDS: SlnVgp020, Gene: SlnVgp020	NP_258288.1:c.275A>C	NP_258288.1:p.Lys92Thr	1	1
19013	Deletion	1	A	-		Heterozygous	364	7840	4.642857143	0.474114441	38.31043956	CDS: SlnVgp020, Gene: SlnVgp020	NP_258288.1:c.280delA	NP_258288.1:p.Ile94fs	1	1
19015	Deletion	3	TGC	-		Heterozygous	364	7976	4.563691073	0.474114441	38.31043956	CDS: SlnVgp020, Gene: SlnVgp020	NP_258288.1:c.282_284delTGC	NP_258288.1:p.Ala95del	1	1
19019	Deletion	1	C	-		Heterozygous	369	7813	4.722897735	0.47311828	38.22764228	CDS: SlnVgp020, Gene: SlnVgp020	NP_258288.1:c.286delC	NP_258288.1:p.Pro96fs	1	1
19021	SNV	1	T	G		Heterozygous	363	7904	4.592611336	0.478142077	38.44352617	CDS: SlnVgp020, Gene: SlnVgp020	NP_258288.1:c.288T>G		1	0
19022	Insertion	3	-	ACG		Heterozygous	378	7804	4.843669913	0.494708995	38.08641975	CDS: SlnVgp020, Gene: SlnVgp020	NP_258288.1:c.288_289insACG	NP_258288.1:p.Pro96_Lys97insThr	1	1
19025	SNV	1	G	T		Heterozygous	211	8106	2.603010116	0.479262673	38.09478673	CDS: SlnVgp020, Gene: SlnVgp020	NP_258288.1:c.292G>T	NP_258288.1:p.Val98Phe	1	1
19051	SNV	1	T	C		Heterozygous	6445	8440	76.36255924	0.486425679	38.23211792	CDS: SlnVgp020, Gene: SlnVgp020	NP_258288.1:c.318T>C		1	0
19171	SNV	1	A	G		Heterozygous	732	8227	8.897532515	0.451570681	38.54781421	CDS: SlnVgp020, Gene: SlnVgp020	NP_258288.1:c.438A>G		1	0
19273	Insertion	3	-	TCA		Heterozygous	160	9008	1.776198934	0.459302326	38.47916667	CDS: SlnVgp020, Gene: SlnVgp020	NP_258288.1:c.539_540insTCA	NP_258288.1:p.His181_Gln182insHis	1	1
19336	SNV	1	T	C		Heterozygous	6022	7983	75.43530001	0.483365949	38.57024244	CDS: SlnVgp020, Gene: SlnVgp020	NP_258288.1:c.603T>C		1	0
19384	SNV	1	G	A		Heterozygous	5284	7629	69.26202648	0.385978138	38.665405	CDS: SlnVgp020, Gene: SlnVgp020	NP_258288.1:c.651G>A		1	0
19402	SNV	1	T	C		Heterozygous	5642	7409	76.15062762	0.346657234	38.76391351	CDS: SlnVgp020, Gene: SlnVgp020	NP_258288.1:c.669T>C		1	0
19435	SNV	1	C	T		Heterozygous	108	5984	1.804812834	0.157407407	39.2037037	CDS: SlnVgp020, Gene: SlnVgp020	NP_258288.1:c.702C>T		1	0
19494	SNV	1	G	A		Heterozygous	4966	8288	59.91795367	0.468309859	38.40032219	CDS: SlnVgp020, Gene: SlnVgp020	NP_258288.1:c.761G>A	NP_258288.1:p.Arg254Lys	1	1
19918	MNV	2	AA	GG		Heterozygous	7952	8634	92.10099606	0.410296982	38.66736817	CDS: SlnVgp021, Gene: SlnVgp021	NP_258289.1:c.1761_1762delTTinsCC	NP_258289.1:p.Cys588Arg	1	1
20063	SNV	1	G	A		Heterozygous	1222	9952	12.27893891	0.46178093	37.88707038	CDS: SlnVgp021, Gene: SlnVgp021	NP_258289.1:c.1617C>T		1	0
20333	SNV	1	T	C		Heterozygous	7525	9798	76.80138804	0.436839392	38.75495017	CDS: SlnVgp021, Gene: SlnVgp021	NP_258289.1:c.1347A>G		1	0
20683	SNV	1	T	G		Heterozygous	2107	8377	25.15220246	0.461961503	38.64926436	CDS: SlnVgp021, Gene: SlnVgp021	NP_258289.1:c.997A>C	NP_258289.1:p.Lys333Gln	1	1
20737	SNV	1	G	A		Heterozygous	339	9080	3.733480176	0.495821727	38.6519174	CDS: SlnVgp021, Gene: SlnVgp021	NP_258289.1:c.943C>T	NP_258289.1:p.Pro315Ser	1	1
20915	SNV	1	C	T		Heterozygous	294	8693	3.38203152	0.46381579	38.1292517	CDS: SlnVgp021, Gene: SlnVgp021	NP_258289.1:c.765G>A		1	0
20990	SNV	1	A	G		Heterozygous	8387	8900	94.23595506	0.47849401	38.80326696	CDS: SlnVgp021, Gene: SlnVgp021	NP_258289.1:c.690T>C		1	0
21311	SNV	1	C	T		Heterozygous	1971	9217	21.38439839	0.418719212	37.88685946	CDS: SlnVgp021, Gene: SlnVgp021	NP_258289.1:c.369G>A		1	0
21350	SNV	1	C	T		Heterozygous	307	8877	3.458375577	0.465189873	37.85993485	CDS: SlnVgp021, Gene: SlnVgp021	NP_258289.1:c.330G>A		1	0
21656	SNV	1	C	T		Heterozygous	1775	8366	21.21683003	0.492448759	38.67605634	CDS: SlnVgp021, Gene: SlnVgp021	NP_258289.1:c.24G>A		1	0
21987	Insertion	2	-	TG		Heterozygous	2372	7761	30.56307177	0.481116585	38.60897976	CDS: SlnVgp022, Gene: SlnVgp022	NP_258290.1:c.40_41insCA	NP_258290.1:p.Ile14fs	1	1
21990	SNV	1	A	G		Heterozygous	158	8016	1.971057884	0.487341772	38.68987342	CDS: SlnVgp022, Gene: SlnVgp022	NP_258290.1:c.37T>C	NP_258290.1:p.Tyr13His	1	1
22006	SNV	1	G	A		Heterozygous	2322	8037	28.89137738	0.487603306	38.77131783	CDS: SlnVgp022, Gene: SlnVgp022	NP_258290.1:c.21C>T		1	0
22011	SNV	1	A	G		Heterozygous	332	8212	4.042864101	0.47826087	38.40963855	CDS: SlnVgp022, Gene: SlnVgp022	NP_258290.1:c.16T>C		1	0
22032	SNV	1	C	T		Heterozygous	3750	8028	46.71150972	0.47932186	38.6568				0	0
22480	SNV	1	G	A		Heterozygous	1666	8655	19.24898902	0.449444769	37.43877551	CDS: SlnVgp023, Gene: SlnVgp023	NP_258291.1:c.1899C>T		1	0
23004	SNV	1	C	G		Heterozygous	6083	8631	70.4785077	0.452479339	38.43547592	CDS: SlnVgp023, Gene: SlnVgp023	NP_258291.1:c.1375G>C	NP_258291.1:p.Val459Leu	1	1
23623	SNV	1	A	G		Heterozygous	2751	8845	31.10231769	0.40385289	38.84478372	CDS: SlnVgp023, Gene: SlnVgp023	NP_258291.1:c.756T>C		1	0
24684	SNV	1	T	G		Heterozygous	1668	7423	22.47069918	0.483560091	38.49040767	CDS: SlnVgp024, Gene: SlnVgp024	NP_258292.1:c.99T>G		1	0
24741	SNV	1	A	C		Heterozygous	3285	7242	45.36039768	0.466470588	38.56103501	CDS: SlnVgp024, Gene: SlnVgp024	NP_258292.1:c.156A>C	NP_258292.1:p.Leu52Phe	1	1
24778	SNV	1	T	C		Heterozygous	1548	7906	19.58006577	0.480721393	38.36563307	CDS: SlnVgp024, Gene: SlnVgp024	NP_258292.1:c.193T>C		1	0
24792	SNV	1	T	A		Heterozygous	1620	7970	20.32622334	0.464477612	38.48703704	CDS: SlnVgp024, Gene: SlnVgp024	NP_258292.1:c.207T>A		1	0
24879	SNV	1	C	T		Heterozygous	3548	7435	47.7202421	0.452702703	38.85259301	CDS: SlnVgp024, Gene: SlnVgp024	NP_258292.1:c.294C>T		1	0
25022	SNV	1	A	T		Heterozygous	6423	7866	81.65522502	0.4804769	38.79822513	CDS: SlnVgp024, Gene: SlnVgp024	NP_258292.1:c.437A>T	NP_258292.1:p.Tyr146Phe	1	1
25509	SNV	1	T	C		Heterozygous	3915	7632	51.29716981	0.467757694	38.41890166	CDS: SlnVgp024, Gene: SlnVgp024	NP_258292.1:c.924T>C		1	0
25511	SNV	1	T	C		Heterozygous	136	7775	1.749196142	0.474820144	39.44852941	CDS: SlnVgp024, Gene: SlnVgp024	NP_258292.1:c.926T>C	NP_258292.1:p.Val309Ala	1	1
25548	SNV	1	A	C		Heterozygous	7222	7534	95.85877356	0.460374353	38.61880366	CDS: SlnVgp024, Gene: SlnVgp024	NP_258292.1:c.963A>C	NP_258292.1:p.Glu321Asp	1	1
25868	SNV	1	G	T		Homozygous	3050	3813	79.98950957	0.409799555	38.66754098	Repeat region: hr2; 6 copies of P-I repeat			0	0
25870	SNV	1	C	T		Heterozygous	3047	3818	79.80618125	0.40955414	38.68953069	Repeat region: hr2; 6 copies of P-I repeat			0	0
25901	SNV	1	T	C		Heterozygous	769	3944	19.4979716	0.398467433	38.55396619	Repeat region: hr2; 6 copies of P-I repeat			0	0
25965	SNV	1	G	A		Heterozygous	1752	3443	50.88585536	0.482261641	38.40239726	Repeat region: hr2; 6 copies of P-I repeat			0	0
25977	Deletion	1	A	-		Heterozygous	833	3877	21.48568481	0.458823529	38.45498199	Repeat region: hr2; 6 copies of P-I repeat			0	0
26036	Deletion	6	TTAGAG	-		Heterozygous	144	3203	4.495785201	0.331034483	37.73170732	Repeat region: hr2; 6 copies of P-I repeat			0	0
26100	SNV	1	C	T		Heterozygous	923	4782	19.30154747	0.404072883	38.23618635	Repeat region: hr2; 6 copies of P-I repeat			0	0
26133	SNV	1	A	G		Heterozygous	352	4032	8.73015873	0.440340909	37.71875	Repeat region: hr2; 6 copies of P-I repeat			0	0
26192	SNV	1	G	A		Heterozygous	667	4055	16.44882861	0.375545852	38.3868066	Repeat region: hr2; 6 copies of P-I repeat			0	0
26209	MNV	2	AA	GG		Heterozygous	3448	4330	79.63048499	0.436592179	38.59455244	Repeat region: hr2; 6 copies of P-I repeat			0	0
26239	MNV	2	TA	AT		Heterozygous	2778	5646	49.20297556	0.413541667	38.7800576	Repeat region: hr2; 6 copies of P-I repeat			0	0
26252	SNV	1	C	T		Heterozygous	2068	6252	33.07741523	0.435945566	38.65667311	Repeat region: hr2; 6 copies of P-I repeat			0	0
26336	SNV	1	A	G		Heterozygous	1012	2417	41.87008688	0.425978988	38.37648221				0	0
26382	SNV	1	C	T		Heterozygous	679	4062	16.7159035	0.330496454	38.31958763				0	0
26398	SNV	1	G	A		Heterozygous	951	3949	24.08204609	0.48891129	38.41430074				0	0
26405	SNV	1	C	T		Heterozygous	533	4177	12.76035432	0.465827338	38.53095685				0	0
26471	Deletion	1	A	-		Heterozygous	4020	5294	75.93502078	0.476558724	38.18208955				0	0
26595	SNV	1	C	G		Heterozygous	240	4704	5.102040816	0.40077821	39.2125	CDS: SlnVgp025, Gene: SlnVgp025	NP_258293.1:c.152G>C	NP_258293.1:p.Arg51Pro	1	1
26692	SNV	1	C	T		Heterozygous	770	5979	12.87840776	0.487277354	38.34935065	CDS: SlnVgp025, Gene: SlnVgp025	NP_258293.1:c.55G>A	NP_258293.1:p.Asp19Asn	1	1
26742	SNV	1	G	A		Heterozygous	265	6105	4.340704341	0.441947566	38.55471698	CDS: SlnVgp025, Gene: SlnVgp025	NP_258293.1:c.5C>T	NP_258293.1:p.Ser2Phe	1	1
26744	SNV	1	C	T		Heterozygous	1017	6130	16.59053834	0.385864374	38.453294	CDS: SlnVgp025, Gene: SlnVgp025	NP_258293.1:c.3G>A	NP_258293.1:p.Met1?	1	1
26768	Insertion	1	-	T		Heterozygous	1575	5951	26.46614014	0.448765432	38.65142857	Repeat region: hr3; 3 copies of P-II repeat			0	0
26768	Insertion	2	-	TT		Heterozygous	1145	5976	19.15997323	0.450212766	38.46419214	Repeat region: hr3; 3 copies of P-II repeat			0	0
26768	Insertion	3	-	TTT		Heterozygous	242	5995	4.036697248	0.437246964	38.3292011	Repeat region: hr3; 3 copies of P-II repeat			0	0
26808	SNV	1	A	G		Heterozygous	954	5758	16.56825287	0.498480243	38.21907757	Repeat region: hr3; 3 copies of P-II repeat			0	0
26847	SNV	1	T	C		Heterozygous	181	5143	3.519346685	0.47311828	38.30939227	Repeat region: hr3; 3 copies of P-II repeat			0	0
26897	Insertion	1	-	T		Heterozygous	1066	5542	19.23493324	0.457378552	38.52532833	Repeat region: hr3; 3 copies of P-II repeat			0	0
26897	Deletion	1	T	-		Heterozygous	1094	5703	19.1828862	0.466487936	38.18738574	Repeat region: hr3; 3 copies of P-II repeat			0	0
26981	SNV	1	C	T		Heterozygous	3131	6624	47.26751208	0.419474498	38.69338869	Repeat region: hr3; 3 copies of P-II repeat			0	0
26994	Deletion	2	AT	-		Heterozygous	894	6781	13.18389618	0.397590361	37.72644464	Repeat region: hr3; 3 copies of P-II repeat			0	0
26995	Insertion	1	-	T		Heterozygous	502	6663	7.534143779	0.321011673	38.05776892	Repeat region: hr3; 3 copies of P-II repeat			0	0
26995	Deletion	1	T	-		Heterozygous	196	6736	2.909738717	0.429292929	37.73469388	Repeat region: hr3; 3 copies of P-II repeat			0	0
27015	Deletion	13	GACTGAACCGTTG	-		Heterozygous	99	7654	1.293441338	0.393939394	37.55573524	Repeat region: hr3; 3 copies of P-II repeat			0	0
27072	SNV	1	C	T		Heterozygous	1122	7453	15.05434053	0.486277873	38.62388592	Repeat region: hr3; 3 copies of P-II repeat			0	0
27123	SNV	1	A	G		Heterozygous	4256	7785	54.66923571	0.489946381	38.79840226	Repeat region: hr3; 3 copies of P-II repeat			0	0
27233	SNV	1	A	G		Heterozygous	5924	8263	71.69308968	0.461650485	38.66931128	CDS: SlnVgp026, Gene: SlnVgp026	NP_258294.1:c.72A>G		1	0
27237	SNV	1	G	A		Heterozygous	1790	8638	20.72238944	0.460224239	38.44078212	CDS: SlnVgp026, Gene: SlnVgp026	NP_258294.1:c.76G>A	NP_258294.1:p.Val26Ile	1	1
27691	SNV	1	C	T		Heterozygous	1231	9862	12.48225512	0.493660856	38.59707555	CDS: SlnVgp026, Gene: SlnVgp026	NP_258294.1:c.530C>T	NP_258294.1:p.Ser177Leu	1	1
27908	SNV	1	G	A		Heterozygous	2837	7924	35.80262494	0.475460123	38.68159862	CDS: SlnVgp026, Gene: SlnVgp026	NP_258294.1:c.747G>A		1	0
27909	SNV	1	A	G		Heterozygous	249	8028	3.101644245	0.390625	38.55823293	CDS: SlnVgp026, Gene: SlnVgp026	NP_258294.1:c.748A>G	NP_258294.1:p.Arg250Gly	1	1
28166	SNV	1	C	T		Heterozygous	1151	7896	14.57700101	0.484335309	38.90008688	CDS: SlnVgp027, Gene: SlnVgp027	NP_258295.1:c.816G>A		1	0
28466	SNV	1	C	T		Heterozygous	714	9141	7.810961602	0.425824176	38.56722689	CDS: SlnVgp027, Gene: SlnVgp027	NP_258295.1:c.516G>A		1	0
28718	SNV	1	G	A		Heterozygous	310	8787	3.527939001	0.44375	38.59032258	CDS: SlnVgp027, Gene: SlnVgp027	NP_258295.1:c.264C>T		1	0
29062	Insertion	1	-	A		Heterozygous	1568	5876	26.68481961	0.498426683	38.56313776	CDS: SlnVgp028, Gene: SlnVgp028	NP_258296.1:c.49_50insA	NP_258296.1:p.Asn20fs	1	1
29062	Insertion	2	-	AA		Heterozygous	197	5886	3.346924907	0.447236181	38.01522843	CDS: SlnVgp028, Gene: SlnVgp028	NP_258296.1:c.49_50insAA	NP_258296.1:p.Asn20fs	1	1
29062	Deletion	1	A	-		Heterozygous	164	6397	2.563701735	0.421686747	36.98170732	CDS: SlnVgp028, Gene: SlnVgp028	NP_258296.1:c.50delA	NP_258296.1:p.Asn20fs	1	1
29198	SNV	1	A	C		Heterozygous	4565	7073	64.54121306	0.407051951	38.44709748	CDS: SlnVgp028, Gene: SlnVgp028	NP_258296.1:c.186A>C		1	0
29317	SNV	1	G	A		Heterozygous	2886	9407	30.67928139	0.480079025	38.54158004	CDS: SlnVgp029, Gene: SlnVgp029	NP_258297.1:c.408C>T		1	0
29407	SNV	1	C	T		Heterozygous	808	8974	9.003788723	0.398325359	38.52722772	CDS: SlnVgp029, Gene: SlnVgp029	NP_258297.1:c.318G>A		1	0
29716	SNV	1	A	G		Heterozygous	1747	8736	19.99771062	0.43454039	37.91356611	CDS: SlnVgp029, Gene: SlnVgp029	NP_258297.1:c.9T>C		1	0
29741	Deletion	1	A	-		Heterozygous	4600	8826	52.11874009	0.434543919	38.40152174				0	0
30680	SNV	1	T	A		Heterozygous	378	7304	5.17524644	0.407035176	38.41534392				0	0
30727	Deletion	2	CA	-		Heterozygous	68	6537	1.040232523	0.405797101	38.04411765	CDS: SlnVgp031, Gene: SlnVgp031	NP_258299.1:c.10_11delCA	NP_258299.1:p.Gln8fs	1	1
30727	Insertion	2	-	CA		Heterozygous	193	6507	2.966036576	0.41	38.87564767	CDS: SlnVgp031, Gene: SlnVgp031	NP_258299.1:c.9_10insCA	NP_258299.1:p.Gln8fs	1	1
30727	Deletion	4	CACA	-		Heterozygous	2725	6586	41.37564531	0.452040086	38.2025703	CDS: SlnVgp031, Gene: SlnVgp031	NP_258299.1:c.10_13delCACA	NP_258299.1:p.Thr7fs	1	1
30742	SNV	1	A	G		Heterozygous	2034	5851	34.76328833	0.420373027	37.94542773	CDS: SlnVgp031, Gene: SlnVgp031	NP_258299.1:c.25A>G	NP_258299.1:p.Ile9Val	1	1
30962	SNV	1	G	A		Heterozygous	368	9645	3.815448419	0.458549223	38.7201087	CDS: SlnVgp031, Gene: SlnVgp031	NP_258299.1:c.245G>A	NP_258299.1:p.Arg82His	1	1
31258	SNV	1	T	C		Heterozygous	6791	9310	72.94307197	0.499009901	38.58548078	CDS: SlnVgp032, Gene: SlnVgp032	NP_258300.1:c.123T>C		1	0
31652	SNV	1	G	T		Heterozygous	6812	9015	75.56295064	0.458285714	38.48443922	CDS: SlnVgp032, Gene: SlnVgp032	NP_258300.1:c.517G>T	NP_258300.1:p.Ala173Ser	1	1
31769	SNV	1	G	A		Heterozygous	1665	9969	16.7017755	0.452601156	38.58858859	CDS: SlnVgp032, Gene: SlnVgp032	NP_258300.1:c.634G>A	NP_258300.1:p.Asp212Asn	1	1
31918	SNV	1	A	G		Heterozygous	4421	7215	61.27512128	0.494673768	38.28274146	CDS: SlnVgp032, Gene: SlnVgp032	NP_258300.1:c.783A>G		1	0
31922	SNV	1	A	G		Heterozygous	4516	7313	61.75304253	0.496206373	38.65456156	CDS: SlnVgp032, Gene: SlnVgp032	NP_258300.1:c.787A>G	NP_258300.1:p.Ser263Gly	1	1
32213	Insertion	1	-	A		Heterozygous	166	8857	1.874223778	0.465909091	39.28313253				0	0
32638	SNV	1	G	A		Heterozygous	1743	8450	20.62721893	0.493384785	38.11130235	CDS: SlnVgp033, Gene: SlnVgp033	NP_258301.1:c.577C>T		1	0
32721	SNV	1	C	T		Heterozygous	78	7439	1.048528028	0.390243902	38.56410256	CDS: SlnVgp033, Gene: SlnVgp033	NP_258301.1:c.494G>A	NP_258301.1:p.Gly165Asp	1	1
32735	SNV	1	A	C		Heterozygous	695	7479	9.292686188	0.404195804	38.09496403	CDS: SlnVgp033, Gene: SlnVgp033	NP_258301.1:c.480T>G		1	0
33011	SNV	1	G	A		Heterozygous	2845	9004	31.59706797	0.483050848	38.56801406	CDS: SlnVgp033, Gene: SlnVgp033	NP_258301.1:c.204C>T		1	0
33134	Deletion	3	CGG	-		Heterozygous	891	7970	11.17942284	0.466304348	37.32646949	CDS: SlnVgp033, CDS: SlnVgp034, Gene: SlnVgp033, Gene: SlnVgp034	NP_258302.1:c.[374_376delCCG]; NP_258301.1:c.[79_81delCCG]	NP_258302.1:p.[Ala125del]; NP_258301.1:p.[Pro27del]	1	1
33267	SNV	1	C	T		Heterozygous	1684	7741	21.75429531	0.484988453	38.68942993	CDS: SlnVgp034, Gene: SlnVgp034	NP_258302.1:c.243G>A		1	0
33295	SNV	1	T	G		Homozygous	7470	7473	99.95985548	0.495797233	38.71017403	CDS: SlnVgp034, Gene: SlnVgp034	NP_258302.1:c.215A>C	NP_258302.1:p.His72Pro	1	1
33560	SNV	1	A	C		Heterozygous	1538	7172	21.44450641	0.465744815	38.89011704	CDS: SlnVgp035, Gene: SlnVgp035	NP_258303.1:c.582T>G	NP_258303.1:p.Asp194Glu	1	1
33845	SNV	1	C	T		Heterozygous	2180	8831	24.68576605	0.455779335	38.09678899	CDS: SlnVgp035, Gene: SlnVgp035	NP_258303.1:c.297G>A		1	0
34032	SNV	1	G	T		Heterozygous	2141	7889	27.13905438	0.485241503	38.14852872	CDS: SlnVgp035, Gene: SlnVgp035	NP_258303.1:c.110C>A	NP_258303.1:p.Thr37Asn	1	1
34469	SNV	1	A	G		Heterozygous	7898	8580	92.05128205	0.486595667	38.69409977	CDS: SlnVgp036, Gene: SlnVgp036	NP_258304.1:c.1011T>C		1	0
34631	SNV	1	C	T		Heterozygous	1774	8761	20.24883004	0.461248655	38.58060879	CDS: SlnVgp036, Gene: SlnVgp036	NP_258304.1:c.849G>A		1	0
34656	SNV	1	T	C		Heterozygous	1116	8430	13.23843416	0.459412781	38.78405018	CDS: SlnVgp036, Gene: SlnVgp036	NP_258304.1:c.824A>G	NP_258304.1:p.Asn275Ser	1	1
34905	SNV	1	G	A		Heterozygous	4360	7250	60.13793103	0.477312775	38.3337156	CDS: SlnVgp036, Gene: SlnVgp036	NP_258304.1:c.575C>T	NP_258304.1:p.Ser192Leu	1	1
34943	SNV	1	G	A		Heterozygous	5767	6846	84.23897166	0.40299512	37.75741287	CDS: SlnVgp036, Gene: SlnVgp036	NP_258304.1:c.537C>T		1	0
35209	SNV	1	T	C		Heterozygous	8582	9214	93.14087259	0.474874091	38.82206945	CDS: SlnVgp036, Gene: SlnVgp036	NP_258304.1:c.271A>G	NP_258304.1:p.Asn91Asp	1	1
35465	SNV	1	A	G		Heterozygous	2257	9751	23.14634396	0.475021533	38.84581303	CDS: SlnVgp036, Gene: SlnVgp036	NP_258304.1:c.15T>C		1	0
35468	MNV	2	CC	TT		Heterozygous	3367	9536	35.30830537	0.496715224	38.50357006	CDS: SlnVgp036, Gene: SlnVgp036	NP_258304.1:c.11_12delGGinsAA	NP_258304.1:p.Arg4Gln	1	1
35732	SNV	1	C	T		Heterozygous	1154	9796	11.7803185	0.425709516	38.31109185	CDS: SlnVgp037, Gene: SlnVgp037	NP_258305.1:c.227C>T	NP_258305.1:p.Ser76Leu	1	1
36195	Deletion	1	C	-		Heterozygous	82	7085	1.157374735	0.337209302	37.64634146	Repeat region: hr4; 2 copies of P-I repeat			0	0
36242	SNV	1	A	G		Heterozygous	3197	7246	44.12089429	0.484242424	38.33406318	Repeat region: hr4; 2 copies of P-I repeat			0	0
36302	MNV	2	TA	CG		Heterozygous	822	8541	9.624165789	0.440377804	38.49817532				0	0
36303	SNV	1	A	G		Heterozygous	1512	8447	17.8998461	0.470963625	38.4651249				0	0
36343	SNV	1	A	C		Heterozygous	4722	8014	58.9218867	0.42892057	38.25434138	CDS: SlnVgp038, Gene: SlnVgp038	NP_258306.1:c.2730T>G		1	0
36345	SNV	1	G	A		Heterozygous	1741	8094	21.50976032	0.415973378	38.33946008	CDS: SlnVgp038, Gene: SlnVgp038	NP_258306.1:c.2728C>T	NP_258306.1:p.Leu910Phe	1	1
36355	SNV	1	G	A		Heterozygous	986	8297	11.88381343	0.424361493	38.07606491	CDS: SlnVgp038, Gene: SlnVgp038	NP_258306.1:c.2718C>T		1	0
36538	SNV	1	T	C		Heterozygous	6390	8147	78.43377931	0.457367863	38.59186228	CDS: SlnVgp038, Gene: SlnVgp038	NP_258306.1:c.2535A>G		1	0
36547	SNV	1	A	G		Heterozygous	2303	8511	27.05909999	0.445945946	38.64481112	CDS: SlnVgp038, Gene: SlnVgp038	NP_258306.1:c.2526T>C		1	0
36754	SNV	1	C	T		Heterozygous	564	10212	5.522914219	0.423469388	37.64539007	CDS: SlnVgp038, Gene: SlnVgp038	NP_258306.1:c.2319G>A		1	0
36811	SNV	1	C	T		Heterozygous	4601	9287	49.54237106	0.432059448	38.77852641	CDS: SlnVgp038, Gene: SlnVgp038	NP_258306.1:c.2262G>A		1	0
37654	SNV	1	G	A		Heterozygous	2455	8617	28.4901938	0.439244986	38.76130346	CDS: SlnVgp038, Gene: SlnVgp038	NP_258306.1:c.1419C>T		1	0
37754	Deletion	9	CCGCCGCCG	-		Heterozygous	1731	9482	18.25564227	0.388920617	38.61968563	CDS: SlnVgp038, Gene: SlnVgp038	NP_258306.1:c.1311_1319delCGGCGGCGG	NP_258306.1:p.Gly438_Gly440del	1	1
37764	SNV	1	C	T		Heterozygous	789	9870	7.993920973	0.476477684	39.00506971	CDS: SlnVgp038, Gene: SlnVgp038	NP_258306.1:c.1309G>A	NP_258306.1:p.Gly437Ser	1	1
38680	SNV	1	A	G		Heterozygous	2621	8379	31.28058241	0.461481755	38.76535673	CDS: SlnVgp038, Gene: SlnVgp038	NP_258306.1:c.393T>C		1	0
38783	MNV	2	CC	TT		Heterozygous	2297	8083	28.41766671	0.47230444	38.22368494	CDS: SlnVgp038, Gene: SlnVgp038	NP_258306.1:c.289_290delGGinsAA	NP_258306.1:p.Gly97Asn	1	1
38789	Deletion	6	TCGTCG	-		Heterozygous	97	8576	1.131063433	0.47	38.11340206	CDS: SlnVgp038, Gene: SlnVgp038	NP_258306.1:c.279_284delCGACGA	NP_258306.1:p.Asp95_Asp96del	1	1
38789	Deletion	3	TCG	-		Heterozygous	3593	8217	43.72642083	0.489384867	38.25529346	CDS: SlnVgp038, Gene: SlnVgp038	NP_258306.1:c.282_284delCGA	NP_258306.1:p.Asp96del	1	1
38791	SNV	1	G	A		Heterozygous	375	8026	4.672314976	0.478723404	38.87729913	CDS: SlnVgp038, Gene: SlnVgp038	NP_258306.1:c.282C>T		1	0
39000	SNV	1	A	G		Heterozygous	3818	8940	42.70693512	0.47679112	38.386066	CDS: SlnVgp038, Gene: SlnVgp038	NP_258306.1:c.73T>C		1	0
39040	SNV	1	G	A		Heterozygous	319	8521	3.743692055	0.441441441	38.26332288	CDS: SlnVgp038, Gene: SlnVgp038	NP_258306.1:c.33C>T		1	0
39102	SNV	1	C	T		Heterozygous	2380	9036	26.33908809	0.477582066	38.50168067	CDS: SlnVgp039, Gene: SlnVgp039	NP_258307.1:c.32C>T	NP_258307.1:p.Ala11Val	1	1
39137	SNV	1	C	T		Heterozygous	2185	8776	24.89744758	0.474122807	38.60549199	CDS: SlnVgp039, Gene: SlnVgp039	NP_258307.1:c.67C>T	NP_258307.1:p.Pro23Ser	1	1
39240	SNV	1	G	A		Heterozygous	98	7088	1.38261851	0.387755102	39.32653061	CDS: SlnVgp039, Gene: SlnVgp039	NP_258307.1:c.170G>A	NP_258307.1:p.Arg57Lys	1	1
39355	SNV	1	T	C		Heterozygous	7595	9784	77.62673753	0.428039543	38.76076366	CDS: SlnVgp039, Gene: SlnVgp039	NP_258307.1:c.285T>C		1	0
39433	SNV	1	G	T		Heterozygous	3724	9011	41.32726667	0.499477807	38.54323308	CDS: SlnVgp039, Gene: SlnVgp039	NP_258307.1:c.363G>T	NP_258307.1:p.Glu121Asp	1	1
39980	SNV	1	C	T		Heterozygous	752	9445	7.961884595	0.479220779	38.70744681				0	0
39991	SNV	1	A	G		Heterozygous	616	8255	7.462144155	0.472491909	38.64447994				0	0
39991	Deletion	1	A	-		Heterozygous	149	8255	1.804966687	0.427631579	38.22818735				0	0
39991	Deletion	2	AA	-		Heterozygous	2417	8303	29.10996026	0.416633186	38.37038809				0	0
39991	Replacement	2	AA	G		Heterozygous	529	8303	6.371191136	0.481273408	38.53969662				0	0
39991	Deletion	3	AAA	-		Heterozygous	1486	8679	17.12178822	0.422748192	38.53709449				0	0
39991	Replacement	4	AAAA	G		Heterozygous	1834	8926	20.54671745	0.4293305	38.46023423				0	0
40051	SNV	1	C	T		Heterozygous	886	10097	8.774883629	0.499451153	38.42099323	CDS: SlnVgp040, Gene: SlnVgp040	NP_258308.1:c.51C>T		1	0
40100	SNV	1	G	T		Heterozygous	2186	9971	21.92357838	0.481818182	38.29460201	CDS: SlnVgp040, Gene: SlnVgp040	NP_258308.1:c.100G>T	NP_258308.1:p.Val34Phe	1	1
40327	SNV	1	C	T		Heterozygous	3964	9280	42.71551724	0.453307393	38.46039354	CDS: SlnVgp040, Gene: SlnVgp040	NP_258308.1:c.327C>T		1	0
40379	SNV	1	C	T		Heterozygous	800	9715	8.234688626	0.485172005	38.6275	CDS: SlnVgp040, Gene: SlnVgp040	NP_258308.1:c.379C>T	NP_258308.1:p.Pro127Ser	1	1
40501	SNV	1	A	G		Heterozygous	6134	8047	76.2271654	0.432351551	38.37985002	CDS: SlnVgp040, Gene: SlnVgp040	NP_258308.1:c.501A>G		1	0
40706	Insertion	3	-	CCG		Heterozygous	1907	7885	24.1851617	0.48956743	38.65373187	CDS: SlnVgp041, Gene: SlnVgp041	NP_258309.1:c.49_50insCGG	NP_258309.1:p.Ala16_Val17insAla	1	1
40959	SNV	1	G	A		Heterozygous	696	10450	6.660287081	0.431944444	38.4841954	CDS: SlnVgp042, Gene: SlnVgp042	NP_258310.1:c.1503C>T		1	0
41217	SNV	1	G	A		Heterozygous	599	10127	5.914881011	0.495192308	38.15025042	CDS: SlnVgp042, Gene: SlnVgp042	NP_258310.1:c.1245C>T		1	0
41286	SNV	1	G	A		Heterozygous	1939	9290	20.87190527	0.480836237	38.66838577	CDS: SlnVgp042, Gene: SlnVgp042	NP_258310.1:c.1176C>T		1	0
41487	SNV	1	G	A		Heterozygous	1448	10261	14.11168502	0.480476506	38.5359116	CDS: SlnVgp042, Gene: SlnVgp042	NP_258310.1:c.975C>T		1	0
41547	SNV	1	G	A		Heterozygous	740	10059	7.356596083	0.479738562	38.71216216	CDS: SlnVgp042, Gene: SlnVgp042	NP_258310.1:c.915C>T		1	0
41691	SNV	1	T	C		Heterozygous	7506	8028	93.49775785	0.465945668	38.73834266	CDS: SlnVgp042, Gene: SlnVgp042	NP_258310.1:c.771A>G		1	0
41829	SNV	1	A	G		Heterozygous	645	8291	7.779519961	0.428785607	38.77054264	CDS: SlnVgp042, Gene: SlnVgp042	NP_258310.1:c.633T>C		1	0
42183	SNV	1	C	T		Heterozygous	3225	8359	38.58117	0.447001817	37.10325581	CDS: SlnVgp042, Gene: SlnVgp042	NP_258310.1:c.279G>A		1	0
42270	SNV	1	G	T		Heterozygous	87	8656	1.005083179	0.423913044	38.88505747	CDS: SlnVgp042, Gene: SlnVgp042	NP_258310.1:c.192C>A	NP_258310.1:p.Ser64Arg	1	1
42448	SNV	1	T	C		Heterozygous	3247	6808	47.69388954	0.450358852	38.29966123	CDS: SlnVgp042, Gene: SlnVgp042	NP_258310.1:c.14A>G	NP_258310.1:p.Asp5Gly	1	1
42452	SNV	1	C	T		Heterozygous	3934	6841	57.50621254	0.43743818	37.92374174	CDS: SlnVgp042, Gene: SlnVgp042	NP_258310.1:c.10G>A	NP_258310.1:p.Val4Ile	1	1
42482	SNV	1	G	A		Heterozygous	3238	7225	44.816609	0.444111477	38.85639284				0	0
42490	SNV	1	C	G		Heterozygous	3934	7283	54.01620211	0.451875617	38.51703101				0	0
42495	SNV	1	C	G		Heterozygous	3878	7271	53.3351671	0.457728864	38.557246				0	0
42614	MNV	2	CG	TA		Heterozygous	200	6243	3.203588019	0.45	37.56170578	Repeat region: hr5; 2 copies of P-I repeat			0	0
42693	SNV	1	G	A		Heterozygous	380	5559	6.835761828	0.359580053	37.57368421	Repeat region: hr5; 2 copies of P-I repeat			0	0
42722	SNV	1	C	T		Heterozygous	1839	5473	33.60131555	0.443091583	38.75367047	Repeat region: hr5; 2 copies of P-I repeat			0	0
42790	SNV	1	G	A		Heterozygous	3942	5278	74.68738158	0.36875457	38.67808219	Repeat region: hr5; 2 copies of P-I repeat			0	0
42825	SNV	1	T	C		Heterozygous	2486	5894	42.1784866	0.425212028	38.33507643	Repeat region: hr5; 2 copies of P-I repeat			0	0
42845	Deletion	1	A	-		Heterozygous	6117	6340	96.48264984	0.468657183	38.19601112	Repeat region: hr5; 2 copies of P-I repeat			0	0
42853	SNV	1	T	G		Heterozygous	1616	6642	24.33002108	0.450887574	38.18378713	Repeat region: hr5; 2 copies of P-I repeat			0	0
43585	SNV	1	C	T		Heterozygous	2778	7770	35.75289575	0.488180884	37.45788337	CDS: SlnVgp043, Gene: SlnVgp043	NP_258311.1:c.51G>A		1	0
43618	SNV	1	A	G		Heterozygous	2109	7592	27.77924131	0.46609789	38.91559981	CDS: SlnVgp043, Gene: SlnVgp043	NP_258311.1:c.18T>C		1	0
43827	SNV	1	G	A		Heterozygous	89	7522	1.183195959	0.444444444	38.11235955	CDS: SlnVgp044, Gene: SlnVgp044	NP_258312.1:c.579C>T		1	0
43830	SNV	1	C	T		Heterozygous	718	7463	9.620795927	0.464237517	38.58774373	CDS: SlnVgp044, Gene: SlnVgp044	NP_258312.1:c.576G>A		1	0
43845	SNV	1	C	T		Heterozygous	4418	7279	60.69515043	0.470883315	38.37120869	CDS: SlnVgp044, Gene: SlnVgp044	NP_258312.1:c.561G>A		1	0
43983	SNV	1	A	G		Heterozygous	5078	7305	69.51403149	0.449141347	38.71524222	CDS: SlnVgp044, Gene: SlnVgp044	NP_258312.1:c.423T>C		1	0
44275	SNV	1	G	A		Heterozygous	5836	8162	71.50208282	0.4605242	38.61891707	CDS: SlnVgp044, Gene: SlnVgp044	NP_258312.1:c.131C>T	NP_258312.1:p.Ser44Leu	1	1
44732	SNV	1	A	G		Heterozygous	5360	7574	70.76841827	0.459794927	38.57742537	CDS: SlnVgp045, Gene: SlnVgp045	NP_258313.1:c.258A>G		1	0
44794	SNV	1	A	T		Heterozygous	1844	8289	22.24635059	0.498695879	38.51138829	CDS: SlnVgp045, Gene: SlnVgp045	NP_258313.1:c.320A>T	NP_258313.1:p.Gln107Leu	1	1
44913	Insertion	1	-	T		Heterozygous	5327	8114	65.65195958	0.485264871	38.64877041				0	0
44913	Insertion	2	-	TT		Heterozygous	570	8166	6.980161646	0.429541596	38.44561404				0	0
45007	SNV	1	C	A		Heterozygous	87	8227	1.057493619	0.438202247	38.71264368	CDS: SlnVgp046, Gene: SlnVgp046	NP_258314.1:c.1188G>T		1	0
45136	SNV	1	G	A		Heterozygous	5718	7741	73.86642553	0.489412163	38.39489332	CDS: SlnVgp046, Gene: SlnVgp046	NP_258314.1:c.1059C>T		1	0
45652	SNV	1	G	A		Heterozygous	4819	7160	67.30446927	0.448694959	38.84187591	CDS: SlnVgp046, Gene: SlnVgp046	NP_258314.1:c.543C>T		1	0
45726	Deletion	3	TAG	-		Heterozygous	243	6634	3.662948447	0.475806452	37.77777778	CDS: SlnVgp046, Gene: SlnVgp046	NP_258314.1:c.467_469delCTA	NP_258314.1:p.Thr156del	1	1
45767	SNV	1	T	G		Heterozygous	59	5550	1.063063063	0.355932203	37.98305085	CDS: SlnVgp046, Gene: SlnVgp046	NP_258314.1:c.428A>C	NP_258314.1:p.Asn143Thr	1	1
45776	MNV	2	GT	CC		Heterozygous	75	5428	1.381724392	0.36	38.5	CDS: SlnVgp046, Gene: SlnVgp046	NP_258314.1:c.418_419delACinsGG	NP_258314.1:p.Thr140Gly	1	1
45779	SNV	1	T	C		Heterozygous	76	5242	1.44982831	0.394736842	38.11839432	CDS: SlnVgp046, Gene: SlnVgp046	NP_258314.1:c.416A>G	NP_258314.1:p.Asn139Ser	1	1
45779	SNV	1	T	G		Heterozygous	298	5242	5.68485311	0.411960133	38.40942823	CDS: SlnVgp046, Gene: SlnVgp046	NP_258314.1:c.416A>C	NP_258314.1:p.Asn139Thr	1	1
45780	Deletion	9	TAGTAGTAG	-		Heterozygous	215	5735	3.748910201	0.437788018	37.48569676	CDS: SlnVgp046, Gene: SlnVgp046	NP_258314.1:c.407_415delCTACTACTA	NP_258314.1:p.Thr136_Thr138del	1	1
45780	Insertion	3	-	TAG		Heterozygous	65	5200	1.25	0.484848485	37.35384615	CDS: SlnVgp046, Gene: SlnVgp046	NP_258314.1:c.415_416insCTA	NP_258314.1:p.Thr138_Asn139insThr	1	1
45780	Insertion	6	-	TAGTAG		Heterozygous	89	5203	1.710551605	0.393258427	38.52808989	CDS: SlnVgp046, Gene: SlnVgp046	NP_258314.1:c.415_416insCTACTA	NP_258314.1:p.Thr138_Asn139insThrThr	1	1
45780	Deletion	3	TAG	-		Heterozygous	89	5397	1.649064295	0.494505495	37.88195093	CDS: SlnVgp046, Gene: SlnVgp046	NP_258314.1:c.413_415delCTA	NP_258314.1:p.Thr138del	1	1
45782	SNV	1	G	A		Heterozygous	88	5237	1.680351346	0.443181818	37.04545455	CDS: SlnVgp046, Gene: SlnVgp046	NP_258314.1:c.413C>T	NP_258314.1:p.Thr138Ile	1	1
45782	SNV	1	G	C		Heterozygous	79	5237	1.508497231	0.35443038	38.59493636	CDS: SlnVgp046, Gene: SlnVgp046	NP_258314.1:c.413C>G	NP_258314.1:p.Thr138Ser	1	1
45785	Deletion	2	GT	-		Heterozygous	59	5390	1.094619666	0.360655738	36.54394799	CDS: SlnVgp046, Gene: SlnVgp046	NP_258314.1:c.409_410delAC	NP_258314.1:p.Thr137fs	1	1
45788	SNV	1	G	T		Heterozygous	154	5267	2.923865578	0.383116883	38.22585646	CDS: SlnVgp046, Gene: SlnVgp046	NP_258314.1:c.407C>A	NP_258314.1:p.Thr136Asn	1	1
45788	Deletion	1	G	-		Heterozygous	57	5267	1.082209987	0.350877193	35.94736842	CDS: SlnVgp046, Gene: SlnVgp046	NP_258314.1:c.407delC	NP_258314.1:p.Thr136fs	1	1
45794	SNV	1	G	T		Heterozygous	62	5365	1.155638397	0.4375	37.93548387	CDS: SlnVgp046, Gene: SlnVgp046	NP_258314.1:c.401C>A	NP_258314.1:p.Thr134Asn	1	1
45907	Insertion	1	-	C		Heterozygous	82	6313	1.298907017	0.313253012	39.08536585	CDS: SlnVgp046, Gene: SlnVgp046	NP_258314.1:c.288_289insG	NP_258314.1:p.Ser97fs	1	1
45908	Deletion	3	GCA	-		Heterozygous	360	6970	5.164992826	0.454054054	38.57222222	CDS: SlnVgp046, Gene: SlnVgp046	NP_258314.1:c.285_287delTGC	NP_258314.1:p.Ala96del	1	1
45911	Deletion	3	GCG	-		Heterozygous	734	7219	10.16761324	0.494680851	38.50738383	CDS: SlnVgp046, Gene: SlnVgp046	NP_258314.1:c.282_284delCGC	NP_258314.1:p.Ala96del	1	1
45912	SNV	1	C	T		Heterozygous	342	6990	4.892703863	0.443181818	38.41812866	CDS: SlnVgp046, Gene: SlnVgp046	NP_258314.1:c.283G>A	NP_258314.1:p.Ala95Thr	1	1
45913	SNV	1	G	A		Heterozygous	113	7097	1.592222066	0.389380531	38.60176991	CDS: SlnVgp046, Gene: SlnVgp046	NP_258314.1:c.282C>T		1	0
46489	SNV	1	A	G		Heterozygous	3826	7694	49.72706005	0.493883792	38.63355985	CDS: SlnVgp048, CDS: SlnVgp049, Gene: SlnVgp048, Gene: SlnVgp049	NP_258317.1:c.[16A>G]; NP_258316.1:c.[104A>G]	NP_258317.1:p.[Ser6Gly]; NP_258316.1:p.[Glu35Gly]	1	1
46833	Deletion	3	TAA	-		Heterozygous	105	9490	1.106427819	0.485981308	38.67197452	CDS: SlnVgp049, Gene: SlnVgp049	NP_258317.1:c.360_362delTAA	NP_258317.1:p.Asn121del	1	1
46938	SNV	1	A	G		Heterozygous	7939	9319	85.19154416	0.486404467	38.6461771	CDS: SlnVgp049, Gene: SlnVgp049	NP_258317.1:c.465A>G		1	0
47010	SNV	1	G	A		Heterozygous	3664	8784	41.71220401	0.452835119	38.53793668	CDS: SlnVgp049, Gene: SlnVgp049	NP_258317.1:c.537G>A		1	0
47154	SNV	1	C	T		Heterozygous	497	9017	5.511811024	0.451171875	38.40040241	CDS: SlnVgp049, Gene: SlnVgp049	NP_258317.1:c.681C>T		1	0
47400	SNV	1	A	G		Heterozygous	3448	7815	44.12028151	0.489176272	38.77262181	CDS: SlnVgp049, Gene: SlnVgp049	NP_258317.1:c.927A>G		1	0
47871	Deletion	1	A	-		Heterozygous	520	8469	6.140040146	0.461966605	38.10384615				0	0
48118	SNV	1	C	T		Heterozygous	259	8145	3.179864948	0.415730337	38.23938224				0	0
48339	SNV	1	A	C		Heterozygous	2593	8861	29.26306286	0.457206373	38.57462399	CDS: SlnVgp051, Gene: SlnVgp051	NP_258319.1:c.168A>C		1	0
48383	SNV	1	G	A		Heterozygous	3414	8843	38.60680764	0.466148724	38.22202695	CDS: SlnVgp051, Gene: SlnVgp051	NP_258319.1:c.212G>A	NP_258319.1:p.Arg71Lys	1	1
48494	SNV	1	G	A		Heterozygous	408	6489	6.287563569	0.445255475	38.81372549	CDS: SlnVgp051, Gene: SlnVgp051	NP_258319.1:c.323G>A	NP_258319.1:p.Arg108Gln	1	1
48597	SNV	1	C	T		Heterozygous	363	8580	4.230769231	0.493333333	39.1184573	CDS: SlnVgp051, Gene: SlnVgp051	NP_258319.1:c.426C>T		1	0
48692	SNV	1	G	A		Heterozygous	1184	8862	13.36041526	0.486055777	38.81841216	CDS: SlnVgp051, Gene: SlnVgp051	NP_258319.1:c.521G>A		1	0
48895	Deletion	3	CGC	-		Heterozygous	235	10983	2.1396704	0.402489627	38.89390478	CDS: SlnVgp052, Gene: SlnVgp052	NP_258320.1:c.350_352delGCG	NP_258320.1:p.Gly117del	1	1
48901	Deletion	3	CGT	-		Heterozygous	973	11026	8.824596409	0.460552268	38.65310133	CDS: SlnVgp052, Gene: SlnVgp052	NP_258320.1:c.344_346delACG	NP_258320.1:p.Asp115del	1	1
48903	SNV	1	T	C		Heterozygous	2991	10711	27.92456353	0.471396612	38.76886577	CDS: SlnVgp052, Gene: SlnVgp052	NP_258320.1:c.344A>G	NP_258320.1:p.Asp115Gly	1	1
48955	SNV	1	C	A		Heterozygous	5407	8818	61.31775913	0.337068498	38.71130017	CDS: SlnVgp052, Gene: SlnVgp052	NP_258320.1:c.292G>T	NP_258320.1:p.Ala98Ser	1	1
49019	SNV	1	G	A		Heterozygous	2647	9516	27.81630937	0.416206262	38.704949	CDS: SlnVgp052, Gene: SlnVgp052	NP_258320.1:c.228C>T		1	0
49207	SNV	1	C	T		Heterozygous	7131	8854	80.53986899	0.467032214	36.78923012	CDS: SlnVgp052, Gene: SlnVgp052	NP_258320.1:c.40G>A	NP_258320.1:p.Val14Ile	1	1
49220	Insertion	3	-	GCC		Heterozygous	717	8281	8.658374592	0.454297408	38.84704788	CDS: SlnVgp052, Gene: SlnVgp052	NP_258320.1:c.27_28insGGC	NP_258320.1:p.Gly9_Ile10insGly	1	1
49220	Insertion	6	-	GCCGCC		Heterozygous	233	8296	2.808582449	0.416309013	39.05150215	CDS: SlnVgp052, Gene: SlnVgp052	NP_258320.1:c.27_28insGGCGGC	NP_258320.1:p.Gly9_Ile10insGlyGly	1	1
49226	Insertion	6	-	GCCGCT		Heterozygous	3001	9576	31.33876358	0.423762376	38.58291694	CDS: SlnVgp052, Gene: SlnVgp052	NP_258320.1:c.21_22insAGCGGC	NP_258320.1:p.Gly7_Gly8insSerGly	1	1
49311	Insertion	3	-	GTA		Heterozygous	590	8876	6.647138351	0.415562914	38.83276836	CDS: SlnVgp053, Gene: SlnVgp053	NP_258321.1:c.209_210insTAC	NP_258321.1:p.Thr71_Asp72insThr	1	1
49352	SNV	1	T	G		Heterozygous	6428	7672	83.78519291	0.443757539	38.68201618	CDS: SlnVgp053, Gene: SlnVgp053	NP_258321.1:c.168A>C	NP_258321.1:p.Lys56Asn	1	1
49356	SNV	1	C	T		Heterozygous	232	7837	2.960316448	0.495798319	38.64224138	CDS: SlnVgp053, Gene: SlnVgp053	NP_258321.1:c.164G>A	NP_258321.1:p.Arg55Lys	1	1
49373	Deletion	1	T	-		Heterozygous	87	7120	1.221910112	0.494252874	37.77011494	CDS: SlnVgp053, Gene: SlnVgp053	NP_258321.1:c.147delA	NP_258321.1:p.Lys49fs	1	1
49375	Deletion	8	TGACCGCC	-		Heterozygous	169	8190	2.063492064	0.434285714	37.31465162	CDS: SlnVgp053, Gene: SlnVgp053	NP_258321.1:c.138_145delGGCGGTCA	NP_258321.1:p.Ala47fs	1	1
49396	SNV	1	T	C		Heterozygous	3514	7947	44.21794388	0.45630275	38.71713147	CDS: SlnVgp053, Gene: SlnVgp053	NP_258321.1:c.124A>G	NP_258321.1:p.Arg42Gly	1	1
49478	SNV	1	C	T		Heterozygous	5969	7558	78.97591956	0.421581335	38.6955939	CDS: SlnVgp053, Gene: SlnVgp053	NP_258321.1:c.42G>A		1	0
49540	SNV	1	C	T		Heterozygous	464	7975	5.818181818	0.473684211	38.42456897				0	0
49663	MNV	2	AC	TT		Homozygous	6516	6518	99.96931574	0.426413401	38.52892879	CDS: SlnVgp054, Gene: SlnVgp054	NP_258322.1:c.98_99delACinsTT	NP_258322.1:p.Tyr33Phe	1	1
49799	SNV	1	C	T		Heterozygous	1559	8123	19.19241659	0.491905355	38.52148813	CDS: SlnVgp054, Gene: SlnVgp054	NP_258322.1:c.234C>T		1	0
49937	SNV	1	G	A		Heterozygous	321	10061	3.19053772	0.405970149	38.54517134	CDS: SlnVgp054, Gene: SlnVgp054	NP_258322.1:c.372G>A		1	0
50030	SNV	1	G	A		Heterozygous	111	9738	1.139864449	0.424778761	38.45945946	CDS: SlnVgp054, Gene: SlnVgp054	NP_258322.1:c.465G>A		1	0
50057	SNV	1	A	C		Heterozygous	1468	9576	15.32999165	0.458169935	38.73773842	CDS: SlnVgp054, Gene: SlnVgp054	NP_258322.1:c.492A>C		1	0
50061	SNV	1	A	C		Heterozygous	1470	9590	15.32846715	0.457571802	38.76734694	CDS: SlnVgp054, Gene: SlnVgp054	NP_258322.1:c.496A>C	NP_258322.1:p.Met166Leu	1	1
50733	SNV	1	G	A		Heterozygous	329	9374	3.509707702	0.485294118	38.556231	CDS: SlnVgp055, Gene: SlnVgp055	NP_258323.1:c.106G>A	NP_258323.1:p.Ala36Thr	1	1
51046	SNV	1	G	A		Heterozygous	150	8107	1.850252868	0.444444444	38.94666667	CDS: SlnVgp055, Gene: SlnVgp055	NP_258323.1:c.419G>A	NP_258323.1:p.Arg140Lys	1	1
51149	SNV	1	A	G		Heterozygous	4896	7946	61.61590737	0.46015625	38.56617647	CDS: SlnVgp055, Gene: SlnVgp055	NP_258323.1:c.522A>G		1	0
51923	SNV	1	T	C		Heterozygous	230	7360	3.125	0.457983193	38.34347826	CDS: SlnVgp055, CDS: SlnVgp056, Gene: SlnVgp055, Gene: SlnVgp056	NP_258323.1:c.[1296T>C]; NP_258324.1:c.[131A>G]	NP_258324.1:p.[Asp44Gly]	1	1
52033	Insertion	1	-	T		Heterozygous	310	7237	4.283542905	0.451104101	37.87096774	CDS: SlnVgp056, Gene: SlnVgp056	NP_258324.1:c.21_22insA	NP_258324.1:p.Gly8fs	1	1
52033	Deletion	1	T	-		Heterozygous	114	7534	1.51314043	0.439655172	36.98246894	CDS: SlnVgp056, Gene: SlnVgp056	NP_258324.1:c.21delA	NP_258324.1:p.Gly8fs	1	1
52195	SNV	1	C	A		Heterozygous	149	7133	2.088882658	0.487012987	38	CDS: SlnVgp057, Gene: SlnVgp057	NP_258325.1:c.474G>T	NP_258325.1:p.Lys158Asn	1	1
52621	SNV	1	T	C		Heterozygous	1878	4682	40.11106365	0.336477987	37.91586794	CDS: SlnVgp057, Gene: SlnVgp057	NP_258325.1:c.48A>G		1	0
52654	SNV	1	C	G		Heterozygous	859	5450	15.76146789	0.404352806	38.44237485	CDS: SlnVgp057, CDS: SlnVgp058, Gene: SlnVgp057, Gene: SlnVgp058	NP_258326.1:c.[172G>C]; NP_258325.1:c.[15G>C]	NP_258326.1:p.[Asp58His]	1	1
52740	Deletion	2	CG	-		Heterozygous	83	5875	1.412765957	0.325301205	38.24096386	CDS: SlnVgp058, Gene: SlnVgp058	NP_258326.1:c.85_86delCG	NP_258326.1:p.Arg29fs	1	1
52827	Deletion	3	TTA	-		Heterozygous	364	6884	5.287623475	0.465240642	37.80494505				0	0
52877	SNV	1	G	A		Heterozygous	2546	6393	39.82480838	0.442585551	38.48782404	CDS: SlnVgp059, Gene: SlnVgp059	NP_258327.1:c.1459C>T	NP_258327.1:p.Leu487Phe	1	1
52892	SNV	1	G	A		Heterozygous	229	6823	3.356294885	0.370833333	38.6419214	CDS: SlnVgp059, Gene: SlnVgp059	NP_258327.1:c.1444C>T		1	0
53526	SNV	1	G	A		Heterozygous	1984	8631	22.98690766	0.442517344	38.57762097	CDS: SlnVgp059, Gene: SlnVgp059	NP_258327.1:c.810C>T		1	0
53811	SNV	1	T	C		Heterozygous	6226	8237	75.58577152	0.471314004	38.79184067	CDS: SlnVgp059, Gene: SlnVgp059	NP_258327.1:c.525A>G		1	0
54057	SNV	1	G	A		Heterozygous	735	8732	8.417315621	0.498064516	38.68027211	CDS: SlnVgp059, Gene: SlnVgp059	NP_258327.1:c.279C>T		1	0
54204	SNV	1	T	C		Heterozygous	6068	7634	79.48650773	0.453649229	38.51318392	CDS: SlnVgp059, Gene: SlnVgp059	NP_258327.1:c.132A>G		1	0
54336	SNV	1	G	A		Heterozygous	392	6651	5.893850549	0.374407583	38.79846939	CDS: SlnVgp060, Gene: SlnVgp060	NP_258328.1:c.84G>A	NP_258328.1:p.Met28Ile	1	1
54451	SNV	1	C	T		Heterozygous	2819	4716	59.77523325	0.447913013	38.39730401	Repeat region: hr6; 3 copies of P-I and 17 of P-II repeat			0	0
54490	Insertion	1	-	A		Heterozygous	367	4124	8.899127061	0.310991957	38.6866485	Repeat region: hr6; 3 copies of P-I and 17 of P-II repeat			0	0
54490	Insertion	3	-	AAA		Heterozygous	116	4132	2.807357212	0.181034483	38.65517241	Repeat region: hr6; 3 copies of P-I and 17 of P-II repeat			0	0
54505	SNV	1	A	G		Heterozygous	1893	4032	46.94940476	0.2899647	38.36080296	Repeat region: hr6; 3 copies of P-I and 17 of P-II repeat			0	0
54671	Replacement	4	GTTT	AGA		Heterozygous	523	5513	9.486667876	0.473404255	37.55879541	Repeat region: hr6; 3 copies of P-I and 17 of P-II repeat			0	0
54722	SNV	1	C	T		Heterozygous	577	5067	11.38740872	0.364379085	38.45753899	Repeat region: hr6; 3 copies of P-I and 17 of P-II repeat			0	0
54742	SNV	1	G	A		Heterozygous	524	4769	10.98762843	0.264492754	38.60305344	Repeat region: hr6; 3 copies of P-I and 17 of P-II repeat			0	0
54754	SNV	1	C	T		Heterozygous	466	4422	10.538218	0.254545455	38.12660944	Repeat region: hr6; 3 copies of P-I and 17 of P-II repeat			0	0
54760	SNV	1	C	T		Heterozygous	149	4127	3.610370729	0.248447205	37.83221477	Repeat region: hr6; 3 copies of P-I and 17 of P-II repeat			0	0
54768	SNV	1	G	T		Heterozygous	134	4092	3.274682307	0.248275862	36.71641791	Repeat region: hr6; 3 copies of P-I and 17 of P-II repeat			0	0
54772	SNV	1	T	C		Heterozygous	133	4166	3.192510802	0.23943662	38.45112782	Repeat region: hr6; 3 copies of P-I and 17 of P-II repeat			0	0
54798	SNV	1	C	T		Heterozygous	119	4048	2.93972332	0.208	38.43697479	Repeat region: hr6; 3 copies of P-I and 17 of P-II repeat			0	0
54810	SNV	1	T	C		Heterozygous	59	3702	1.593733117	0.133333333	39.03389831	Repeat region: hr6; 3 copies of P-I and 17 of P-II repeat			0	0
54817	SNV	1	A	C		Heterozygous	101	3398	2.972336669	0.059405941	37.8019802	Repeat region: hr6; 3 copies of P-I and 17 of P-II repeat			0	0
54826	SNV	1	C	T		Heterozygous	33	2864	1.152234637	0.03030303	38.72727273	Repeat region: hr6; 3 copies of P-I and 17 of P-II repeat			0	0
54838	SNV	1	T	C		Homozygous	2091	2249	92.9746554	0.106304648	38.48541368	Repeat region: hr6; 3 copies of P-I and 17 of P-II repeat			0	0
54841	SNV	1	A	G		Heterozygous	1810	2184	82.87545788	0.098719317	38.59060773	Repeat region: hr6; 3 copies of P-I and 17 of P-II repeat			0	0
54841	SNV	1	A	T		Heterozygous	226	2184	10.34798535	0.140425532	38.62831858	Repeat region: hr6; 3 copies of P-I and 17 of P-II repeat			0	0
54843	SNV	1	A	G		Heterozygous	31	2203	1.407172038	0.032258065	39.64516129	Repeat region: hr6; 3 copies of P-I and 17 of P-II repeat			0	0
54850	SNV	1	C	T		Heterozygous	1089	2063	52.7872031	0.076854334	38.81359045	Repeat region: hr6; 3 copies of P-I and 17 of P-II repeat			0	0
54857	SNV	1	A	C		Homozygous	1597	1974	80.90172239	0.080783354	38.79774577	Repeat region: hr6; 3 copies of P-I and 17 of P-II repeat			0	0
54873	SNV	1	A	G		Heterozygous	223	1600	13.9375	0.092511013	38.41255605	Repeat region: hr6; 3 copies of P-I and 17 of P-II repeat			0	0
54875	SNV	1	A	G		Heterozygous	1168	1485	78.65319865	0.101265823	38.56678082	Repeat region: hr6; 3 copies of P-I and 17 of P-II repeat			0	0
54902	SNV	1	T	C		Heterozygous	423	1146	36.91099476	0.089201878	38.11111111	Repeat region: hr6; 3 copies of P-I and 17 of P-II repeat			0	0
54905	SNV	1	G	A		Heterozygous	16	1185	1.350210971	0.294117647	36.75	Repeat region: hr6; 3 copies of P-I and 17 of P-II repeat			0	0
54905	SNV	1	G	T		Heterozygous	25	1185	2.109704641	0.16	37.8	Repeat region: hr6; 3 copies of P-I and 17 of P-II repeat			0	0
54914	SNV	1	C	T		Heterozygous	296	1002	29.54091816	0.05704698	38.83783784	Repeat region: hr6; 3 copies of P-I and 17 of P-II repeat			0	0
54921	SNV	1	A	C		Heterozygous	489	775	63.09677419	0.093306288	38.78323108	Repeat region: hr6; 3 copies of P-I and 17 of P-II repeat			0	0
54934	SNV	1	T	C		Heterozygous	51	922	5.531453362	0.215686275	39.39215686	Repeat region: hr6; 3 copies of P-I and 17 of P-II repeat			0	0
54937	SNV	1	G	A		Heterozygous	486	930	52.25806452	0.104508197	38.66049383	Repeat region: hr6; 3 copies of P-I and 17 of P-II repeat			0	0
54939	SNV	1	A	G		Heterozygous	482	937	51.44076841	0.103305785	38.02489627	Repeat region: hr6; 3 copies of P-I and 17 of P-II repeat			0	0
54946	SNV	1	C	T		Heterozygous	48	1050	4.571428571	0.229166667	39.5625	Repeat region: hr6; 3 copies of P-I and 17 of P-II repeat			0	0
54978	SNV	1	C	T		Heterozygous	305	1085	28.11059908	0.262135922	39.06229508	Repeat region: hr6; 3 copies of P-I and 17 of P-II repeat			0	0
54989	MNV	2	GG	AA		Heterozygous	78	831	9.386281588	0.283950617	39.07051282	Repeat region: hr6; 3 copies of P-I and 17 of P-II repeat			0	0
54993	Insertion	1	-	A		Heterozygous	22	714	3.081232493	0.304347826	37.59090909	Repeat region: hr6; 3 copies of P-I and 17 of P-II repeat			0	0
54993	Deletion	1	A	-		Heterozygous	279	718	38.85793872	0.116197183	38.82437276	Repeat region: hr6; 3 copies of P-I and 17 of P-II repeat			0	0
55022	SNV	1	T	C		Heterozygous	57	408	13.97058824	0.465517241	39.28070175	Repeat region: hr6; 3 copies of P-I and 17 of P-II repeat			0	0
55025	SNV	1	G	A		Heterozygous	56	427	13.1147541	0.338983051	39.35714286	Repeat region: hr6; 3 copies of P-I and 17 of P-II repeat			0	0
55042	SNV	1	C	A		Heterozygous	286	422	67.77251185	0.356401384	38.54895105	Repeat region: hr6; 3 copies of P-I and 17 of P-II repeat			0	0
55043	SNV	1	A	G		Heterozygous	7	440	1.590909091	0.142857143	35.42857143	Repeat region: hr6; 3 copies of P-I and 17 of P-II repeat			0	0
55061	SNV	1	T	A		Heterozygous	508	632	80.37974684	0.406976744	38.8503937	Repeat region: hr6; 3 copies of P-I and 17 of P-II repeat			0	0
55070	Deletion	1	T	-		Heterozygous	614	724	84.80662983	0.405144695	37.69055375	Repeat region: hr6; 3 copies of P-I and 17 of P-II repeat			0	0
55102	Insertion	1	-	A		Heterozygous	13	752	1.728723404	0.153846154	36.92307692	Repeat region: hr6; 3 copies of P-I and 17 of P-II repeat			0	0
55114	Deletion	1	T	-		Heterozygous	10	596	1.677852349	0.3	33.7	Repeat region: hr6; 3 copies of P-I and 17 of P-II repeat			0	0
55122	SNV	1	C	T		Heterozygous	124	543	22.83609576	0.322580645	38.98387097	Repeat region: hr6; 3 copies of P-I and 17 of P-II repeat			0	0
55126	Replacement	3	GTT	A		Heterozygous	17	368	4.619565217	0.411764706	37.62745098	Repeat region: hr6; 3 copies of P-I and 17 of P-II repeat			0	0
55129	Deletion	1	A	-		Heterozygous	182	357	50.98039216	0.222222222	37.81868132	Repeat region: hr6; 3 copies of P-I and 17 of P-II repeat			0	0
55130	MNV	3	AAA	TCT		Heterozygous	17	362	4.696132597	0.411764706	37.21568628	Repeat region: hr6; 3 copies of P-I and 17 of P-II repeat			0	0
55137	SNV	1	A	G		Heterozygous	103	406	25.36945813	0.173076923	37.49514563	Repeat region: hr6; 3 copies of P-I and 17 of P-II repeat			0	0
55141	SNV	1	A	G		Heterozygous	191	540	35.37037037	0.268867925	38.12041885	Repeat region: hr6; 3 copies of P-I and 17 of P-II repeat			0	0
55165	SNV	1	T	C		Homozygous	957	1052	90.96958175	0.132725431	38.43155695	Repeat region: hr6; 3 copies of P-I and 17 of P-II repeat			0	0
55182	SNV	1	C	T		Heterozygous	24	1742	1.377726751	0.041666667	39.91666667	Repeat region: hr6; 3 copies of P-I and 17 of P-II repeat			0	0
55185	SNV	1	G	A		Heterozygous	58	1857	3.123317178	0.084745763	38.82758621	Repeat region: hr6; 3 copies of P-I and 17 of P-II repeat			0	0
55189	SNV	1	T	A		Heterozygous	28	1993	1.40491721	0.035714286	39.32142857	Repeat region: hr6; 3 copies of P-I and 17 of P-II repeat			0	0
55221	SNV	1	T	C		Homozygous	2251	2308	97.53032929	0.15106383	38.07019103	Repeat region: hr6; 3 copies of P-I and 17 of P-II repeat			0	0
55292	Deletion	1	T	-		Heterozygous	2794	3102	90.07092199	0.285471249	38.09377237	Repeat region: hr6; 3 copies of P-I and 17 of P-II repeat			0	0
55297	SNV	1	A	C		Homozygous	3018	3160	95.50632911	0.303829253	38.12690524	Repeat region: hr6; 3 copies of P-I and 17 of P-II repeat			0	0
55306	SNV	1	G	A		Heterozygous	3238	3386	95.62906084	0.317557698	38.4697344	Repeat region: hr6; 3 copies of P-I and 17 of P-II repeat			0	0
55324	SNV	1	C	T		Heterozygous	346	3860	8.96373057	0.375	38.71965318	Repeat region: hr6; 3 copies of P-I and 17 of P-II repeat			0	0
55330	SNV	1	A	G		Heterozygous	3351	3928	85.31059063	0.346326416	38.69471799	Repeat region: hr6; 3 copies of P-I and 17 of P-II repeat			0	0
55373	SNV	1	T	C		Heterozygous	375	4832	7.760761589	0.389175258	38.10933333	Repeat region: hr6; 3 copies of P-I and 17 of P-II repeat			0	0
55497	SNV	1	T	C		Heterozygous	914	4183	21.85034664	0.498913044	38.31291028	Repeat region: hr6; 3 copies of P-I and 17 of P-II repeat			0	0
55500	SNV	1	A	G		Heterozygous	918	4049	22.67226476	0.498917749	38.36383442	Repeat region: hr6; 3 copies of P-I and 17 of P-II repeat			0	0
55503	MNV	2	TC	CT		Heterozygous	926	3932	23.55035605	0.491416309	38.17252569	Repeat region: hr6; 3 copies of P-I and 17 of P-II repeat			0	0
55529	SNV	1	T	C		Heterozygous	1175	4111	28.58185356	0.431818182	38.40425532	Repeat region: hr6; 3 copies of P-I and 17 of P-II repeat			0	0
55666	SNV	1	C	T		Heterozygous	3908	5655	69.10698497	0.465976331	38.52584442				0	0
55745	Insertion	1	-	A		Heterozygous	75	5971	1.25607101	0.371794872	39.22666667	CDS: SlnVgp061, Gene: SlnVgp061	NP_258329.1:c.206_207insT	NP_258329.1:p.Leu69fs	1	1
55745	Deletion	1	A	-		Heterozygous	844	6007	14.05027468	0.444191344	38.37085308	CDS: SlnVgp061, Gene: SlnVgp061	NP_258329.1:c.206delT	NP_258329.1:p.Leu69fs	1	1
55756	SNV	1	C	T		Heterozygous	248	6059	4.093084667	0.474903475	38.50806452	CDS: SlnVgp061, Gene: SlnVgp061	NP_258329.1:c.195G>A		1	0
55790	SNV	1	T	C		Heterozygous	1485	6147	24.15812592	0.465372168	38.29090909	CDS: SlnVgp061, Gene: SlnVgp061	NP_258329.1:c.161A>G	NP_258329.1:p.Tyr54Cys	1	1
55881	Insertion	1	-	A		Heterozygous	103	6741	1.52796321	0.481818182	38.65048544	CDS: SlnVgp061, Gene: SlnVgp061	NP_258329.1:c.70_71insT	NP_258329.1:p.Tyr24fs	1	1
55881	Deletion	1	A	-		Heterozygous	4267	6719	63.50647418	0.474439462	38.5622217	CDS: SlnVgp061, Gene: SlnVgp061	NP_258329.1:c.70delT	NP_258329.1:p.Tyr24fs	1	1
55895	SNV	1	G	A		Heterozygous	4519	6466	69.88864831	0.472819216	38.37198495	CDS: SlnVgp061, Gene: SlnVgp061	NP_258329.1:c.56C>T	NP_258329.1:p.Thr19Ile	1	1
55902	SNV	1	G	A		Heterozygous	4392	6245	70.32826261	0.472632494	38.76775956	CDS: SlnVgp061, Gene: SlnVgp061	NP_258329.1:c.49C>T	NP_258329.1:p.Arg17Cys	1	1
55907	SNV	1	A	C		Heterozygous	4190	6030	69.48590381	0.46978022	38.45178998	CDS: SlnVgp061, Gene: SlnVgp061	NP_258329.1:c.44T>G	NP_258329.1:p.Val15Gly	1	1
55955	SNV	1	G	A		Heterozygous	4889	6474	75.51745443	0.482765374	38.75005114				0	0
56079	SNV	1	A	G		Heterozygous	3638	5548	65.57317952	0.468632708	38.42550852	Repeat region: hr7; 2 copies of P-I repeat			0	0
56141	SNV	1	G	A		Heterozygous	2189	6133	35.69215718	0.483311081	38.65966195	Repeat region: hr7; 2 copies of P-I repeat			0	0
56148	SNV	1	G	A		Heterozygous	84	6152	1.365409623	0.483516484	39.41666667	Repeat region: hr7; 2 copies of P-I repeat			0	0
56182	Deletion	2	TA	-		Heterozygous	1135	6799	16.69363142	0.484570475	38.15294536				0	0
56182	Deletion	4	TATA	-		Heterozygous	2218	6888	32.20092915	0.492735043	38.0853118				0	0
56183	Insertion	1	-	A		Heterozygous	217	6603	3.286384977	0.382488479	38.26728111				0	0
56249	SNV	1	C	T		Heterozygous	939	6498	14.45060018	0.455942623	38.71671991	CDS: SlnVgp062, Gene: SlnVgp062	NP_258330.1:c.1076G>A	NP_258330.1:p.Arg359Lys	1	1
56255	SNV	1	C	G		Heterozygous	2579	6415	40.20265004	0.469135803	38.39821636	CDS: SlnVgp062, Gene: SlnVgp062	NP_258330.1:c.1070G>C	NP_258330.1:p.Cys357Ser	1	1
56852	SNV	1	A	G		Heterozygous	6780	7584	89.39873418	0.485033338	38.20383481	CDS: SlnVgp062, Gene: SlnVgp062	NP_258330.1:c.473T>C	NP_258330.1:p.Phe158Ser	1	1
56954	SNV	1	T	C		Heterozygous	252	7486	3.36628373	0.460377359	38.53174603	CDS: SlnVgp062, Gene: SlnVgp062	NP_258330.1:c.371A>G	NP_258330.1:p.Asp124Gly	1	1
57023	SNV	1	G	A		Heterozygous	3442	6636	51.86859554	0.475885141	38.79604881	CDS: SlnVgp062, Gene: SlnVgp062	NP_258330.1:c.302C>T	NP_258330.1:p.Ser101Phe	1	1
57175	SNV	1	C	T		Heterozygous	720	7043	10.22291637	0.452091768	38.29861111	CDS: SlnVgp062, Gene: SlnVgp062	NP_258330.1:c.150G>A		1	0
57210	SNV	1	C	A		Heterozygous	820	7423	11.0467466	0.471698113	38.30243902	CDS: SlnVgp062, Gene: SlnVgp062	NP_258330.1:c.115G>T	NP_258330.1:p.Val39Phe	1	1
57454	SNV	1	T	C		Heterozygous	1205	8060	14.95037221	0.4776	38.06804979				0	0
57506	SNV	1	C	A		Heterozygous	182	8751	2.079762313	0.422680412	39.23076923	CDS: SlnVgp063, Gene: SlnVgp063	NP_258331.1:c.30C>A		1	0
57533	SNV	1	C	T		Heterozygous	896	8311	10.78089279	0.460554371	38.79910714	CDS: SlnVgp063, Gene: SlnVgp063	NP_258331.1:c.57C>T		1	0
58161	SNV	1	G	T		Heterozygous	104	8791	1.183028097	0.438095238	39.44230769	CDS: SlnVgp063, Gene: SlnVgp063	NP_258331.1:c.685G>T	NP_258331.1:p.Asp229Tyr	1	1
58430	SNV	1	C	T		Heterozygous	102	7516	1.357104843	0.447619048	38.83333333	CDS: SlnVgp063, Gene: SlnVgp063	NP_258331.1:c.954C>T		1	0
58472	SNV	1	C	T		Heterozygous	841	8042	10.45759761	0.481012658	38.05707491	CDS: SlnVgp063, Gene: SlnVgp063	NP_258331.1:c.996C>T		1	0
58731	SNV	1	C	A		Heterozygous	401	8638	4.642278305	0.453883495	38.25187032	CDS: SlnVgp064, Gene: SlnVgp064	NP_258332.1:c.236G>T	NP_258332.1:p.Cys79Phe	1	1
58814	SNV	1	G	A		Heterozygous	326	8245	3.953911462	0.434017595	38.70552147	CDS: SlnVgp064, Gene: SlnVgp064	NP_258332.1:c.153C>T		1	0
58867	SNV	1	C	T		Heterozygous	336	8091	4.152762329	0.480555556	38.3452381	CDS: SlnVgp064, Gene: SlnVgp064	NP_258332.1:c.100G>A	NP_258332.1:p.Gly34Ser	1	1
59046	SNV	1	G	A		Heterozygous	1033	8110	12.73736128	0.481071099	38.75121007	CDS: SlnVgp065, Gene: SlnVgp065	NP_258333.1:c.795C>T		1	0
59739	SNV	1	C	T		Heterozygous	2496	8511	29.32675361	0.41878368	38.60616987	CDS: SlnVgp065, Gene: SlnVgp065	NP_258333.1:c.102G>A		1	0
59780	SNV	1	G	T		Heterozygous	3452	7451	46.32935176	0.490898749	38.26303592	CDS: SlnVgp065, Gene: SlnVgp065	NP_258333.1:c.61C>A	NP_258333.1:p.Gln21Lys	1	1
59946	SNV	1	A	G		Heterozygous	7711	8064	95.62251984	0.474753771	38.57995072	CDS: SlnVgp066, Gene: SlnVgp066	NP_258334.1:c.253T>C	NP_258334.1:p.Cys85Arg	1	1
60148	SNV	1	A	C		Heterozygous	1954	8020	24.36408978	0.415384615	38.63971341	CDS: SlnVgp066, Gene: SlnVgp066	NP_258334.1:c.51T>G		1	0
60167	SNV	1	G	A		Heterozygous	214	7527	2.84309818	0.426666667	38.15420561	CDS: SlnVgp066, Gene: SlnVgp066	NP_258334.1:c.32C>T	NP_258334.1:p.Ser11Leu	1	1
60266	SNV	1	G	A		Homozygous	183	5061	3.615886189	0.103825137	37.98907104	CDS: SlnVgp067, Gene: SlnVgp067	NP_258335.1:c.64G>A	NP_258335.1:p.Gly22Ser	1	1
60454	SNV	1	C	G		Heterozygous	820	7784	10.5344296	0.461995249	38.32804878	CDS: SlnVgp067, Gene: SlnVgp067	NP_258335.1:c.252C>G		1	0
60577	SNV	1	G	A		Heterozygous	6464	8031	80.48810858	0.447705602	38.6042698	CDS: SlnVgp067, Gene: SlnVgp067	NP_258335.1:c.375G>A		1	0
60904	SNV	1	C	A		Heterozygous	2644	6606	40.02422041	0.412773723	38.5408472	CDS: SlnVgp067, Gene: SlnVgp067	NP_258335.1:c.702C>A		1	0
61045	SNV	1	A	C		Heterozygous	2036	6852	29.71395213	0.468631179	37.92141454	CDS: SlnVgp067, Gene: SlnVgp067	NP_258335.1:c.843A>C		1	0
61111	SNV	1	G	A		Heterozygous	2305	6839	33.70375786	0.474278545	38.7670282	CDS: SlnVgp067, Gene: SlnVgp067	NP_258335.1:c.909G>A		1	0
61144	SNV	1	C	T		Heterozygous	651	7163	9.088370794	0.478832117	38.35483871	CDS: SlnVgp067, Gene: SlnVgp067	NP_258335.1:c.942C>T		1	0
61232	SNV	1	C	T		Heterozygous	4603	6326	72.76319949	0.472518286	38.6261134	CDS: SlnVgp067, Gene: SlnVgp067	NP_258335.1:c.1030C>T		1	0
61329	Insertion	1	-	T		Heterozygous	74	6376	1.160602259	0.493333333	37.35135135				0	0
61329	Deletion	1	T	-		Heterozygous	1169	6409	18.23997504	0.469672131	36.93156544				0	0
61329	Deletion	2	TT	-		Heterozygous	1939	6511	29.78037168	0.467396715	36.8669074				0	0
61464	Deletion	2	AT	-		Heterozygous	206	3813	5.402570155	0.397129187	38.37378641				0	0
61475	SNV	1	G	A		Heterozygous	246	3846	6.39625585	0.498007968	38.39430894				0	0
61504	SNV	1	T	C		Heterozygous	728	4591	15.85711174	0.371161549	38.58928571				0	0
61535	SNV	1	C	T		Heterozygous	1726	6269	27.5323018	0.402015678	38.5764774				0	0
61609	SNV	1	T	C		Heterozygous	7164	7601	94.25075648	0.47564658	38.65926857	CDS: SlnVgp068, Gene: SlnVgp068	NP_258336.1:c.2316A>G		1	0
61731	SNV	1	A	G		Heterozygous	5777	8487	68.06881112	0.467076821	38.82239917	CDS: SlnVgp068, Gene: SlnVgp068	NP_258336.1:c.2194T>C		1	0
61764	SNV	1	C	T		Heterozygous	775	8814	8.792829589	0.423412204	37.95096774	CDS: SlnVgp068, Gene: SlnVgp068	NP_258336.1:c.2161G>A	NP_258336.1:p.Val721Ile	1	1
61864	SNV	1	G	A		Heterozygous	125	8118	1.539788125	0.484375	39.024	CDS: SlnVgp068, Gene: SlnVgp068	NP_258336.1:c.2061C>T		1	0
61869	SNV	1	G	T		Heterozygous	144	8365	1.721458458	0.486486487	38.95138889	CDS: SlnVgp068, Gene: SlnVgp068	NP_258336.1:c.2056C>A	NP_258336.1:p.Leu686Ile	1	1
61973	SNV	1	A	G		Heterozygous	515	10125	5.086419753	0.438794727	39.00582524	CDS: SlnVgp068, Gene: SlnVgp068	NP_258336.1:c.1952T>C	NP_258336.1:p.Val651Ala	1	1
62169	SNV	1	T	C		Heterozygous	479	9409	5.090870443	0.396825397	38.70601339	CDS: SlnVgp068, Gene: SlnVgp068	NP_258336.1:c.1756A>G	NP_258336.1:p.Met586Val	1	1
62170	SNV	1	G	A		Heterozygous	1298	9355	13.87493319	0.490636704	38.57771491	CDS: SlnVgp068, Gene: SlnVgp068	NP_258336.1:c.1755C>T		1	0
62205	SNV	1	T	C		Heterozygous	2922	8744	33.41720037	0.401205626	38.61019849	CDS: SlnVgp068, Gene: SlnVgp068	NP_258336.1:c.1720A>G	NP_258336.1:p.Ser574Gly	1	1
62344	SNV	1	G	A		Heterozygous	435	9649	4.508239196	0.487912088	38.29885057	CDS: SlnVgp068, Gene: SlnVgp068	NP_258336.1:c.1581C>T		1	0
62632	SNV	1	A	C		Heterozygous	7080	8881	79.72075217	0.459422472	38.81242938	CDS: SlnVgp068, Gene: SlnVgp068	NP_258336.1:c.1293T>G		1	0
62665	SNV	1	G	A		Heterozygous	1126	9186	12.25778358	0.443589744	38.42184725	CDS: SlnVgp068, Gene: SlnVgp068	NP_258336.1:c.1260C>T		1	0
62749	SNV	1	C	A		Heterozygous	4083	8701	46.92564073	0.426272189	38.68723977	CDS: SlnVgp068, Gene: SlnVgp068	NP_258336.1:c.1176G>T	NP_258336.1:p.Glu392Asp	1	1
62784	SNV	1	T	C		Heterozygous	5045	7371	68.44390178	0.436258438	38.36570862	CDS: SlnVgp068, Gene: SlnVgp068	NP_258336.1:c.1141A>G	NP_258336.1:p.Asn381Asp	1	1
62927	SNV	1	C	T		Heterozygous	829	7717	10.74251652	0.389548694	38.58504222	CDS: SlnVgp068, Gene: SlnVgp068	NP_258336.1:c.998G>A	NP_258336.1:p.Arg333His	1	1
62962	SNV	1	G	T		Heterozygous	5358	7393	72.47396186	0.446176417	38.52463606	CDS: SlnVgp068, Gene: SlnVgp068	NP_258336.1:c.963C>A		1	0
63043	SNV	1	G	A		Heterozygous	2034	9202	22.10389046	0.43663319	38.22025565	CDS: SlnVgp068, Gene: SlnVgp068	NP_258336.1:c.882C>T		1	0
63121	SNV	1	C	T		Heterozygous	2061	10851	18.99364114	0.498858969	38.68170791	CDS: SlnVgp068, Gene: SlnVgp068	NP_258336.1:c.804G>A		1	0
63172	SNV	1	C	T		Heterozygous	1802	10100	17.84158416	0.424242424	38.54162042	CDS: SlnVgp068, Gene: SlnVgp068	NP_258336.1:c.753G>A		1	0
63202	SNV	1	A	G		Heterozygous	8749	9071	96.45022599	0.428603104	38.738713	CDS: SlnVgp068, Gene: SlnVgp068	NP_258336.1:c.723T>C		1	0
63427	SNV	1	T	C		Heterozygous	6990	10361	67.46453045	0.448414347	38.61502146	CDS: SlnVgp068, Gene: SlnVgp068	NP_258336.1:c.498A>G		1	0
63536	MNV	2	GG	AA		Heterozygous	5225	9501	54.99421114	0.423681776	38.42061426	CDS: SlnVgp068, Gene: SlnVgp068	NP_258336.1:c.388_389delCCinsTT	NP_258336.1:p.Pro130Leu	1	1
63756	SNV	1	C	T		Heterozygous	697	9604	7.257392753	0.473537605	38.32855093	CDS: SlnVgp068, Gene: SlnVgp068	NP_258336.1:c.169G>A	NP_258336.1:p.Gly57Ser	1	1
64141	SNV	1	G	A		Heterozygous	5290	8450	62.6035503	0.486466848	37.5899811	CDS: SlnVgp069, Gene: SlnVgp069	NP_258337.1:c.216G>A		1	0
64213	SNV	1	C	T		Heterozygous	776	10009	7.75302228	0.463855422	38.92525773	CDS: SlnVgp069, Gene: SlnVgp069	NP_258337.1:c.288C>T		1	0
64375	SNV	1	C	T		Heterozygous	805	8410	9.571938169	0.467956469	37.89689441	CDS: SlnVgp069, Gene: SlnVgp069	NP_258337.1:c.450C>T		1	0
64391	SNV	1	C	A		Heterozygous	967	8950	10.80446927	0.470883534	38.55118925	CDS: SlnVgp069, Gene: SlnVgp069	NP_258337.1:c.466C>A	NP_258337.1:p.Arg156Ser	1	1
64450	SNV	1	C	T		Heterozygous	1104	8644	12.77186488	0.458153581	38.64583333	CDS: SlnVgp069, Gene: SlnVgp069	NP_258337.1:c.525C>T		1	0
64461	SNV	1	C	T		Heterozygous	1060	8416	12.59505703	0.462591241	38.49622642	CDS: SlnVgp069, Gene: SlnVgp069	NP_258337.1:c.536C>T	NP_258337.1:p.Ser179Phe	1	1
65407	SNV	1	C	A		Heterozygous	1168	6206	18.82049629	0.334728034	38.68407534	CDS: SlnVgp069, Gene: SlnVgp069	NP_258337.1:c.1482C>A		1	0
65830	SNV	1	C	T		Heterozygous	307	7957	3.858238029	0.437106918	38.5504886	CDS: SlnVgp069, Gene: SlnVgp069	NP_258337.1:c.1905C>T		1	0
66088	SNV	1	C	A		Heterozygous	1294	8191	15.79782688	0.495892457	38.45826893	CDS: SlnVgp069, Gene: SlnVgp069	NP_258337.1:c.2163C>A		1	0
66266	SNV	1	C	T		Heterozygous	1206	8364	14.41893831	0.486507937	38.63349917	CDS: SlnVgp069, Gene: SlnVgp069	NP_258337.1:c.2341C>T		1	0
66277	SNV	1	C	T		Heterozygous	1481	8320	17.80048077	0.497416021	38.57528697	CDS: SlnVgp069, Gene: SlnVgp069	NP_258337.1:c.2352C>T		1	0
66837	SNV	1	G	A		Heterozygous	596	9487	6.282281016	0.487520799	38.65100671	CDS: SlnVgp069, Gene: SlnVgp069	NP_258337.1:c.2912G>A	NP_258337.1:p.Gly971Asp	1	1
66838	Insertion	3	-	CGA		Heterozygous	3534	9328	37.88593482	0.494635488	38.77409923	CDS: SlnVgp069, Gene: SlnVgp069	NP_258337.1:c.2912_2913insCGA	NP_258337.1:p.Asp977_Cys978insAsp	1	1
67032	SNV	1	G	A		Heterozygous	1741	7186	24.2276649	0.474351903	38.76392878	Repeat region: hr8; 4 copies of P-I repeat			0	0
67331	SNV	1	C	T		Heterozygous	2141	3655	58.57729138	0.345140781	38.14198972	Repeat region: hr8; 4 copies of P-I repeat			0	0
67339	SNV	1	T	G		Heterozygous	2022	3793	53.3087266	0.318554217	38.08951533	Repeat region: hr8; 4 copies of P-I repeat			0	0
67341	SNV	1	T	C		Heterozygous	2025	3820	53.0104712	0.319538017	37.73925926	Repeat region: hr8; 4 copies of P-I repeat			0	0
67796	SNV	1	T	C		Heterozygous	4939	6716	73.54079809	0.49285854	38.63616117	CDS: SlnVgp070, Gene: SlnVgp070	NP_258338.1:c.288T>C		1	0
67846	SNV	1	G	A		Heterozygous	3315	7520	44.08244681	0.494356006	38.60060332	CDS: SlnVgp070, Gene: SlnVgp070	NP_258338.1:c.338G>A	NP_258338.1:p.Ser113Asn	1	1
68577	SNV	1	G	A		Heterozygous	1659	6910	24.00868307	0.496789259	38.80711272	CDS: SlnVgp070, Gene: SlnVgp070	NP_258338.1:c.1069G>A	NP_258338.1:p.Glu357Lys	1	1
68654	Insertion	1	-	A		Heterozygous	68	6581	1.033277617	0.382352941	39.13235294				0	0
68667	Insertion	1	-	A		Heterozygous	3433	6366	53.92711279	0.312897629	38.80483542				0	0
68693	Deletion	2	AC	-		Heterozygous	87	7242	1.201325601	0.482758621	38.3139021				0	0
68805	SNV	1	G	A		Heterozygous	223	6643	3.356917056	0.495614035	38.59192825	CDS: SlnVgp071, Gene: SlnVgp071	NP_258339.1:c.549C>T		1	0
70229	SNV	1	C	G		Heterozygous	403	7055	5.712260808	0.324257426	38.18114144	CDS: SlnVgp074, Gene: SlnVgp074	NP_258342.1:c.1059G>C	NP_258342.1:p.Glu353Asp	1	1
70232	SNV	1	G	C		Heterozygous	140	7064	1.981879955	0.257142857	38.33571429	CDS: SlnVgp074, Gene: SlnVgp074	NP_258342.1:c.1056C>G	NP_258342.1:p.Asp352Glu	1	1
70271	SNV	1	T	C		Heterozygous	3726	5233	71.20198739	0.280865847	38.65512614	CDS: SlnVgp074, Gene: SlnVgp074	NP_258342.1:c.1017A>G		1	0
70277	SNV	1	G	C		Heterozygous	3710	5264	70.4787234	0.326086957	38.54555256	CDS: SlnVgp074, Gene: SlnVgp074	NP_258342.1:c.1011C>G		1	0
70379	SNV	1	G	A		Heterozygous	774	7665	10.09784736	0.483229814	38.51162791	CDS: SlnVgp074, Gene: SlnVgp074	NP_258342.1:c.909C>T		1	0
71545	SNV	1	T	C		Heterozygous	8337	9073	91.8880194	0.464889919	38.78889289	CDS: SlnVgp075, Gene: SlnVgp075	NP_258343.1:c.125A>G	NP_258343.1:p.Glu42Gly	1	1
72422	SNV	1	C	T		Heterozygous	3266	8726	37.42837497	0.414547605	37.55970606	CDS: SlnVgp076, Gene: SlnVgp076	NP_258344.1:c.237G>A		1	0
72610	SNV	1	C	T		Heterozygous	1183	8667	13.64947502	0.475328947	38.7523246	CDS: SlnVgp076, Gene: SlnVgp076	NP_258344.1:c.49G>A	NP_258344.1:p.Gly17Ser	1	1
72620	Deletion	3	GCC	-		Heterozygous	2991	8252	36.2457586	0.4375	38.33195761	CDS: SlnVgp076, Gene: SlnVgp076	NP_258344.1:c.37_39delGGC	NP_258344.1:p.Gly13del	1	1
73062	SNV	1	G	A		Heterozygous	857	9194	9.321296498	0.468325792	38.20303384	CDS: SlnVgp077, Gene: SlnVgp077	NP_258345.1:c.270C>T		1	0
73391	Deletion	9	TCGGCGTCG	-		Heterozygous	829	8085	10.25355597	0.428066038	38.27880061	CDS: SlnVgp078, Gene: SlnVgp078	NP_258346.1:c.405_413delCGACGCCGA	NP_258346.1:p.Asp136_Asp138del	1	1
73392	Deletion	3	CGG	-		Heterozygous	100	7486	1.335826877	0.470588235	38.45460974	CDS: SlnVgp078, Gene: SlnVgp078	NP_258346.1:c.410_412delCCG	NP_258346.1:p.Ala137del	1	1
73394	SNV	1	G	T		Heterozygous	1545	7077	21.83128444	0.496778351	38.61424285	CDS: SlnVgp078, Gene: SlnVgp078	NP_258346.1:c.410C>A	NP_258346.1:p.Ala137Asp	1	1
73394	Insertion	2	-	TC		Heterozygous	72	7115	1.011946592	0.465753425	39.10416667	CDS: SlnVgp078, Gene: SlnVgp078	NP_258346.1:c.410_411insGA	NP_258346.1:p.Asp138fs	1	1
73395	Insertion	1	-	T		Heterozygous	72	7063	1.019396857	0.465753425	38.97222222	CDS: SlnVgp078, Gene: SlnVgp078	NP_258346.1:c.409_410insA	NP_258346.1:p.Ala137fs	1	1
73395	Deletion	9	CGTCGTCGT	-		Heterozygous	162	9119	1.776510582	0.4	38.61596849	CDS: SlnVgp078, Gene: SlnVgp078	NP_258346.1:c.401_409delACGACGACG	NP_258346.1:p.Asp134_Asp136del	1	1
73395	Insertion	3	-	CGT		Heterozygous	656	7067	9.28258101	0.481089259	38.82571138	CDS: SlnVgp078, Gene: SlnVgp078	NP_258346.1:c.409_410insACG	NP_258346.1:p.Asp136_Ala137insAsp	1	1
73395	Deletion	3	CGT	-		Heterozygous	523	7409	7.058982319	0.474953618	38.44835942	CDS: SlnVgp078, Gene: SlnVgp078	NP_258346.1:c.407_409delACG	NP_258346.1:p.Asp136del	1	1
73405	SNV	1	G	C		Heterozygous	975	8585	11.35701805	0.447852761	38.5025641	CDS: SlnVgp078, Gene: SlnVgp078	NP_258346.1:c.399C>G	NP_258346.1:p.Asp133Glu	1	1
73411	SNV	1	G	C		Heterozygous	158	8817	1.791992741	0.430379747	38.53824127	CDS: SlnVgp078, Gene: SlnVgp078	NP_258346.1:c.393C>G	NP_258346.1:p.Asp131Glu	1	1
73414	SNV	1	C	G		Heterozygous	1448	8660	16.72055427	0.425051335	38.64095662	CDS: SlnVgp078, Gene: SlnVgp078	NP_258346.1:c.390G>C	NP_258346.1:p.Glu130Asp	1	1
73417	SNV	1	G	C		Heterozygous	346	8838	3.914912876	0.422413793	38.01740764	CDS: SlnVgp078, Gene: SlnVgp078	NP_258346.1:c.387C>G	NP_258346.1:p.Asp129Glu	1	1
73588	SNV	1	A	G		Heterozygous	4188	8081	51.82526915	0.498850046	38.56924546	CDS: SlnVgp078, Gene: SlnVgp078	NP_258346.1:c.216T>C		1	0
73845	SNV	1	C	G		Heterozygous	6173	7588	81.35213495	0.425631431	38.15260003	CDS: SlnVgp079, Gene: SlnVgp079	NP_258347.1:c.74C>G	NP_258347.1:p.Pro25Arg	1	1
74660	SNV	1	A	G		Heterozygous	6070	9155	66.3025669	0.466932271	38.69917628	CDS: SlnVgp079, Gene: SlnVgp079	NP_258347.1:c.889A>G	NP_258347.1:p.Asn297Asp	1	1
75068	SNV	1	T	C		Heterozygous	686	8228	8.337384541	0.443328551	38.7638484	CDS: SlnVgp079, Gene: SlnVgp079	NP_258347.1:c.1297T>C		1	0
75178	MNV	2	GG	AA		Heterozygous	271	8854	3.060763497	0.457446809	38.12699089	CDS: SlnVgp079, Gene: SlnVgp079	NP_258347.1:c.1407_1408delGGinsAA	NP_258347.1:p.Val470Ile	1	1
75223	SNV	1	G	A		Heterozygous	2168	6446	33.63326094	0.398728429	38.54750923	CDS: SlnVgp079, Gene: SlnVgp079	NP_258347.1:c.1452G>A		1	0
75234	SNV	1	A	T		Heterozygous	1707	6231	27.39528166	0.365952519	38.66842414	CDS: SlnVgp079, Gene: SlnVgp079	NP_258347.1:c.1463A>T	NP_258347.1:p.Lys488Met	1	1
75263	SNV	1	G	A		Heterozygous	71	6833	1.039075077	0.452054795	39.01408451	CDS: SlnVgp079, Gene: SlnVgp079	NP_258347.1:c.1492G>A	NP_258347.1:p.Glu498Lys	1	1
75737	SNV	1	A	G		Heterozygous	4588	8064	56.89484127	0.406572572	38.56190061	CDS: SlnVgp079, Gene: SlnVgp079	NP_258347.1:c.1966A>G	NP_258347.1:p.Ser656Gly	1	1
75790	Insertion	3	-	CGA		Heterozygous	2959	9053	32.68529769	0.485742706	38.49938042	CDS: SlnVgp079, Gene: SlnVgp079	NP_258347.1:c.2018_2019insCGA	NP_258347.1:p.Asp678_Glu679insAsp	1	1
75790	Deletion	3	CGA	-		Heterozygous	1614	9946	16.2276292	0.492762364	38.62750266	CDS: SlnVgp079, Gene: SlnVgp079	NP_258347.1:c.2019_2021delCGA	NP_258347.1:p.Asp678del	1	1
76041	SNV	1	T	C		Heterozygous	4929	7882	62.53488962	0.489365854	38.77642524	CDS: SlnVgp079, Gene: SlnVgp079	NP_258347.1:c.2270T>C	NP_258347.1:p.Leu757Ser	1	1
76337	SNV	1	G	A		Heterozygous	1374	6957	19.74989219	0.408713693	38.83988355	CDS: SlnVgp079, Gene: SlnVgp079	NP_258347.1:c.2566G>A	NP_258347.1:p.Glu856Lys	1	1
76404	SNV	1	A	C		Heterozygous	3477	6317	55.04195029	0.407079646	38.43600805	Repeat region: hr9; 2 copies of P-I repeat			0	0
76406	Deletion	1	A	-		Heterozygous	1675	6342	26.41122674	0.418390805	38.34328358	Repeat region: hr9; 2 copies of P-I repeat			0	0
76417	SNV	1	G	A		Heterozygous	1676	6345	26.41449961	0.41509434	38.41288783	Repeat region: hr9; 2 copies of P-I repeat			0	0
76462	Insertion	1	-	A		Heterozygous	69	4276	1.613657624	0.434782609	37.17391304	Repeat region: hr9; 2 copies of P-I repeat			0	0
76462	Deletion	1	A	-		Heterozygous	845	4290	19.6969697	0.336781609	38.1112426	Repeat region: hr9; 2 copies of P-I repeat			0	0
76462	Deletion	3	AAA	-		Heterozygous	1373	4355	31.52698048	0.351545651	38.30561634	Repeat region: hr9; 2 copies of P-I repeat			0	0
76469	SNV	1	A	T		Heterozygous	244	4267	5.718303258	0.404081633	38.44262295	Repeat region: hr9; 2 copies of P-I repeat			0	0
76588	Deletion	1	A	-		Heterozygous	2174	5193	41.86404776	0.439963752	38.52161914				0	0
76608	Deletion	4	TAAA	-		Heterozygous	342	5829	5.867215646	0.432664756	38.13030747				0	0
76771	SNV	1	G	A		Heterozygous	841	6895	12.19724438	0.476624858	38.662079	CDS: SlnVgp080, Gene: SlnVgp080	NP_258348.1:c.621C>T		1	0
76772	SNV	1	C	T		Heterozygous	146	6839	2.134815031	0.427631579	38.26014949	CDS: SlnVgp080, Gene: SlnVgp080	NP_258348.1:c.620G>A	NP_258348.1:p.Gly207Asp	1	1
77227	SNV	1	G	A		Heterozygous	3961	8558	46.28417855	0.482983345	38.12471598	CDS: SlnVgp080, Gene: SlnVgp080	NP_258348.1:c.165C>T		1	0
77411	SNV	1	T	C		Heterozygous	5641	8077	69.84028724	0.483816014	38.61336642				0	0
77777	SNV	1	G	A		Heterozygous	2792	7991	34.93930672	0.425990271	38.27148997	CDS: SlnVgp081, Gene: SlnVgp081	NP_258349.1:c.582C>T		1	0
78950	SNV	1	G	A		Heterozygous	1358	8331	16.30056416	0.493228795	38.98674521	CDS: SlnVgp082, Gene: SlnVgp082	NP_258350.1:c.591G>A		1	0
79365	SNV	1	C	T		Heterozygous	4425	6676	66.28220491	0.42111038	38.56	CDS: SlnVgp082, Gene: SlnVgp082	NP_258350.1:c.1006C>T	NP_258350.1:p.Pro336Ser	1	1
79541	SNV	1	A	C		Heterozygous	6399	7942	80.57164442	0.461376616	38.71057978	CDS: SlnVgp082, Gene: SlnVgp082	NP_258350.1:c.1182A>C		1	0
79610	SNV	1	A	G		Heterozygous	6475	8038	80.55486439	0.388084217	38.7349807	CDS: SlnVgp082, Gene: SlnVgp082	NP_258350.1:c.1251A>G		1	0
79661	SNV	1	A	G		Heterozygous	744	9048	8.222811671	0.421383648	38.85483871	CDS: SlnVgp082, Gene: SlnVgp082	NP_258350.1:c.1302A>G		1	0
79785	Deletion	5	TAAAA	-		Heterozygous	1481	8426	17.57654878	0.459512837	37.98834871	CDS: SlnVgp082, Gene: SlnVgp082	NP_258350.1:c.1426_1428delTAA	NP_258350.1:p.*476del	1	1
79804	SNV	1	C	A		Heterozygous	5329	7862	67.78173493	0.486780152	38.6770501				0	0
79824	SNV	1	C	T		Heterozygous	687	8698	7.898367441	0.481012658	38.36535662				0	0
80192	SNV	1	A	G		Heterozygous	6742	8600	78.39534884	0.483180859	38.69089291	CDS: SlnVgp083, Gene: SlnVgp083	NP_258351.1:c.409T>C		1	0
80328	SNV	1	A	G		Heterozygous	7600	8215	92.51369446	0.474955953	38.84394737	CDS: SlnVgp083, Gene: SlnVgp083	NP_258351.1:c.273T>C		1	0
81369	SNV	1	A	G		Heterozygous	1967	9142	21.51607963	0.43047996	38.53685816	CDS: SlnVgp085, Gene: SlnVgp085	NP_258353.1:c.226A>G	NP_258353.1:p.Thr76Ala	1	1
81865	Deletion	1	T	-		Heterozygous	4586	7205	63.65024289	0.461946152	37.75163541				0	0
81910	Insertion	1	-	T		Heterozygous	159	7196	2.209560867	0.478527607	38.77358491				0	0
82506	SNV	1	C	A		Heterozygous	2238	7788	28.73651772	0.477146519	38.72028597	CDS: SlnVgp086, Gene: SlnVgp086	NP_258354.1:c.3120G>T		1	0
82536	SNV	1	C	T		Heterozygous	716	8074	8.867971266	0.476383266	38.73044693	CDS: SlnVgp086, Gene: SlnVgp086	NP_258354.1:c.3090G>A		1	0
83131	SNV	1	A	G		Heterozygous	4047	8113	49.88290398	0.45764734	38.74104275	CDS: SlnVgp086, Gene: SlnVgp086	NP_258354.1:c.2495T>C	NP_258354.1:p.Met832Thr	1	1
83813	SNV	1	G	A		Heterozygous	113	8245	1.370527593	0.431034483	38.66371681	CDS: SlnVgp086, Gene: SlnVgp086	NP_258354.1:c.1813C>T	NP_258354.1:p.Pro605Ser	1	1
83865	SNV	1	C	T		Heterozygous	2776	8364	33.18986131	0.476141079	38.78097983	CDS: SlnVgp086, Gene: SlnVgp086	NP_258354.1:c.1761G>A		1	0
84105	SNV	1	A	G		Heterozygous	913	8873	10.28964274	0.494680851	38.68893757	CDS: SlnVgp086, Gene: SlnVgp086	NP_258354.1:c.1521T>C		1	0
84186	SNV	1	C	T		Heterozygous	1865	8975	20.77994429	0.42805383	38.70134048	CDS: SlnVgp086, Gene: SlnVgp086	NP_258354.1:c.1440G>A		1	0
84318	SNV	1	C	T		Heterozygous	1921	8511	22.57079074	0.482895389	38.51639771	CDS: SlnVgp086, Gene: SlnVgp086	NP_258354.1:c.1308G>A		1	0
84380	SNV	1	A	G		Heterozygous	2807	8133	34.51370958	0.452914798	38.56216601	CDS: SlnVgp086, Gene: SlnVgp086	NP_258354.1:c.1246T>C		1	0
84444	SNV	1	G	A		Heterozygous	537	7819	6.867885919	0.414414414	38.18808194	CDS: SlnVgp086, Gene: SlnVgp086	NP_258354.1:c.1182C>T		1	0
85402	SNV	1	C	A		Heterozygous	986	8385	11.75909362	0.457058243	38.65720081	CDS: SlnVgp086, Gene: SlnVgp086	NP_258354.1:c.224G>T	NP_258354.1:p.Arg75Leu	1	1
85920	SNV	1	C	T		Heterozygous	399	7709	5.175768582	0.476772616	38.51378446	CDS: SlnVgp087, Gene: SlnVgp087	NP_258355.1:c.327C>T		1	0
85935	SNV	1	T	C		Heterozygous	6069	7669	79.13678446	0.466592072	38.68297907	CDS: SlnVgp087, Gene: SlnVgp087	NP_258355.1:c.342T>C		1	0
85983	SNV	1	T	C		Heterozygous	493	8038	6.133366509	0.499021526	38.90263692	CDS: SlnVgp087, Gene: SlnVgp087	NP_258355.1:c.390T>C		1	0
86222	SNV	1	G	A		Heterozygous	5029	8892	56.55645524	0.451890034	38.78425134	CDS: SlnVgp088, Gene: SlnVgp088	NP_258356.1:c.807C>T		1	0
86428	SNV	1	T	C		Heterozygous	6826	8627	79.12368147	0.456271091	38.71491357	CDS: SlnVgp088, Gene: SlnVgp088	NP_258356.1:c.601A>G	NP_258356.1:p.Thr201Ala	1	1
87331	SNV	1	G	A		Heterozygous	670	7568	8.853065539	0.492836676	39.00597015	CDS: SlnVgp089, Gene: SlnVgp089	NP_258357.1:c.408G>A		1	0
87497	Insertion	1	-	A		Heterozygous	209	6183	3.380236131	0.350710901	38.96650718	CDS: SlnVgp089, Gene: SlnVgp089	NP_258357.1:c.573_574insA	NP_258357.1:p.Ile195fs	1	1
87497	Deletion	1	A	-		Heterozygous	67	6391	1.048349241	0.268656716	38.98507463	CDS: SlnVgp089, Gene: SlnVgp089	NP_258357.1:c.574delA	NP_258357.1:p.Ile195fs	1	1
87564	Insertion	3	-	CAT		Heterozygous	103	5693	1.809239417	0.361904762	37.67313916	CDS: SlnVgp089, Gene: SlnVgp089	NP_258357.1:c.640_641insCAT	NP_258357.1:p.Ser221_Ile222insSer	1	1
87564	Deletion	3	CAT	-		Heterozygous	135	5991	2.25338007	0.296296296	37.53333333	CDS: SlnVgp089, Gene: SlnVgp089	NP_258357.1:c.641_643delCAT	NP_258357.1:p.Ser221del	1	1
87602	Insertion	1	-	A		Heterozygous	73	5794	1.259924059	0.260273973	39.06849315	CDS: SlnVgp089, Gene: SlnVgp089	NP_258357.1:c.678_679insA	NP_258357.1:p.Arg230fs	1	1
88184	Insertion	3	-	GAC		Heterozygous	1721	7155	24.05310971	0.48337156	38.48944412	CDS: SlnVgp091, Gene: SlnVgp091	NP_258359.1:c.1070_1071insGTC	NP_258359.1:p.Ser357_Lys358insSer	1	1
88608	SNV	1	G	A		Heterozygous	1772	8520	20.79812207	0.441031267	38.72291196	CDS: SlnVgp091, Gene: SlnVgp091	NP_258359.1:c.646C>T		1	0
88924	SNV	1	A	G		Heterozygous	2986	7460	40.02680965	0.497525569	38.67682518	CDS: SlnVgp091, Gene: SlnVgp091	NP_258359.1:c.330T>C		1	0
89707	SNV	1	G	A		Heterozygous	4087	7042	58.03748935	0.40272877	38.29410325	CDS: SlnVgp092, Gene: SlnVgp092	NP_258360.1:c.316C>T		1	0
89835	SNV	1	C	T		Heterozygous	1794	9056	19.81007067	0.49919829	38.787068	CDS: SlnVgp092, Gene: SlnVgp092	NP_258360.1:c.188G>A	NP_258360.1:p.Arg63Gln	1	1
90437	SNV	1	T	C		Heterozygous	5186	8927	58.09342444	0.491257132	38.66563826	CDS: SlnVgp093, Gene: SlnVgp093	NP_258361.1:c.704A>G	NP_258361.1:p.His235Arg	1	1
90697	SNV	1	G	T		Heterozygous	4422	8507	51.98072176	0.497848537	38.79579376	CDS: SlnVgp093, Gene: SlnVgp093	NP_258361.1:c.444C>A		1	0
90706	SNV	1	C	T		Heterozygous	1680	8439	19.90757199	0.444507361	38.16547619	CDS: SlnVgp093, Gene: SlnVgp093	NP_258361.1:c.435G>A		1	0
90775	SNV	1	C	T		Heterozygous	2710	8682	31.21400599	0.498401421	38.43763838	CDS: SlnVgp093, Gene: SlnVgp093	NP_258361.1:c.366G>A		1	0
91158	Deletion	1	A	-		Heterozygous	5112	6792	75.26501767	0.462735305	37.94014085				0	0
91205	SNV	1	G	A		Heterozygous	5479	7772	70.49665466	0.439751553	38.50264647	CDS: SlnVgp094, Gene: SlnVgp094	NP_258362.1:c.39G>A		1	0
91340	SNV	1	C	T		Heterozygous	799	8849	9.029268844	0.498783455	38.89361702	CDS: SlnVgp094, Gene: SlnVgp094	NP_258362.1:c.174C>T		1	0
91383	SNV	1	G	A		Heterozygous	1268	8562	14.80962392	0.490465294	38.35252366	CDS: SlnVgp094, Gene: SlnVgp094	NP_258362.1:c.217G>A	NP_258362.1:p.Asp73Asn	1	1
91501	SNV	1	C	T		Heterozygous	804	6040	13.31125828	0.483435583	37.0199005	CDS: SlnVgp094, Gene: SlnVgp094	NP_258362.1:c.335C>T	NP_258362.1:p.Thr112Ile	1	1
91554	Deletion	3	GAC	-		Heterozygous	130	7658	1.697571167	0.473282443	38.72307692	CDS: SlnVgp094, Gene: SlnVgp094	NP_258362.1:c.388_390delGAC	NP_258362.1:p.Asp130del	1	1
91559	SNV	1	G	C		Heterozygous	3424	7436	46.04626143	0.444666286	38.72867991	CDS: SlnVgp094, Gene: SlnVgp094	NP_258362.1:c.393G>C	NP_258362.1:p.Glu131Asp	1	1
91620	SNV	1	T	C		Heterozygous	1383	8682	15.92950933	0.480862909	38.66666667	CDS: SlnVgp094, Gene: SlnVgp094	NP_258362.1:c.454T>C		1	0
92197	SNV	1	G	T		Heterozygous	2436	8412	28.95863053	0.4568	38.62807882	CDS: SlnVgp094, Gene: SlnVgp094	NP_258362.1:c.1031G>T	NP_258362.1:p.Gly344Val	1	1
92362	SNV	1	T	C		Heterozygous	340	10146	3.351074315	0.47008547	38.88235294	CDS: SlnVgp094, Gene: SlnVgp094	NP_258362.1:c.1196T>C	NP_258362.1:p.Val399Ala	1	1
92816	SNV	1	C	A		Heterozygous	159	5960	2.667785235	0.220858896	38.90566038	CDS: SlnVgp094, Gene: SlnVgp094	NP_258362.1:c.1650C>A		1	0
92825	SNV	1	T	C		Heterozygous	1827	5718	31.95173137	0.263665595	38.49534756	CDS: SlnVgp094, Gene: SlnVgp094	NP_258362.1:c.1659T>C		1	0
93050	SNV	1	T	C		Heterozygous	4692	7259	64.63700234	0.427263267	38.62531969	CDS: SlnVgp094, Gene: SlnVgp094	NP_258362.1:c.1884T>C		1	0
93056	SNV	1	T	C		Heterozygous	4571	7151	63.92112991	0.436637657	38.58652374	CDS: SlnVgp094, Gene: SlnVgp094	NP_258362.1:c.1890T>C		1	0
93086	SNV	1	C	T		Heterozygous	2259	7310	30.90287278	0.440568476	38.02434706	CDS: SlnVgp094, Gene: SlnVgp094	NP_258362.1:c.1920C>T		1	0
93160	SNV	1	A	G		Heterozygous	5793	8562	67.65942537	0.366549237	38.80614535	CDS: SlnVgp095, Gene: SlnVgp095	NP_258363.1:c.60A>G		1	0
93275	Insertion	3	-	TCA		Heterozygous	634	7437	8.524942853	0.3640625	38.33280757				0	0
93404	SNV	1	C	T		Heterozygous	2035	7681	26.4939461	0.441372736	38.13464373	CDS: SlnVgp096, Gene: SlnVgp096	NP_258364.1:c.105C>T		1	0
93539	SNV	1	A	G		Heterozygous	5886	9789	60.12871591	0.489826058	38.81549439	CDS: SlnVgp096, Gene: SlnVgp096	NP_258364.1:c.240A>G		1	0
94064	SNV	1	A	C		Heterozygous	3826	6549	58.421133	0.279177378	38.39100889	CDS: SlnVgp096, Gene: SlnVgp096	NP_258364.1:c.765A>C		1	0
94355	SNV	1	G	A		Heterozygous	5000	6527	76.60487207	0.371899186	38.5748	CDS: SlnVgp096, Gene: SlnVgp096	NP_258364.1:c.1056G>A		1	0
94401	Deletion	1	A	-		Heterozygous	1333	8120	16.41625616	0.487444609	37.8192048				0	0
94444	Insertion	1	-	T		Heterozygous	800	6903	11.58916413	0.445532436	38.75				0	0
94444	Insertion	2	-	TT		Heterozygous	677	6914	9.791726931	0.479710145	38.48892171				0	0
94444	Deletion	1	T	-		Heterozygous	106	7230	1.466113416	0.439252336	37.80189741				0	0
94609	SNV	1	T	C		Heterozygous	6182	8319	74.31181632	0.486305633	38.57198318	CDS: SlnVgp097, Gene: SlnVgp097	NP_258365.1:c.144T>C		1	0
94636	SNV	1	C	T		Heterozygous	1986	8213	24.18117618	0.438596491	38.55035247	CDS: SlnVgp097, Gene: SlnVgp097	NP_258365.1:c.171C>T		1	0
94815	SNV	1	A	G		Heterozygous	4518	6347	71.18323617	0.477847417	38.63877822	CDS: SlnVgp098, Gene: SlnVgp098	NP_258366.1:c.2058T>C		1	0
94971	SNV	1	G	A		Heterozygous	6524	9184	71.03658537	0.459479228	38.53755365	CDS: SlnVgp098, Gene: SlnVgp098	NP_258366.1:c.1902C>T		1	0
95520	SNV	1	G	A		Heterozygous	1217	9134	13.32384497	0.4272	38.18241578	CDS: SlnVgp098, Gene: SlnVgp098	NP_258366.1:c.1353C>T		1	0
95526	SNV	1	G	A		Heterozygous	1167	9250	12.61621622	0.419650291	38.29391602	CDS: SlnVgp098, Gene: SlnVgp098	NP_258366.1:c.1347C>T		1	0
95673	SNV	1	G	A		Heterozygous	1164	10311	11.28891475	0.495854063	38.58333333	CDS: SlnVgp098, Gene: SlnVgp098	NP_258366.1:c.1200C>T		1	0
96959	SNV	1	G	A		Heterozygous	6278	8031	78.17208318	0.463874827	38.38308378	CDS: SlnVgp099, Gene: SlnVgp099	NP_258367.1:c.786C>T		1	0
96970	SNV	1	T	G		Heterozygous	168	8673	1.937046005	0.488372093	38.63690476	CDS: SlnVgp099, Gene: SlnVgp099	NP_258367.1:c.775A>C	NP_258367.1:p.Thr259Pro	1	1
97412	SNV	1	C	T		Heterozygous	884	8778	10.07063112	0.47173913	38.58144796	CDS: SlnVgp099, Gene: SlnVgp099	NP_258367.1:c.333G>A		1	0
97415	SNV	1	C	T		Heterozygous	2392	8869	26.97034615	0.477947073	38.63085284	CDS: SlnVgp099, Gene: SlnVgp099	NP_258367.1:c.330G>A		1	0
97770	SNV	1	T	G		Heterozygous	1200	6421	18.68867778	0.476772616	38.22583333	Repeat region: hr11; 4 copies of P-I repeat			0	0
97828	SNV	1	A	G		Heterozygous	453	5033	9.000596066	0.320960699	37.87196468	Repeat region: hr11; 4 copies of P-I repeat			0	0
97885	SNV	1	G	A		Heterozygous	413	2319	17.8094006	0.447941889	38.23486683	Repeat region: hr11; 4 copies of P-I repeat			0	0
97895	SNV	1	G	A		Heterozygous	333	2269	14.67606875	0.495495496	37.75675676	Repeat region: hr11; 4 copies of P-I repeat			0	0
97942	SNV	1	G	A		Heterozygous	685	2941	23.29139748	0.465793304	37.60437956	Repeat region: hr11; 4 copies of P-I repeat			0	0
97952	SNV	1	G	A		Heterozygous	54	4189	1.289090475	0.327272727	39.03703704	Repeat region: hr11; 4 copies of P-I repeat			0	0
98472	SNV	1	T	C		Heterozygous	6601	7589	86.98115694	0.473531545	38.53234358	CDS: SlnVgp100, Gene: SlnVgp100	NP_258368.1:c.383T>C	NP_258368.1:p.Leu128Ser	1	1
98509	SNV	1	A	G		Heterozygous	2912	7159	40.67607208	0.484179301	38.70570055	CDS: SlnVgp100, Gene: SlnVgp100	NP_258368.1:c.420A>G		1	0
98766	SNV	1	C	T		Heterozygous	1448	7716	18.7662001	0.484748011	38.81837017	CDS: SlnVgp100, Gene: SlnVgp100	NP_258368.1:c.677C>T	NP_258368.1:p.Ser226Leu	1	1
99070	Insertion	1	-	A		Heterozygous	179	8032	2.228585657	0.45945946	38.38547486				0	0
99205	SNV	1	G	A		Heterozygous	413	7532	5.483271376	0.464203233	38.33898305	CDS: SlnVgp101, Gene: SlnVgp101	NP_258369.1:c.612C>T		1	0
99307	SNV	1	G	A		Heterozygous	1597	7750	20.60645161	0.459854015	38.36005009	CDS: SlnVgp101, Gene: SlnVgp101	NP_258369.1:c.510C>T		1	0
99367	SNV	1	C	T		Heterozygous	2635	7459	35.32645127	0.433801775	38.47286528	CDS: SlnVgp101, Gene: SlnVgp101	NP_258369.1:c.450G>A		1	0
99475	SNV	1	G	A		Heterozygous	442	8063	5.481830584	0.468682505	38.54977376	CDS: SlnVgp101, Gene: SlnVgp101	NP_258369.1:c.342C>T		1	0
99558	SNV	1	A	G		Heterozygous	4599	8020	57.34413965	0.491755375	38.43748641	CDS: SlnVgp101, Gene: SlnVgp101	NP_258369.1:c.259T>C		1	0
100363	SNV	1	C	T		Heterozygous	329	7937	4.145143001	0.49127907	38.59270517	CDS: SlnVgp102, Gene: SlnVgp102	NP_258370.1:c.847G>A	NP_258370.1:p.Asp283Asn	1	1
100376	SNV	1	C	A		Heterozygous	345	7998	4.313578395	0.476584022	38.72463768	CDS: SlnVgp102, Gene: SlnVgp102	NP_258370.1:c.834G>T		1	0
100406	SNV	1	G	A		Heterozygous	864	7953	10.86382497	0.487404162	38.76736111	CDS: SlnVgp102, Gene: SlnVgp102	NP_258370.1:c.804C>T		1	0
100475	SNV	1	G	A		Heterozygous	768	8526	9.007741027	0.491139241	38.53645833	CDS: SlnVgp102, Gene: SlnVgp102	NP_258370.1:c.735C>T		1	0
100505	SNV	1	T	C		Heterozygous	223	7914	2.817791256	0.474137931	38.40807175	CDS: SlnVgp102, Gene: SlnVgp102	NP_258370.1:c.705A>G		1	0
100703	SNV	1	A	C		Heterozygous	4818	9088	53.01496479	0.496308122	38.45143213	CDS: SlnVgp102, Gene: SlnVgp102	NP_258370.1:c.507T>G	NP_258370.1:p.Asp169Glu	1	1
100775	SNV	1	T	C		Heterozygous	3925	7528	52.13868225	0.445237509	38.76585987	CDS: SlnVgp102, Gene: SlnVgp102	NP_258370.1:c.435A>G		1	0
100779	MNV	2	CG	TT		Heterozygous	593	7513	7.892985492	0.391447368	38.19224283	CDS: SlnVgp102, Gene: SlnVgp102	NP_258370.1:c.430_431delCGinsAA	NP_258370.1:p.Arg144Asn	1	1
100878	SNV	1	G	T		Heterozygous	4829	9001	53.64959449	0.46299621	38.69206875	CDS: SlnVgp102, Gene: SlnVgp102	NP_258370.1:c.332C>A	NP_258370.1:p.Pro111His	1	1
100979	SNV	1	A	G		Heterozygous	3948	8434	46.81052881	0.476260401	38.18363728	CDS: SlnVgp102, Gene: SlnVgp102	NP_258370.1:c.231T>C		1	0
101046	SNV	1	C	A		Heterozygous	148	8880	1.666666667	0.5	39.18243243	CDS: SlnVgp102, Gene: SlnVgp102	NP_258370.1:c.164G>T	NP_258370.1:p.Arg55Leu	1	1
101213	SNV	1	G	A		Heterozygous	158	8535	1.851200937	0.471698113	38.63149636				0	0
101213	Replacement	3	G	AAA		Heterozygous	1138	8538	13.3286484	0.494006849	38.59129304				0	0
101214	Insertion	1	-	A		Heterozygous	218	8482	2.57014855	0.488687783	38.46788991				0	0
101701	SNV	1	C	T		Heterozygous	3768	7508	50.18646777	0.496386164	37.60642251	CDS: SlnVgp103, Gene: SlnVgp103	NP_258371.1:c.75G>A		1	0
101827	Insertion	1	-	A		Heterozygous	4296	8635	49.75101332	0.468403171	38.89897579				0	0
101827	Insertion	2	-	AA		Heterozygous	109	8673	1.256773896	0.429824561	38.54587156				0	0
101834	SNV	1	T	A		Heterozygous	100	8812	1.13481616	0.45	38.18				0	0
101978	SNV	1	G	A		Heterozygous	3549	8396	42.27012863	0.463395226	38.48069879	CDS: SlnVgp104, Gene: SlnVgp104	NP_258372.1:c.78C>T		1	0
101993	SNV	1	G	A		Heterozygous	2456	7976	30.79237713	0.394234515	38.45480456	CDS: SlnVgp104, Gene: SlnVgp104	NP_258372.1:c.63C>T		1	0
102081	SNV	1	A	G		Heterozygous	4551	8485	53.63582793	0.412053858	38.21995166				0	0
102276	SNV	1	T	C		Heterozygous	4079	9152	44.56949301	0.423113208	38.77175778	CDS: SlnVgp105, Gene: SlnVgp105	NP_258373.1:c.84T>C		1	0
102493	SNV	1	A	G		Heterozygous	1379	9609	14.35112915	0.475	38.72806381	CDS: SlnVgp105, Gene: SlnVgp105	NP_258373.1:c.301A>G	NP_258373.1:p.Met101Val	1	1
102579	SNV	1	C	T		Heterozygous	2406	8009	30.04120365	0.479352227	38.26392352	CDS: SlnVgp105, Gene: SlnVgp105	NP_258373.1:c.387C>T		1	0
103046	SNV	1	T	C		Heterozygous	851	7518	11.31949987	0.491448119	38.57814336	CDS: SlnVgp105, Gene: SlnVgp105	NP_258373.1:c.854T>C	NP_258373.1:p.Val285Ala	1	1
103068	SNV	1	T	C		Heterozygous	4269	7335	58.200409	0.490782374	38.61700632	CDS: SlnVgp105, Gene: SlnVgp105	NP_258373.1:c.876T>C		1	0
103104	SNV	1	C	T		Heterozygous	918	7406	12.39535512	0.463906582	38.66339869	CDS: SlnVgp105, Gene: SlnVgp105	NP_258373.1:c.912C>T		1	0
103278	SNV	1	G	A		Heterozygous	249	7332	3.396072013	0.43359375	38.58232932	CDS: SlnVgp105, Gene: SlnVgp105	NP_258373.1:c.1086G>A		1	0
103337	SNV	1	G	T		Heterozygous	261	6907	3.778775156	0.496376812	38.98850575	CDS: SlnVgp105, Gene: SlnVgp105	NP_258373.1:c.1145G>T	NP_258373.1:p.Trp382Leu	1	1
103350	SNV	1	A	G		Heterozygous	313	7344	4.261982571	0.466463415	38.39616613	CDS: SlnVgp105, Gene: SlnVgp105	NP_258373.1:c.1158A>G		1	0
103398	SNV	1	T	C		Heterozygous	4881	7664	63.68736952	0.406354187	38.83548453	CDS: SlnVgp105, Gene: SlnVgp105	NP_258373.1:c.1206T>C		1	0
103535	Deletion	1	T	-		Heterozygous	87	7550	1.152317881	0.420454546	38.34482759	Repeat region: hr12; 9 copies of P-I and 8 copies P-II repeat			0	0
103572	SNV	1	A	G		Heterozygous	78	7538	1.03475723	0.475	38.61538462	Repeat region: hr12; 9 copies of P-I and 8 copies P-II repeat			0	0
103577	SNV	1	A	C		Heterozygous	531	7413	7.163091866	0.347349177	38.66478343	Repeat region: hr12; 9 copies of P-I and 8 copies P-II repeat			0	0
103611	SNV	1	G	A		Heterozygous	101	4326	2.334720296	0.352941177	37.96039604	Repeat region: hr12; 9 copies of P-I and 8 copies P-II repeat			0	0
103636	SNV	1	C	A		Heterozygous	290	4310	6.728538283	0.435810811	38.2	Repeat region: hr12; 9 copies of P-I and 8 copies P-II repeat			0	0
103636	SNV	1	C	T		Heterozygous	1829	4310	42.4361949	0.460674157	38.40185894	Repeat region: hr12; 9 copies of P-I and 8 copies P-II repeat			0	0
103642	SNV	1	A	G		Heterozygous	1859	4256	43.67951128	0.466561348	38.55567509	Repeat region: hr12; 9 copies of P-I and 8 copies P-II repeat			0	0
103666	SNV	1	C	T		Heterozygous	226	4306	5.248490478	0.463203463	38.38053097	Repeat region: hr12; 9 copies of P-I and 8 copies P-II repeat			0	0
103670	SNV	1	A	G		Heterozygous	86	4458	1.929116196	0.488372093	37.76744186	Repeat region: hr12; 9 copies of P-I and 8 copies P-II repeat			0	0
103686	SNV	1	A	G		Heterozygous	206	4902	4.202366381	0.497630332	38.05339806	Repeat region: hr12; 9 copies of P-I and 8 copies P-II repeat			0	0
103690	SNV	1	A	G		Heterozygous	196	4849	4.04207053	0.49009901	37.79591837	Repeat region: hr12; 9 copies of P-I and 8 copies P-II repeat			0	0
103695	SNV	1	T	C		Heterozygous	2200	4717	46.63981344	0.464669052	38.29909091	Repeat region: hr12; 9 copies of P-I and 8 copies P-II repeat			0	0
103701	SNV	1	G	A		Heterozygous	2074	4564	45.44259422	0.445023697	37.94503375	Repeat region: hr12; 9 copies of P-I and 8 copies P-II repeat			0	0
103733	SNV	1	T	C		Heterozygous	74	4916	1.505288853	0.391891892	37.47297297	Repeat region: hr12; 9 copies of P-I and 8 copies P-II repeat			0	0
103735	SNV	1	A	G		Heterozygous	72	4970	1.448692153	0.375	37.44444444	Repeat region: hr12; 9 copies of P-I and 8 copies P-II repeat			0	0
103750	SNV	1	C	T		Heterozygous	752	5485	13.71011851	0.454193548	38.44946809	Repeat region: hr12; 9 copies of P-I and 8 copies P-II repeat			0	0
103754	SNV	1	C	T		Heterozygous	135	5622	2.401280683	0.492753623	38.74814815	Repeat region: hr12; 9 copies of P-I and 8 copies P-II repeat			0	0
103805	SNV	1	T	C		Heterozygous	141	6551	2.152343154	0.407894737	38.56028369	Repeat region: hr12; 9 copies of P-I and 8 copies P-II repeat			0	0
103890	SNV	1	C	T		Heterozygous	427	5872	7.271798365	0.48018648	37.38875878	Repeat region: hr12; 9 copies of P-I and 8 copies P-II repeat			0	0
103894	MNV	2	GA	AG		Heterozygous	430	5719	7.518796993	0.483796296	38.09302327	Repeat region: hr12; 9 copies of P-I and 8 copies P-II repeat			0	0
103907	SNV	1	C	G		Heterozygous	431	5694	7.569371268	0.470588235	38.42621153	Repeat region: hr12; 9 copies of P-I and 8 copies P-II repeat			0	0
103907	MNV	2	CG	GA		Heterozygous	1880	5771	32.57667649	0.436004162	38.75103456	Repeat region: hr12; 9 copies of P-I and 8 copies P-II repeat			0	0
103943	MNV	2	GA	CG		Heterozygous	752	3506	21.44894467	0.432325887	37.97369582	Repeat region: hr12; 9 copies of P-I and 8 copies P-II repeat			0	0
103944	SNV	1	A	G		Heterozygous	74	3423	2.161846334	0.418918919	37.98746855	Repeat region: hr12; 9 copies of P-I and 8 copies P-II repeat			0	0
103979	MNV	2	GA	CG		Heterozygous	33	1629	2.025782689	0.424242424	36.33334808	Repeat region: hr12; 9 copies of P-I and 8 copies P-II repeat			0	0
103980	SNV	1	A	G		Heterozygous	55	1523	3.6112935	0.4	38.29090464	Repeat region: hr12; 9 copies of P-I and 8 copies P-II repeat			0	0
104015	MNV	2	GA	CG		Heterozygous	23	1137	2.022867194	0.36	36.2230254	Repeat region: hr12; 9 copies of P-I and 8 copies P-II repeat			0	0
104016	SNV	1	A	G		Heterozygous	20	1108	1.805054152	0.409090909	35.51525552	Repeat region: hr12; 9 copies of P-I and 8 copies P-II repeat			0	0
104052	SNV	1	A	G		Heterozygous	58	2635	2.20113852	0.338709677	38.1577813	Repeat region: hr12; 9 copies of P-I and 8 copies P-II repeat			0	0
104088	SNV	1	G	A		Heterozygous	125	4733	2.641031059	0.297709924	37.93530135	Repeat region: hr12; 9 copies of P-I and 8 copies P-II repeat			0	0
104092	SNV	1	G	C		Heterozygous	294	4731	6.214331008	0.317880795	38.78571429	Repeat region: hr12; 9 copies of P-I and 8 copies P-II repeat			0	0
104095	SNV	1	A	G		Heterozygous	252	4736	5.320945946	0.292307692	39.02380952	Repeat region: hr12; 9 copies of P-I and 8 copies P-II repeat			0	0
104097	SNV	1	T	C		Heterozygous	252	4752	5.303030303	0.292307692	38.91666667	Repeat region: hr12; 9 copies of P-I and 8 copies P-II repeat			0	0
104104	SNV	1	G	A		Heterozygous	331	4800	6.895833333	0.390029326	38.71299094	Repeat region: hr12; 9 copies of P-I and 8 copies P-II repeat			0	0
104467	Deletion	1	T	-		Heterozygous	763	7337	10.39934578	0.387297634	37.84534731	Repeat region: hr12; 9 copies of P-I and 8 copies P-II repeat			0	0
104479	SNV	1	G	A		Heterozygous	2235	5649	39.56452469	0.329113924	38.70067114	Repeat region: hr12; 9 copies of P-I and 8 copies P-II repeat			0	0
104504	SNV	1	A	G		Heterozygous	3046	5632	54.08380682	0.337842089	38.59619173	Repeat region: hr12; 9 copies of P-I and 8 copies P-II repeat			0	0
104652	SNV	1	A	T		Heterozygous	407	5001	8.138372326	0.353510896	38.07371007	Repeat region: hr12; 9 copies of P-I and 8 copies P-II repeat			0	0
104654	SNV	1	C	T		Heterozygous	407	4928	8.258928571	0.353510896	38.69287469	Repeat region: hr12; 9 copies of P-I and 8 copies P-II repeat			0	0
104773	Insertion	1	-	A		Heterozygous	205	5079	4.036227604	0.373205742	38.95121951	Repeat region: hr12; 9 copies of P-I and 8 copies P-II repeat			0	0
104773	Deletion	1	A	-		Heterozygous	229	5144	4.451788491	0.43776824	38.36681223	Repeat region: hr12; 9 copies of P-I and 8 copies P-II repeat			0	0
104957	SNV	1	T	C		Heterozygous	189	6425	2.941634241	0.441025641	38.36507937	CDS: SlnVgp106, Gene: SlnVgp106	NP_258374.1:c.639A>G		1	0
105329	SNV	1	G	A		Heterozygous	862	7055	12.2182849	0.487122061	38.38979118	CDS: SlnVgp106, Gene: SlnVgp106	NP_258374.1:c.267C>T		1	0
105398	SNV	1	G	A		Heterozygous	5911	7649	77.27807557	0.453346361	38.50296058	CDS: SlnVgp106, Gene: SlnVgp106	NP_258374.1:c.198C>T		1	0
105440	SNV	1	T	C		Heterozygous	6313	8325	75.83183183	0.453951368	38.74386187	CDS: SlnVgp106, Gene: SlnVgp106	NP_258374.1:c.156A>G		1	0
105871	SNV	1	A	G		Heterozygous	2049	9076	22.57602468	0.491756948	38.65446559	CDS: SlnVgp107, Gene: SlnVgp107	NP_258375.1:c.248A>G	NP_258375.1:p.Gln83Arg	1	1
105905	SNV	1	T	C		Heterozygous	8440	9688	87.11808423	0.495215311	38.84253555	CDS: SlnVgp107, Gene: SlnVgp107	NP_258375.1:c.282T>C		1	0
105955	SNV	1	A	G		Heterozygous	8160	9399	86.81774657	0.490887433	38.49595588	CDS: SlnVgp107, Gene: SlnVgp107	NP_258375.1:c.332A>G	NP_258375.1:p.His111Arg	1	1
105982	SNV	1	T	C		Heterozygous	5232	8880	58.91891892	0.476350093	38.7148318	CDS: SlnVgp107, Gene: SlnVgp107	NP_258375.1:c.359T>C	NP_258375.1:p.Val120Ala	1	1
106228	Insertion	1	-	A		Heterozygous	94	8565	1.097489784	0.484536083	38.69148936				0	0
106228	Insertion	2	-	AA		Heterozygous	1336	8566	15.59654448	0.413793103	38.33682635				0	0
106228	Insertion	3	-	AAA		Heterozygous	96	8584	1.118359739	0.375	38.33680556				0	0
106287	SNV	1	G	T		Heterozygous	113	9958	1.134766017	0.5	38.09734513	CDS: SlnVgp108, Gene: SlnVgp108	NP_258376.1:c.54G>T		1	0
106374	SNV	1	A	G		Heterozygous	1701	8072	21.0728444	0.484589041	38.80305703	CDS: SlnVgp108, Gene: SlnVgp108	NP_258376.1:c.141A>G		1	0
106467	SNV	1	G	A		Heterozygous	3429	8110	42.2811344	0.467732884	38.60804899	CDS: SlnVgp108, Gene: SlnVgp108	NP_258376.1:c.234G>A		1	0
106680	SNV	1	G	A		Heterozygous	966	7979	12.1067803	0.496086106	38.436853	CDS: SlnVgp109, Gene: SlnVgp109	NP_258377.1:c.1152C>T		1	0
107331	SNV	1	A	G		Heterozygous	5379	8145	66.04051565	0.499189919	38.74102993	CDS: SlnVgp109, Gene: SlnVgp109	NP_258377.1:c.501T>C		1	0
107595	SNV	1	A	C		Heterozygous	2941	8313	35.37832311	0.419218241	38.85549133	CDS: SlnVgp109, Gene: SlnVgp109	NP_258377.1:c.237T>G	NP_258377.1:p.Asp79Glu	1	1
107661	SNV	1	C	A		Heterozygous	84	8383	1.002027914	0.395348837	39.21428571	CDS: SlnVgp109, Gene: SlnVgp109	NP_258377.1:c.171G>T		1	0
107679	SNV	1	A	G		Heterozygous	5643	8329	67.75123064	0.435395189	38.7235513	CDS: SlnVgp109, Gene: SlnVgp109	NP_258377.1:c.153T>C		1	0
107694	SNV	1	G	A		Heterozygous	535	8741	6.120581169	0.487455197	38.54205607	CDS: SlnVgp109, Gene: SlnVgp109	NP_258377.1:c.138C>T		1	0
107712	SNV	1	A	G		Heterozygous	2742	8724	31.43053645	0.455407303	38.3377097	CDS: SlnVgp109, Gene: SlnVgp109	NP_258377.1:c.120T>C		1	0
107791	SNV	1	C	T		Heterozygous	1105	8528	12.95731707	0.465397924	38.16923077	CDS: SlnVgp109, Gene: SlnVgp109	NP_258377.1:c.41G>A	NP_258377.1:p.Arg14Lys	1	1
107942	SNV	1	C	T		Heterozygous	607	7184	8.449331849	0.364649682	38.43492586	CDS: SlnVgp110, Gene: SlnVgp110	NP_258378.1:c.1104G>A		1	0
108429	SNV	1	T	C		Heterozygous	5718	7750	73.78064516	0.489269672	38.27054914	CDS: SlnVgp110, Gene: SlnVgp110	NP_258378.1:c.617A>G	NP_258378.1:p.Lys206Arg	1	1
108647	Insertion	3	-	GTC		Heterozygous	4177	7718	54.1202384	0.498709223	38.72723645	CDS: SlnVgp110, Gene: SlnVgp110	NP_258378.1:c.399_400insGAC	NP_258378.1:p.Asp133_Lys134insAsp	1	1
108810	SNV	1	G	A		Heterozygous	394	6569	5.997868778	0.270886076	39.03807107	CDS: SlnVgp110, Gene: SlnVgp110	NP_258378.1:c.236C>T	NP_258378.1:p.Ala79Val	1	1
108815	SNV	1	A	G		Heterozygous	1392	6064	22.95514512	0.37026648	38.44632031	CDS: SlnVgp110, Gene: SlnVgp110	NP_258378.1:c.231T>C		1	0
108881	SNV	1	G	A		Heterozygous	5750	7512	76.54419595	0.442356526	38.65165217	CDS: SlnVgp110, Gene: SlnVgp110	NP_258378.1:c.165C>T		1	0
109150	SNV	1	T	C		Heterozygous	7236	7477	96.77678213	0.459369153	38.70591487	CDS: SlnVgp111, Gene: SlnVgp111	NP_258379.1:c.144T>C		1	0
109692	SNV	1	C	T		Heterozygous	4988	8302	60.08190797	0.469553451	38.57157177	CDS: SlnVgp113, Gene: SlnVgp113	NP_258381.1:c.140C>T	NP_258381.1:p.Thr47Met	1	1
110620	SNV	1	C	T		Heterozygous	2664	9490	28.07165437	0.440984794	38.54316817	CDS: SlnVgp113, Gene: SlnVgp113	NP_258381.1:c.1068C>T		1	0
110734	SNV	1	C	T		Heterozygous	1183	7993	14.80045039	0.489745693	38.75486052	CDS: SlnVgp113, Gene: SlnVgp113	NP_258381.1:c.1182C>T		1	0
110780	Insertion	1	-	T		Heterozygous	325	8223	3.952328834	0.469026549	38.41846154				0	0
110780	Deletion	1	T	-		Heterozygous	160	8305	1.926550271	0.452380952	38.0375				0	0
111114	SNV	1	T	A		Heterozygous	451	7352	6.134385201	0.402985075	37.89135255	CDS: SlnVgp114, Gene: SlnVgp114	NP_258382.1:c.336A>T	NP_258382.1:p.Glu112Asp	1	1
111528	SNV	1	C	T		Heterozygous	5553	9057	61.31169261	0.411116938	38.76319107	CDS: SlnVgp115, Gene: SlnVgp115	NP_258383.1:c.250G>A	NP_258383.1:p.Ala84Thr	1	1
111534	SNV	1	T	C		Heterozygous	191	9478	2.015193079	0.429319372	38.73298429	CDS: SlnVgp115, Gene: SlnVgp115	NP_258383.1:c.244A>G	NP_258383.1:p.Ile82Val	1	1
111536	SNV	1	A	C		Heterozygous	193	9452	2.041895895	0.430051814	38.97409326	CDS: SlnVgp115, Gene: SlnVgp115	NP_258383.1:c.242T>G	NP_258383.1:p.Val81Gly	1	1
111537	Insertion	3	-	CGC		Heterozygous	1042	9366	11.125347	0.378429518	38.66602687	CDS: SlnVgp115, Gene: SlnVgp115	NP_258383.1:c.241_242insGCG	NP_258383.1:p.Gly80_Val81insGly	1	1
111553	SNV	1	T	G		Heterozygous	360	9340	3.854389722	0.465373961	38.54722222	CDS: SlnVgp115, Gene: SlnVgp115	NP_258383.1:c.225A>C		1	0
111872	SNV	1	G	A		Heterozygous	5373	7880	68.18527919	0.447941018	38.36348409	CDS: SlnVgp116, Gene: SlnVgp116	NP_258384.1:c.48G>A		1	0
112003	SNV	1	A	G		Heterozygous	3303	8184	40.35923754	0.497250362	38.72812595	CDS: SlnVgp116, Gene: SlnVgp116	NP_258384.1:c.179A>G	NP_258384.1:p.Asn60Ser	1	1
112082	SNV	1	G	A		Heterozygous	259	8878	2.917323722	0.481343284	38.06563707	CDS: SlnVgp116, Gene: SlnVgp116	NP_258384.1:c.258G>A		1	0
112305	SNV	1	G	A		Heterozygous	326	9968	3.27046549	0.453216374	38.62883436	CDS: SlnVgp116, Gene: SlnVgp116	NP_258384.1:c.481G>A	NP_258384.1:p.Asp161Asn	1	1
112445	SNV	1	G	A		Heterozygous	2141	7528	28.44048884	0.45990991	38.49322746	CDS: SlnVgp116, Gene: SlnVgp116	NP_258384.1:c.621G>A		1	0
112678	SNV	1	T	A		Heterozygous	1016	5183	19.60254679	0.388246628	37.95472441	Repeat region: hr13; 3 copies of P-I repeat			0	0
112680	SNV	1	C	T		Heterozygous	1875	5200	36.05769231	0.448637317	38.5792	Repeat region: hr13; 3 copies of P-I repeat			0	0
112738	Deletion	1	C	-		Heterozygous	2706	4784	56.56354515	0.473778736	38.00517369	Repeat region: hr13; 3 copies of P-I repeat			0	0
112742	SNV	1	A	G		Heterozygous	2861	4898	58.41159657	0.489303905	38.65291856	Repeat region: hr13; 3 copies of P-I repeat			0	0
112742	Deletion	1	A	-		Heterozygous	866	4898	17.68068599	0.486547085	38.26443418	Repeat region: hr13; 3 copies of P-I repeat			0	0
112819	SNV	1	T	G		Heterozygous	3784	5883	64.3209247	0.489453621	38.46590909	Repeat region: hr13; 3 copies of P-I repeat			0	0
112832	Insertion	1	-	A		Heterozygous	3662	6186	59.19818946	0.456504599	38.47214637	Repeat region: hr13; 3 copies of P-I repeat			0	0
112856	SNV	1	G	A		Heterozygous	2381	6793	35.05078758	0.364112903	38.71356573	Repeat region: hr13; 3 copies of P-I repeat			0	0
112925	Deletion	1	T	-		Heterozygous	1282	5629	22.77491562	0.401983219	37.74570983	Repeat region: hr13; 3 copies of P-I repeat			0	0
112968	Insertion	1	-	T		Heterozygous	2117	5474	38.67373036	0.385185185	37.81813888	CDS: SlnVgp117, Gene: SlnVgp117	NP_258385.1:c.5_6insT	NP_258385.1:p.Tyr5fs	1	1
112968	Insertion	2	-	TT		Heterozygous	914	5482	16.67274717	0.373650108	38.44584245	CDS: SlnVgp117, Gene: SlnVgp117	NP_258385.1:c.5_6insTT	NP_258385.1:p.Tyr5fs	1	1
113137	SNV	1	G	A		Heterozygous	804	9514	8.450704225	0.416370107	38.90422886	CDS: SlnVgp117, CDS: SlnVgp118, Gene: SlnVgp117, Gene: SlnVgp118	NP_258385.1:c.[175G>A]; NP_258386.1:c.[48G>A]	NP_258385.1:p.[Gly59Ser]	1	1
113306	SNV	1	C	T		Heterozygous	1353	9803	13.80189738	0.476020043	38.07095344	CDS: SlnVgp118, Gene: SlnVgp118	NP_258386.1:c.217C>T		1	0
113602	SNV	1	C	A		Heterozygous	654	7850	8.331210191	0.395555556	37.8440367	CDS: SlnVgp118, Gene: SlnVgp118	NP_258386.1:c.513C>A		1	0
113652	SNV	1	C	T		Heterozygous	2081	8036	25.89596814	0.463922294	38.4541086	CDS: SlnVgp118, Gene: SlnVgp118	NP_258386.1:c.563C>T	NP_258386.1:p.Thr188Met	1	1
113816	SNV	1	T	C		Heterozygous	4644	7029	66.06914213	0.496240602	38.58979328	CDS: SlnVgp118, Gene: SlnVgp118	NP_258386.1:c.727T>C	NP_258386.1:p.Ser243Pro	1	1
113824	SNV	1	G	A		Heterozygous	1523	6984	21.8069874	0.464262717	38.32107682	CDS: SlnVgp118, Gene: SlnVgp118	NP_258386.1:c.735G>A		1	0
114328	SNV	1	A	G		Heterozygous	3267	10082	32.40428486	0.478981646	38.72451791	CDS: SlnVgp118, Gene: SlnVgp118	NP_258386.1:c.1239A>G		1	0
114909	SNV	1	T	C		Heterozygous	5238	7866	66.59038902	0.468293585	38.73825888	CDS: SlnVgp118, Gene: SlnVgp118	NP_258386.1:c.1820T>C	NP_258386.1:p.Leu607Ser	1	1
115039	SNV	1	G	A		Heterozygous	1189	8204	14.49293028	0.323165705	38.6450799	CDS: SlnVgp118, Gene: SlnVgp118	NP_258386.1:c.1950G>A		1	0
115210	SNV	1	C	T		Heterozygous	3600	9508	37.86285233	0.464886515	38.43194444	CDS: SlnVgp118, Gene: SlnVgp118	NP_258386.1:c.2121C>T		1	0
115317	SNV	1	T	C		Heterozygous	4469	8218	54.38062789	0.490268166	38.75385992	CDS: SlnVgp118, Gene: SlnVgp118	NP_258386.1:c.2228T>C	NP_258386.1:p.Met743Thr	1	1
115422	SNV	1	A	G		Heterozygous	4560	8234	55.38013116	0.44935658	38.59298246	CDS: SlnVgp118, Gene: SlnVgp118	NP_258386.1:c.2333A>G	NP_258386.1:p.Gln778Arg	1	1
115576	Insertion	3	-	TAC		Heterozygous	296	6627	4.466576128	0.485148515	38.58333333	CDS: SlnVgp118, Gene: SlnVgp118	NP_258386.1:c.2486_2487insTAC	NP_258386.1:p.Thr839_Asp840insThr	1	1
115576	Insertion	6	-	TACTAC		Heterozygous	440	6647	6.619527606	0.468468469	38.32689394	CDS: SlnVgp118, Gene: SlnVgp118	NP_258386.1:c.2486_2487insTACTAC	NP_258386.1:p.Thr839_Asp840insThrThr	1	1
115576	Deletion	3	TAC	-		Heterozygous	123	7201	1.708096098	0.484126984	38.16129462	CDS: SlnVgp118, Gene: SlnVgp118	NP_258386.1:c.2487_2489delTAC	NP_258386.1:p.Thr839del	1	1
115650	Deletion	2	GT	-		Heterozygous	158	5868	2.692569871	0.427672956	38.61740434	CDS: SlnVgp118, Gene: SlnVgp118	NP_258386.1:c.2561_2562delGT	NP_258386.1:p.Ser854fs	1	1
115653	Deletion	1	G	-		Heterozygous	157	5782	2.715323418	0.417721519	37.99363057	CDS: SlnVgp118, Gene: SlnVgp118	NP_258386.1:c.2564delG	NP_258386.1:p.Ser855fs	1	1
115654	Deletion	3	TAC	-		Heterozygous	1195	5838	20.46933881	0.433853739	38.49637074	CDS: SlnVgp118, Gene: SlnVgp118	NP_258386.1:c.2565_2567delTAC	NP_258386.1:p.Thr860del	1	1
115656	SNV	1	C	G		Heterozygous	293	5724	5.118798043	0.399328859	38.71849163	CDS: SlnVgp118, Gene: SlnVgp118	NP_258386.1:c.2567C>G	NP_258386.1:p.Thr856Ser	1	1
115709	SNV	1	C	T		Heterozygous	113	6484	1.742751388	0.464912281	39.30088496	CDS: SlnVgp118, Gene: SlnVgp118	NP_258386.1:c.2620C>T	NP_258386.1:p.His874Tyr	1	1
115944	SNV	1	G	A		Heterozygous	237	8593	2.758058885	0.491935484	39.07172996	CDS: SlnVgp119, Gene: SlnVgp119	NP_258387.1:c.642C>T		1	0
116104	Deletion	3	GAT	-		Heterozygous	4099	5934	69.07650826	0.25618032	38.07395077	CDS: SlnVgp119, Gene: SlnVgp119	NP_258387.1:c.480_482delATC	NP_258387.1:p.Ser161del	1	1
116152	SNV	1	T	C		Heterozygous	6903	7250	95.2137931	0.370735189	38.40301318	CDS: SlnVgp119, Gene: SlnVgp119	NP_258387.1:c.434A>G	NP_258387.1:p.Lys145Arg	1	1
116254	SNV	1	G	A		Heterozygous	7531	8028	93.80916791	0.456643002	38.82738016	CDS: SlnVgp119, Gene: SlnVgp119	NP_258387.1:c.332C>T	NP_258387.1:p.Ala111Val	1	1
116621	SNV	1	A	T		Heterozygous	311	7913	3.930241375	0.49068323	38.34726688				0	0
116623	Deletion	6	TACTAC	-		Heterozygous	133	8175	1.626911315	0.404411765	38.95801527				0	0
116625	SNV	1	C	T		Heterozygous	298	7841	3.800535646	0.488673139	38.67785213				0	0
116698	SNV	1	C	T		Heterozygous	4150	8105	51.20296114	0.453135848	38.56216867	CDS: SlnVgp120, Gene: SlnVgp120	NP_258388.1:c.516G>A		1	0
116913	Deletion	1	A	-		Heterozygous	316	7950	3.974842767	0.443425077	38.16772152	CDS: SlnVgp120, Gene: SlnVgp120	NP_258388.1:c.301delT	NP_258388.1:p.Tyr101fs	1	1
117094	SNV	1	A	G		Heterozygous	3093	7387	41.8708542	0.409962871	38.58745554	CDS: SlnVgp120, Gene: SlnVgp120	NP_258388.1:c.120T>C		1	0
117395	SNV	1	A	G		Heterozygous	3280	7196	45.58087827	0.475250442	38.75304878				0	0
117423	Insertion	1	-	A		Heterozygous	277	7260	3.815426997	0.454225352	38.62815884				0	0
117470	SNV	1	G	A		Heterozygous	3851	7516	51.2373603	0.487237237	38.49052194	CDS: SlnVgp121, Gene: SlnVgp121	NP_258389.1:c.1564C>T		1	0
117636	SNV	1	T	C		Heterozygous	4147	8521	48.66799671	0.469206204	38.78249337	CDS: SlnVgp121, Gene: SlnVgp121	NP_258389.1:c.1398A>G	NP_258389.1:p.Ile466Met	1	1
117858	SNV	1	G	A		Heterozygous	142	10343	1.372909214	0.473684211	38.3943662	CDS: SlnVgp121, Gene: SlnVgp121	NP_258389.1:c.1176C>T		1	0
118002	SNV	1	C	A		Heterozygous	187	9657	1.936419178	0.482233503	38.06951872	CDS: SlnVgp121, Gene: SlnVgp121	NP_258389.1:c.1032G>T		1	0
118065	SNV	1	A	G		Heterozygous	4290	10532	40.73300418	0.462075174	38.94965035	CDS: SlnVgp121, Gene: SlnVgp121	NP_258389.1:c.969T>C		1	0
118248	SNV	1	G	A		Heterozygous	565	11278	5.009753502	0.493127148	38.75221239	CDS: SlnVgp121, Gene: SlnVgp121	NP_258389.1:c.786C>T		1	0
118356	SNV	1	G	A		Heterozygous	2479	8921	27.78836453	0.475247525	37.86284792	CDS: SlnVgp121, Gene: SlnVgp121	NP_258389.1:c.678C>T		1	0
119064	SNV	1	C	A		Heterozygous	253	9121	2.77381866	0.423529412	38.50988142				0	0
119065	Insertion	2	-	CA		Heterozygous	663	9039	7.334882177	0.451994092	38.62594268				0	0
119065	Deletion	2	CA	-		Heterozygous	96	9341	1.027727224	0.448979592	39.41666667				0	0
119448	SNV	1	G	C		Heterozygous	94	8691	1.081578645	0.404255319	38.40425532	CDS: SlnVgp122, Gene: SlnVgp122	NP_258390.1:c.284G>C	NP_258390.1:p.Gly95Ala	1	1
119451	MNV	2	CC	GT		Heterozygous	93	8840	1.052036199	0.397849462	38.88709677	CDS: SlnVgp122, Gene: SlnVgp122	NP_258390.1:c.287_288delCCinsGT	NP_258390.1:p.Ala96Gly	1	1
119453	Insertion	3	-	GGT		Heterozygous	958	8727	10.97742638	0.483549352	38.54001392	CDS: SlnVgp122, Gene: SlnVgp122	NP_258390.1:c.288_289insGGT	NP_258390.1:p.Gly98_Val99insGly	1	1
119512	SNV	1	T	C		Heterozygous	983	8059	12.19754312	0.446199408	38.69684639	CDS: SlnVgp122, Gene: SlnVgp122	NP_258390.1:c.348T>C		1	0
119592	SNV	1	G	A		Heterozygous	171	7700	2.220779221	0.477272727	38.22807018	CDS: SlnVgp122, Gene: SlnVgp122	NP_258390.1:c.428G>A	NP_258390.1:p.Arg143Lys	1	1
119629	SNV	1	T	C		Heterozygous	875	6900	12.68115942	0.394825647	38.63085714	CDS: SlnVgp122, Gene: SlnVgp122	NP_258390.1:c.465T>C		1	0
119828	Deletion	9	ACGACTAAG	-		Heterozygous	83	6668	1.24475105	0.435294118	38.22870502	CDS: SlnVgp122, Gene: SlnVgp122	NP_258390.1:c.664_672delACGACTAAG	NP_258390.1:p.Lys224_Thr226del	1	1
119836	Deletion	9	GACGACGAC	-		Heterozygous	1896	7488	25.32051282	0.476165803	38.35198031	CDS: SlnVgp122, Gene: SlnVgp122	NP_258390.1:c.672_680delGACGACGAC	NP_258390.1:p.Thr228_Thr230del	1	1
119836	Deletion	3	GAC	-		Heterozygous	422	7155	5.897973445	0.424942263	38.31781074	CDS: SlnVgp122, Gene: SlnVgp122	NP_258390.1:c.672_674delGAC	NP_258390.1:p.Thr230del	1	1
119913	Insertion	1	-	T		Heterozygous	2630	7995	32.89555972	0.486417034	38.65893536				0	0
119913	Insertion	2	-	TT		Heterozygous	1089	8042	13.54140761	0.453250223	38.59641873				0	0
119921	SNV	1	A	T		Heterozygous	85	8444	1.006631928	0.435294118	38.47058824				0	0
120174	Deletion	2	AA	-		Heterozygous	566	8141	6.952462842	0.491496599	38.43286219				0	0
120586	SNV	1	A	G		Heterozygous	649	8538	7.601311783	0.428998505	38.46995378	CDS: SlnVgp124, Gene: SlnVgp124	NP_258392.1:c.1179T>C		1	0
120589	SNV	1	C	A		Heterozygous	657	8516	7.71488962	0.432989691	38.38203957	CDS: SlnVgp124, Gene: SlnVgp124	NP_258392.1:c.1176G>T		1	0
120598	SNV	1	C	T		Heterozygous	116	8505	1.363903586	0.446280992	38.50862069	CDS: SlnVgp124, Gene: SlnVgp124	NP_258392.1:c.1167G>A		1	0
120646	SNV	1	A	G		Heterozygous	1123	8566	13.10996965	0.440663176	38.63846839	CDS: SlnVgp124, Gene: SlnVgp124	NP_258392.1:c.1119T>C		1	0
120665	SNV	1	A	G		Heterozygous	1283	8616	14.89090065	0.454821564	38.7014809	CDS: SlnVgp124, Gene: SlnVgp124	NP_258392.1:c.1100T>C	NP_258392.1:p.Met367Thr	1	1
120697	SNV	1	C	T		Heterozygous	1187	8173	14.52343081	0.461601307	38.53748947	CDS: SlnVgp124, Gene: SlnVgp124	NP_258392.1:c.1068G>A		1	0
120793	SNV	1	C	T		Heterozygous	370	8755	4.226156482	0.4921875	38.14594595	CDS: SlnVgp124, Gene: SlnVgp124	NP_258392.1:c.972G>A		1	0
120865	SNV	1	C	A		Heterozygous	120	9151	1.311332095	0.435483871	39.26666667	CDS: SlnVgp124, Gene: SlnVgp124	NP_258392.1:c.900G>T	NP_258392.1:p.Arg300Ser	1	1
121264	SNV	1	T	G		Heterozygous	2356	9409	25.03985546	0.495094031	38.83955857	CDS: SlnVgp124, Gene: SlnVgp124	NP_258392.1:c.501A>C		1	0
121886	SNV	1	G	A		Heterozygous	97	5364	1.808351976	0.294117647	38.50515464	Repeat region: hr14; 2 copies of P-I repeat			0	0
121911	SNV	1	T	C		Heterozygous	3033	4358	69.59614502	0.315822195	38.3666337	Repeat region: hr14; 2 copies of P-I repeat			0	0
121915	SNV	1	T	C		Heterozygous	227	4553	4.985723699	0.261904762	38.87665198	Repeat region: hr14; 2 copies of P-I repeat			0	0
121945	SNV	1	G	A		Heterozygous	108	4616	2.339688042	0.347826087	39.15740741				0	0
121994	SNV	1	C	G		Homozygous	3372	5801	58.12790898	0.357223159	38.64857651				0	0
121996	SNV	1	A	G		Homozygous	3376	5841	57.79832221	0.357563851	38.10693128				0	0
122013	SNV	1	G	C		Homozygous	411	6099	6.738809641	0.353510896	38.61800487				0	0
122016	SNV	1	C	A		Heterozygous	330	6017	5.484460695	0.339393939	38.46969697				0	0
122027	SNV	1	T	C		Homozygous	4241	6491	65.33661994	0.358242754	38.5972648				0	0
122031	SNV	1	G	A		Heterozygous	377	6771	5.567862945	0.401015228	38.63660477				0	0
122079	SNV	1	A	G		Heterozygous	3475	6950	50	0.451061483	38.67107914	CDS: SlnVgp125, Gene: SlnVgp125	NP_258393.1:c.18A>G		1	0
122112	SNV	1	T	G		Heterozygous	1870	7978	23.43945851	0.412403101	38.80534759	CDS: SlnVgp125, Gene: SlnVgp125	NP_258393.1:c.51T>G		1	0
122125	SNV	1	A	G		Heterozygous	7643	8207	93.12781772	0.481950364	38.69174408	CDS: SlnVgp125, Gene: SlnVgp125	NP_258393.1:c.64A>G	NP_258393.1:p.Met22Val	1	1
122133	SNV	1	A	G		Homozygous	6447	8603	74.93897478	0.478008915	38.47867225	CDS: SlnVgp125, Gene: SlnVgp125	NP_258393.1:c.72A>G		1	0
122148	SNV	1	T	C		Heterozygous	8760	8970	97.65886288	0.497601919	38.66073059	CDS: SlnVgp125, Gene: SlnVgp125	NP_258393.1:c.87T>C		1	0
122154	SNV	1	A	C		Heterozygous	2029	9326	21.75638001	0.449859419	38.19517003	CDS: SlnVgp125, Gene: SlnVgp125	NP_258393.1:c.93A>C		1	0
122156	SNV	1	A	T		Heterozygous	5267	9262	56.86676744	0.448664365	38.68843744	CDS: SlnVgp125, Gene: SlnVgp125	NP_258393.1:c.95A>T	NP_258393.1:p.His32Leu	1	1
122178	SNV	1	T	A		Homozygous	6876	8289	82.95331162	0.48950168	38.61169284	CDS: SlnVgp125, Gene: SlnVgp125	NP_258393.1:c.117T>A		1	0
122185	MNV	2	TT	CA		Homozygous	5488	6864	79.95337995	0.490712896	38.66053207	CDS: SlnVgp125, Gene: SlnVgp125	NP_258393.1:c.124_125delTTinsCA	NP_258393.1:p.Leu42Gln	1	1
122192	SNV	1	C	A		Homozygous	4813	6567	73.2906959	0.469911147	38.73217904	CDS: SlnVgp125, Gene: SlnVgp125	NP_258393.1:c.131C>A	NP_258393.1:p.Ala44Asp	1	1
122199	SNV	1	A	T		Homozygous	4337	5967	72.68309033	0.477908025	38.76435324	CDS: SlnVgp125, Gene: SlnVgp125	NP_258393.1:c.138A>T		1	0
122202	MNV	2	TA	AC		Homozygous	4239	5434	78.00883327	0.494543766	38.60143902	CDS: SlnVgp125, Gene: SlnVgp125	NP_258393.1:c.141_142delTAinsAC		1	0
122248	Insertion	2	-	AA		Heterozygous	695	1507	46.11811546	0.183615819	38.8676259	CDS: SlnVgp125, Gene: SlnVgp125	NP_258393.1:c.186_187insAA	NP_258393.1:p.Glu63fs	1	1
122254	SNV	1	G	A		Heterozygous	52	731	7.113543092	0.490566038	38.75	CDS: SlnVgp125, Gene: SlnVgp125	NP_258393.1:c.193G>A	NP_258393.1:p.Asp65Asn	1	1
122262	SNV	1	A	T		Homozygous	5801	6454	89.88224357	0.386845228	38.71901396	CDS: SlnVgp125, Gene: SlnVgp125	NP_258393.1:c.201A>T	NP_258393.1:p.Lys67Asn	1	1
122266	SNV	1	A	C		Heterozygous	6130	6786	90.33303861	0.403013787	38.70685155	CDS: SlnVgp125, Gene: SlnVgp125	NP_258393.1:c.205A>C	NP_258393.1:p.Thr69Pro	1	1
122268	Insertion	1	-	G		Heterozygous	220	6786	3.241968759	0.433035714	38.32727273	CDS: SlnVgp125, Gene: SlnVgp125	NP_258393.1:c.206_207insG	NP_258393.1:p.Leu71fs	1	1
122268	SNV	1	C	G		Heterozygous	5913	7106	83.21137067	0.402526176	38.69947573	CDS: SlnVgp125, Gene: SlnVgp125	NP_258393.1:c.207C>G		1	0
122307	SNV	1	A	C		Heterozygous	5449	9440	57.72245763	0.474478162	38.82510552	CDS: SlnVgp125, Gene: SlnVgp125	NP_258393.1:c.246A>C		1	0
122328	SNV	1	C	T		Heterozygous	869	9217	9.428230444	0.438461539	38.23705409	CDS: SlnVgp125, Gene: SlnVgp125	NP_258393.1:c.267C>T		1	0
122334	SNV	1	T	C		Heterozygous	2987	8892	33.5919928	0.423820082	38.87880817	CDS: SlnVgp125, Gene: SlnVgp125	NP_258393.1:c.273T>C		1	0
122343	SNV	1	T	C		Heterozygous	324	8802	3.680981595	0.383522727	38.80246914	CDS: SlnVgp125, Gene: SlnVgp125	NP_258393.1:c.282T>C		1	0
122349	SNV	1	A	T		Heterozygous	2780	8487	32.75597973	0.436344969	38.43920863	CDS: SlnVgp125, Gene: SlnVgp125	NP_258393.1:c.288A>T		1	0
122355	Deletion	1	T	-		Heterozygous	2612	8068	32.37481408	0.445014663	37.79938744	CDS: SlnVgp125, Gene: SlnVgp125	NP_258393.1:c.294delT	NP_258393.1:p.Ile100fs	1	1
122359	Insertion	1	-	G		Heterozygous	2715	8037	33.78126166	0.449029982	38.80405157	CDS: SlnVgp125, Gene: SlnVgp125	NP_258393.1:c.297_298insG	NP_258393.1:p.Ile100fs	1	1
122365	SNV	1	C	A		Heterozygous	2715	8076	33.61812779	0.449398443	38.79484346	CDS: SlnVgp125, Gene: SlnVgp125	NP_258393.1:c.304C>A	NP_258393.1:p.Arg102Ser	1	1
122367	SNV	1	C	A		Heterozygous	2717	7534	36.06318025	0.449080622	38.51895473	CDS: SlnVgp125, Gene: SlnVgp125	NP_258393.1:c.306C>A		1	0
122382	SNV	1	T	C		Heterozygous	141	7830	1.800766284	0.398692811	38.23404255	CDS: SlnVgp125, Gene: SlnVgp125	NP_258393.1:c.321T>C		1	0
122435	MNV	2	AA	GG		Heterozygous	103	8387	1.228091093	0.438095238	39.00970873	CDS: SlnVgp125, Gene: SlnVgp125	NP_258393.1:c.374_375delAAinsGG	NP_258393.1:p.Lys125Arg	1	1
122452	SNV	1	A	G		Heterozygous	120	8925	1.344537815	0.420634921	39.09166667	CDS: SlnVgp125, Gene: SlnVgp125	NP_258393.1:c.391A>G	NP_258393.1:p.Ile131Val	1	1
122454	MNV	2	TG	CA		Heterozygous	120	9126	1.314924392	0.420634921	39.20800305	CDS: SlnVgp125, Gene: SlnVgp125	NP_258393.1:c.393_394delTGinsCA	NP_258393.1:p.Glu132Lys	1	1
122536	SNV	1	G	A		Heterozygous	2866	9250	30.98378378	0.499318337	38.55443126	CDS: SlnVgp125, Gene: SlnVgp125	NP_258393.1:c.475G>A	NP_258393.1:p.Glu159Lys	1	1
122541	SNV	1	C	T		Heterozygous	2953	9117	32.39004058	0.485119048	37.87842872	CDS: SlnVgp125, Gene: SlnVgp125	NP_258393.1:c.480C>T		1	0
122566	SNV	1	A	G		Heterozygous	1006	8173	12.30882173	0.417244797	38.66302187	CDS: SlnVgp125, Gene: SlnVgp125	NP_258393.1:c.505A>G	NP_258393.1:p.Lys169Glu	1	1
122569	Replacement	2	TA	C		Heterozygous	837	8066	10.37689065	0.409252669	38.35905341	CDS: SlnVgp125, Gene: SlnVgp125	NP_258393.1:c.508_509delTAinsC	NP_258393.1:p.Tyr170fs	1	1
122584	SNV	1	T	G		Heterozygous	996	8136	12.24188791	0.443781095	38.84036145	CDS: SlnVgp125, Gene: SlnVgp125	NP_258393.1:c.523T>G	NP_258393.1:p.Ser175Ala	1	1
122586	SNV	1	T	C		Heterozygous	1024	8087	12.66229751	0.44143272	38.61132813	CDS: SlnVgp125, Gene: SlnVgp125	NP_258393.1:c.525T>C		1	0
122665	SNV	1	T	C		Heterozygous	911	9218	9.882837926	0.453403141	38.99670692	CDS: SlnVgp125, Gene: SlnVgp125	NP_258393.1:c.604T>C		1	0
122706	SNV	1	T	C		Heterozygous	479	9031	5.303953051	0.428861789	38.73068894	CDS: SlnVgp125, Gene: SlnVgp125	NP_258393.1:c.645T>C		1	0
122709	SNV	1	C	T		Heterozygous	477	8891	5.364975818	0.417177914	38.57651992	CDS: SlnVgp125, Gene: SlnVgp125	NP_258393.1:c.648C>T		1	0
122718	SNV	1	A	G		Heterozygous	197	8436	2.335229967	0.367924528	38.84771574	CDS: SlnVgp125, Gene: SlnVgp125	NP_258393.1:c.657A>G		1	0
122736	SNV	1	A	G		Heterozygous	395	7591	5.203530497	0.370927318	38.74683544	CDS: SlnVgp125, Gene: SlnVgp125	NP_258393.1:c.675A>G		1	0
122742	SNV	1	T	C		Heterozygous	428	7523	5.689219726	0.344110855	38.64953271	CDS: SlnVgp125, Gene: SlnVgp125	NP_258393.1:c.681T>C		1	0
122745	SNV	1	C	T		Heterozygous	407	7765	5.241468126	0.346246973	37.87223587	CDS: SlnVgp125, Gene: SlnVgp125	NP_258393.1:c.684C>T		1	0
122763	SNV	1	A	G		Heterozygous	494	9589	5.151736365	0.431102362	38.87449393	CDS: SlnVgp125, Gene: SlnVgp125	NP_258393.1:c.702A>G		1	0
122766	SNV	1	T	C		Heterozygous	499	9708	5.140090647	0.422178988	38.46893788	CDS: SlnVgp125, Gene: SlnVgp125	NP_258393.1:c.705T>C		1	0
122769	SNV	1	C	T		Heterozygous	482	9767	4.934985154	0.422845691	37.67634855	CDS: SlnVgp125, Gene: SlnVgp125	NP_258393.1:c.708C>T		1	0
122775	SNV	1	T	C		Heterozygous	505	10069	5.015393783	0.437262357	38.0990099	CDS: SlnVgp125, Gene: SlnVgp125	NP_258393.1:c.714T>C		1	0
122787	SNV	1	A	G		Heterozygous	587	10172	5.770743217	0.455882353	38.64735945	CDS: SlnVgp125, Gene: SlnVgp125	NP_258393.1:c.726A>G		1	0
122817	SNV	1	A	G		Heterozygous	570	10085	5.651958354	0.472545757	38.8122807	CDS: SlnVgp125, Gene: SlnVgp125	NP_258393.1:c.756A>G		1	0
122823	SNV	1	T	C		Heterozygous	572	10117	5.653849956	0.496677741	38.96853147	CDS: SlnVgp125, Gene: SlnVgp125	NP_258393.1:c.762T>C		1	0
122826	SNV	1	T	C		Heterozygous	569	10177	5.591038617	0.498322148	38.85237258	CDS: SlnVgp125, Gene: SlnVgp125	NP_258393.1:c.765T>C		1	0
122829	SNV	1	T	C		Heterozygous	559	10373	5.388990649	0.495741056	38.48837209	CDS: SlnVgp125, Gene: SlnVgp125	NP_258393.1:c.768T>C		1	0
122832	SNV	1	T	C		Heterozygous	551	10396	5.300115429	0.498269896	38.6261343	CDS: SlnVgp125, Gene: SlnVgp125	NP_258393.1:c.771T>C		1	0
122865	SNV	1	A	C		Heterozygous	130	10171	1.278143742	0.45112782	38.49230769	CDS: SlnVgp125, Gene: SlnVgp125	NP_258393.1:c.804A>C		1	0
122865	SNV	1	A	T		Heterozygous	594	10171	5.840133714	0.464401295	38.72222222	CDS: SlnVgp125, Gene: SlnVgp125	NP_258393.1:c.804A>T		1	0
122874	SNV	1	T	C		Heterozygous	588	10058	5.846092663	0.458670989	38.50510204	CDS: SlnVgp125, Gene: SlnVgp125	NP_258393.1:c.813T>C		1	0
122877	SNV	1	T	C		Heterozygous	348	9930	3.504531722	0.488950276	38.74425287	CDS: SlnVgp125, Gene: SlnVgp125	NP_258393.1:c.816T>C		1	0
122880	SNV	1	C	T		Heterozygous	872	9810	8.888888889	0.468920393	38.4162844	CDS: SlnVgp125, Gene: SlnVgp125	NP_258393.1:c.819C>T		1	0
122916	SNV	1	A	G		Heterozygous	223	8942	2.493849251	0.486956522	38.91479821	CDS: SlnVgp125, Gene: SlnVgp125	NP_258393.1:c.855A>G	NP_258393.1:p.Ile285Met	1	1
122922	SNV	1	C	T		Heterozygous	216	8993	2.40186812	0.493273543	38.61111111	CDS: SlnVgp125, Gene: SlnVgp125	NP_258393.1:c.861C>T		1	0
122933	SNV	1	C	T		Heterozygous	213	9139	2.330670752	0.497757848	39.00469484	CDS: SlnVgp125, Gene: SlnVgp125	NP_258393.1:c.872C>T	NP_258393.1:p.Thr291Met	1	1
122941	MNV	2	CC	TT		Heterozygous	498	9121	5.45992764	0.489320388	38.91821307	CDS: SlnVgp125, Gene: SlnVgp125	NP_258393.1:c.880_881delCCinsTT	NP_258393.1:p.Pro294Phe	1	1
122948	SNV	1	G	A		Heterozygous	503	9029	5.570938088	0.497109827	38.48310139	CDS: SlnVgp125, Gene: SlnVgp125	NP_258393.1:c.887G>A	NP_258393.1:p.Arg296Lys	1	1
122955	SNV	1	A	G		Heterozygous	860	8966	9.591791211	0.491525424	38.54186047	CDS: SlnVgp125, Gene: SlnVgp125	NP_258393.1:c.894A>G		1	0
122982	SNV	1	T	C		Heterozygous	840	9142	9.188361409	0.472063854	38.47261905	CDS: SlnVgp125, Gene: SlnVgp125	NP_258393.1:c.921T>C		1	0
122994	SNV	1	A	G		Heterozygous	485	9006	5.38529869	0.483168317	38.81237113	CDS: SlnVgp125, Gene: SlnVgp125	NP_258393.1:c.933A>G		1	0
123000	SNV	1	C	G		Heterozygous	493	9166	5.378572987	0.492217899	39.04462475	CDS: SlnVgp125, Gene: SlnVgp125	NP_258393.1:c.939C>G		1	0
123000	SNV	1	C	T		Heterozygous	630	9166	6.873227144	0.499241275	38.65873016	CDS: SlnVgp125, Gene: SlnVgp125	NP_258393.1:c.939C>T		1	0
123030	SNV	1	A	T		Heterozygous	100	8772	1.13999088	0.490566038	38.27	CDS: SlnVgp125, Gene: SlnVgp125	NP_258393.1:c.969A>T		1	0
123084	SNV	1	A	G		Heterozygous	412	7683	5.362488611	0.460829493	38.66747573	CDS: SlnVgp125, Gene: SlnVgp125	NP_258393.1:c.1023A>G		1	0
123150	SNV	1	C	T		Heterozygous	352	8579	4.103042313	0.475	38.03977273	CDS: SlnVgp125, Gene: SlnVgp125	NP_258393.1:c.1089C>T		1	0
123255	SNV	1	G	A		Heterozygous	416	9173	4.535048512	0.486175115	38.35096154	CDS: SlnVgp125, Gene: SlnVgp125	NP_258393.1:c.1194G>A		1	0
123288	SNV	1	G	A		Heterozygous	302	8995	3.357420789	0.487341772	38.3410596	CDS: SlnVgp125, Gene: SlnVgp125	NP_258393.1:c.1227G>A		1	0
123306	SNV	1	G	A		Heterozygous	354	8438	4.195306945	0.486263736	37.96892655	CDS: SlnVgp125, Gene: SlnVgp125	NP_258393.1:c.1245G>A		1	0
123309	MNV	3	AGG	GAA		Heterozygous	313	8493	3.685387967	0.498442368	37.95633653	CDS: SlnVgp125, Gene: SlnVgp125	NP_258393.1:c.1248_1250delAGGinsGAA	NP_258393.1:p.Gly417Asn	1	1
123309	SNV	1	A	G		Heterozygous	155	8269	1.874470916	0.459627329	38.89733571	CDS: SlnVgp125, Gene: SlnVgp125	NP_258393.1:c.1248A>G		1	0
123324	MNV	2	TA	AC		Heterozygous	333	8578	3.882023782	0.476744186	37.98198198	CDS: SlnVgp125, Gene: SlnVgp125	NP_258393.1:c.1263_1264delTAinsAC	NP_258393.1:p.Asp421_Ile422delinsGluLeu	1	1
123325	SNV	1	A	C		Heterozygous	736	8478	8.681292758	0.442408377	38.38037485	CDS: SlnVgp125, Gene: SlnVgp125	NP_258393.1:c.1264A>C	NP_258393.1:p.Ile422Leu	1	1
123351	SNV	1	C	A		Heterozygous	335	8674	3.862116671	0.455840456	38.71343284	CDS: SlnVgp125, Gene: SlnVgp125	NP_258393.1:c.1290C>A		1	0
123363	SNV	1	C	A		Heterozygous	311	8610	3.612078978	0.434650456	38.31189711	CDS: SlnVgp125, Gene: SlnVgp125	NP_258393.1:c.1302C>A		1	0
123453	SNV	1	C	A		Heterozygous	2026	7480	27.0855615	0.447293447	38.84896347	CDS: SlnVgp125, Gene: SlnVgp125	NP_258393.1:c.1392C>A		1	0
123459	SNV	1	A	G		Heterozygous	1435	7321	19.60114738	0.343792633	38.1825784	CDS: SlnVgp125, Gene: SlnVgp125	NP_258393.1:c.1398A>G		1	0
123565	SNV	1	A	G		Heterozygous	2493	6964	35.79839173	0.483870968	38.14600882				0	0
123604	SNV	1	T	C		Heterozygous	199	6699	2.970592626	0.492682927	38.08542714				0	0
123631	SNV	1	T	G		Heterozygous	2596	5959	43.56435644	0.454713494	37.92180277				0	0
123650	SNV	1	G	C		Heterozygous	2674	6273	42.62713215	0.465290139	38.03964099				0	0
123670	Deletion	4	TAGG	-		Heterozygous	663	6550	10.1221374	0.477372263	38.35757151				0	0
123779	SNV	1	A	G		Heterozygous	1854	6326	29.30761935	0.416536662	38.59277238	CDS: SlnVgp126, Gene: SlnVgp126	NP_258394.1:c.43A>G	NP_258394.1:p.Thr15Ala	1	1
123781	SNV	1	A	G		Heterozygous	1852	6330	29.25750395	0.41749089	38.325054	CDS: SlnVgp126, Gene: SlnVgp126	NP_258394.1:c.45A>G		1	0
123817	SNV	1	T	C		Heterozygous	1717	6798	25.25742866	0.453527436	38.5101922	CDS: SlnVgp126, Gene: SlnVgp126	NP_258394.1:c.81T>C		1	0
125044	SNV	1	C	T		Heterozygous	142	5625	2.524444444	0.381578947	37.8943662	CDS: SlnVgp126, Gene: SlnVgp126	NP_258394.1:c.1308C>T		1	0
125056	SNV	1	C	T		Heterozygous	150	5298	2.831257078	0.35625	38.25333333	CDS: SlnVgp126, Gene: SlnVgp126	NP_258394.1:c.1320C>T		1	0
125313	SNV	1	T	A		Heterozygous	915	7217	12.67839823	0.451001054	38.39344262				0	0
125397	SNV	1	A	C		Heterozygous	3739	7028	53.2014798	0.465693804	38.64696443	CDS: SlnVgp127, Gene: SlnVgp127	NP_258395.1:c.438T>G		1	0
125435	SNV	1	A	T		Heterozygous	167	7124	2.344188658	0.390804598	39.10778443	CDS: SlnVgp127, Gene: SlnVgp127	NP_258395.1:c.400T>A	NP_258395.1:p.Cys134Ser	1	1
125438	SNV	1	A	G		Heterozygous	172	7019	2.450491523	0.408839779	39.13372093	CDS: SlnVgp127, Gene: SlnVgp127	NP_258395.1:c.397T>C	NP_258395.1:p.Phe133Leu	1	1
125441	SNV	1	A	G		Heterozygous	3913	6911	56.61988135	0.499878079	38.57551751	CDS: SlnVgp127, Gene: SlnVgp127	NP_258395.1:c.394T>C		1	0
125454	SNV	1	C	T		Heterozygous	213	7098	3.000845309	0.438596491	38.4741784	CDS: SlnVgp127, Gene: SlnVgp127	NP_258395.1:c.381G>A		1	0
125471	SNV	1	A	G		Heterozygous	230	7333	3.136506205	0.438247012	38.44347826	CDS: SlnVgp127, Gene: SlnVgp127	NP_258395.1:c.364T>C	NP_258395.1:p.Tyr122His	1	1
125475	SNV	1	G	A		Heterozygous	245	7299	3.356624195	0.449814126	39.15102041	CDS: SlnVgp127, Gene: SlnVgp127	NP_258395.1:c.360C>T		1	0
125490	SNV	1	T	C		Heterozygous	237	7575	3.128712871	0.47826087	38.70886076	CDS: SlnVgp127, Gene: SlnVgp127	NP_258395.1:c.345A>G		1	0
125505	SNV	1	T	C		Heterozygous	241	7694	3.132310892	0.492125984	39.23236515	CDS: SlnVgp127, Gene: SlnVgp127	NP_258395.1:c.330A>G	NP_258395.1:p.Ile110Met	1	1
125511	SNV	1	A	G		Heterozygous	238	7607	3.128697253	0.465587045	39.55042017	CDS: SlnVgp127, Gene: SlnVgp127	NP_258395.1:c.324T>C		1	0
125520	SNV	1	G	A		Heterozygous	3262	7284	44.78308622	0.478657639	38.38902514	CDS: SlnVgp127, Gene: SlnVgp127	NP_258395.1:c.315C>T		1	0
125531	SNV	1	G	A		Heterozygous	228	6896	3.306264501	0.438818565	38.57894737	CDS: SlnVgp127, Gene: SlnVgp127	NP_258395.1:c.304C>T		1	0
125547	SNV	1	T	G		Heterozygous	206	7114	2.895698622	0.444976077	38.33009709	CDS: SlnVgp127, Gene: SlnVgp127	NP_258395.1:c.288A>C		1	0
125553	SNV	1	A	T		Heterozygous	186	7113	2.614930409	0.444444444	38.8655914	CDS: SlnVgp127, Gene: SlnVgp127	NP_258395.1:c.282T>A	NP_258395.1:p.Asn94Lys	1	1
125558	SNV	1	T	C		Heterozygous	187	7083	2.640124241	0.447368421	38.82352941	CDS: SlnVgp127, Gene: SlnVgp127	NP_258395.1:c.277A>G	NP_258395.1:p.Lys93Glu	1	1
125567	SNV	1	T	C		Heterozygous	181	7135	2.53679047	0.464864865	39.05524862	CDS: SlnVgp127, Gene: SlnVgp127	NP_258395.1:c.268A>G	NP_258395.1:p.Thr90Ala	1	1
125570	SNV	1	T	C		Heterozygous	177	7294	2.426652043	0.466666667	39.14689266	CDS: SlnVgp127, Gene: SlnVgp127	NP_258395.1:c.265A>G	NP_258395.1:p.Asn89Asp	1	1
125575	SNV	1	T	C		Heterozygous	175	7328	2.388100437	0.466292135	38.81710621	CDS: SlnVgp127, Gene: SlnVgp127	NP_258395.1:c.260A>G	NP_258395.1:p.Gln87Arg	1	1
125580	SNV	1	T	C		Heterozygous	167	7405	2.255232951	0.430232558	38.48502994	CDS: SlnVgp127, Gene: SlnVgp127	NP_258395.1:c.255A>G		1	0
125594	MNV	2	TC	GT		Heterozygous	158	7943	1.989172857	0.384146342	39.09493663	CDS: SlnVgp127, Gene: SlnVgp127	NP_258395.1:c.240_241delGAinsAC	NP_258395.1:p.Met81Leu	1	1
125747	SNV	1	T	C		Heterozygous	2565	7185	35.6993737	0.484791588	38.90877193	CDS: SlnVgp127, Gene: SlnVgp127	NP_258395.1:c.88A>G	NP_258395.1:p.Lys30Glu	1	1
125775	SNV	1	C	A		Heterozygous	3950	7103	55.6103055	0.462944905	38.4564557	CDS: SlnVgp127, Gene: SlnVgp127	NP_258395.1:c.60G>T		1	0
125789	SNV	1	A	G		Heterozygous	4018	7252	55.40540541	0.459720212	38.81483325	CDS: SlnVgp127, Gene: SlnVgp127	NP_258395.1:c.46T>C	NP_258395.1:p.Ser16Pro	1	1
125961	SNV	1	C	T		Heterozygous	2492	6883	36.20514311	0.448302469	38.29454254	CDS: SlnVgp128, Gene: SlnVgp128	NP_258396.1:c.959G>A	NP_258396.1:p.Ser320Asn	1	1
126144	SNV	1	C	T		Heterozygous	3613	7466	48.39271364	0.48794702	38.53086078	CDS: SlnVgp128, Gene: SlnVgp128	NP_258396.1:c.776G>A	NP_258396.1:p.Gly259Asp	1	1
126272	SNV	1	G	A		Heterozygous	305	7692	3.965158606	0.401929261	38.56393443	CDS: SlnVgp128, Gene: SlnVgp128	NP_258396.1:c.648C>T		1	0
127008	SNV	1	C	T		Heterozygous	1069	8919	11.98564862	0.470070423	38.99812909	CDS: SlnVgp129, Gene: SlnVgp129	NP_258397.1:c.594G>A		1	0
127334	SNV	1	G	A		Heterozygous	1115	10465	10.65456283	0.477508651	37.83139013	CDS: SlnVgp129, Gene: SlnVgp129	NP_258397.1:c.268C>T		1	0
128343	SNV	1	C	T		Heterozygous	107	8355	1.280670257	0.495575221	39.56074766	CDS: SlnVgp131, Gene: SlnVgp131	NP_258399.1:c.135G>A		1	0
128701	SNV	1	A	G		Heterozygous	2151	10549	20.39055835	0.45665773	38.75360298	CDS: SlnVgp132, Gene: SlnVgp132	NP_258400.1:c.815T>C	NP_258400.1:p.Ile272Thr	1	1
128837	SNV	1	A	C		Heterozygous	6035	9581	62.98924956	0.375615177	38.6028169	CDS: SlnVgp132, Gene: SlnVgp132	NP_258400.1:c.679T>G	NP_258400.1:p.Ser227Ala	1	1
128970	SNV	1	G	T		Heterozygous	1638	7797	21.00808003	0.452210275	38.68192918	CDS: SlnVgp132, Gene: SlnVgp132	NP_258400.1:c.546C>A		1	0
129060	SNV	1	A	G		Heterozygous	1954	8189	23.86127732	0.394645513	38.79068577	CDS: SlnVgp132, Gene: SlnVgp132	NP_258400.1:c.456T>C		1	0
129294	SNV	1	T	C		Heterozygous	1159	7677	15.09704312	0.341236241	38.82484901	CDS: SlnVgp132, Gene: SlnVgp132	NP_258400.1:c.222A>G		1	0
129357	SNV	1	C	G		Heterozygous	5778	8778	65.82365003	0.373230161	38.69833853	CDS: SlnVgp132, Gene: SlnVgp132	NP_258400.1:c.159G>C		1	0
129459	SNV	1	G	T		Heterozygous	769	9701	7.927017833	0.425531915	38.5786736	CDS: SlnVgp132, Gene: SlnVgp132	NP_258400.1:c.57C>A		1	0
129861	SNV	1	C	T		Heterozygous	423	9280	4.558189655	0.467592593	38.76832151	CDS: SlnVgp133, Gene: SlnVgp133	NP_258401.1:c.318C>T		1	0
129935	SNV	1	G	A		Heterozygous	3857	8897	43.35169158	0.488494247	38.86777288	CDS: SlnVgp133, Gene: SlnVgp133	NP_258401.1:c.392G>A	NP_258401.1:p.Arg131His	1	1
130265	SNV	1	T	C		Heterozygous	3034	9194	32.99978247	0.429022082	38.37804878	CDS: SlnVgp134, Gene: SlnVgp134	NP_258402.1:c.672A>G		1	0
130324	SNV	1	G	A		Heterozygous	2733	9174	29.79071288	0.471001758	38.36809367	CDS: SlnVgp134, Gene: SlnVgp134	NP_258402.1:c.613C>T	NP_258402.1:p.Leu205Phe	1	1
130358	SNV	1	A	C		Heterozygous	550	8753	6.283559922	0.452631579	38.49454545	CDS: SlnVgp134, Gene: SlnVgp134	NP_258402.1:c.579T>G	NP_258402.1:p.Phe193Leu	1	1
130493	SNV	1	G	A		Heterozygous	687	9686	7.09271113	0.488145049	38.76710335	CDS: SlnVgp134, Gene: SlnVgp134	NP_258402.1:c.444C>T		1	0
130515	SNV	1	T	C		Heterozygous	759	9483	8.003796267	0.493099122	38.75230567	CDS: SlnVgp134, Gene: SlnVgp134	NP_258402.1:c.422A>G	NP_258402.1:p.Asn141Ser	1	1
130583	SNV	1	A	G		Heterozygous	818	9175	8.915531335	0.496487119	38.71393643	CDS: SlnVgp134, Gene: SlnVgp134	NP_258402.1:c.354T>C		1	0
130756	SNV	1	A	G		Heterozygous	7264	8378	86.70327047	0.295945586	38.76431718	CDS: SlnVgp134, Gene: SlnVgp134	NP_258402.1:c.181T>C		1	0
130795	SNV	1	C	T		Heterozygous	4180	10309	40.54709477	0.489234998	38.72488038	CDS: SlnVgp134, Gene: SlnVgp134	NP_258402.1:c.142G>A	NP_258402.1:p.Ala48Thr	1	1
131733	SNV	1	A	G		Heterozygous	505	8510	5.934195065	0.388888889	38.4990099	CDS: SlnVgp135, Gene: SlnVgp135	NP_258403.1:c.824A>G	NP_258403.1:p.Asn275Ser	1	1
132016	SNV	1	C	A		Heterozygous	5646	8455	66.777055	0.488230313	38.20598654	CDS: SlnVgp135, Gene: SlnVgp135	NP_258403.1:c.1107C>A		1	0
132209	SNV	1	T	C		Heterozygous	4827	6060	79.65346535	0.395758303	38.72695256	Repeat region: hr15; 3 copies of P-I and 26 copies of P-II repeat			0	0
132211	SNV	1	A	T		Heterozygous	4829	6048	79.84457672	0.395720856	38.80202941	Repeat region: hr15; 3 copies of P-I and 26 copies of P-II repeat			0	0
132216	Deletion	3	ATG	-		Heterozygous	116	6471	1.792613197	0.322033898	38.04310345	Repeat region: hr15; 3 copies of P-I and 26 copies of P-II repeat			0	0
132221	SNV	1	C	A		Heterozygous	115	6486	1.773049645	0.307692308	38.56521739	Repeat region: hr15; 3 copies of P-I and 26 copies of P-II repeat			0	0
132223	SNV	1	T	C		Heterozygous	115	6557	1.753850846	0.307692308	38.44347826	Repeat region: hr15; 3 copies of P-I and 26 copies of P-II repeat			0	0
132227	Replacement	2	CT	A		Heterozygous	113	6800	1.661764706	0.304347826	37.51327434	Repeat region: hr15; 3 copies of P-I and 26 copies of P-II repeat			0	0
132231	Deletion	1	T	-		Heterozygous	111	6833	1.624469486	0.292035398	37.63063063	Repeat region: hr15; 3 copies of P-I and 26 copies of P-II repeat			0	0
132234	Deletion	1	G	-		Heterozygous	110	6883	1.598140346	0.285714286	38.36363636	Repeat region: hr15; 3 copies of P-I and 26 copies of P-II repeat			0	0
132236	Deletion	1	C	-		Heterozygous	109	6822	1.597771914	0.279279279	38.37614679	Repeat region: hr15; 3 copies of P-I and 26 copies of P-II repeat			0	0
132238	SNV	1	T	G		Heterozygous	109	6667	1.634918254	0.27027027	38.6146789	Repeat region: hr15; 3 copies of P-I and 26 copies of P-II repeat			0	0
132241	SNV	1	C	G		Heterozygous	108	6528	1.654411765	0.272727273	38.52777778	Repeat region: hr15; 3 copies of P-I and 26 copies of P-II repeat			0	0
132241	SNV	1	C	T		Heterozygous	261	6528	3.998161765	0.485074627	38.13409962	Repeat region: hr15; 3 copies of P-I and 26 copies of P-II repeat			0	0
132243	Replacement	3	TG	ACA		Heterozygous	113	6504	1.737392374	0.291666667	38.75840238	Repeat region: hr15; 3 copies of P-I and 26 copies of P-II repeat			0	0
132260	SNV	1	T	C		Heterozygous	107	5864	1.824693042	0.266055046	38.28037383	Repeat region: hr15; 3 copies of P-I and 26 copies of P-II repeat			0	0
132272	SNV	1	T	C		Heterozygous	72	5430	1.325966851	0.301369863	38.06944444	Repeat region: hr15; 3 copies of P-I and 26 copies of P-II repeat			0	0
132274	SNV	1	A	G		Heterozygous	76	5354	1.41949944	0.311688312	38.30263158	Repeat region: hr15; 3 copies of P-I and 26 copies of P-II repeat			0	0
132276	SNV	1	G	A		Heterozygous	86	5178	1.660872924	0.359550562	38.3255814	Repeat region: hr15; 3 copies of P-I and 26 copies of P-II repeat			0	0
132285	SNV	1	T	C		Heterozygous	64	4962	1.289802499	0.338461539	38.34375	Repeat region: hr15; 3 copies of P-I and 26 copies of P-II repeat			0	0
132524	SNV	1	A	G		Heterozygous	293	5215	5.618408437	0.388012618	38.44709898	Repeat region: hr15; 3 copies of P-I and 26 copies of P-II repeat			0	0
132642	SNV	1	T	C		Heterozygous	87	4844	1.796036334	0.483870968	38.03448276	Repeat region: hr15; 3 copies of P-I and 26 copies of P-II repeat			0	0
132662	SNV	1	C	T		Heterozygous	2719	4256	63.8862782	0.480124438	38.73813902	Repeat region: hr15; 3 copies of P-I and 26 copies of P-II repeat			0	0
132813	SNV	1	T	G		Heterozygous	1844	4274	43.14459523	0.397302905	38.54718004	Repeat region: hr15; 3 copies of P-I and 26 copies of P-II repeat			0	0
132820	SNV	1	C	T		Heterozygous	1748	4272	40.917603	0.39912759	38.47425629	Repeat region: hr15; 3 copies of P-I and 26 copies of P-II repeat			0	0
132832	SNV	1	T	C		Heterozygous	2273	4265	53.29425557	0.485498108	38.00087989	Repeat region: hr15; 3 copies of P-I and 26 copies of P-II repeat			0	0
132839	SNV	1	C	A		Heterozygous	2383	4263	55.89960122	0.498589279	38.07427612	Repeat region: hr15; 3 copies of P-I and 26 copies of P-II repeat			0	0
132852	SNV	1	C	T		Heterozygous	2469	4522	54.59973463	0.467792616	38.21385176	Repeat region: hr15; 3 copies of P-I and 26 copies of P-II repeat			0	0
132925	SNV	1	G	A		Heterozygous	173	6223	2.780009642	0.251396648	38.31791908	Repeat region: hr15; 3 copies of P-I and 26 copies of P-II repeat			0	0
132932	MNV	2	CG	AA		Heterozygous	163	6760	2.411242604	0.288343558	38.11978658	Repeat region: hr15; 3 copies of P-I and 26 copies of P-II repeat			0	0
132944	SNV	1	T	C		Heterozygous	998	7178	13.90359432	0.394366197	38.14028056	Repeat region: hr15; 3 copies of P-I and 26 copies of P-II repeat			0	0
132951	SNV	1	A	C		Heterozygous	694	7566	9.172614327	0.405777166	38.00864553	Repeat region: hr15; 3 copies of P-I and 26 copies of P-II repeat			0	0
132951	SNV	1	A	T		Heterozygous	310	7566	4.097277293	0.306010929	38.04193548	Repeat region: hr15; 3 copies of P-I and 26 copies of P-II repeat			0	0
132957	SNV	1	G	A		Heterozygous	138	8058	1.712583768	0.446808511	38.13043478	Repeat region: hr15; 3 copies of P-I and 26 copies of P-II repeat			0	0
132964	SNV	1	A	C		Heterozygous	1396	7902	17.66641357	0.440247253	38.2772211	Repeat region: hr15; 3 copies of P-I and 26 copies of P-II repeat			0	0
132965	SNV	1	G	A		Heterozygous	2375	7992	29.71721722	0.399931106	37.6775491	Repeat region: hr15; 3 copies of P-I and 26 copies of P-II repeat			0	0
132976	SNV	1	T	C		Heterozygous	353	8415	4.194890077	0.404494382	38.16997167	Repeat region: hr15; 3 copies of P-I and 26 copies of P-II repeat			0	0
132983	SNV	1	A	T		Heterozygous	312	8479	3.679679208	0.411392405	38.24358974	Repeat region: hr15; 3 copies of P-I and 26 copies of P-II repeat			0	0
132996	SNV	1	C	A		Heterozygous	3007	8319	36.14617141	0.484681854	38.59109661	Repeat region: hr15; 3 copies of P-I and 26 copies of P-II repeat			0	0
132996	SNV	1	C	T		Heterozygous	441	8319	5.301117923	0.447698745	38.40362809	Repeat region: hr15; 3 copies of P-I and 26 copies of P-II repeat			0	0
132996	MNV	2	CG	AA		Heterozygous	396	8640	4.583333333	0.406565657	38.13974782	Repeat region: hr15; 3 copies of P-I and 26 copies of P-II repeat			0	0
133032	SNV	1	C	T		Heterozygous	690	9260	7.451403888	0.425470333	38.4826087	Repeat region: hr15; 3 copies of P-I and 26 copies of P-II repeat			0	0
133044	SNV	1	A	T		Heterozygous	1305	9351	13.95572666	0.48785872	38.74942529	Repeat region: hr15; 3 copies of P-I and 26 copies of P-II repeat			0	0
133104	SNV	1	G	A		Heterozygous	92	6426	1.431683785	0.35106383	38.41304348	Repeat region: hr15; 3 copies of P-I and 26 copies of P-II repeat			0	0
133107	Insertion	1	-	T		Heterozygous	63	6282	1.00286533	0.412698413	38	Repeat region: hr15; 3 copies of P-I and 26 copies of P-II repeat			0	0
133108	Insertion	2	-	GG		Heterozygous	63	6216	1.013513514	0.412698413	36.99206349	Repeat region: hr15; 3 copies of P-I and 26 copies of P-II repeat			0	0
133109	SNV	1	T	A		Heterozygous	63	6290	1.001589825	0.412698413	37.3968254	Repeat region: hr15; 3 copies of P-I and 26 copies of P-II repeat			0	0
133111	SNV	1	T	C		Heterozygous	63	6212	1.01416613	0.412698413	36.6984127	Repeat region: hr15; 3 copies of P-I and 26 copies of P-II repeat			0	0
133114	SNV	1	G	A		Heterozygous	63	6099	1.032956222	0.412698413	37.6984127	Repeat region: hr15; 3 copies of P-I and 26 copies of P-II repeat			0	0
133116	MNV	2	CT	AA		Heterozygous	63	6101	1.032617604	0.412698413	37.54496179	Repeat region: hr15; 3 copies of P-I and 26 copies of P-II repeat			0	0
133122	Deletion	1	G	-		Heterozygous	63	5879	1.071610818	0.412698413	36.71428571	Repeat region: hr15; 3 copies of P-I and 26 copies of P-II repeat			0	0
133124	SNV	1	G	A		Heterozygous	64	5813	1.100980561	0.421875	37.6875	Repeat region: hr15; 3 copies of P-I and 26 copies of P-II repeat			0	0
133124	Deletion	1	G	-		Heterozygous	75	5813	1.290211595	0.428571429	37.93333333	Repeat region: hr15; 3 copies of P-I and 26 copies of P-II repeat			0	0
133127	MNV	2	CA	TT		Heterozygous	63	5738	1.097943534	0.412698413	37.61904757	Repeat region: hr15; 3 copies of P-I and 26 copies of P-II repeat			0	0
133132	SNV	1	T	C		Heterozygous	63	5405	1.165587419	0.412698413	37.95238095	Repeat region: hr15; 3 copies of P-I and 26 copies of P-II repeat			0	0
133134	Deletion	1	A	-		Heterozygous	63	4653	1.353965184	0.412698413	38	Repeat region: hr15; 3 copies of P-I and 26 copies of P-II repeat			0	0
133136	SNV	1	T	A		Heterozygous	67	4634	1.445835132	0.402985075	37.86567164	Repeat region: hr15; 3 copies of P-I and 26 copies of P-II repeat			0	0
133139	SNV	1	C	A		Heterozygous	64	4639	1.379607674	0.421875	37.671875	Repeat region: hr15; 3 copies of P-I and 26 copies of P-II repeat			0	0
133142	SNV	1	G	C		Heterozygous	63	4749	1.326595073	0.412698413	37.87301587	Repeat region: hr15; 3 copies of P-I and 26 copies of P-II repeat			0	0
133144	SNV	1	T	A		Heterozygous	63	4819	1.307325171	0.412698413	38	Repeat region: hr15; 3 copies of P-I and 26 copies of P-II repeat			0	0
133146	SNV	1	G	A		Heterozygous	63	4809	1.310043668	0.412698413	37.6984127	Repeat region: hr15; 3 copies of P-I and 26 copies of P-II repeat			0	0
133148	SNV	1	T	G		Heterozygous	63	4845	1.300309598	0.412698413	37.87301587	Repeat region: hr15; 3 copies of P-I and 26 copies of P-II repeat			0	0
133151	Deletion	4	TTTA	-		Heterozygous	63	4976	1.26607717	0.412698413	37.61904762	Repeat region: hr15; 3 copies of P-I and 26 copies of P-II repeat			0	0
133210	Deletion	3	GAT	-		Heterozygous	896	6916	12.95546559	0.477789816	37.9765625	Repeat region: hr15; 3 copies of P-I and 26 copies of P-II repeat			0	0
133387	Deletion	1	T	-		Heterozygous	264	8087	3.264498578	0.424460432	38.47348485	Repeat region: hr15; 3 copies of P-I and 26 copies of P-II repeat			0	0
133490	SNV	1	A	G		Heterozygous	6398	8592	74.46461825	0.479396835	38.55783057	CDS: SlnVgp136, Gene: SlnVgp136	NP_258404.1:c.40A>G	NP_258404.1:p.Ser14Gly	1	1
133723	SNV	1	G	A		Heterozygous	5002	8342	59.96163989	0.437223611	38.38464614	CDS: SlnVgp136, Gene: SlnVgp136	NP_258404.1:c.273G>A		1	0
133838	SNV	1	T	C		Heterozygous	3790	6804	55.70252792	0.437980523	38.60158311	CDS: SlnVgp136, Gene: SlnVgp136	NP_258404.1:c.388T>C		1	0
134508	Insertion	3	-	GCG		Heterozygous	80	7066	1.132182281	0.275	37.87916667	CDS: SlnVgp136, Gene: SlnVgp136	NP_258404.1:c.1057_1058insGCG	NP_258404.1:p.Gly360_Arg361insGly	1	1
135100	SNV	1	A	G		Heterozygous	3968	8352	47.50957854	0.446481665	38.77368952	CDS: SlnVgp136, Gene: SlnVgp136	NP_258404.1:c.1650A>G		1	0
135104	Insertion	3	-	TCG		Heterozygous	270	8185	3.298717166	0.496376812	39.09259259	CDS: SlnVgp136, Gene: SlnVgp136	NP_258404.1:c.1653_1654insTCG	NP_258404.1:p.Ser557_Asn558insSer	1	1
135104	Insertion	6	-	TCGTCG		Heterozygous	605	8198	7.379848744	0.429508197	38.63360882	CDS: SlnVgp136, Gene: SlnVgp136	NP_258404.1:c.1653_1654insTCGTCG	NP_258404.1:p.Ser557_Asn558insSerSer	1	1
135514	Insertion	1	-	T		Heterozygous	215	8103	2.65333827	0.406392694	38.59534884				0	0
135514	SNV	1	A	T		Heterozygous	166	8112	2.046351085	0.362573099	39.42771084				0	0
135515	Insertion	3	-	TAT		Heterozygous	147	8074	1.820658905	0.393333333	39.10204082				0	0
135515	Deletion	2	AT	-		Heterozygous	1376	8213	16.7539267	0.491549296	37.14523022				0	0
135516	SNV	1	T	A		Heterozygous	120	8084	1.484413657	0.44	38.35				0	0
135516	Deletion	1	T	-		Heterozygous	2869	8084	35.48985651	0.49748912	37.92925404				0	0
135636	SNV	1	G	A		Heterozygous	563	7267	7.747351039	0.456410256	38.47246892	CDS: SlnVgp137, Gene: SlnVgp137	NP_258405.1:c.605C>T	NP_258405.1:p.Ser202Phe	1	1
135831	SNV	1	T	C		Heterozygous	2432	8143	29.8661427	0.467958861	38.79564145	CDS: SlnVgp137, Gene: SlnVgp137	NP_258405.1:c.410A>G	NP_258405.1:p.Asp137Gly	1	1
135868	SNV	1	G	A		Heterozygous	1508	7790	19.35815148	0.485623003	38.30570292	CDS: SlnVgp137, Gene: SlnVgp137	NP_258405.1:c.373C>T		1	0
135887	SNV	1	G	A		Heterozygous	529	7773	6.80560916	0.494402985	38.87712665	CDS: SlnVgp137, Gene: SlnVgp137	NP_258405.1:c.354C>T		1	0
135971	SNV	1	G	A		Heterozygous	358	7830	4.572158365	0.434666667	38.13687151	CDS: SlnVgp137, Gene: SlnVgp137	NP_258405.1:c.270C>T		1	0
136067	SNV	1	G	T		Heterozygous	537	8457	6.349769422	0.491166078	38.06703911	CDS: SlnVgp137, Gene: SlnVgp137	NP_258405.1:c.174C>A		1	0
136146	SNV	1	C	T		Heterozygous	82	7894	1.038763618	0.465116279	38.5	CDS: SlnVgp137, Gene: SlnVgp137	NP_258405.1:c.95G>A	NP_258405.1:p.Arg32His	1	1
136303	SNV	1	C	G		Heterozygous	6792	8430	80.56939502	0.491386614	38.66828622				0	0
136496	SNV	1	G	A		Heterozygous	2028	8564	23.68052312	0.468183929	38.26134122	CDS: SlnVgp138, Gene: SlnVgp138	NP_258406.1:c.159G>A		1	0
136991	SNV	1	C	T		Heterozygous	6981	7750	90.07741935	0.49564981	38.33576851	CDS: SlnVgp138, Gene: SlnVgp138	NP_258406.1:c.654C>T		1	0
137142	SNV	1	C	T		Heterozygous	1973	6520	30.2607362	0.389879518	38.79016726				0	0
137228	Deletion	1	T	-		Heterozygous	1552	5124	30.28883685	0.329476249	37.87306701	Repeat region: hr16; 4 copies of P-I			0	0
137303	SNV	1	G	A		Heterozygous	2137	5185	41.21504339	0.345926263	37.42910622	Repeat region: hr16; 4 copies of P-I			0	0
137349	SNV	1	C	T		Heterozygous	4952	6393	77.45972157	0.376657825	37.90811793	Repeat region: hr16; 4 copies of P-I			0	0
137362	SNV	1	G	T		Heterozygous	278	7012	3.964632059	0.402135231	38.5971223	Repeat region: hr16; 4 copies of P-I			0	0
137371	SNV	1	G	A		Heterozygous	290	7226	4.013285358	0.369491525	38.17586207	Repeat region: hr16; 4 copies of P-I			0	0
137380	SNV	1	G	A		Heterozygous	3996	6896	57.94663573	0.497248146	37.47722723	Repeat region: hr16; 4 copies of P-I			0	0
137410	Insertion	1	-	A		Heterozygous	2343	5896	39.73880597	0.46311971	38.71574904	Repeat region: hr16; 4 copies of P-I			0	0
137426	SNV	1	C	T		Heterozygous	4278	5688	75.21097046	0.480292294	38.55072464	Repeat region: hr16; 4 copies of P-I			0	0
137461	Insertion	1	-	C		Heterozygous	198	5290	3.742911153	0.463054187	38.45454545	CDS: SlnVgp139, Gene: SlnVgp139, Repeat region: hr16; 4 copies of P-I	NP_258407.1:c.158_159insG	NP_258407.1:p.Gln54fs	1	1
137461	SNV	1	T	C		Heterozygous	3689	5324	69.29000751	0.380154639	38.61480076	CDS: SlnVgp139, Gene: SlnVgp139, Repeat region: hr16; 4 copies of P-I	NP_258407.1:c.158A>G	NP_258407.1:p.Lys53Arg	1	1
137462	SNV	1	T	G		Heterozygous	198	5422	3.651789008	0.463054187	38.64635828	CDS: SlnVgp139, Gene: SlnVgp139, Repeat region: hr16; 4 copies of P-I	NP_258407.1:c.157A>C	NP_258407.1:p.Lys53Gln	1	1
137489	SNV	1	C	T		Heterozygous	941	5271	17.85239992	0.392570281	38.7205101	CDS: SlnVgp139, Gene: SlnVgp139	NP_258407.1:c.130G>A	NP_258407.1:p.Asp44Asn	1	1
137598	SNV	1	A	T		Heterozygous	4922	5721	86.03391016	0.485148515	38.76899634	CDS: SlnVgp139, Gene: SlnVgp139	NP_258407.1:c.21T>A	NP_258407.1:p.Asn7Lys	1	1
137667	SNV	1	A	G		Heterozygous	80	6021	1.328682943	0.5	38.95	Repeat region: hr17; 13 copies of P-II repeat			0	0
137669	SNV	1	A	G		Heterozygous	404	6001	6.732211298	0.482100239	38.13613861	Repeat region: hr17; 13 copies of P-II repeat			0	0
137798	SNV	1	G	T		Heterozygous	2598	6238	41.64796409	0.4086629	38.4295612	Repeat region: hr17; 13 copies of P-II repeat			0	0
137800	Insertion	1	-	G		Heterozygous	2589	6222	41.61041466	0.40665155	38.54654307	Repeat region: hr17; 13 copies of P-II repeat			0	0
138025	SNV	1	C	T		Heterozygous	246	4987	4.932825346	0.444444444	38.40650407	Repeat region: hr17; 13 copies of P-II repeat			0	0
138248	SNV	1	C	T		Heterozygous	948	6868	13.80314502	0.450199203	38.82067511	CDS: SlnVgp140, Gene: SlnVgp140	NP_258408.1:c.705G>A		1	0
138422	SNV	1	T	C		Heterozygous	974	7762	12.54831229	0.497058824	38.66632444	CDS: SlnVgp140, Gene: SlnVgp140	NP_258408.1:c.531A>G		1	0
138584	SNV	1	A	G		Heterozygous	3145	7196	43.70483602	0.46004917	38.71987281	CDS: SlnVgp140, Gene: SlnVgp140	NP_258408.1:c.369T>C		1	0
138610	SNV	1	C	T		Heterozygous	424	7553	5.613663445	0.48045977	38.26415094	CDS: SlnVgp140, Gene: SlnVgp140	NP_258408.1:c.343G>A	NP_258408.1:p.Glu115Lys	1	1
139003	SNV	1	G	T		Heterozygous	5660	6899	82.04087549	0.47125064	38.72597173	CDS: SlnVgp141, Gene: SlnVgp141	NP_258409.1:c.158C>A	NP_258409.1:p.Pro53Gln	1	1
139142	Insertion	1	-	A		Heterozygous	1693	6965	24.30725054	0.447803765	38.83461311	CDS: SlnVgp141, Gene: SlnVgp141	NP_258409.1:c.19_20insT	NP_258409.1:p.Tyr7fs	1	1
139186	Deletion	20	ATTTAGATTAAATAATATTG	-		Heterozygous	580	4641	12.49730662	0.422680412	38.22828248				0	0
