# Supplementary material for: Identification of Loci Associated with Enhanced Virulence in Spodoptera litura Nucleopolyhedrovirus Isolates Using Deep Sequencing
Source: Viruses. 2019 Sep 17;11(9):872. doi: 10.3390/v11090872 (PMC6783950; doi:10.3390/v11090872)
Supplement: Supplementary file 1 [file viruses-11-00872-s001.zip › viruses-564066 revised supplementary - to proofreading/Supplementary Materials/R_Code/TSV_and_CSV_Files/Adv_Variants_Table_Tax1_to_G2b_edit.csv]

Reference Position	Type	Length	Reference	Allele	Linkage	Zygosity	Count	Coverage	Frequency	Forward/reverse balance	Average quality	Overlapping annotations	Coding region change	Amino acid change		coding	NS
96	SNV	1	T	C		Homozygous	5061	5069	99.84217794	0.438327886	37.1230982	CDS: SlnVgp001, Gene: SlnVgp001	NP_258269.1:c.96T>C			1	0
303	SNV	1	G	A		Homozygous	4332	4332	100	0.442571128	36.71906741	CDS: SlnVgp001, Gene: SlnVgp001	NP_258269.1:c.303G>A			1	0
339	SNV	1	C	T		Homozygous	4267	4269	99.95315062	0.452478009	37.45676119	CDS: SlnVgp001, Gene: SlnVgp001	NP_258269.1:c.339C>T			1	0
342	SNV	1	A	G		Homozygous	4292	4301	99.79074634	0.446880988	37.4140261	CDS: SlnVgp001, Gene: SlnVgp001	NP_258269.1:c.342A>G			1	0
399	SNV	1	G	A		Homozygous	4114	4115	99.97569866	0.496330887	37.17914439	CDS: SlnVgp001, Gene: SlnVgp001	NP_258269.1:c.399G>A			1	0
702	SNV	1	C	T		Homozygous	4191	4193	99.95230145	0.447978794	37.21092818	CDS: SlnVgp001, Gene: SlnVgp001	NP_258269.1:c.702C>T			1	0
923	SNV	1	C	T		Homozygous	4891	4896	99.89787582	0.480965645	37.23124106	CDS: SlnVgp002, Gene: SlnVgp002	NP_258270.1:c.1471G>A	NP_258270.1:p.Asp491Asn		1	1
1249	SNV	1	C	G		Homozygous	4261	4268	99.83598875	0.439482471	37.15395447	CDS: SlnVgp002, Gene: SlnVgp002	NP_258270.1:c.1145G>C	NP_258270.1:p.Arg382Thr		1	1
1371	SNV	1	C	G		Homozygous	4064	4066	99.95081161	0.383329619	37.26476378	CDS: SlnVgp002, Gene: SlnVgp002	NP_258270.1:c.1023G>C			1	0
1437	SNV	1	C	T		Homozygous	4001	4002	99.97501249	0.382464773	37.22669333	CDS: SlnVgp002, Gene: SlnVgp002	NP_258270.1:c.957G>A			1	0
1605	SNV	1	T	C		Homozygous	3244	3265	99.3568147	0.499439148	37.01695438	CDS: SlnVgp002, Gene: SlnVgp002	NP_258270.1:c.789A>G			1	0
1608	SNV	1	T	C		Homozygous	3200	3218	99.44064636	0.499857509	36.9896875	CDS: SlnVgp002, Gene: SlnVgp002	NP_258270.1:c.786A>G			1	0
1611	SNV	1	T	C		Homozygous	3171	3188	99.46675031	0.5	36.94638915	CDS: SlnVgp002, Gene: SlnVgp002	NP_258270.1:c.783A>G			1	0
1614	SNV	1	C	A		Homozygous	3108	3119	99.64732286	0.491555556	36.14382239	CDS: SlnVgp002, Gene: SlnVgp002	NP_258270.1:c.780G>T			1	0
1652	Deletion	9	GTGGTAAAG	-		Homozygous	1693	2354	71.92013594	0.496688742	36.60180394	CDS: SlnVgp002, Gene: SlnVgp002	NP_258270.1:c.734_742delCTTTACCAC	NP_258270.1:p.Pro245_Pro247del		1	1
1721	SNV	1	C	T		Homozygous	3241	3241	100	0.480774628	37.18451095	CDS: SlnVgp002, Gene: SlnVgp002	NP_258270.1:c.673G>A	NP_258270.1:p.Glu225Lys		1	1
1740	Deletion	1	C	-		Heterozygous	36	3506	1.026811181	0.405405405	36.66666667	CDS: SlnVgp002, Gene: SlnVgp002	NP_258270.1:c.654delG	NP_258270.1:p.Ile219fs		1	1
1758	SNV	1	C	T		Heterozygous	44	3566	1.233875491	0.458333333	35.61363636	CDS: SlnVgp002, Gene: SlnVgp002	NP_258270.1:c.636G>A			1	0
1807	MNV	2	AA	GG		Homozygous	3591	3596	99.86095662	0.457278878	37.60693397	CDS: SlnVgp002, Gene: SlnVgp002	NP_258270.1:c.586_587delTTinsCC	NP_258270.1:p.Leu196Pro		1	1
1824	SNV	1	C	T		Homozygous	3707	3737	99.19721702	0.495976591	37.09225789	CDS: SlnVgp002, Gene: SlnVgp002	NP_258270.1:c.570G>A			1	0
1860	MNV	2	AC	GA		Homozygous	3816	3823	99.81689772	0.484297521	37.06590669	CDS: SlnVgp002, Gene: SlnVgp002	NP_258270.1:c.533_534delGTinsTC	NP_258270.1:p.Ser178Ile		1	1
1897	Insertion	9	-	TCGGGTTTA		Homozygous	2725	2747	99.19912632	0.448298866	37.25684065	CDS: SlnVgp002, Gene: SlnVgp002	NP_258270.1:c.497_498insTAAACCCGA	NP_258270.1:p.Ser166_Gln167insLysProGlu		1	1
2125	SNV	1	C	T		Homozygous	4901	4904	99.93882545	0.487511395	37.28422771	CDS: SlnVgp002, Gene: SlnVgp002	NP_258270.1:c.269G>A	NP_258270.1:p.Arg90Lys		1	1
2268	SNV	1	C	T		Homozygous	5168	5171	99.94198414	0.474316559	37.46052632	CDS: SlnVgp002, Gene: SlnVgp002	NP_258270.1:c.126G>A			1	0
2313	SNV	1	T	C		Homozygous	5259	5271	99.77233921	0.496073745	37.129112	CDS: SlnVgp002, Gene: SlnVgp002	NP_258270.1:c.81A>G			1	0
2446	Insertion	3	-	CAC		Homozygous	4717	5010	94.15169661	0.495742668	37.40480675	CDS: SlnVgp003, Gene: SlnVgp003	NP_258271.1:c.54_55insCAC	NP_258271.1:p.His19_Ser20insHis		1	1
2496	SNV	1	T	C		Homozygous	5250	5259	99.8288648	0.446703949	37.46838095	CDS: SlnVgp003, Gene: SlnVgp003	NP_258271.1:c.105T>C			1	0
2634	SNV	1	A	C		Homozygous	5008	5021	99.74108743	0.488840893	36.69009585	CDS: SlnVgp003, Gene: SlnVgp003	NP_258271.1:c.243A>C			1	0
2757	SNV	1	T	C		Homozygous	4899	4905	99.87767584	0.465771311	37.2480098	CDS: SlnVgp003, Gene: SlnVgp003	NP_258271.1:c.366T>C			1	0
2841	SNV	1	G	A		Homozygous	4795	4795	100	0.419928153	37.24692388	CDS: SlnVgp003, Gene: SlnVgp003	NP_258271.1:c.450G>A			1	0
2869	SNV	1	G	A		Homozygous	4767	4768	99.97902685	0.428679962	36.74302496	CDS: SlnVgp003, Gene: SlnVgp003	NP_258271.1:c.478G>A	NP_258271.1:p.Val160Ile		1	1
3006	SNV	1	A	G		Homozygous	4986	4995	99.81981982	0.417617689	37.45086241	CDS: SlnVgp003, Gene: SlnVgp003	NP_258271.1:c.615A>G			1	0
3158	SNV	1	G	A		Homozygous	4478	4480	99.95535714	0.468466653	37.48704779	CDS: SlnVgp003, Gene: SlnVgp003	NP_258271.1:c.767G>A	NP_258271.1:p.Cys256Tyr		1	1
3219	Insertion	1	-	T		Heterozygous	1878	3762	49.92025518	0.487028879	37.07880724					0	0
3222	Deletion	1	A	-		Heterozygous	1725	3621	47.63877382	0.465460526	36.46550725					0	0
3223	Insertion	1	-	G		Heterozygous	1889	3620	52.18232044	0.484420643	37.05346744					0	0
3224	Replacement	2	A	GT		Heterozygous	1966	3780	52.01058201	0.485300769	37.36826507					0	0
3238	Deletion	1	T	-		Heterozygous	274	5122	5.349472862	0.453333333	35.70072993					0	0
3239	Insertion	1	-	G		Heterozygous	3623	3950	91.72151899	0.374185464	37.43168645					0	0
3240	Insertion	1	-	G		Heterozygous	1872	3823	48.96678002	0.405405405	37.64422435					0	0
3240	SNV	1	T	G		Heterozygous	1932	3824	50.52301255	0.333497053	37.04710145					0	0
3241	Insertion	5	-	GTGTG		Heterozygous	257	3827	6.715442906	0.404255319	37.70583658					0	0
3241	Insertion	7	-	GTGTGTG		Heterozygous	1539	3843	40.04683841	0.403477218	37.73124798					0	0
3264	SNV	1	C	T		Homozygous	4747	4753	99.87376394	0.412617702	37.45165368					0	0
3322	SNV	1	T	A		Heterozygous	105	4648	2.259036145	0.428571429	35.54285714					0	0
3323	Deletion	1	A	-		Heterozygous	3637	4585	79.32388222	0.414695521	36.84932637					0	0
3327	Deletion	2	AT	-		Homozygous	3478	4676	74.37981181	0.416139241	37.42680053					0	0
3333	Deletion	11	TTTATTAATAC	-		Homozygous	2795	4893	57.12241978	0.453995543	36.86441022					0	0
3398	SNV	1	T	G		Homozygous	5108	5158	99.03063203	0.440386304	37.1045419					0	0
3419	Insertion	5	-	ATACA		Homozygous	4184	4203	99.54794195	0.408982426	37.62198853					0	0
3474	Deletion	2	AG	-		Heterozygous	4578	4789	95.59406974	0.383942457	37.00360528					0	0
3604	SNV	1	G	A		Homozygous	4099	4101	99.95123141	0.468954617	37.34984142	CDS: SlnVgp004, Gene: SlnVgp004	NP_258272.1:c.2104C>T			1	0
3627	SNV	1	A	G		Heterozygous	3269	5468	59.78419898	0.498717583	36.99449373	CDS: SlnVgp004, Gene: SlnVgp004	NP_258272.1:c.2081T>C	NP_258272.1:p.Leu694Pro		1	1
3654	SNV	1	A	C		Heterozygous	85	5404	1.572908956	0.302325581	35.82352941	CDS: SlnVgp004, Gene: SlnVgp004	NP_258272.1:c.2054T>G	NP_258272.1:p.Leu685Arg		1	1
3657	MNV	2	CT	AG		Heterozygous	67	5294	1.26558368	0.308823529	36.55615845	CDS: SlnVgp004, Gene: SlnVgp004	NP_258272.1:c.2050_2051delAGinsCT	NP_258272.1:p.Ser684Leu		1	1
3660	Insertion	9	-	AGAAATGGA		Heterozygous	2097	4964	42.24415794	0.489972653	37.55232343	CDS: SlnVgp004, Gene: SlnVgp004	NP_258272.1:c.2048_2049insTCCATTTCT	NP_258272.1:p.Leu683_Ser684insProPheLeu		1	1
3664	SNV	1	G	A		Homozygous	3405	3410	99.85337243	0.443642421	37.24464023	CDS: SlnVgp004, Gene: SlnVgp004	NP_258272.1:c.2044C>T	NP_258272.1:p.Arg682Cys		1	1
3687	SNV	1	T	C		Homozygous	3988	3999	99.72493123	0.440235294	37.07647944	CDS: SlnVgp004, Gene: SlnVgp004	NP_258272.1:c.2021A>G	NP_258272.1:p.Lys674Arg		1	1
3732	SNV	1	A	C		Homozygous	4581	4588	99.84742807	0.432579734	37.43243833	CDS: SlnVgp004, Gene: SlnVgp004	NP_258272.1:c.1976T>G	NP_258272.1:p.Leu659Arg		1	1
3735	Replacement	2	A	TG		Heterozygous	797	4230	18.84160757	0.349090909	37.18506896	CDS: SlnVgp004, Gene: SlnVgp004	NP_258272.1:c.1973delTinsCA	NP_258272.1:p.Leu658fs		1	1
3735	SNV	1	A	T		Heterozygous	3421	4229	80.89382833	0.44480785	37.56825688	CDS: SlnVgp004, Gene: SlnVgp004	NP_258272.1:c.1973T>A	NP_258272.1:p.Leu658His		1	1
3737	Replacement	2	AC	G		Heterozygous	3463	4288	80.76026119	0.445597233	37.37625403	CDS: SlnVgp004, Gene: SlnVgp004	NP_258272.1:c.1970_1971delGTinsC	NP_258272.1:p.Cys657fs		1	1
3738	SNV	1	C	G		Heterozygous	813	4287	18.96431071	0.354460094	37.04138318	CDS: SlnVgp004, Gene: SlnVgp004	NP_258272.1:c.1970G>C	NP_258272.1:p.Cys657Ser		1	1
3740	Deletion	2	TT	-		Heterozygous	3462	4288	80.7369403	0.445863262	36.76233282	CDS: SlnVgp004, Gene: SlnVgp004	NP_258272.1:c.1967_1968delAA	NP_258272.1:p.Gln656fs		1	1
3740	Replacement	2	TT	C		Heterozygous	806	4288	18.79664179	0.354265403	36.79212831	CDS: SlnVgp004, Gene: SlnVgp004	NP_258272.1:c.1967_1968delAAinsG	NP_258272.1:p.Gln656fs		1	1
3743	SNV	1	G	A		Heterozygous	3420	4254	80.39492243	0.44480785	37.37192982	CDS: SlnVgp004, Gene: SlnVgp004	NP_258272.1:c.1965C>T			1	0
3747	SNV	1	T	C		Heterozygous	3411	4258	80.10803194	0.444505194	37.46760481	CDS: SlnVgp004, Gene: SlnVgp004	NP_258272.1:c.1961A>G	NP_258272.1:p.His654Arg		1	1
3750	Deletion	1	C	-		Heterozygous	3413	4259	80.1361822	0.444535519	37.25051275	CDS: SlnVgp004, Gene: SlnVgp004	NP_258272.1:c.1958delG	NP_258272.1:p.Ser653fs		1	1
3753	Deletion	2	CT	-		Heterozygous	3421	4233	80.8173872	0.444141689	37.00818713	CDS: SlnVgp004, Gene: SlnVgp004	NP_258272.1:c.1954_1955delAG	NP_258272.1:p.Ser652fs		1	1
3759	SNV	1	C	T		Heterozygous	635	5103	12.44366059	0.348024316	37.23622047	CDS: SlnVgp004, Gene: SlnVgp004	NP_258272.1:c.1949G>A	NP_258272.1:p.Ser650Asn		1	1
3765	SNV	1	T	C		Heterozygous	512	4992	10.25641026	0.366037736	36.87109375	CDS: SlnVgp004, Gene: SlnVgp004	NP_258272.1:c.1943A>G	NP_258272.1:p.Asn648Ser		1	1
3768	Deletion	3	CTC	-		Homozygous	4506	5018	89.79673177	0.424507214	37.20688961	CDS: SlnVgp004, Gene: SlnVgp004	NP_258272.1:c.1938_1940delGAG	NP_258272.1:p.Arg646del		1	1
3855	SNV	1	T	C		Homozygous	5347	5356	99.83196415	0.44084578	37.2216196	CDS: SlnVgp004, Gene: SlnVgp004	NP_258272.1:c.1853A>G	NP_258272.1:p.Lys618Arg		1	1
3933	SNV	1	T	C		Homozygous	4808	4817	99.81316172	0.469031428	37.19966722	CDS: SlnVgp004, Gene: SlnVgp004	NP_258272.1:c.1775A>G	NP_258272.1:p.Lys592Arg		1	1
4074	SNV	1	A	G		Heterozygous	53	4975	1.065326633	0.406779661	35.05660377	CDS: SlnVgp004, Gene: SlnVgp004	NP_258272.1:c.1634T>C	NP_258272.1:p.Met545Thr		1	1
4077	SNV	1	G	A		Heterozygous	135	4991	2.704868764	0.45890411	36.20740741	CDS: SlnVgp004, Gene: SlnVgp004	NP_258272.1:c.1631C>T	NP_258272.1:p.Thr544Met		1	1
4090	Insertion	3	-	TCT		Heterozygous	4088	4773	85.64843914	0.415471534	37.41148169	CDS: SlnVgp004, Gene: SlnVgp004	NP_258272.1:c.1618_1619insAGA	NP_258272.1:p.Arg539_Met540insLys		1	1
4104	SNV	1	T	C		Homozygous	4612	4623	99.76205927	0.416426236	37.15026019	CDS: SlnVgp004, Gene: SlnVgp004	NP_258272.1:c.1604A>G	NP_258272.1:p.Gln535Arg		1	1
4107	SNV	1	C	A		Homozygous	4609	4616	99.84835355	0.411016949	37.50119332	CDS: SlnVgp004, Gene: SlnVgp004	NP_258272.1:c.1601G>T	NP_258272.1:p.Arg534Leu		1	1
4121	SNV	1	T	C		Homozygous	4410	4416	99.86413043	0.401374293	37.44399093	CDS: SlnVgp004, Gene: SlnVgp004	NP_258272.1:c.1587A>G			1	0
4146	SNV	1	G	A		Homozygous	4258	4265	99.83587339	0.442472332	37.59417567	CDS: SlnVgp004, Gene: SlnVgp004	NP_258272.1:c.1562C>T	NP_258272.1:p.Ser521Leu		1	1
4299	SNV	1	C	T		Heterozygous	356	2775	12.82882883	0.385041551	36.41853933	CDS: SlnVgp004, Gene: SlnVgp004	NP_258272.1:c.1409G>A	NP_258272.1:p.Ser470Asn		1	1
4305	SNV	1	C	T		Heterozygous	454	2711	16.74658797	0.376086957	36.87885463	CDS: SlnVgp004, Gene: SlnVgp004	NP_258272.1:c.1403G>A	NP_258272.1:p.Ser468Asn		1	1
4314	Insertion	1	-	A		Heterozygous	113	751	15.04660453	0.353982301	37.92920354	CDS: SlnVgp004, Gene: SlnVgp004	NP_258272.1:c.1394_1395insT	NP_258272.1:p.Ser466fs		1	1
4315	Insertion	2	-	CA		Heterozygous	113	761	14.84888305	0.353982301	37.7920354	CDS: SlnVgp004, Gene: SlnVgp004	NP_258272.1:c.1393_1394insTG	NP_258272.1:p.Pro465fs		1	1
4316	SNV	1	G	A		Heterozygous	113	777	14.54311454	0.353982301	37.84070796	CDS: SlnVgp004, Gene: SlnVgp004	NP_258272.1:c.1392C>T			1	0
4320	SNV	1	G	A		Heterozygous	112	830	13.4939759	0.348214286	37.85714286	CDS: SlnVgp004, Gene: SlnVgp004	NP_258272.1:c.1388C>T	NP_258272.1:p.Pro463Leu		1	1
4322	SNV	1	G	A		Heterozygous	112	833	13.44537815	0.348214286	37.625	CDS: SlnVgp004, Gene: SlnVgp004	NP_258272.1:c.1386C>T			1	0
4325	Insertion	2	-	CC		Heterozygous	110	837	13.14217443	0.354545455	37.86363636	CDS: SlnVgp004, Gene: SlnVgp004	NP_258272.1:c.1383_1384insGG	NP_258272.1:p.Ser462fs		1	1
4327	Replacement	2	G	CT		Heterozygous	113	842	13.42042755	0.353982301	37.92477876	CDS: SlnVgp004, Gene: SlnVgp004	NP_258272.1:c.1381delCinsAG	NP_258272.1:p.Pro461fs		1	1
4334	Insertion	3	-	GCA		Heterozygous	111	853	13.01289566	0.351351351	37.88888889	CDS: SlnVgp004, Gene: SlnVgp004	NP_258272.1:c.1374_1375insTGC	NP_258272.1:p.Leu458_Leu459insCys		1	1
4338	SNV	1	C	A		Heterozygous	113	851	13.27849589	0.353982301	37.78761062	CDS: SlnVgp004, Gene: SlnVgp004	NP_258272.1:c.1370G>T	NP_258272.1:p.Ser457Ile		1	1
4340	SNV	1	C	T		Heterozygous	113	993	11.3796576	0.353982301	37.75221239	CDS: SlnVgp004, Gene: SlnVgp004	NP_258272.1:c.1368G>A			1	0
4342	Deletion	6	GACTCC	-		Heterozygous	628	1023	61.38807429	0.345368917	37.04299363	CDS: SlnVgp004, Gene: SlnVgp004	NP_258272.1:c.1361_1366delGGAGTC	NP_258272.1:p.Arg454_Ser455del		1	1
4342	Deletion	1	G	-		Heterozygous	114	1001	11.38861139	0.350877193	37.71929825	CDS: SlnVgp004, Gene: SlnVgp004	NP_258272.1:c.1366delC	NP_258272.1:p.Leu456fs		1	1
4344	Deletion	1	C	-		Heterozygous	113	1012	11.16600791	0.353982301	37.61946903	CDS: SlnVgp004, Gene: SlnVgp004	NP_258272.1:c.1364delG	NP_258272.1:p.Ser455fs		1	1
4346	MNV	2	CC	GT		Heterozygous	113	1003	11.2662014	0.353982301	37.83628319	CDS: SlnVgp004, Gene: SlnVgp004	NP_258272.1:c.1361_1362delGGinsAC	NP_258272.1:p.Arg454His		1	1
4347	SNV	1	C	A		Heterozygous	182	1002	18.16367265	0.426229508	36.84615385	CDS: SlnVgp004, Gene: SlnVgp004	NP_258272.1:c.1361G>T	NP_258272.1:p.Arg454Leu		1	1
4350	Replacement	2	C	TG		Heterozygous	113	965	11.70984456	0.353982301	37.9380531	CDS: SlnVgp004, Gene: SlnVgp004	NP_258272.1:c.1358delGinsCA	NP_258272.1:p.Ser453fs		1	1
4352	SNV	1	C	G		Heterozygous	113	979	11.54239019	0.353982301	37.7699115	CDS: SlnVgp004, Gene: SlnVgp004	NP_258272.1:c.1356G>C			1	0
4354	SNV	1	C	G		Heterozygous	113	992	11.39112903	0.353982301	37.92920354	CDS: SlnVgp004, Gene: SlnVgp004	NP_258272.1:c.1354G>C	NP_258272.1:p.Gly452Arg		1	1
4356	Insertion	1	-	A		Heterozygous	113	992	11.39112903	0.353982301	37.69026549	CDS: SlnVgp004, Gene: SlnVgp004	NP_258272.1:c.1352_1353insT	NP_258272.1:p.Gly452fs		1	1
4359	Insertion	2	-	TT		Heterozygous	112	992	11.29032258	0.348214286	37.96428571	CDS: SlnVgp004, Gene: SlnVgp004	NP_258272.1:c.1349_1350insAA	NP_258272.1:p.Ser450fs		1	1
4360	Insertion	1	-	A		Heterozygous	112	992	11.29032258	0.348214286	37.82142857	CDS: SlnVgp004, Gene: SlnVgp004	NP_258272.1:c.1348_1349insT	NP_258272.1:p.Ser450fs		1	1
4362	SNV	1	A	G		Heterozygous	112	992	11.29032258	0.348214286	37.6875	CDS: SlnVgp004, Gene: SlnVgp004	NP_258272.1:c.1346T>C	NP_258272.1:p.Leu449Pro		1	1
4366	MNV	3	ACA	TGC		Heterozygous	111	988	11.23481781	0.351351351	37.89489489	CDS: SlnVgp004, Gene: SlnVgp004	NP_258272.1:c.1340_1342delTGTinsGCA	NP_258272.1:p.Met447_Cys448delinsSerSer		1	1
4369	SNV	1	T	G		Heterozygous	866	982	88.18737271	0.369020501	37.29907621	CDS: SlnVgp004, Gene: SlnVgp004	NP_258272.1:c.1339A>C	NP_258272.1:p.Met447Leu		1	1
4370	SNV	1	A	G		Heterozygous	113	982	11.50712831	0.353982301	37.88495575	CDS: SlnVgp004, Gene: SlnVgp004	NP_258272.1:c.1338T>C			1	0
4373	SNV	1	C	T		Heterozygous	857	970	88.35051546	0.370540852	36.88914819	CDS: SlnVgp004, Gene: SlnVgp004	NP_258272.1:c.1335G>A			1	0
4374	Deletion	1	A	-		Heterozygous	113	970	11.64948454	0.353982301	37.71681416	CDS: SlnVgp004, Gene: SlnVgp004	NP_258272.1:c.1334delT	NP_258272.1:p.Leu445fs		1	1
4377	Deletion	1	G	-		Heterozygous	112	965	11.60621762	0.357142857	37.79464286	CDS: SlnVgp004, Gene: SlnVgp004	NP_258272.1:c.1331delC	NP_258272.1:p.Ala444fs		1	1
4378	SNV	1	C	T		Heterozygous	843	957	88.08777429	0.376608187	37.0948992	CDS: SlnVgp004, Gene: SlnVgp004	NP_258272.1:c.1330G>A	NP_258272.1:p.Ala444Thr		1	1
4380	Deletion	1	A	-		Heterozygous	110	961	11.44640999	0.345454546	37.65454545	CDS: SlnVgp004, Gene: SlnVgp004	NP_258272.1:c.1328delT	NP_258272.1:p.Leu443fs		1	1
4381	Insertion	1	-	T		Heterozygous	684	946	72.30443975	0.389928058	37.30847953	CDS: SlnVgp004, Gene: SlnVgp004	NP_258272.1:c.1327_1328insA	NP_258272.1:p.Leu443fs		1	1
4381	SNV	1	G	T		Heterozygous	142	946	15.01057082	0.335664336	36.45070423	CDS: SlnVgp004, Gene: SlnVgp004	NP_258272.1:c.1327C>A	NP_258272.1:p.Leu443Ile		1	1
4382	Deletion	2	GT	-		Heterozygous	111	1112	9.982014389	0.351351351	37.77477477	CDS: SlnVgp004, Gene: SlnVgp004	NP_258272.1:c.1325_1326delAC	NP_258272.1:p.His442fs		1	1
4382	Insertion	1	-	T		Heterozygous	685	946	72.41014799	0.389367816	37.01751825	CDS: SlnVgp004, Gene: SlnVgp004	NP_258272.1:c.1326_1327insA	NP_258272.1:p.Leu443fs		1	1
4383	Insertion	5	-	CGGAC		Heterozygous	683	950	71.89473684	0.389048991	37.08989751	CDS: SlnVgp004, Gene: SlnVgp004	NP_258272.1:c.1325_1326insGTCCG	NP_258272.1:p.His442fs		1	1
4388	MNV	2	AT	GA		Heterozygous	1885	2715	69.42909761	0.421638018	36.82677501	CDS: SlnVgp004, Gene: SlnVgp004	NP_258272.1:c.1319_1320delATinsTC	NP_258272.1:p.Asp440Val		1	1
4397	SNV	1	C	T		Heterozygous	2186	3014	72.52820173	0.412068966	37.26989936	CDS: SlnVgp004, Gene: SlnVgp004	NP_258272.1:c.1311G>A			1	0
4400	SNV	1	T	G		Heterozygous	2232	3049	73.20432929	0.413996627	37.4359319	CDS: SlnVgp004, Gene: SlnVgp004	NP_258272.1:c.1308A>C	NP_258272.1:p.Glu436Asp		1	1
4400	SNV	1	T	A		Heterozygous	815	3049	26.73007543	0.403381643	36.41840491	CDS: SlnVgp004, Gene: SlnVgp004	NP_258272.1:c.1308A>T	NP_258272.1:p.Glu436Asp		1	1
4418	SNV	1	C	T		Heterozygous	2670	3398	78.57563273	0.406708595	37.34344569	CDS: SlnVgp004, Gene: SlnVgp004	NP_258272.1:c.1290G>A			1	0
4421	SNV	1	C	T		Heterozygous	667	3463	19.26075657	0.377218935	36.8185907	CDS: SlnVgp004, Gene: SlnVgp004	NP_258272.1:c.1287G>A			1	0
4424	SNV	1	A	G		Heterozygous	638	3473	18.37028506	0.378670788	37.17398119	CDS: SlnVgp004, Gene: SlnVgp004	NP_258272.1:c.1284T>C			1	0
4431	SNV	1	A	G		Homozygous	3012	3015	99.90049751	0.404189772	36.84495352	CDS: SlnVgp004, Gene: SlnVgp004	NP_258272.1:c.1277T>C	NP_258272.1:p.Leu426Pro		1	1
4444	SNV	1	C	T		Homozygous	3294	3295	99.96965099	0.406223717	36.90862174	CDS: SlnVgp004, Gene: SlnVgp004	NP_258272.1:c.1264G>A	NP_258272.1:p.Gly422Ser		1	1
4447	SNV	1	A	T		Homozygous	3343	3354	99.67203339	0.401324869	36.72778941	CDS: SlnVgp004, Gene: SlnVgp004	NP_258272.1:c.1261T>A	NP_258272.1:p.Ser421Thr		1	1
4550	SNV	1	G	A		Homozygous	3865	3879	99.63908224	0.491027733	37.26235446	CDS: SlnVgp004, Gene: SlnVgp004	NP_258272.1:c.1158C>T			1	0
4557	Insertion	6	-	GTGGTG		Heterozygous	3002	4214	71.23872805	0.477436823	37.28103487	CDS: SlnVgp004, Gene: SlnVgp004	NP_258272.1:c.1151_1152insCACCAC	NP_258272.1:p.Thr385_Asn386insThrThr		1	1
4560	SNV	1	A	G		Homozygous	4313	4331	99.5843916	0.489119171	37.26709947	CDS: SlnVgp004, Gene: SlnVgp004	NP_258272.1:c.1148T>C	NP_258272.1:p.Ile383Thr		1	1
4671	SNV	1	C	A		Homozygous	4728	4730	99.9577167	0.372577966	37.053511	CDS: SlnVgp004, Gene: SlnVgp004	NP_258272.1:c.1037G>T	NP_258272.1:p.Arg346Leu		1	1
4903	SNV	1	A	G		Homozygous	5408	5414	99.88917621	0.490575316	37.04622781	CDS: SlnVgp004, Gene: SlnVgp004	NP_258272.1:c.805T>C			1	0
5069	SNV	1	G	T		Homozygous	5798	5800	99.96551724	0.477113464	37.29130735	CDS: SlnVgp004, Gene: SlnVgp004	NP_258272.1:c.639C>A			1	0
5087	SNV	1	C	G		Homozygous	5680	5686	99.89447766	0.464351006	37.33257042	CDS: SlnVgp004, Gene: SlnVgp004	NP_258272.1:c.621G>C			1	0
5119	SNV	1	G	A		Homozygous	5517	5520	99.94565217	0.463988702	37.08174733	CDS: SlnVgp004, Gene: SlnVgp004	NP_258272.1:c.589C>T			1	0
5230	SNV	1	G	A		Homozygous	5362	5362	100	0.458388158	37.36012682	CDS: SlnVgp004, Gene: SlnVgp004	NP_258272.1:c.478C>T	NP_258272.1:p.His160Tyr		1	1
5318	SNV	1	G	A		Homozygous	5537	5541	99.92781086	0.489061509	37.15893083	CDS: SlnVgp004, Gene: SlnVgp004	NP_258272.1:c.390C>T			1	0
5462	SNV	1	A	T		Homozygous	5157	5157	100	0.477200067	37.47197983	CDS: SlnVgp004, Gene: SlnVgp004	NP_258272.1:c.246T>A			1	0
5588	SNV	1	G	A		Homozygous	5033	5033	100	0.495934959	37.20087423	CDS: SlnVgp004, Gene: SlnVgp004	NP_258272.1:c.120C>T			1	0
5754	SNV	1	A	G		Homozygous	4476	4481	99.88841776	0.471393543	37.16175156					0	0
5799	MNV	2	AC	TA		Homozygous	3909	3969	98.4882842	0.484062797	37.31478639					0	0
5900	SNV	1	G	T		Heterozygous	1961	4315	45.44611819	0.381022616	36.77766446					0	0
5904	SNV	1	C	T		Heterozygous	1855	4314	42.99953639	0.385054489	36.73530997					0	0
5916	Insertion	1	-	A		Heterozygous	1433	4161	34.43883682	0.386271871	37.29588276					0	0
5917	SNV	1	C	A		Heterozygous	1435	4193	34.22370618	0.384408602	37.12543554					0	0
5989	SNV	1	T	A		Homozygous	4180	4183	99.92828114	0.395348837	37.33755981					0	0
6021	SNV	1	C	T		Homozygous	4422	4422	100	0.420752325	37.48303935	CDS: SlnVgp005, Gene: SlnVgp005	NP_258273.1:c.203G>A			1	0
6134	SNV	1	A	T		Homozygous	4882	4882	100	0.389574507	37.50798853	CDS: SlnVgp005, Gene: SlnVgp005	NP_258273.1:c.90T>A			1	0
6302	SNV	1	T	C		Homozygous	5090	5095	99.90186457	0.465924658	37.04440079	CDS: SlnVgp006, Gene: SlnVgp006	NP_258274.1:c.203A>G	NP_258274.1:p.Lys68Arg		1	1
6329	SNV	1	A	G		Homozygous	5215	5221	99.88507949	0.434524818	37.19501438	CDS: SlnVgp006, Gene: SlnVgp006	NP_258274.1:c.176T>C	NP_258274.1:p.Leu59Ser		1	1
6475	SNV	1	G	T		Homozygous	6251	6252	99.98400512	0.418628159	36.86226204	CDS: SlnVgp006, CDS: SlnVgp007, Gene: SlnVgp006, Gene: SlnVgp007	NP_258274.1:c.[30C>A]; NP_258275.1:c.[36G>T]			1	0
6621	SNV	1	C	T		Homozygous	5091	5096	99.90188383	0.431938608	37.07169515	CDS: SlnVgp007, Gene: SlnVgp007	NP_258275.1:c.182C>T	NP_258275.1:p.Ala61Val		1	1
6624	SNV	1	C	G		Homozygous	4994	5011	99.66074636	0.431101995	37.28113736	CDS: SlnVgp007, Gene: SlnVgp007	NP_258275.1:c.185C>G	NP_258275.1:p.Ala62Gly		1	1
6627	Replacement	4	AGAC	T		Homozygous	4581	4596	99.67362924	0.440904419	37.28270478	CDS: SlnVgp007, Gene: SlnVgp007	NP_258275.1:c.188_191delAGACinsT	NP_258275.1:p.Glu63_Thr64delinsVal		1	1
6637	SNV	1	T	C		Heterozygous	382	5505	6.939146231	0.464285714	36.46858639	CDS: SlnVgp007, Gene: SlnVgp007	NP_258275.1:c.198T>C			1	0
6651	SNV	1	C	G		Heterozygous	4623	5104	90.57601881	0.496962333	37.50659745	CDS: SlnVgp007, Gene: SlnVgp007	NP_258275.1:c.212C>G	NP_258275.1:p.Ala71Gly		1	1
6666	Deletion	2	AC	-		Heterozygous	2047	2559	79.99218445	0.396658711	37.53982644	CDS: SlnVgp007, Gene: SlnVgp007	NP_258275.1:c.227_228delAC	NP_258275.1:p.Asp76fs		1	1
6666	SNV	1	A	G		Heterozygous	467	2548	18.32810047	0.4217119	36.62098501	CDS: SlnVgp007, Gene: SlnVgp007	NP_258275.1:c.227A>G	NP_258275.1:p.Asp76Gly		1	1
6667	MNV	3	CGT	GAC		Heterozygous	34	2559	1.328644002	0.416666667	36.02941176	CDS: SlnVgp007, Gene: SlnVgp007	NP_258275.1:c.228_230delCGTinsGAC	NP_258275.1:p.Asp76_Val77delinsGluThr		1	1
6669	Deletion	1	T	-		Heterozygous	2040	2450	83.26530612	0.39559387	37.11584713	CDS: SlnVgp007, Gene: SlnVgp007	NP_258275.1:c.230delT	NP_258275.1:p.Gly78fs		1	1
6669	Replacement	2	TT	A		Heterozygous	334	2461	13.57171881	0.387755102	35.64261949	CDS: SlnVgp007, Gene: SlnVgp007	NP_258275.1:c.230_231delTTinsA	NP_258275.1:p.Val77fs		1	1
6672	MNV	4	GCGT	AGAC		Heterozygous	2041	2469	82.66504658	0.3954045	36.97246721	CDS: SlnVgp007, Gene: SlnVgp007	NP_258275.1:c.233_236delGCGTinsAGAC	NP_258275.1:p.Gly78_Val79delinsGluThr		1	1
6672	SNV	1	G	C		Heterozygous	38	2462	1.543460601	0.425	36.92105263	CDS: SlnVgp007, Gene: SlnVgp007	NP_258275.1:c.233G>C	NP_258275.1:p.Gly78Ala		1	1
6672	SNV	1	G	A		Heterozygous	334	2462	13.56620634	0.387755102	36.76431064	CDS: SlnVgp007, Gene: SlnVgp007	NP_258275.1:c.233G>A	NP_258275.1:p.Gly78Asp		1	1
6674	Deletion	2	GT	-		Heterozygous	333	2460	13.53658537	0.384164223	36.31831832	CDS: SlnVgp007, Gene: SlnVgp007	NP_258275.1:c.235_236delGT	NP_258275.1:p.Val79fs		1	1
6675	SNV	1	T	C		Heterozygous	38	2460	1.544715447	0.425	37.55263158	CDS: SlnVgp007, Gene: SlnVgp007	NP_258275.1:c.236T>C	NP_258275.1:p.Val79Ala		1	1
6678	SNV	1	G	C		Heterozygous	2416	2469	97.85338194	0.395555556	37.37624172	CDS: SlnVgp007, Gene: SlnVgp007	NP_258275.1:c.239G>C	NP_258275.1:p.Gly80Ala		1	1
6681	MNV	2	TT	CC		Heterozygous	33	2475	1.333333333	0.4	37.48484803	CDS: SlnVgp007, Gene: SlnVgp007	NP_258275.1:c.242_243delTTinsCC	NP_258275.1:p.Val81Ala		1	1
6681	SNV	1	T	C		Heterozygous	2388	2471	96.64103602	0.394683027	37.42755563	CDS: SlnVgp007, Gene: SlnVgp007	NP_258275.1:c.242T>C	NP_258275.1:p.Val81Ala		1	1
6686	Insertion	1	-	G		Heterozygous	35	2480	1.411290323	0.378378378	37.88571429	CDS: SlnVgp007, Gene: SlnVgp007	NP_258275.1:c.246_247insG	NP_258275.1:p.Ala83fs		1	1
6688	Insertion	2	-	GT		Heterozygous	33	2480	1.330645161	0.428571429	37.40909091	CDS: SlnVgp007, Gene: SlnVgp007	NP_258275.1:c.248_249insGT	NP_258275.1:p.Gly84fs		1	1
6688	SNV	1	T	C		Heterozygous	2044	2472	82.68608414	0.396452541	37.43886219	CDS: SlnVgp007, Gene: SlnVgp007	NP_258275.1:c.249T>C			1	0
6690	SNV	1	G	C		Heterozygous	2380	2472	96.27831715	0.395157981	37.34915966	CDS: SlnVgp007, Gene: SlnVgp007	NP_258275.1:c.251G>C	NP_258275.1:p.Gly84Ala		1	1
6693	MNV	2	TT	AG		Heterozygous	335	2462	13.60682372	0.38372093	36.22229778	CDS: SlnVgp007, Gene: SlnVgp007	NP_258275.1:c.254_255delTTinsAG	NP_258275.1:p.Val85Glu		1	1
6693	MNV	2	TT	GC		Heterozygous	2039	2462	82.81884647	0.396634615	37.64592815	CDS: SlnVgp007, Gene: SlnVgp007	NP_258275.1:c.254_255delTTinsGC	NP_258275.1:p.Val85Gly		1	1
6696	SNV	1	C	T		Heterozygous	2038	2433	83.7648993	0.396825397	37.37095191	CDS: SlnVgp007, Gene: SlnVgp007	NP_258275.1:c.257C>T	NP_258275.1:p.Ala86Val		1	1
6699	MNV	2	AT	GC		Heterozygous	2039	2434	83.77156943	0.396634615	37.74250805	CDS: SlnVgp007, Gene: SlnVgp007	NP_258275.1:c.260_261delATinsGC	NP_258275.1:p.Asp87Gly		1	1
6702	SNV	1	C	G		Heterozygous	49	2424	2.021452145	0.423076923	37.89795918	CDS: SlnVgp007, Gene: SlnVgp007	NP_258275.1:c.263C>G	NP_258275.1:p.Ala88Gly		1	1
6702	SNV	1	C	T		Heterozygous	2046	2424	84.40594059	0.396840594	37.49511241	CDS: SlnVgp007, Gene: SlnVgp007	NP_258275.1:c.263C>T	NP_258275.1:p.Ala88Val		1	1
6706	Deletion	3	CGA	-		Heterozygous	36	2320	1.551724138	0.45945946	37.41666667	CDS: SlnVgp007, Gene: SlnVgp007	NP_258275.1:c.267_269delCGA	NP_258275.1:p.Asp90del		1	1
6706	SNV	1	C	G		Heterozygous	212	2315	9.157667387	0.334862385	37.10849057	CDS: SlnVgp007, Gene: SlnVgp007	NP_258275.1:c.267C>G			1	0
6706	SNV	1	C	T		Heterozygous	2067	2315	89.28725702	0.39517274	37.62796323	CDS: SlnVgp007, Gene: SlnVgp007	NP_258275.1:c.267C>T			1	0
6708	SNV	1	A	C		Heterozygous	212	2315	9.157667387	0.334862385	36.63679245	CDS: SlnVgp007, Gene: SlnVgp007	NP_258275.1:c.269A>C	NP_258275.1:p.Asp90Ala		1	1
6714	SNV	1	C	G		Heterozygous	37	2259	1.637892873	0.447368421	37.37837868	CDS: SlnVgp007, Gene: SlnVgp007	NP_258275.1:c.275C>G	NP_258275.1:p.Ala92Gly		1	1
6715	SNV	1	C	T		Heterozygous	2056	2107	97.57949692	0.396666667	37.75291793	CDS: SlnVgp007, Gene: SlnVgp007	NP_258275.1:c.276C>T			1	0
6717	MNV	3	CTG	AGA		Heterozygous	29	2109	1.37505927	0.413793103	37.35344828	CDS: SlnVgp007, Gene: SlnVgp007	NP_258275.1:c.278_280delCTGinsAGA	NP_258275.1:p.Ala93_Ala94delinsGluThr		1	1
6717	SNV	1	C	G		Heterozygous	2058	2107	97.6744186	0.396764986	37.82264291	CDS: SlnVgp007, Gene: SlnVgp007	NP_258275.1:c.278C>G	NP_258275.1:p.Ala93Gly		1	1
6720	SNV	1	C	G		Heterozygous	2044	2107	97.00996678	0.396072797	37.72455921	CDS: SlnVgp007, Gene: SlnVgp007	NP_258275.1:c.281C>G	NP_258275.1:p.Ala94Gly		1	1
6721	SNV	1	C	T		Heterozygous	36	2108	1.707779886	0.444444444	37.88888889	CDS: SlnVgp007, Gene: SlnVgp007	NP_258275.1:c.282C>T			1	0
6723	Insertion	3	-	AGA		Heterozygous	2044	2110	96.87203791	0.395783421	37.36089367	CDS: SlnVgp007, Gene: SlnVgp007	NP_258275.1:c.283_284insAGA	NP_258275.1:p.Ala95delinsGluThr		1	1
6724	SNV	1	C	T		Heterozygous	2053	2108	97.39089184	0.396757272	37.73453467	CDS: SlnVgp007, Gene: SlnVgp007	NP_258275.1:c.285C>T			1	0
6725	Deletion	3	GGT	-		Heterozygous	29	2110	1.374407583	0.413793103	37.55172414	CDS: SlnVgp007, Gene: SlnVgp007	NP_258275.1:c.286_288delGGT	NP_258275.1:p.Gly96del		1	1
6726	MNV	2	GT	CC		Heterozygous	2049	2110	97.10900474	0.397037745	37.67277	CDS: SlnVgp007, Gene: SlnVgp007	NP_258275.1:c.287_288delGTinsCC	NP_258275.1:p.Gly96Ala		1	1
6729	SNV	1	T	C		Homozygous	2090	2110	99.0521327	0.398594848	37.73684211	CDS: SlnVgp007, Gene: SlnVgp007	NP_258275.1:c.290T>C	NP_258275.1:p.Val97Ala		1	1
6732	SNV	1	G	C		Homozygous	5238	5252	99.73343488	0.372396753	36.77472318	CDS: SlnVgp007, Gene: SlnVgp007	NP_258275.1:c.293G>C	NP_258275.1:p.Gly98Ala		1	1
6754	SNV	1	C	G		Homozygous	6035	6052	99.71910112	0.364862816	37.12278376	CDS: SlnVgp007, Gene: SlnVgp007	NP_258275.1:c.315C>G			1	0
7150	SNV	1	T	C		Homozygous	7135	7148	99.81813095	0.493351226	37.06979678	CDS: SlnVgp007, Gene: SlnVgp007	NP_258275.1:c.711T>C			1	0
7228	SNV	1	C	T		Homozygous	7312	7312	100	0.441141779	37.52215536	CDS: SlnVgp007, Gene: SlnVgp007	NP_258275.1:c.789C>T			1	0
7854	SNV	1	C	T		Homozygous	6974	6976	99.97133028	0.465882923	37.46429596	CDS: SlnVgp007, Gene: SlnVgp007	NP_258275.1:c.1415C>T	NP_258275.1:p.Ser472Leu		1	1
8111	SNV	1	G	A		Heterozygous	116	6546	1.772074549	0.455284553	35.69827586	CDS: SlnVgp007, Gene: SlnVgp007	NP_258275.1:c.1672G>A	NP_258275.1:p.Asp558Asn		1	1
8142	Insertion	3	-	ATA		Heterozygous	4845	6329	76.55237794	0.484421757	37.54110875	CDS: SlnVgp007, Gene: SlnVgp007	NP_258275.1:c.1702_1703insATA	NP_258275.1:p.Asp568_Ser569insAsn		1	1
8252	SNV	1	G	C		Homozygous	5670	5681	99.80637212	0.477830189	37.1675485	CDS: SlnVgp007, Gene: SlnVgp007	NP_258275.1:c.1813G>C	NP_258275.1:p.Ala605Pro		1	1
8271	Insertion	3	-	CAC		Heterozygous	4891	5471	89.39864741	0.4724627	37.50057904	CDS: SlnVgp007, Gene: SlnVgp007	NP_258275.1:c.1831_1832insCAC	NP_258275.1:p.Pro613_Gln614insPro		1	1
8368	SNV	1	G	A		Homozygous	5112	5117	99.9022865	0.427043143	37.3706964	CDS: SlnVgp007, Gene: SlnVgp007	NP_258275.1:c.1929G>A			1	0
8370	MNV	2	GT	AA		Homozygous	5113	5117	99.9218292	0.427344435	37.5207315	CDS: SlnVgp007, Gene: SlnVgp007	NP_258275.1:c.1931_1932delGTinsAA	NP_258275.1:p.Arg644Gln		1	1
8384	SNV	1	G	A		Homozygous	5504	5504	100	0.432751374	37.3840843	CDS: SlnVgp007, Gene: SlnVgp007	NP_258275.1:c.1945G>A	NP_258275.1:p.Val649Ile		1	1
8441	SNV	1	G	A		Homozygous	5743	5745	99.96518712	0.454770756	37.30175866	CDS: SlnVgp007, Gene: SlnVgp007	NP_258275.1:c.2002G>A	NP_258275.1:p.Glu668Lys		1	1
8578	SNV	1	A	G		Homozygous	5541	5551	99.81985228	0.457755563	36.78216928	CDS: SlnVgp007, Gene: SlnVgp007	NP_258275.1:c.2139A>G			1	0
8600	Insertion	1	-	G		Heterozygous	5689	5786	98.32353958	0.411611918	37.29513095					0	0
8600	SNV	1	T	G		Heterozygous	91	5938	1.532502526	0.25	34.85734641					0	0
8606	Deletion	1	T	-		Heterozygous	5667	5837	97.08754497	0.409664512	36.91759308					0	0
8623	Insertion	2	-	TT		Homozygous	5259	5956	88.29751511	0.394688492	37.40074159					0	0
8643	Deletion	1	T	-		Heterozygous	6121	6264	97.71711367	0.39415022	36.91112563					0	0
8672	Deletion	1	T	-		Heterozygous	5782	6098	94.81797311	0.411111111	36.92286406					0	0
8736	SNV	1	T	C		Homozygous	6131	6141	99.83716007	0.437993965	36.96379057					0	0
8978	SNV	1	C	T		Homozygous	5254	5256	99.96194825	0.47001675	37.01960411	CDS: SlnVgp008, Gene: SlnVgp008	NP_258276.1:c.131C>T	NP_258276.1:p.Ala44Val		1	1
9018	SNV	1	T	C		Homozygous	5185	5192	99.8651772	0.475826972	37.35024108	CDS: SlnVgp008, Gene: SlnVgp008	NP_258276.1:c.171T>C			1	0
9069	SNV	1	T	C		Homozygous	5034	5039	99.90077396	0.47327571	37.22208979	CDS: SlnVgp008, Gene: SlnVgp008	NP_258276.1:c.222T>C			1	0
9161	SNV	1	G	A		Heterozygous	349	4630	7.537796976	0.460674157	36.69054441	CDS: SlnVgp008, Gene: SlnVgp008	NP_258276.1:c.314G>A	NP_258276.1:p.Ser105Asn		1	1
9161	Insertion	3	-	ACG		Heterozygous	4273	4629	92.30935407	0.491875923	37.52902174	CDS: SlnVgp008, Gene: SlnVgp008	NP_258276.1:c.313_314insACG	NP_258276.1:p.Ser105delinsAsnGly		1	1
9162	SNV	1	C	A		Heterozygous	4276	4630	92.35421166	0.491882775	36.77765476	CDS: SlnVgp008, Gene: SlnVgp008	NP_258276.1:c.315C>A	NP_258276.1:p.Ser105Arg		1	1
9276	SNV	1	C	T		Homozygous	4674	4676	99.9572284	0.499324455	37.38810441	CDS: SlnVgp008, Gene: SlnVgp008	NP_258276.1:c.429C>T			1	0
9300	SNV	1	A	G		Homozygous	4638	4649	99.76338998	0.497959184	37.04420009	CDS: SlnVgp008, Gene: SlnVgp008	NP_258276.1:c.453A>G			1	0
9429	SNV	1	G	A		Homozygous	4604	4605	99.97828447	0.476550388	37.56841877	CDS: SlnVgp008, Gene: SlnVgp008	NP_258276.1:c.582G>A			1	0
9666	SNV	1	C	T		Homozygous	4601	4603	99.95655008	0.433889848	37.58726364	CDS: SlnVgp008, Gene: SlnVgp008	NP_258276.1:c.819C>T			1	0
9762	Replacement	3	ACA	G		Homozygous	4101	4119	99.56300073	0.472846238	36.95188189	CDS: SlnVgp009, Gene: SlnVgp009	NP_258277.1:c.63_65delTGTinsC	NP_258277.1:p.Val22fs		1	1
9779	SNV	1	C	T		Homozygous	4326	4329	99.93069993	0.493294822	37.4357374	CDS: SlnVgp009, CDS: SlnVgp010, Gene: SlnVgp009, Gene: SlnVgp010	NP_258277.1:c.[48G>A]; NP_258278.1:c.[9C>T]			1	0
9890	SNV	1	A	G		Homozygous	4222	4225	99.92899408	0.474418605	37.28375178	CDS: SlnVgp010, Gene: SlnVgp010	NP_258278.1:c.120A>G			1	0
10064	SNV	1	A	G		Homozygous	3654	3660	99.83606557	0.493811569	36.48084291	CDS: SlnVgp010, Gene: SlnVgp010	NP_258278.1:c.294A>G			1	0
10079	SNV	1	T	C		Homozygous	3749	3753	99.8934186	0.49963154	37.43344892	CDS: SlnVgp010, Gene: SlnVgp010	NP_258278.1:c.309T>C			1	0
10270	SNV	1	A	G		Homozygous	4534	4540	99.86784141	0.491129032	37.28473754					0	0
10309	Deletion	4	TTTA	-		Heterozygous	77	4651	1.655557945	0.419753086	37.23380751	Repeat region: hr1; 4 copies of P-I repeat				0	0
10310	Deletion	3	TTA	-		Heterozygous	3735	4631	80.65212697	0.474054316	37.30497262	Repeat region: hr1; 4 copies of P-I repeat				0	0
10311	Deletion	2	TA	-		Heterozygous	116	4609	2.516814927	0.446153846	37.2367185	Repeat region: hr1; 4 copies of P-I repeat				0	0
10312	Deletion	1	A	-		Heterozygous	289	4224	6.841856061	0.413680782	36.26310087	Repeat region: hr1; 4 copies of P-I repeat				0	0
10367	SNV	1	G	A		Homozygous	4491	4503	99.73351099	0.480529908	37.4248497	Repeat region: hr1; 4 copies of P-I repeat				0	0
10417	Deletion	1	T	-		Heterozygous	4143	4257	97.32205779	0.446549097	36.95293266	Repeat region: hr1; 4 copies of P-I repeat				0	0
10444	SNV	1	C	T		Homozygous	4114	4140	99.37198068	0.464254386	37.24817696	Repeat region: hr1; 4 copies of P-I repeat				0	0
10447	SNV	1	T	A		Homozygous	4084	4107	99.43998052	0.461895295	37.17238002	Repeat region: hr1; 4 copies of P-I repeat				0	0
10454	SNV	1	T	G		Homozygous	4070	4083	99.68160666	0.462630295	37.40687961	Repeat region: hr1; 4 copies of P-I repeat				0	0
10481	MNV	2	AA	GG		Homozygous	3953	3978	99.37154349	0.499198535	36.52901353	Repeat region: hr1; 4 copies of P-I repeat				0	0
10561	SNV	1	A	G		Homozygous	3458	3467	99.74040958	0.447033898	37.14806246	Repeat region: hr1; 4 copies of P-I repeat				0	0
10585	Deletion	2	CG	-		Homozygous	1769	1842	96.0369164	0.498145204	37.33295647	Repeat region: hr1; 4 copies of P-I repeat				0	0
10591	Deletion	1	G	-		Homozygous	1771	1865	94.95978552	0.498412698	37.25183512	Repeat region: hr1; 4 copies of P-I repeat				0	0
10593	Deletion	5	CGGCC	-		Homozygous	1769	1899	93.15429173	0.499470339	37.29710463	Repeat region: hr1; 4 copies of P-I repeat				0	0
10599	Deletion	11	GGTTCGAATCG	-		Heterozygous	1766	1946	90.75025694	0.498939555	37.1553431	Repeat region: hr1; 4 copies of P-I repeat				0	0
10606	SNV	1	A	T		Heterozygous	23	1931	1.191092698	0.28125	37.86956522	Repeat region: hr1; 4 copies of P-I repeat				0	0
10640	SNV	1	A	G		Heterozygous	82	4420	1.85520362	0.447058824	35.15853659	Repeat region: hr1; 4 copies of P-I repeat				0	0
10713	SNV	1	A	G		Homozygous	5265	5291	99.50859951	0.452801615	37.2005698	Repeat region: hr1; 4 copies of P-I repeat				0	0
10729	SNV	1	C	T		Heterozygous	5204	5278	98.59795377	0.458559783	37.50980015	Repeat region: hr1; 4 copies of P-I repeat				0	0
10729	Deletion	1	C	-		Heterozygous	65	5278	1.231527094	0.405797101	35.10769231	Repeat region: hr1; 4 copies of P-I repeat				0	0
10761	Deletion	4	ATGT	-		Homozygous	4728	5134	92.09193611	0.481529608	37.30746659	Repeat region: hr1; 4 copies of P-I repeat				0	0
10871	SNV	1	C	A		Homozygous	4813	4815	99.95846314	0.474111492	37.38956991	CDS: SlnVgp011, Gene: SlnVgp011	NP_258279.1:c.72C>A			1	0
11051	SNV	1	T	C		Homozygous	4435	4441	99.86489529	0.486415778	37.47237881	CDS: SlnVgp011, Gene: SlnVgp011	NP_258279.1:c.252T>C			1	0
11108	SNV	1	A	G		Homozygous	4296	4301	99.88374797	0.454678976	37.16014898	CDS: SlnVgp011, Gene: SlnVgp011	NP_258279.1:c.309A>G			1	0
11129	SNV	1	G	A		Homozygous	4207	4208	99.97623574	0.436759319	37.04920371	CDS: SlnVgp011, Gene: SlnVgp011	NP_258279.1:c.330G>A			1	0
11561	SNV	1	G	A		Homozygous	3781	3782	99.97355896	0.446717412	37.33403861	CDS: SlnVgp011, Gene: SlnVgp011	NP_258279.1:c.762G>A			1	0
11702	SNV	1	A	G		Homozygous	3653	3661	99.78148047	0.494415488	37.04160964	CDS: SlnVgp011, Gene: SlnVgp011	NP_258279.1:c.903A>G			1	0
11720	SNV	1	T	C		Homozygous	3807	3814	99.81646565	0.490107271	37.57262937	CDS: SlnVgp011, Gene: SlnVgp011	NP_258279.1:c.921T>C			1	0
12485	Insertion	1	-	T		Homozygous	3788	4303	88.03160586	0.490525817	37.36325238					0	0
12489	Insertion	4	-	TTTG		Homozygous	3788	4235	89.44510035	0.490762672	37.4342661					0	0
12509	Insertion	2	-	CA		Homozygous	4314	4591	93.96645611	0.472824964	37.40588781					0	0
12581	SNV	1	C	T		Homozygous	4505	4509	99.91128853	0.492943749	37.20199778	CDS: SlnVgp013, Gene: SlnVgp013	NP_258281.1:c.66C>T			1	0
13151	SNV	1	A	G		Homozygous	5081	5088	99.86242138	0.462187769	37.37984649	CDS: SlnVgp013, Gene: SlnVgp013	NP_258281.1:c.636A>G			1	0
13346	SNV	1	C	T		Homozygous	5474	5475	99.98173516	0.472515181	37.36993058	CDS: SlnVgp013, Gene: SlnVgp013	NP_258281.1:c.831C>T			1	0
13358	SNV	1	A	G		Homozygous	5387	5398	99.79622082	0.463966162	37.16428439	CDS: SlnVgp013, Gene: SlnVgp013	NP_258281.1:c.843A>G			1	0
13375	SNV	1	C	A		Homozygous	5398	5398	100	0.451310256	37.41737681					0	0
13613	SNV	1	A	G		Homozygous	5262	5267	99.9050693	0.457089867	37.26795895	CDS: SlnVgp014, Gene: SlnVgp014	NP_258282.1:c.215A>G	NP_258282.1:p.Lys72Arg		1	1
13653	SNV	1	T	C		Homozygous	5422	5431	99.83428466	0.465638839	37.22648469	CDS: SlnVgp014, Gene: SlnVgp014	NP_258282.1:c.255T>C			1	0
13712	Insertion	1	-	T		Homozygous	5379	5576	96.46700143	0.494625407	37.41048522					0	0
13716	Insertion	1	-	T		Homozygous	5028	5460	92.08791209	0.483254428	37.39081146					0	0
14079	SNV	1	G	A		Homozygous	4777	4781	99.91633549	0.463326348	37.2593678	CDS: SlnVgp015, Gene: SlnVgp015	NP_258283.1:c.246C>T			1	0
14166	SNV	1	G	A		Homozygous	4600	4602	99.95654063	0.49852275	37.15543478	CDS: SlnVgp015, Gene: SlnVgp015	NP_258283.1:c.159C>T			1	0
14190	Deletion	3	TGC	-		Homozygous	4116	4400	93.54545455	0.484371536	36.82337507	CDS: SlnVgp015, Gene: SlnVgp015	NP_258283.1:c.133_135delGCA	NP_258283.1:p.Ala45del		1	1
14197	SNV	1	C	T		Homozygous	4450	4451	99.97753314	0.476277744	37.29640449	CDS: SlnVgp015, Gene: SlnVgp015	NP_258283.1:c.128G>A	NP_258283.1:p.Ser43Asn		1	1
14327	Deletion	1	T	-		Heterozygous	62	4735	1.309398099	0.457142857	37.35483871					0	0
14929	Insertion	3	-	CCT		Heterozygous	3679	4007	91.81432493	0.476945959	37.05753356	CDS: SlnVgp016, Gene: SlnVgp016	NP_258284.1:c.432_433insCCT	NP_258284.1:p.Pro145_Ser146insPro		1	1
14968	SNV	1	G	A		Homozygous	4188	4193	99.88075364	0.469127807	37.13013372	CDS: SlnVgp016, Gene: SlnVgp016	NP_258284.1:c.472G>A	NP_258284.1:p.Asp158Asn		1	1
15006	SNV	1	G	T		Homozygous	4190	4191	99.97613935	0.491319444	37.06062053	CDS: SlnVgp016, Gene: SlnVgp016	NP_258284.1:c.510G>T			1	0
15093	SNV	1	G	A		Homozygous	4254	4256	99.95300752	0.460411802	37.09144335	CDS: SlnVgp016, Gene: SlnVgp016	NP_258284.1:c.597G>A			1	0
15321	SNV	1	C	T		Homozygous	4275	4278	99.92987377	0.490775681	37.01614035	CDS: SlnVgp016, Gene: SlnVgp016	NP_258284.1:c.825C>T			1	0
15519	SNV	1	G	A		Homozygous	4424	4427	99.93223402	0.437294408	37.47943038	CDS: SlnVgp016, Gene: SlnVgp016	NP_258284.1:c.1023G>A			1	0
15576	SNV	1	T	C		Homozygous	4327	4337	99.76942587	0.423272573	37.25930206	CDS: SlnVgp016, Gene: SlnVgp016	NP_258284.1:c.1080T>C			1	0
15630	SNV	1	T	G		Homozygous	4293	4300	99.8372093	0.444705882	37.28791055	CDS: SlnVgp016, Gene: SlnVgp016	NP_258284.1:c.1134T>G			1	0
15895	SNV	1	C	T		Homozygous	4452	4454	99.95509654	0.46955261	37.21114106	CDS: SlnVgp016, Gene: SlnVgp016	NP_258284.1:c.1399C>T			1	0
16173	SNV	1	C	T		Homozygous	4935	4942	99.85835694	0.484231393	37.33515704	CDS: SlnVgp016, Gene: SlnVgp016	NP_258284.1:c.1677C>T			1	0
16588	SNV	1	T	C		Heterozygous	80	3762	2.126528442	0.407407407	35.275					0	0
16589	Insertion	1	-	C		Heterozygous	3298	3674	89.7659227	0.369098712	36.43147305					0	0
16623	Insertion	1	-	T		Heterozygous	673	5174	13.00734441	0.458092486	37.91084695					0	0
16624	Insertion	11	-	TATATATATAT		Heterozygous	158	5192	3.043143297	0.48502994	37.89930955					0	0
16624	Insertion	13	-	TATATATATATAT		Heterozygous	385	5228	7.364192808	0.414948454	37.8985015					0	0
16653	Insertion	1	-	A		Heterozygous	4171	4334	96.23904015	0.372183018	37.45049149					0	0
16709	SNV	1	C	T		Homozygous	4352	4353	99.97702734	0.482486865	37.35546875	CDS: SlnVgp017, Gene: SlnVgp017	NP_258285.1:c.21C>T			1	0
16750	SNV	1	C	G		Homozygous	4445	4451	99.86519883	0.487830688	36.9095613	CDS: SlnVgp017, Gene: SlnVgp017	NP_258285.1:c.62C>G	NP_258285.1:p.Ala21Gly		1	1
16849	SNV	1	C	T		Homozygous	4814	4814	100	0.476544622	37.33007894	CDS: SlnVgp017, Gene: SlnVgp017	NP_258285.1:c.161C>T	NP_258285.1:p.Thr54Met		1	1
16853	SNV	1	A	G		Homozygous	4824	4832	99.83443709	0.475493921	37.15402156	CDS: SlnVgp017, Gene: SlnVgp017	NP_258285.1:c.165A>G			1	0
17366	SNV	1	G	T		Homozygous	4557	4560	99.93421053	0.438939857	37.18147904	CDS: SlnVgp017, Gene: SlnVgp017	NP_258285.1:c.678G>T			1	0
17369	SNV	1	T	C		Homozygous	4557	4568	99.7591944	0.440984941	37.2764977	CDS: SlnVgp017, Gene: SlnVgp017	NP_258285.1:c.681T>C			1	0
17423	SNV	1	G	A		Homozygous	4485	4485	100	0.49937552	37.11727982	CDS: SlnVgp017, Gene: SlnVgp017	NP_258285.1:c.735G>A			1	0
17522	SNV	1	C	T		Homozygous	4703	4706	99.93625159	0.493081271	37.22262386	CDS: SlnVgp017, Gene: SlnVgp017	NP_258285.1:c.834C>T			1	0
17583	SNV	1	C	T		Homozygous	4451	4456	99.88779174	0.48123215	37.17726354	CDS: SlnVgp017, Gene: SlnVgp017	NP_258285.1:c.895C>T			1	0
17721	SNV	1	G	A		Homozygous	4713	4715	99.95758218	0.411719053	36.90897518	CDS: SlnVgp017, Gene: SlnVgp017	NP_258285.1:c.1033G>A	NP_258285.1:p.Ala345Thr		1	1
17742	Deletion	6	GGCGGC	-		Heterozygous	2828	4398	64.30195543	0.414522957	37.27989085	CDS: SlnVgp017, Gene: SlnVgp017	NP_258285.1:c.1054_1059delGGCGGC	NP_258285.1:p.Gly361_Gly362del		1	1
17753	SNV	1	C	A		Heterozygous	1116	4693	23.78009802	0.478849408	36.32616487	CDS: SlnVgp017, Gene: SlnVgp017	NP_258285.1:c.1065C>A			1	0
17759	SNV	1	C	A		Heterozygous	3707	4695	78.95633653	0.479094077	36.67574858	CDS: SlnVgp017, Gene: SlnVgp017	NP_258285.1:c.1071C>A			1	0
17759	SNV	1	C	T		Heterozygous	966	4695	20.57507987	0.491106719	36.39026915	CDS: SlnVgp017, Gene: SlnVgp017	NP_258285.1:c.1071C>T			1	0
17765	SNV	1	C	T		Heterozygous	3869	4721	81.95297606	0.483404457	37.14086327	CDS: SlnVgp017, Gene: SlnVgp017	NP_258285.1:c.1077C>T			1	0
17768	SNV	1	C	T		Heterozygous	630	4633	13.59810058	0.485451761	36.7952381	CDS: SlnVgp017, Gene: SlnVgp017	NP_258285.1:c.1080C>T			1	0
17770	SNV	1	G	C		Heterozygous	625	4672	13.37756849	0.486862442	36.8448	CDS: SlnVgp017, Gene: SlnVgp017	NP_258285.1:c.1082G>C	NP_258285.1:p.Gly361Ala		1	1
17776	SNV	1	C	T		Heterozygous	437	4675	9.347593583	0.495594714	36.27231121	CDS: SlnVgp017, Gene: SlnVgp017	NP_258285.1:c.1088C>T	NP_258285.1:p.Ala363Val		1	1
17899	SNV	1	A	G		Homozygous	4979	4991	99.75956722	0.459469284	37.47378992	CDS: SlnVgp018, Gene: SlnVgp018	NP_258286.1:c.81A>G			1	0
18028	SNV	1	G	A		Homozygous	5357	5359	99.9626796	0.481043061	37.28523427	CDS: SlnVgp018, Gene: SlnVgp018	NP_258286.1:c.210G>A			1	0
18281	SNV	1	G	A		Homozygous	5639	5640	99.9822695	0.474600412	37.38145061	CDS: SlnVgp018, Gene: SlnVgp018	NP_258286.1:c.463G>A	NP_258286.1:p.Ala155Thr		1	1
18769	SNV	1	C	A		Homozygous	5313	5316	99.94356659	0.478021031	37.43214756	CDS: SlnVgp020, Gene: SlnVgp020	NP_258288.1:c.40C>A	NP_258288.1:p.Leu14Met		1	1
18903	SNV	1	T	C		Homozygous	5825	5832	99.87997257	0.460415412	37.27450644	CDS: SlnVgp020, Gene: SlnVgp020	NP_258288.1:c.174T>C			1	0
18986	SNV	1	T	C		Homozygous	6104	6113	99.85277278	0.480432617	36.99361075	CDS: SlnVgp020, Gene: SlnVgp020	NP_258288.1:c.257T>C	NP_258288.1:p.Val86Ala		1	1
19000	SNV	1	C	T		Homozygous	5982	5983	99.98328598	0.48673604	36.99114009	CDS: SlnVgp020, Gene: SlnVgp020	NP_258288.1:c.271C>T	NP_258288.1:p.Pro91Ser		1	1
19008	Deletion	3	CAT	-		Homozygous	5546	5551	99.90992614	0.489590006	36.93243564	CDS: SlnVgp020, Gene: SlnVgp020	NP_258288.1:c.279_281delCAT	NP_258288.1:p.Ile94del		1	1
19050	SNV	1	C	T		Homozygous	5905	5906	99.98306807	0.476361999	37.4680779	CDS: SlnVgp020, Gene: SlnVgp020	NP_258288.1:c.321C>T			1	0
19161	SNV	1	T	C		Homozygous	6167	6171	99.93518068	0.456127733	37.2480947	CDS: SlnVgp020, Gene: SlnVgp020	NP_258288.1:c.432T>C			1	0
19206	Replacement	4	TGAG	C		Heterozygous	5756	6081	94.6554843	0.45571205	37.07832916	CDS: SlnVgp020, Gene: SlnVgp020	NP_258288.1:c.477_480delTGAGinsC	NP_258288.1:p.Glu160del		1	1
19206	SNV	1	T	C		Heterozygous	304	6005	5.06244796	0.373831776	36.70065789	CDS: SlnVgp020, Gene: SlnVgp020	NP_258288.1:c.477T>C			1	0
19209	SNV	1	G	C		Heterozygous	220	5992	3.671562083	0.381355932	36.183649	CDS: SlnVgp020, Gene: SlnVgp020	NP_258288.1:c.480G>C	NP_258288.1:p.Glu160Asp		1	1
19269	Insertion	3	-	TCA		Homozygous	5407	5976	90.47858099	0.464136432	37.50607238	CDS: SlnVgp020, Gene: SlnVgp020	NP_258288.1:c.539_540insTCA	NP_258288.1:p.His181_Gln182insHis		1	1
19380	SNV	1	A	G		Homozygous	5604	5609	99.91085755	0.494313499	37.29443255	CDS: SlnVgp020, Gene: SlnVgp020	NP_258288.1:c.651A>G			1	0
19398	SNV	1	C	T		Homozygous	5645	5646	99.98228835	0.478652053	37.31620903	CDS: SlnVgp020, Gene: SlnVgp020	NP_258288.1:c.669C>T			1	0
19455	SNV	1	T	C		Homozygous	5253	5261	99.84793765	0.478040245	37.27051209	CDS: SlnVgp020, Gene: SlnVgp020	NP_258288.1:c.726T>C			1	0
19515	SNV	1	T	C		Homozygous	5152	5165	99.74830591	0.437511143	37.10364907	CDS: SlnVgp020, Gene: SlnVgp020	NP_258288.1:c.786T>C			1	0
19590	SNV	1	C	A		Homozygous	5543	5550	99.87387387	0.401830963	37.34746527	CDS: SlnVgp020, Gene: SlnVgp020	NP_258288.1:c.861C>A			1	0
19685	Insertion	1	-	A		Heterozygous	5259	5622	93.54322305	0.4576706	37.44761361					0	0
20464	SNV	1	A	G		Homozygous	4397	4401	99.90911157	0.476919849	37.37934956	CDS: SlnVgp021, Gene: SlnVgp021	NP_258289.1:c.1212T>C			1	0
20470	SNV	1	G	A		Homozygous	4342	4343	99.97697444	0.472677015	36.85697835	CDS: SlnVgp021, Gene: SlnVgp021	NP_258289.1:c.1206C>T			1	0
20632	SNV	1	A	G		Homozygous	4433	4443	99.77492685	0.466694335	37.48680352	CDS: SlnVgp021, Gene: SlnVgp021	NP_258289.1:c.1044T>C			1	0
20914	SNV	1	T	C		Homozygous	4331	4341	99.76963833	0.460374185	37.2292773	CDS: SlnVgp021, Gene: SlnVgp021	NP_258289.1:c.762A>G			1	0
20917	SNV	1	C	T		Homozygous	4315	4324	99.79185939	0.456931217	37.56593279	CDS: SlnVgp021, Gene: SlnVgp021	NP_258289.1:c.759G>A			1	0
20926	SNV	1	G	A		Homozygous	4296	4299	99.93021633	0.459103463	37.33705773	CDS: SlnVgp021, Gene: SlnVgp021	NP_258289.1:c.750C>T			1	0
20936	SNV	1	C	T		Homozygous	4195	4197	99.95234691	0.434449551	36.3511323	CDS: SlnVgp021, Gene: SlnVgp021	NP_258289.1:c.740G>A	NP_258289.1:p.Arg247Lys		1	1
21043	SNV	1	G	A		Homozygous	4078	4082	99.90200882	0.467896023	37.10716037	CDS: SlnVgp021, Gene: SlnVgp021	NP_258289.1:c.633C>T			1	0
21157	SNV	1	A	G		Homozygous	4032	4039	99.82668977	0.459342165	37.3219246	CDS: SlnVgp021, Gene: SlnVgp021	NP_258289.1:c.519T>C			1	0
21310	SNV	1	G	A		Homozygous	3849	3849	100	0.392596201	36.19173811	CDS: SlnVgp021, Gene: SlnVgp021	NP_258289.1:c.366C>T			1	0
21648	SNV	1	G	A		Homozygous	5644	5648	99.92917847	0.495522388	37.39528703	CDS: SlnVgp021, Gene: SlnVgp021	NP_258289.1:c.28C>T			1	0
21692	Deletion	1	C	-		Homozygous	5723	5724	99.9825297	0.490482039	36.52559846	CDS: SlnVgp022, Gene: SlnVgp022	NP_258290.1:c.331delG	NP_258290.1:p.Glu111fs		1	1
21728	SNV	1	T	C		Homozygous	5878	5891	99.77932439	0.482166642	37.34416468	CDS: SlnVgp022, Gene: SlnVgp022	NP_258290.1:c.295A>G	NP_258290.1:p.Lys99Glu		1	1
21767	SNV	1	C	T		Homozygous	6168	6170	99.96758509	0.48021809	37.47470817	CDS: SlnVgp022, Gene: SlnVgp022	NP_258290.1:c.256G>A	NP_258290.1:p.Glu86Lys		1	1
21860	SNV	1	T	C		Homozygous	6679	6680	99.98502994	0.493473253	37.47222638	CDS: SlnVgp022, Gene: SlnVgp022	NP_258290.1:c.163A>G	NP_258290.1:p.Ile55Val		1	1
21884	Insertion	1	-	C		Heterozygous	5930	6428	92.25264468	0.495105917	37.13996627	CDS: SlnVgp022, Gene: SlnVgp022	NP_258290.1:c.139_140insG	NP_258290.1:p.Ala47fs		1	1
21885	SNV	1	T	C		Heterozygous	409	6410	6.380655226	0.472684086	36.05867971	CDS: SlnVgp022, Gene: SlnVgp022	NP_258290.1:c.138A>G			1	0
21886	Insertion	2	-	CA		Heterozygous	5994	6409	93.52473085	0.498624982	37.50216884	CDS: SlnVgp022, Gene: SlnVgp022	NP_258290.1:c.137_138insTG	NP_258290.1:p.Glu46fs		1	1
21887	SNV	1	C	G		Heterozygous	5994	6408	93.53932584	0.498046027	37.54550317	CDS: SlnVgp022, Gene: SlnVgp022	NP_258290.1:c.136G>C	NP_258290.1:p.Glu46Gln		1	1
21888	SNV	1	T	A		Heterozygous	280	6681	4.190989373	0.46366782	36.71785714	CDS: SlnVgp022, Gene: SlnVgp022	NP_258290.1:c.135A>T	NP_258290.1:p.Glu45Asp		1	1
21890	SNV	1	C	G		Heterozygous	282	6723	4.194556002	0.462328767	36.64539007	CDS: SlnVgp022, Gene: SlnVgp022	NP_258290.1:c.133G>C	NP_258290.1:p.Glu45Gln		1	1
21926	SNV	1	G	A		Homozygous	6748	6803	99.19153315	0.47408805	37.40604624	CDS: SlnVgp022, Gene: SlnVgp022	NP_258290.1:c.97C>T			1	0
21937	SNV	1	G	A		Homozygous	6882	6885	99.95642702	0.482259055	37.54097646	CDS: SlnVgp022, Gene: SlnVgp022	NP_258290.1:c.86C>T	NP_258290.1:p.Pro29Leu		1	1
21985	SNV	1	T	C		Homozygous	6776	6781	99.92626456	0.496461072	37.25103306	CDS: SlnVgp022, Gene: SlnVgp022	NP_258290.1:c.38A>G	NP_258290.1:p.Tyr13Cys		1	1
22245	SNV	1	C	T		Homozygous	5177	5179	99.96138251	0.450983806	37.35850879	CDS: SlnVgp023, Gene: SlnVgp023	NP_258291.1:c.2130G>A			1	0
22269	SNV	1	T	C		Homozygous	4985	4994	99.81978374	0.44055434	37.25977934	CDS: SlnVgp023, Gene: SlnVgp023	NP_258291.1:c.2106A>G			1	0
22284	SNV	1	A	G		Homozygous	5043	5046	99.94054697	0.422540315	37.50862582	CDS: SlnVgp023, Gene: SlnVgp023	NP_258291.1:c.2091T>C			1	0
22371	SNV	1	C	T		Homozygous	4599	4600	99.97826087	0.427655311	36.98651881	CDS: SlnVgp023, Gene: SlnVgp023	NP_258291.1:c.2004G>A			1	0
22398	SNV	1	A	C		Homozygous	4662	4669	99.85007496	0.479788069	37.42428142	CDS: SlnVgp023, Gene: SlnVgp023	NP_258291.1:c.1977T>G	NP_258291.1:p.Ile659Met		1	1
22617	SNV	1	C	T		Homozygous	4394	4394	100	0.44757302	37.38598088	CDS: SlnVgp023, Gene: SlnVgp023	NP_258291.1:c.1758G>A			1	0
22641	SNV	1	C	T		Homozygous	4391	4394	99.93172508	0.460130444	37.17763607	CDS: SlnVgp023, Gene: SlnVgp023	NP_258291.1:c.1734G>A			1	0
22872	SNV	1	G	A		Homozygous	4660	4666	99.8714102	0.432902973	36.82553648	CDS: SlnVgp023, Gene: SlnVgp023	NP_258291.1:c.1503C>T			1	0
22944	SNV	1	G	A		Homozygous	4688	4688	100	0.456177606	37.38246587	CDS: SlnVgp023, Gene: SlnVgp023	NP_258291.1:c.1431C>T			1	0
22964	SNV	1	T	C		Homozygous	4578	4593	99.67341607	0.487002757	37.44735692	CDS: SlnVgp023, Gene: SlnVgp023	NP_258291.1:c.1411A>G	NP_258291.1:p.Lys471Glu		1	1
22972	SNV	1	T	C		Homozygous	4587	4592	99.89111498	0.497537916	37.39502943	CDS: SlnVgp023, Gene: SlnVgp023	NP_258291.1:c.1403A>G	NP_258291.1:p.Lys468Arg		1	1
23370	SNV	1	T	C		Homozygous	3748	3751	99.92002133	0.488192891	37.55256137	CDS: SlnVgp023, Gene: SlnVgp023	NP_258291.1:c.1005A>G			1	0
23466	SNV	1	G	A		Homozygous	3286	3289	99.90878687	0.443191674	37.15946439	CDS: SlnVgp023, Gene: SlnVgp023	NP_258291.1:c.909C>T			1	0
23619	SNV	1	A	G		Homozygous	3465	3471	99.82713915	0.453708717	37.32150072	CDS: SlnVgp023, Gene: SlnVgp023	NP_258291.1:c.756T>C			1	0
23700	SNV	1	C	T		Homozygous	3633	3635	99.94497937	0.498083312	37.20974401	CDS: SlnVgp023, Gene: SlnVgp023	NP_258291.1:c.675G>A			1	0
24027	SNV	1	C	T		Homozygous	4553	4553	100	0.436066228	37.33274764	CDS: SlnVgp023, Gene: SlnVgp023	NP_258291.1:c.348G>A			1	0
24111	SNV	1	A	G		Homozygous	4763	4771	99.83232027	0.403831563	37.417384	CDS: SlnVgp023, Gene: SlnVgp023	NP_258291.1:c.264T>C			1	0
24184	SNV	1	G	A		Homozygous	4843	4847	99.91747473	0.478471575	37.27648152	CDS: SlnVgp023, Gene: SlnVgp023	NP_258291.1:c.191C>T	NP_258291.1:p.Ala64Val		1	1
24191	SNV	1	G	A		Homozygous	4844	4846	99.95872885	0.483955224	37.16907514	CDS: SlnVgp023, Gene: SlnVgp023	NP_258291.1:c.184C>T			1	0
24640	SNV	1	G	A		Homozygous	6062	6065	99.95053586	0.468365302	37.22533817	CDS: SlnVgp024, Gene: SlnVgp024	NP_258292.1:c.59G>A	NP_258292.1:p.Gly20Asp		1	1
24680	SNV	1	T	G		Homozygous	6106	6119	99.78754698	0.499503335	37.0890927	CDS: SlnVgp024, Gene: SlnVgp024	NP_258292.1:c.99T>G			1	0
24737	SNV	1	A	C		Homozygous	6125	6131	99.90213668	0.466865333	37.33877551	CDS: SlnVgp024, Gene: SlnVgp024	NP_258292.1:c.156A>C	NP_258292.1:p.Leu52Phe		1	1
24774	SNV	1	T	C		Homozygous	6235	6241	99.90386156	0.457464554	37.1627907	CDS: SlnVgp024, Gene: SlnVgp024	NP_258292.1:c.193T>C			1	0
24788	SNV	1	T	A		Homozygous	6259	6261	99.96805622	0.462576516	37.51685573	CDS: SlnVgp024, Gene: SlnVgp024	NP_258292.1:c.207T>A			1	0
25505	SNV	1	C	T		Homozygous	5125	5129	99.92201209	0.498098859	37.14087805	CDS: SlnVgp024, Gene: SlnVgp024	NP_258292.1:c.924C>T			1	0
25515	SNV	1	C	T		Homozygous	4990	4993	99.93991588	0.499551248	36.91523046	CDS: SlnVgp024, Gene: SlnVgp024	NP_258292.1:c.934C>T	NP_258292.1:p.Pro312Ser		1	1
25631	SNV	1	A	G		Homozygous	5021	5026	99.90051731	0.453488372	37.30312687	CDS: SlnVgp024, Gene: SlnVgp024	NP_258292.1:c.1050A>G	NP_258292.1:p.Ile350Met		1	1
25666	SNV	1	C	A		Heterozygous	243	5177	4.69383813	0.4	36.34979424	CDS: SlnVgp024, Gene: SlnVgp024	NP_258292.1:c.1085C>A	NP_258292.1:p.Ala362Asp		1	1
25667	Insertion	3	-	CGA		Heterozygous	4215	5049	83.4818776	0.433495454	37.33222618	CDS: SlnVgp024, Gene: SlnVgp024	NP_258292.1:c.1085_1086insCGA	NP_258292.1:p.Asp366_Lys367insAsp		1	1
25699	SNV	1	G	A		Homozygous	5191	5192	99.9807396	0.40635622	37.44885379	CDS: SlnVgp024, Gene: SlnVgp024	NP_258292.1:c.1118G>A	NP_258292.1:p.Gly373Glu		1	1
25800	Replacement	2	A	GT		Homozygous	4838	4843	99.89675821	0.460773481	37.64592807					0	0
25813	Deletion	1	T	-		Heterozygous	4887	5052	96.73396675	0.435507512	36.94556988	Repeat region: hr2; 6 copies of P-I repeat				0	0
25830	SNV	1	T	G		Homozygous	4951	4990	99.21843687	0.418554086	37.18178146	Repeat region: hr2; 6 copies of P-I repeat				0	0
25842	SNV	1	G	T		Homozygous	4877	4919	99.14616792	0.413945767	37.47877794	Repeat region: hr2; 6 copies of P-I repeat				0	0
25851	SNV	1	C	T		Homozygous	4889	4932	99.12814274	0.410825688	37.49682962	Repeat region: hr2; 6 copies of P-I repeat				0	0
25857	SNV	1	G	A		Homozygous	4863	4899	99.26515615	0.407632743	37.43306601	Repeat region: hr2; 6 copies of P-I repeat				0	0
25882	SNV	1	G	T		Homozygous	4805	4818	99.7301785	0.396265173	37.31092612	Repeat region: hr2; 6 copies of P-I repeat				0	0
25900	SNV	1	T	C		Homozygous	4613	4620	99.84848485	0.382352941	37.25883373	Repeat region: hr2; 6 copies of P-I repeat				0	0
25931	SNV	1	T	C		Homozygous	3945	3953	99.79762206	0.395464853	37.27579214	Repeat region: hr2; 6 copies of P-I repeat				0	0
25935	MNV	2	CT	TC		Homozygous	3750	3775	99.33774834	0.397939626	37.46493334	Repeat region: hr2; 6 copies of P-I repeat				0	0
25950	Deletion	1	T	-		Homozygous	3417	3741	91.33921411	0.415198528	37.09335675	Repeat region: hr2; 6 copies of P-I repeat				0	0
25973	SNV	1	A	G		Homozygous	3066	3072	99.8046875	0.470398593	37.3939987	Repeat region: hr2; 6 copies of P-I repeat				0	0
26000	SNV	1	T	G		Homozygous	2800	2804	99.85734665	0.494818653	37.39357143	Repeat region: hr2; 6 copies of P-I repeat				0	0
26032	Deletion	6	TTAGAG	-		Heterozygous	2071	2364	87.60575296	0.453621908	36.98849177	Repeat region: hr2; 6 copies of P-I repeat				0	0
26035	SNV	1	G	A		Heterozygous	193	2248	8.585409253	0.381188119	36.99481865	Repeat region: hr2; 6 copies of P-I repeat				0	0
26043	SNV	1	G	A		Heterozygous	30	2569	1.16776956	0.46875	35.23333333	Repeat region: hr2; 6 copies of P-I repeat				0	0
26050	SNV	1	A	G		Heterozygous	244	3010	8.106312292	0.474509804	36.91393443	Repeat region: hr2; 6 copies of P-I repeat				0	0
26067	SNV	1	C	T		Heterozygous	66	3413	1.933782596	0.420289855	36.27272727	Repeat region: hr2; 6 copies of P-I repeat				0	0
26078	MNV	2	CT	TG		Heterozygous	2835	3412	83.0890973	0.436874395	37.25888702	Repeat region: hr2; 6 copies of P-I repeat				0	0
26083	SNV	1	T	G		Heterozygous	3525	3582	98.40871022	0.445045045	37.47829787	Repeat region: hr2; 6 copies of P-I repeat				0	0
26120	SNV	1	G	A		Heterozygous	3316	4002	82.85857071	0.431086658	37.33353438	Repeat region: hr2; 6 copies of P-I repeat				0	0
26129	SNV	1	A	G		Homozygous	4087	4098	99.73157638	0.450542155	37.18326401	Repeat region: hr2; 6 copies of P-I repeat				0	0
26144	SNV	1	C	T		Heterozygous	3490	4021	86.79432977	0.452312516	37.3017192	Repeat region: hr2; 6 copies of P-I repeat				0	0
26155	MNV	2	TG	CT		Heterozygous	3419	3910	87.44245524	0.476771967	37.53773634	Repeat region: hr2; 6 copies of P-I repeat				0	0
26160	SNV	1	G	T		Heterozygous	3580	4017	89.12123475	0.48108657	37.37067039	Repeat region: hr2; 6 copies of P-I repeat				0	0
26235	MNV	2	TA	AT		Homozygous	4227	4252	99.41204139	0.451371037	37.46321321	Repeat region: hr2; 6 copies of P-I repeat				0	0
26341	SNV	1	C	T		Homozygous	4304	4310	99.86078886	0.419758147	37.25766729					0	0
26453	SNV	1	G	A		Homozygous	2779	2781	99.92808342	0.459935897	37.52896725					0	0
26467	Insertion	7	-	CGTGATA		Homozygous	2094	2111	99.19469446	0.492368077	37.60246964					0	0
26484	SNV	1	G	A		Homozygous	3054	3055	99.96726678	0.46432783	37.57956778					0	0
26563	Deletion	9	CATATGCGC	-		Heterozygous	2147	3227	66.53238302	0.280751941	36.89962463	CDS: SlnVgp025, Gene: SlnVgp025	NP_258293.1:c.171_179delGCGCATATG	NP_258293.1:p.Trp57_Ile59del		1	1
26571	SNV	1	C	T		Heterozygous	513	2653	19.33660008	0.329608939	36.84990253	CDS: SlnVgp025, Gene: SlnVgp025	NP_258293.1:c.171G>A	NP_258293.1:p.Trp57*		1	1
26590	SNV	1	C	G		Homozygous	4089	4101	99.70738844	0.461504327	37.44485204	CDS: SlnVgp025, Gene: SlnVgp025	NP_258293.1:c.152G>C	NP_258293.1:p.Arg51Pro		1	1
26711	SNV	1	G	A		Homozygous	4571	4572	99.97812773	0.483137098	37.367972	CDS: SlnVgp025, Gene: SlnVgp025	NP_258293.1:c.31C>T			1	0
26731	Insertion	11	-	GTTTTAGACAT		Heterozygous	1976	3960	49.8989899	0.477218225	37.56739971	CDS: SlnVgp025, Gene: SlnVgp025	NP_258293.1:c.11_12insATGTCTAAAAC	NP_258293.1:p.Ile5fs		1	1
26763	Insertion	1	-	T		Heterozygous	223	4236	5.264400378	0.462450593	37.61883407	Repeat region: hr3; 3 copies of P-II repeat				0	0
26763	Insertion	2	-	TT		Heterozygous	3680	4237	86.85390607	0.497611265	37.60434783	Repeat region: hr3; 3 copies of P-II repeat				0	0
26763	Insertion	3	-	TTT		Heterozygous	95	4242	2.239509665	0.485148515	37.73684206	Repeat region: hr3; 3 copies of P-II repeat				0	0
26803	SNV	1	A	G		Homozygous	4673	4683	99.78646167	0.443570058	36.81553606	Repeat region: hr3; 3 copies of P-II repeat				0	0
26812	SNV	1	T	C		Homozygous	4686	4714	99.40602461	0.445059138	36.91250534	Repeat region: hr3; 3 copies of P-II repeat				0	0
26815	SNV	1	G	A		Homozygous	4715	4744	99.38870152	0.444866199	37.25853659	Repeat region: hr3; 3 copies of P-II repeat				0	0
26858	Deletion	1	G	-		Homozygous	4687	4696	99.80834753	0.456953642	36.56987412	Repeat region: hr3; 3 copies of P-II repeat				0	0
26865	SNV	1	A	G		Homozygous	4629	4636	99.84900777	0.456868396	37.15964571	Repeat region: hr3; 3 copies of P-II repeat				0	0
26892	Deletion	2	TT	-		Homozygous	4410	4720	93.43220339	0.455698752	36.91519274	Repeat region: hr3; 3 copies of P-II repeat				0	0
26990	Deletion	1	T	-		Heterozygous	78	5132	1.519875292	0.458823529	36.70512821	Repeat region: hr3; 3 copies of P-II repeat				0	0
27118	MNV	2	GA	AG		Homozygous	4606	4607	99.9782939	0.467349305	37.26433175	Repeat region: hr3; 3 copies of P-II repeat				0	0
27125	SNV	1	A	G		Homozygous	4709	4712	99.93633277	0.465204236	37.24612444	Repeat region: hr3; 3 copies of P-II repeat				0	0
27360	SNV	1	C	A		Homozygous	4086	4088	99.95107632	0.461170329	37.41629956	CDS: SlnVgp026, Gene: SlnVgp026	NP_258294.1:c.204C>A			1	0
27370	SNV	1	G	A		Homozygous	4064	4066	99.95081161	0.463286713	37.35408465	CDS: SlnVgp026, Gene: SlnVgp026	NP_258294.1:c.214G>A	NP_258294.1:p.Glu72Lys		1	1
27373	SNV	1	C	T		Homozygous	4084	4085	99.9755202	0.462023939	36.93266405	CDS: SlnVgp026, Gene: SlnVgp026	NP_258294.1:c.217C>T	NP_258294.1:p.Pro73Ser		1	1
27636	SNV	1	G	A		Homozygous	3818	3819	99.97381513	0.437803693	37.37244631	CDS: SlnVgp026, Gene: SlnVgp026	NP_258294.1:c.480G>A			1	0
27835	SNV	1	A	G		Homozygous	4351	4366	99.6564361	0.497198589	37.35118364	CDS: SlnVgp026, Gene: SlnVgp026	NP_258294.1:c.679A>G	NP_258294.1:p.Lys227Glu		1	1
28032	SNV	1	C	T		Homozygous	5253	5286	99.37570942	0.479960578	37.63049686	CDS: SlnVgp026, Gene: SlnVgp026	NP_258294.1:c.876C>T			1	0
28491	SNV	1	G	A		Homozygous	4838	4841	99.93802933	0.492745536	37.31934684	CDS: SlnVgp027, Gene: SlnVgp027	NP_258295.1:c.486C>T			1	0
28542	SNV	1	C	T		Homozygous	4589	4721	97.20398221	0.485898942	37.41163652	CDS: SlnVgp027, Gene: SlnVgp027	NP_258295.1:c.435G>A			1	0
28809	SNV	1	A	G		Homozygous	4695	4699	99.91487551	0.492119779	37.27561235	CDS: SlnVgp027, Gene: SlnVgp027	NP_258295.1:c.168T>C			1	0
29057	Insertion	1	-	A		Heterozygous	77	4462	1.72568355	0.466666667	37.37662338	CDS: SlnVgp028, Gene: SlnVgp028	NP_258296.1:c.49_50insA	NP_258296.1:p.Asn20fs		1	1
29057	Deletion	1	A	-		Heterozygous	151	4617	3.270521984	0.380952381	36.72849099	CDS: SlnVgp028, Gene: SlnVgp028	NP_258296.1:c.50delA	NP_258296.1:p.Asn20fs		1	1
29218	SNV	1	C	T		Homozygous	5364	5370	99.88826816	0.422974325	37.28020134	CDS: SlnVgp028, Gene: SlnVgp028	NP_258296.1:c.211C>T			1	0
29318	SNV	1	G	A		Homozygous	5591	5593	99.96424102	0.412202853	37.40905026	CDS: SlnVgp029, Gene: SlnVgp029	NP_258297.1:c.402C>T			1	0
29416	SNV	1	C	A		Homozygous	4795	4811	99.66742881	0.392585551	36.87466111	CDS: SlnVgp029, Gene: SlnVgp029	NP_258297.1:c.304G>T	NP_258297.1:p.Val102Phe		1	1
29432	SNV	1	T	G		Homozygous	4828	4833	99.89654459	0.385400908	37.28645402	CDS: SlnVgp029, Gene: SlnVgp029	NP_258297.1:c.288A>C	NP_258297.1:p.Glu96Asp		1	1
29456	SNV	1	G	A		Homozygous	4772	4772	100	0.419250523	37.09702431	CDS: SlnVgp029, Gene: SlnVgp029	NP_258297.1:c.264C>T			1	0
29736	Insertion	1	-	A		Heterozygous	4624	5169	89.45637454	0.446084219	37.50389273					0	0
29745	SNV	1	T	C		Homozygous	5064	5075	99.78325123	0.443310048	37.16113744					0	0
30217	SNV	1	A	G		Homozygous	5414	5415	99.98153278	0.435888852	37.38843738	CDS: SlnVgp030, Gene: SlnVgp030	NP_258298.1:c.438T>C			1	0
30284	SNV	1	T	C		Homozygous	5243	5249	99.88569251	0.498788089	37.38031661	CDS: SlnVgp030, Gene: SlnVgp030	NP_258298.1:c.371A>G	NP_258298.1:p.Asn124Ser		1	1
30331	SNV	1	A	G		Homozygous	4900	4906	99.87770077	0.488172844	37.2322449	CDS: SlnVgp030, Gene: SlnVgp030	NP_258298.1:c.324T>C			1	0
30469	SNV	1	C	T		Homozygous	4929	4933	99.91891344	0.463309622	37.45283019	CDS: SlnVgp030, Gene: SlnVgp030	NP_258298.1:c.186G>A			1	0
30734	Insertion	8	-	GCGCGCGT		Heterozygous	112	6030	1.857379768	0.441666667	37.34709821	CDS: SlnVgp031, Gene: SlnVgp031	NP_258299.1:c.22_23insGCGCGCGT	NP_258299.1:p.Gln8fs		1	1
30735	Insertion	9	-	CGCGCGCGT		Heterozygous	2779	4483	61.98973901	0.439933444	37.41150945	CDS: SlnVgp031, Gene: SlnVgp031	NP_258299.1:c.23_24insCGCGCGCGT	NP_258299.1:p.Gln8delinsHisAlaArgVal		1	1
30735	Insertion	1	-	C		Heterozygous	134	4475	2.994413408	0.458333333	37.75381595	CDS: SlnVgp031, Gene: SlnVgp031	NP_258299.1:c.23_24insC	NP_258299.1:p.Gln8fs		1	1
30736	Insertion	1	-	C		Heterozygous	2775	4479	61.9557937	0.439666667	37.60432432	CDS: SlnVgp031, Gene: SlnVgp031	NP_258299.1:c.24_25insC	NP_258299.1:p.Ile9fs		1	1
30736	SNV	1	A	G		Heterozygous	1534	4475	34.27932961	0.448019802	37.12571731	CDS: SlnVgp031, Gene: SlnVgp031	NP_258299.1:c.25A>G	NP_258299.1:p.Ile9Val		1	1
30737	Insertion	2	-	AG		Heterozygous	2776	4479	61.97812012	0.439853382	37.55511527	CDS: SlnVgp031, Gene: SlnVgp031	NP_258299.1:c.25_26insAG	NP_258299.1:p.Ile9fs		1	1
30737	Insertion	1	-	G		Heterozygous	125	4474	2.793920429	0.447761194	37.272	CDS: SlnVgp031, Gene: SlnVgp031	NP_258299.1:c.25_26insG	NP_258299.1:p.Ile9fs		1	1
31005	SNV	1	C	T		Homozygous	5286	5288	99.96217852	0.494227504	37.39803254	CDS: SlnVgp031, Gene: SlnVgp031	NP_258299.1:c.294C>T			1	0
31086	SNV	1	C	T		Homozygous	4950	4952	99.95961228	0.486436612	37.01717172	CDS: SlnVgp031, Gene: SlnVgp031	NP_258299.1:c.375C>T			1	0
31119	SNV	1	C	T		Homozygous	4917	4919	99.95934133	0.481784387	37.36567012	CDS: SlnVgp031, Gene: SlnVgp031	NP_258299.1:c.408C>T			1	0
31222	SNV	1	G	T		Homozygous	4913	4915	99.95930824	0.476146789	37.18074496	CDS: SlnVgp032, Gene: SlnVgp032	NP_258300.1:c.93G>T			1	0
31552	SNV	1	A	C		Homozygous	3691	3698	99.81070849	0.490830362	37.1452181	CDS: SlnVgp032, Gene: SlnVgp032	NP_258300.1:c.423A>C			1	0
31564	SNV	1	A	G		Homozygous	3713	3719	99.83866631	0.483633596	37.43280366	CDS: SlnVgp032, Gene: SlnVgp032	NP_258300.1:c.435A>G			1	0
31646	SNV	1	T	G		Homozygous	3578	3586	99.77691021	0.494831699	37.28647289	CDS: SlnVgp032, Gene: SlnVgp032	NP_258300.1:c.517T>G	NP_258300.1:p.Ser173Ala		1	1
31852	SNV	1	T	G		Homozygous	3970	3973	99.92449031	0.479848269	37.29219144	CDS: SlnVgp032, Gene: SlnVgp032	NP_258300.1:c.723T>G			1	0
31885	SNV	1	G	T		Homozygous	3883	3886	99.92279979	0.476617398	37.19752768	CDS: SlnVgp032, Gene: SlnVgp032	NP_258300.1:c.756G>T			1	0
31939	SNV	1	G	A		Homozygous	3987	3988	99.97492477	0.460228598	37.43365939	CDS: SlnVgp032, Gene: SlnVgp032	NP_258300.1:c.810G>A			1	0
32104	SNV	1	C	T		Homozygous	4736	4737	99.97888959	0.488291747	37.3433277	CDS: SlnVgp032, Gene: SlnVgp032	NP_258300.1:c.975C>T			1	0
32206	Deletion	1	G	-		Heterozygous	64	5429	1.178854301	0.430769231	35.28125					0	0
32207	Insertion	1	-	A		Heterozygous	4753	5341	88.99082569	0.470798122	37.36755934					0	0
32207	Insertion	2	-	AA		Heterozygous	63	5412	1.164079823	0.457142857	37.19047611					0	0
32371	SNV	1	G	A		Heterozygous	404	4950	8.161616162	0.459330144	36.62871287	CDS: SlnVgp033, Gene: SlnVgp033	NP_258301.1:c.838C>T	NP_258301.1:p.Pro280Ser		1	1
32372	Insertion	3	-	AGA		Heterozygous	3984	4866	81.87422935	0.490913274	37.14123159	CDS: SlnVgp033, Gene: SlnVgp033	NP_258301.1:c.837_838insTCT	NP_258301.1:p.Ser279_Pro280insSer		1	1
32756	SNV	1	G	T		Homozygous	5390	5396	99.88880652	0.473102061	36.91892393	CDS: SlnVgp033, Gene: SlnVgp033	NP_258301.1:c.453C>A			1	0
33071	SNV	1	A	G		Homozygous	5379	5386	99.87003342	0.463719767	36.92600855	CDS: SlnVgp033, CDS: SlnVgp034, Gene: SlnVgp033, Gene: SlnVgp034	NP_258302.1:c.[433T>C]; NP_258301.1:c.[138T>C]	NP_258302.1:p.[*145Gln]		1	1
33128	Deletion	3	CGG	-		Heterozygous	4662	5247	88.85077187	0.491345397	37.13138267	CDS: SlnVgp033, CDS: SlnVgp034, Gene: SlnVgp033, Gene: SlnVgp034	NP_258302.1:c.[374_376delCCG]; NP_258301.1:c.[79_81delCCG]	NP_258302.1:p.[Ala125del]; NP_258301.1:p.[Pro27del]		1	1
33779	SNV	1	A	G		Homozygous	4439	4445	99.86501687	0.473749741	37.17075918	CDS: SlnVgp035, Gene: SlnVgp035	NP_258303.1:c.357T>C			1	0
34073	SNV	1	T	A		Homozygous	5039	5043	99.92068213	0.494299964	37.33617781	CDS: SlnVgp035, Gene: SlnVgp035	NP_258303.1:c.63A>T			1	0
34324	SNV	1	C	T		Homozygous	5690	5697	99.87712831	0.467039801	37.21001757	CDS: SlnVgp036, Gene: SlnVgp036	NP_258304.1:c.1150G>A	NP_258304.1:p.Ala384Thr		1	1
34337	SNV	1	C	T		Homozygous	5590	5630	99.28952043	0.49716803	37.39928444	CDS: SlnVgp036, Gene: SlnVgp036	NP_258304.1:c.1137G>A			1	0
34424	SNV	1	G	A		Homozygous	5874	5875	99.98297872	0.440113926	37.53370787	CDS: SlnVgp036, Gene: SlnVgp036	NP_258304.1:c.1050C>T			1	0
34469	SNV	1	G	A		Homozygous	5869	5872	99.94891008	0.404494382	37.55648322	CDS: SlnVgp036, Gene: SlnVgp036	NP_258304.1:c.1005C>T			1	0
34592	SNV	1	C	T		Homozygous	5832	5833	99.98285616	0.494651589	37.45113169	CDS: SlnVgp036, Gene: SlnVgp036	NP_258304.1:c.882G>A			1	0
34775	SNV	1	G	A		Homozygous	5144	5146	99.96113486	0.482657463	37.18098756	CDS: SlnVgp036, Gene: SlnVgp036	NP_258304.1:c.699C>T			1	0
34826	SNV	1	G	A		Homozygous	4812	4876	98.68744873	0.499529987	37.36866168	CDS: SlnVgp036, Gene: SlnVgp036	NP_258304.1:c.648C>T			1	0
34882	SNV	1	C	T		Homozygous	4884	4886	99.95906672	0.487877658	37.24979525	CDS: SlnVgp036, Gene: SlnVgp036	NP_258304.1:c.592G>A	NP_258304.1:p.Ala198Thr		1	1
34899	SNV	1	A	G		Homozygous	4953	4956	99.93946731	0.497630332	37.33737129	CDS: SlnVgp036, Gene: SlnVgp036	NP_258304.1:c.575T>C	NP_258304.1:p.Leu192Ser		1	1
34903	SNV	1	T	C		Homozygous	4960	4969	99.81887704	0.494271686	37.03870968	CDS: SlnVgp036, Gene: SlnVgp036	NP_258304.1:c.571A>G	NP_258304.1:p.Thr191Ala		1	1
34937	SNV	1	A	G		Homozygous	5156	5165	99.82575024	0.479825328	37.47362296	CDS: SlnVgp036, Gene: SlnVgp036	NP_258304.1:c.537T>C			1	0
35045	SNV	1	G	A		Homozygous	5185	5187	99.96144207	0.49947644	37.34040501	CDS: SlnVgp036, Gene: SlnVgp036	NP_258304.1:c.429C>T			1	0
35201	SNV	1	G	A		Homozygous	4474	4474	100	0.482553366	37.33370586	CDS: SlnVgp036, Gene: SlnVgp036	NP_258304.1:c.273C>T			1	0
35219	SNV	1	A	G		Homozygous	4438	4444	99.8649865	0.482765738	37.19085174	CDS: SlnVgp036, Gene: SlnVgp036	NP_258304.1:c.255T>C			1	0
35344	SNV	1	G	A		Homozygous	4302	4302	100	0.466609034	37.29335193	CDS: SlnVgp036, Gene: SlnVgp036	NP_258304.1:c.130C>T	NP_258304.1:p.Pro44Ser		1	1
35459	SNV	1	A	G		Homozygous	4216	4225	99.78698225	0.494802035	37.19070209	CDS: SlnVgp036, Gene: SlnVgp036	NP_258304.1:c.15T>C			1	0
35946	SNV	1	C	G		Homozygous	5236	5246	99.80937857	0.466666667	37.19404125	CDS: SlnVgp037, Gene: SlnVgp037	NP_258305.1:c.447C>G			1	0
35980	SNV	1	C	T		Homozygous	5278	5280	99.96212121	0.45000843	36.98635847	CDS: SlnVgp037, Gene: SlnVgp037	NP_258305.1:c.481C>T	NP_258305.1:p.Leu161Phe		1	1
35986	SNV	1	C	G		Homozygous	5244	5261	99.67686752	0.460590717	37.43630816	CDS: SlnVgp037, Gene: SlnVgp037	NP_258305.1:c.487C>G	NP_258305.1:p.Pro163Ala		1	1
36236	SNV	1	A	G		Homozygous	5431	5453	99.59655236	0.489703259	37.41760265	Repeat region: hr4; 2 copies of P-I repeat				0	0
36397	SNV	1	A	G		Homozygous	5110	5117	99.86320109	0.490100729	37.07064579	CDS: SlnVgp038, Gene: SlnVgp038	NP_258306.1:c.2670T>C			1	0
36466	SNV	1	G	A		Homozygous	4552	4552	100	0.451755266	37.02592267	CDS: SlnVgp038, Gene: SlnVgp038	NP_258306.1:c.2601C>T			1	0
36487	SNV	1	T	C		Homozygous	4385	4415	99.3204983	0.448420172	36.90604333	CDS: SlnVgp038, Gene: SlnVgp038	NP_258306.1:c.2580A>G			1	0
36541	SNV	1	A	G		Homozygous	4306	4310	99.90719258	0.466349275	37.03762192	CDS: SlnVgp038, Gene: SlnVgp038	NP_258306.1:c.2526T>C			1	0
36982	SNV	1	C	T		Homozygous	4962	4966	99.91945228	0.45644725	37.38069327	CDS: SlnVgp038, Gene: SlnVgp038	NP_258306.1:c.2085G>A			1	0
37051	SNV	1	C	T		Homozygous	4744	4748	99.915754	0.484028561	37.36424958	CDS: SlnVgp038, Gene: SlnVgp038	NP_258306.1:c.2016G>A			1	0
37073	SNV	1	G	A		Homozygous	4647	4652	99.89251935	0.497288923	37.19023026	CDS: SlnVgp038, Gene: SlnVgp038	NP_258306.1:c.1994C>T	NP_258306.1:p.Thr665Met		1	1
37280	SNV	1	C	T		Homozygous	4509	4543	99.25159586	0.445726056	37.17210024	CDS: SlnVgp038, Gene: SlnVgp038	NP_258306.1:c.1787G>A	NP_258306.1:p.Arg596Lys		1	1
37504	SNV	1	G	A		Homozygous	5257	5264	99.86702128	0.463402062	37.27620316	CDS: SlnVgp038, Gene: SlnVgp038	NP_258306.1:c.1563C>T			1	0
37669	SNV	1	G	A		Homozygous	5736	5739	99.94772608	0.423452769	37.41910739	CDS: SlnVgp038, Gene: SlnVgp038	NP_258306.1:c.1398C>T			1	0
37702	SNV	1	C	T		Homozygous	5687	5688	99.98241913	0.434768941	37.12308774	CDS: SlnVgp038, Gene: SlnVgp038	NP_258306.1:c.1365G>A			1	0
37748	SNV	1	C	T		Heterozygous	179	5578	3.209035497	0.370967742	36.51441833	CDS: SlnVgp038, Gene: SlnVgp038	NP_258306.1:c.1319G>A	NP_258306.1:p.Gly440Asp		1	1
37748	Deletion	3	CCG	-		Heterozygous	4429	5608	78.9764622	0.424211178	36.81701614	CDS: SlnVgp038, Gene: SlnVgp038	NP_258306.1:c.1317_1319delCGG	NP_258306.1:p.Gly440del		1	1
37750	SNV	1	G	A		Heterozygous	185	5498	3.364859949	0.380208333	36.51935467	CDS: SlnVgp038, Gene: SlnVgp038	NP_258306.1:c.1317C>T			1	0
37804	SNV	1	G	A		Homozygous	5457	5458	99.98167827	0.494457124	36.91552135	CDS: SlnVgp038, Gene: SlnVgp038	NP_258306.1:c.1263C>T			1	0
37821	SNV	1	G	A		Homozygous	5192	5199	99.86535872	0.465293405	37.02542373	CDS: SlnVgp038, Gene: SlnVgp038	NP_258306.1:c.1246C>T			1	0
38206	SNV	1	G	A		Homozygous	5031	5034	99.94040524	0.470380195	37.11826675	CDS: SlnVgp038, Gene: SlnVgp038	NP_258306.1:c.861C>T			1	0
38279	SNV	1	G	A		Homozygous	4965	4969	99.91950091	0.478810541	37.06968781	CDS: SlnVgp038, Gene: SlnVgp038	NP_258306.1:c.788C>T	NP_258306.1:p.Thr263Ile		1	1
38311	SNV	1	C	T		Homozygous	4889	4890	99.9795501	0.457923497	37.29494784	CDS: SlnVgp038, Gene: SlnVgp038	NP_258306.1:c.756G>A			1	0
38674	SNV	1	A	G		Homozygous	5347	5353	99.88791332	0.493023256	37.29324855	CDS: SlnVgp038, Gene: SlnVgp038	NP_258306.1:c.393T>C			1	0
38777	SNV	1	C	T		Homozygous	5674	5689	99.73633327	0.495778972	37.27211844	CDS: SlnVgp038, Gene: SlnVgp038	NP_258306.1:c.290G>A	NP_258306.1:p.Gly97Asp		1	1
38782	SNV	1	A	G		Heterozygous	158	5726	2.759343346	0.491017964	36.51265824	CDS: SlnVgp038, Gene: SlnVgp038	NP_258306.1:c.285T>C			1	0
38783	Deletion	3	TCG	-		Heterozygous	4649	5619	82.73714184	0.49483945	36.76933973	CDS: SlnVgp038, Gene: SlnVgp038	NP_258306.1:c.282_284delCGA	NP_258306.1:p.Asp96del		1	1
38785	SNV	1	G	A		Heterozygous	231	5568	4.148706897	0.471774194	35.92640878	CDS: SlnVgp038, Gene: SlnVgp038	NP_258306.1:c.282C>T			1	0
38795	SNV	1	T	C		Heterozygous	289	5608	5.153352354	0.45631068	36.5432526	CDS: SlnVgp038, Gene: SlnVgp038	NP_258306.1:c.272A>G	NP_258306.1:p.Asp91Gly		1	1
38974	SNV	1	C	T		Homozygous	5467	5469	99.96343024	0.453034082	37.48747028	CDS: SlnVgp038, Gene: SlnVgp038	NP_258306.1:c.93G>A			1	0
38994	SNV	1	A	G		Homozygous	5415	5422	99.87089635	0.468267294	37.2856879	CDS: SlnVgp038, Gene: SlnVgp038	NP_258306.1:c.73T>C			1	0
39095	SNV	1	G	A		Homozygous	5528	5530	99.96383363	0.416585047	37.48426194	CDS: SlnVgp039, Gene: SlnVgp039	NP_258307.1:c.31G>A	NP_258307.1:p.Ala11Thr		1	1
39637	SNV	1	A	C		Homozygous	5075	5080	99.9015748	0.419629898	37.40965517	CDS: SlnVgp039, Gene: SlnVgp039	NP_258307.1:c.573A>C			1	0
39866	SNV	1	G	T		Homozygous	4505	4509	99.91128853	0.484684309	36.66703663	CDS: SlnVgp039, Gene: SlnVgp039	NP_258307.1:c.802G>T	NP_258307.1:p.Ala268Ser		1	1
39985	SNV	1	A	G		Homozygous	4447	4487	99.10853577	0.445141066	37.38632786					0	0
40481	SNV	1	G	T		Homozygous	5536	5537	99.98193968	0.438548825	37.40516619	CDS: SlnVgp040, Gene: SlnVgp040	NP_258308.1:c.489G>T			1	0
40624	SNV	1	T	C		Homozygous	6067	6076	99.85187623	0.474122807	36.99917587	CDS: SlnVgp041, Gene: SlnVgp041	NP_258309.1:c.123A>G			1	0
40657	SNV	1	G	A		Homozygous	5861	5867	99.89773308	0.466016504	37.52226582	CDS: SlnVgp041, Gene: SlnVgp041	NP_258309.1:c.90C>T			1	0
40686	SNV	1	A	C		Homozygous	5773	5780	99.87889273	0.465747196	37.2371384	CDS: SlnVgp041, Gene: SlnVgp041	NP_258309.1:c.61T>G	NP_258309.1:p.Ser21Ala		1	1
40882	SNV	1	G	C		Homozygous	4896	4911	99.69456323	0.474906367	37.34375	CDS: SlnVgp042, Gene: SlnVgp042	NP_258310.1:c.1572C>G			1	0
41236	SNV	1	C	T		Homozygous	4310	4312	99.95361781	0.491623711	37.03062645	CDS: SlnVgp042, Gene: SlnVgp042	NP_258310.1:c.1218G>A			1	0
41278	Deletion	1	G	-		Heterozygous	44	4150	1.060240964	0.431818182	34.54545455	CDS: SlnVgp042, Gene: SlnVgp042	NP_258310.1:c.1176delC	NP_258310.1:p.Phe392fs		1	1
41278	SNV	1	G	A		Heterozygous	4103	4150	98.86746988	0.478942652	37.23300024	CDS: SlnVgp042, Gene: SlnVgp042	NP_258310.1:c.1176C>T			1	0
41350	SNV	1	C	T		Homozygous	4323	4323	100	0.447697857	36.8834143	CDS: SlnVgp042, Gene: SlnVgp042	NP_258310.1:c.1104G>A			1	0
41461	SNV	1	G	A		Homozygous	4291	4296	99.88361266	0.493395825	37.25774878	CDS: SlnVgp042, Gene: SlnVgp042	NP_258310.1:c.993C>T			1	0
41479	SNV	1	G	A		Homozygous	4225	4228	99.92904447	0.490988057	37.36307692	CDS: SlnVgp042, Gene: SlnVgp042	NP_258310.1:c.975C>T			1	0
41821	SNV	1	A	G		Homozygous	3936	3944	99.79716024	0.440713293	37.24339431	CDS: SlnVgp042, Gene: SlnVgp042	NP_258310.1:c.633T>C			1	0
41935	SNV	1	G	A		Homozygous	3842	3842	100	0.431796117	37.07079646	CDS: SlnVgp042, Gene: SlnVgp042	NP_258310.1:c.519C>T			1	0
42205	SNV	1	G	A		Homozygous	3953	3955	99.9494311	0.49859682	36.79939287	CDS: SlnVgp042, Gene: SlnVgp042	NP_258310.1:c.249C>T			1	0
42536	SNV	1	A	G		Homozygous	5573	5577	99.92827685	0.433395872	37.30809259	Repeat region: hr5; 2 copies of P-I repeat				0	0
42551	Deletion	1	A	-		Heterozygous	5676	5744	98.81615599	0.419830899	37.11381254	Repeat region: hr5; 2 copies of P-I repeat				0	0
42576	MNV	2	CA	GG		Homozygous	5580	5582	99.96417055	0.410401891	37.02302866	Repeat region: hr5; 2 copies of P-I repeat				0	0
42594	Insertion	1	-	A		Heterozygous	5420	5581	97.11521233	0.409112942	37.66273063	Repeat region: hr5; 2 copies of P-I repeat				0	0
42597	Insertion	4	-	CAAT		Heterozygous	4957	5408	91.66050296	0.403730018	37.45244133	Repeat region: hr5; 2 copies of P-I repeat				0	0
42782	SNV	1	A	G		Homozygous	5663	5673	99.82372642	0.490542442	37.0559774	Repeat region: hr5; 2 copies of P-I repeat				0	0
42817	SNV	1	T	C		Homozygous	5465	5483	99.67171257	0.470597844	37.38609332	Repeat region: hr5; 2 copies of P-I repeat				0	0
42819	Deletion	1	T	-		Homozygous	5422	5475	99.03196347	0.471576866	37.35724825	Repeat region: hr5; 2 copies of P-I repeat				0	0
42825	Deletion	3	CGC	-		Homozygous	3838	5198	73.8360908	0.497501784	37.28733982	Repeat region: hr5; 2 copies of P-I repeat				0	0
42831	SNV	1	A	C		Homozygous	3837	5077	75.57612763	0.497024518	37.7544957	Repeat region: hr5; 2 copies of P-I repeat				0	0
42833	Deletion	3	TTT	-		Heterozygous	3849	5024	76.61226115	0.49560883	37.63111844	Repeat region: hr5; 2 copies of P-I repeat				0	0
42841	Deletion	1	A	-		Heterozygous	3880	4888	79.37806874	0.493760301	37.38634021	Repeat region: hr5; 2 copies of P-I repeat				0	0
42844	Deletion	2	TC	-		Homozygous	3912	4768	82.04697987	0.490658571	37.59406953	Repeat region: hr5; 2 copies of P-I repeat				0	0
42847	Deletion	2	TC	-		Heterozygous	3926	4762	82.44435111	0.489990689	37.37331119	Repeat region: hr5; 2 copies of P-I repeat				0	0
42850	SNV	1	G	T		Homozygous	4020	4062	98.96602659	0.477428181	37.69527363	Repeat region: hr5; 2 copies of P-I repeat				0	0
42889	SNV	1	A	T		Homozygous	6385	6389	99.93739239	0.474111126	37.45105717	Repeat region: hr5; 2 copies of P-I repeat				0	0
43078	SNV	1	C	G		Homozygous	6355	6363	99.87427314	0.491587024	37.18206137	CDS: SlnVgp043, Gene: SlnVgp043	NP_258311.1:c.549G>C			1	0
43576	SNV	1	C	T		Homozygous	5588	5589	99.98210771	0.48443822	37.15408017	CDS: SlnVgp043, Gene: SlnVgp043	NP_258311.1:c.51G>A			1	0
43609	SNV	1	A	G		Homozygous	5596	5603	99.87506693	0.479782271	37.11401001	CDS: SlnVgp043, Gene: SlnVgp043	NP_258311.1:c.18T>C			1	0
43665	SNV	1	G	T		Homozygous	5695	5696	99.98244382	0.464312775	37.11273047					0	0
43726	SNV	1	A	G		Homozygous	5530	5538	99.85554352	0.467007509	37.1437613					0	0
43741	SNV	1	G	A		Homozygous	5729	5731	99.96510208	0.458155162	37.45924245					0	0
43836	SNV	1	T	C		Homozygous	5529	5532	99.94577007	0.497203133	37.38994393	CDS: SlnVgp044, Gene: SlnVgp044	NP_258312.1:c.561A>G			1	0
44326	SNV	1	C	T		Homozygous	4901	4902	99.97960016	0.469921375	37.33523771	CDS: SlnVgp044, Gene: SlnVgp044	NP_258312.1:c.71G>A	NP_258312.1:p.Arg24Gln		1	1
44904	Deletion	1	T	-		Homozygous	4685	4915	95.32044761	0.487804878	36.95005336					0	0
45125	SNV	1	A	G		Homozygous	4598	4602	99.91308127	0.491867529	37.31361462	CDS: SlnVgp046, Gene: SlnVgp046	NP_258314.1:c.1062T>C			1	0
45302	SNV	1	A	G		Homozygous	4971	4979	99.83932517	0.476207708	37.37457252	CDS: SlnVgp046, Gene: SlnVgp046	NP_258314.1:c.885T>C			1	0
45335	SNV	1	G	A		Homozygous	4970	4973	99.93967424	0.496660047	36.96861167	CDS: SlnVgp046, Gene: SlnVgp046	NP_258314.1:c.852C>T			1	0
45392	SNV	1	C	T		Homozygous	5175	5175	100	0.499830278	37.51806763	CDS: SlnVgp046, Gene: SlnVgp046	NP_258314.1:c.795G>A			1	0
45410	SNV	1	C	T		Homozygous	5175	5176	99.98068006	0.493220339	37.38086957	CDS: SlnVgp046, Gene: SlnVgp046	NP_258314.1:c.777G>A			1	0
45443	SNV	1	G	A		Homozygous	5225	5226	99.98086491	0.484524009	37.10411483	CDS: SlnVgp046, Gene: SlnVgp046	NP_258314.1:c.744C>T			1	0
45644	SNV	1	A	G		Homozygous	5082	5092	99.80361351	0.465713301	37.29752066	CDS: SlnVgp046, Gene: SlnVgp046	NP_258314.1:c.543T>C			1	0
45763	Deletion	9	TAATAGTAT	-		Heterozygous	2350	5073	46.32367435	0.431716418	37.18209288	CDS: SlnVgp046, Gene: SlnVgp046	NP_258314.1:c.416_424delATACTATTA	NP_258314.1:p.Asn139_Ile141del		1	1
45763	Deletion	3	TAA	-		Heterozygous	79	4264	1.85272045	0.411764706	36.84872465	CDS: SlnVgp046, Gene: SlnVgp046	NP_258314.1:c.422_424delTTA	NP_258314.1:p.Ile141del		1	1
45763	Deletion	12	TAATAGTATTAG	-		Heterozygous	99	5219	1.896915118	0.460869565	37.143281	CDS: SlnVgp046, Gene: SlnVgp046	NP_258314.1:c.413_424delCTAATACTATTA	NP_258314.1:p.Thr138_Ile141del		1	1
45765	SNV	1	A	G		Heterozygous	1604	4116	38.96987366	0.457274827	37.00064279	CDS: SlnVgp046, Gene: SlnVgp046	NP_258314.1:c.422T>C	NP_258314.1:p.Ile141Thr		1	1
45769	Deletion	3	TAT	-		Heterozygous	73	4614	1.582141309	0.423076923	37.2631244	CDS: SlnVgp046, Gene: SlnVgp046	NP_258314.1:c.416_418delATA	NP_258314.1:p.Asn139del		1	1
45771	SNV	1	T	C		Heterozygous	585	4452	13.14016173	0.471169687	36.41625032	CDS: SlnVgp046, Gene: SlnVgp046	NP_258314.1:c.416A>G	NP_258314.1:p.Asn139Ser		1	1
45771	SNV	1	T	G		Heterozygous	1416	4452	31.80592992	0.442420299	37.12307483	CDS: SlnVgp046, Gene: SlnVgp046	NP_258314.1:c.416A>C	NP_258314.1:p.Asn139Thr		1	1
45774	SNV	1	G	C		Heterozygous	72	4879	1.475712236	0.407894737	36.36323105	CDS: SlnVgp046, Gene: SlnVgp046	NP_258314.1:c.413C>G	NP_258314.1:p.Thr138Ser		1	1
45887	SNV	1	G	T		Homozygous	4436	4443	99.8424488	0.481713478	37.10437331	CDS: SlnVgp046, Gene: SlnVgp046	NP_258314.1:c.300C>A			1	0
45902	SNV	1	A	G		Heterozygous	115	4520	2.544247788	0.491666667	36.05217391	CDS: SlnVgp046, Gene: SlnVgp046	NP_258314.1:c.285T>C			1	0
45907	SNV	1	C	T		Heterozygous	229	4492	5.097951915	0.46090535	36.51965066	CDS: SlnVgp046, Gene: SlnVgp046	NP_258314.1:c.280G>A	NP_258314.1:p.Ala94Thr		1	1
45908	Insertion	3	-	GGT		Heterozygous	3657	4405	83.01929625	0.498880319	37.47151665	CDS: SlnVgp046, Gene: SlnVgp046	NP_258314.1:c.279_280insACC	NP_258314.1:p.Ala93_Ala94insThr		1	1
45910	SNV	1	C	T		Heterozygous	365	4453	8.196721312	0.471321696	35.97260274	CDS: SlnVgp046, Gene: SlnVgp046	NP_258314.1:c.277G>A	NP_258314.1:p.Ala93Thr		1	1
45974	SNV	1	C	T		Homozygous	4240	4244	99.90574929	0.482617145	37.375	CDS: SlnVgp046, Gene: SlnVgp046	NP_258314.1:c.213G>A			1	0
46314	SNV	1	C	T		Homozygous	5080	5082	99.96064542	0.492545168	37.21299213	CDS: SlnVgp047, Gene: SlnVgp047	NP_258315.1:c.105G>A			1	0
46825	Deletion	3	TAA	-		Heterozygous	3277	3820	85.78534031	0.424657534	36.5206658	CDS: SlnVgp049, Gene: SlnVgp049	NP_258317.1:c.360_362delTAA	NP_258317.1:p.Asn121del		1	1
46826	MNV	2	AA	GG		Heterozygous	200	3503	5.70939195	0.497584541	36.5623257	CDS: SlnVgp049, Gene: SlnVgp049	NP_258317.1:c.361_362delAAinsGG	NP_258317.1:p.Asn121Gly		1	1
46831	SNV	1	C	A		Homozygous	3649	3654	99.86316366	0.430769231	37.43354344	CDS: SlnVgp049, Gene: SlnVgp049	NP_258317.1:c.366C>A	NP_258317.1:p.Asp122Glu		1	1
47170	SNV	1	C	T		Homozygous	4067	4070	99.92628993	0.45426009	37.20481928	CDS: SlnVgp049, Gene: SlnVgp049	NP_258317.1:c.705C>T			1	0
47715	SNV	1	G	T		Homozygous	5668	5669	99.9823602	0.450309598	37.08221595	CDS: SlnVgp050, Gene: SlnVgp050	NP_258318.1:c.71G>T	NP_258318.1:p.Ser24Ile		1	1
47868	Deletion	2	GA	-		Homozygous	5638	5643	99.91139465	0.466215152	36.91663711					0	0
48006	SNV	1	C	T		Homozygous	6046	6050	99.9338843	0.492198999	37.5241482					0	0
48023	SNV	1	C	T		Homozygous	6002	6004	99.96668887	0.475817187	37.35071643					0	0
48146	SNV	1	T	C		Homozygous	5355	5364	99.83221477	0.481825726	37.41699346					0	0
48230	SNV	1	G	A		Homozygous	5643	5646	99.94686504	0.455448667	37.22452596	CDS: SlnVgp051, Gene: SlnVgp051	NP_258319.1:c.67G>A	NP_258319.1:p.Val23Ile		1	1
48331	SNV	1	A	C		Homozygous	5393	5401	99.85187928	0.431608907	37.17226034	CDS: SlnVgp051, Gene: SlnVgp051	NP_258319.1:c.168A>C			1	0
48643	SNV	1	G	A		Homozygous	5378	5431	99.02412079	0.441952507	37.39624396	CDS: SlnVgp051, Gene: SlnVgp051	NP_258319.1:c.480G>A			1	0
48684	SNV	1	G	A		Homozygous	5578	5580	99.96415771	0.472475621	37.45302976	CDS: SlnVgp051, Gene: SlnVgp051	NP_258319.1:c.521G>A			1	0
48689	SNV	1	C	A		Homozygous	5558	5559	99.98201115	0.482371542	37.42641238					0	0
48890	Deletion	6	CGCCGT	-		Heterozygous	3471	4764	72.85894207	0.465066667	37.09171696	CDS: SlnVgp052, Gene: SlnVgp052	NP_258320.1:c.344_349delACGGCG	NP_258320.1:p.Asp115_Gly116del		1	1
48895	SNV	1	T	C		Heterozygous	951	4382	21.70241899	0.445328032	36.9022082	CDS: SlnVgp052, Gene: SlnVgp052	NP_258320.1:c.344A>G	NP_258320.1:p.Asp115Gly		1	1
48897	SNV	1	G	T		Heterozygous	545	4481	12.16246374	0.378091873	36.19449541	CDS: SlnVgp052, Gene: SlnVgp052	NP_258320.1:c.342C>A			1	0
48903	SNV	1	G	T		Homozygous	4149	4157	99.80755352	0.499779054	36.83224873	CDS: SlnVgp052, Gene: SlnVgp052	NP_258320.1:c.336C>A			1	0
48944	SNV	1	G	A		Homozygous	4359	4361	99.95413896	0.434190942	37.0330351	CDS: SlnVgp052, Gene: SlnVgp052	NP_258320.1:c.295C>T	NP_258320.1:p.Leu99Phe		1	1
48947	SNV	1	A	C		Homozygous	4335	4338	99.93084371	0.438127805	37.26551326	CDS: SlnVgp052, Gene: SlnVgp052	NP_258320.1:c.292T>G	NP_258320.1:p.Ser98Ala		1	1
49008	SNV	1	T	C		Homozygous	4389	4399	99.77267561	0.440450872	37.16723627	CDS: SlnVgp052, Gene: SlnVgp052	NP_258320.1:c.231A>G			1	0
49056	SNV	1	C	T		Homozygous	4345	4375	99.31428571	0.469422911	37.32911392	CDS: SlnVgp052, Gene: SlnVgp052	NP_258320.1:c.183G>A			1	0
49199	SNV	1	T	C		Homozygous	4359	4363	99.90831996	0.448355332	37.29043359	CDS: SlnVgp052, Gene: SlnVgp052	NP_258320.1:c.40A>G	NP_258320.1:p.Ile14Val		1	1
49223	SNV	1	T	C		Homozygous	4393	4408	99.65970962	0.444906445	37.35670385	CDS: SlnVgp052, Gene: SlnVgp052	NP_258320.1:c.16A>G	NP_258320.1:p.Ser6Gly		1	1
49298	Deletion	1	C	-		Heterozygous	182	4906	3.709743172	0.443850267	36.01098901	CDS: SlnVgp053, Gene: SlnVgp053	NP_258321.1:c.214delG	NP_258321.1:p.Asp72fs		1	1
49302	SNV	1	T	A		Heterozygous	278	4910	5.66191446	0.419014085	36.41366906	CDS: SlnVgp053, Gene: SlnVgp053	NP_258321.1:c.210A>T			1	0
49303	Insertion	3	-	GTA		Heterozygous	4260	4855	87.7445932	0.491122995	37.51025039	CDS: SlnVgp053, Gene: SlnVgp053	NP_258321.1:c.209_210insTAC	NP_258321.1:p.Thr71_Asp72insThr		1	1
49392	SNV	1	C	T		Homozygous	4778	4779	99.97907512	0.490775602	37.33863541	CDS: SlnVgp053, Gene: SlnVgp053	NP_258321.1:c.120G>A			1	0
49422	SNV	1	C	T		Homozygous	4842	4844	99.95871181	0.492783124	37.26084263	CDS: SlnVgp053, Gene: SlnVgp053	NP_258321.1:c.90G>A			1	0
49963	SNV	1	A	C		Homozygous	4778	4781	99.93725162	0.435902327	37.33131017	CDS: SlnVgp054, Gene: SlnVgp054	NP_258322.1:c.406A>C	NP_258322.1:p.Asn136His		1	1
50049	SNV	1	A	C		Homozygous	4603	4607	99.9131756	0.462438058	37.29676298	CDS: SlnVgp054, Gene: SlnVgp054	NP_258322.1:c.492A>C			1	0
50053	SNV	1	A	C		Homozygous	4600	4606	99.86973513	0.468321748	37.46130435	CDS: SlnVgp054, Gene: SlnVgp054	NP_258322.1:c.496A>C	NP_258322.1:p.Met166Leu		1	1
50289	SNV	1	G	A		Homozygous	4023	4049	99.35786614	0.49178811	37.12975392	CDS: SlnVgp054, Gene: SlnVgp054	NP_258322.1:c.732G>A			1	0
50469	SNV	1	T	C		Homozygous	4041	4048	99.8270751	0.499321881	37.27666419	CDS: SlnVgp054, Gene: SlnVgp054	NP_258322.1:c.912T>C			1	0
50506	SNV	1	G	A		Homozygous	4372	4374	99.95427526	0.485183639	37.04734675	CDS: SlnVgp054, Gene: SlnVgp054	NP_258322.1:c.949G>A	NP_258322.1:p.Ala317Thr		1	1
50608	SNV	1	A	T		Homozygous	4521	4527	99.8674619	0.471155779	37.03671754					0	0
50643	SNV	1	C	T		Homozygous	4322	4352	99.31066176	0.469732124	37.41832485	CDS: SlnVgp055, Gene: SlnVgp055	NP_258323.1:c.24C>T			1	0
50685	SNV	1	C	T		Homozygous	4377	4380	99.93150685	0.487845419	37.38222527	CDS: SlnVgp055, Gene: SlnVgp055	NP_258323.1:c.66C>T			1	0
50893	SNV	1	G	A		Homozygous	4755	4756	99.97897393	0.470813397	37.28874869	CDS: SlnVgp055, Gene: SlnVgp055	NP_258323.1:c.274G>A	NP_258323.1:p.Val92Met		1	1
51282	SNV	1	G	T		Homozygous	5891	5900	99.84745763	0.497165025	37.40196911	CDS: SlnVgp055, Gene: SlnVgp055	NP_258323.1:c.663G>T			1	0
51498	SNV	1	C	T		Homozygous	6119	6119	100	0.463496219	37.39140382	CDS: SlnVgp055, Gene: SlnVgp055	NP_258323.1:c.879C>T			1	0
51507	SNV	1	C	T		Homozygous	6096	6155	99.04142973	0.451023392	37.3535105	CDS: SlnVgp055, Gene: SlnVgp055	NP_258323.1:c.888C>T			1	0
51653	SNV	1	T	C		Homozygous	5819	5829	99.82844399	0.465166461	36.88451624	CDS: SlnVgp055, Gene: SlnVgp055	NP_258323.1:c.1034T>C	NP_258323.1:p.Val345Ala		1	1
51711	SNV	1	C	T		Homozygous	5931	5936	99.91576819	0.470072551	37.57916034	CDS: SlnVgp055, Gene: SlnVgp055	NP_258323.1:c.1092C>T			1	0
52025	Deletion	1	T	-		Heterozygous	92	6274	1.466369143	0.489583333	36.56521739	CDS: SlnVgp056, Gene: SlnVgp056	NP_258324.1:c.21delA	NP_258324.1:p.Gly8fs		1	1
52427	SNV	1	C	T		Homozygous	5575	5575	100	0.424105704	37.41793722	CDS: SlnVgp057, Gene: SlnVgp057	NP_258325.1:c.234G>A			1	0
52577	SNV	1	A	G		Homozygous	5560	5567	99.87425903	0.49141056	37.16151079	CDS: SlnVgp057, Gene: SlnVgp057	NP_258325.1:c.84T>C			1	0
53065	SNV	1	G	A		Homozygous	4705	4705	100	0.444317097	37.36556854	CDS: SlnVgp059, Gene: SlnVgp059	NP_258327.1:c.1263C>T			1	0
53083	SNV	1	T	C		Homozygous	4655	4659	99.91414467	0.432122742	37.21783029	CDS: SlnVgp059, Gene: SlnVgp059	NP_258327.1:c.1245A>G			1	0
53147	SNV	1	C	T		Homozygous	4431	4434	99.932341	0.41202946	37.40487475	CDS: SlnVgp059, Gene: SlnVgp059	NP_258327.1:c.1181G>A	NP_258327.1:p.Arg394Lys		1	1
53302	SNV	1	C	T		Homozygous	4362	4363	99.97707999	0.451519537	37.17583677	CDS: SlnVgp059, Gene: SlnVgp059	NP_258327.1:c.1026G>A			1	0
53500	SNV	1	G	T		Homozygous	3812	3813	99.97377393	0.471090047	37.1770724	CDS: SlnVgp059, Gene: SlnVgp059	NP_258327.1:c.828C>A			1	0
53740	SNV	1	A	C		Homozygous	3598	3604	99.83351831	0.435312419	36.95191773	CDS: SlnVgp059, Gene: SlnVgp059	NP_258327.1:c.588T>G			1	0
53803	SNV	1	C	T		Homozygous	3805	3807	99.9474652	0.497954272	37.16557162	CDS: SlnVgp059, Gene: SlnVgp059	NP_258327.1:c.525G>A			1	0
54040	SNV	1	C	T		Homozygous	4583	4589	99.86925256	0.46062323	37.45974253	CDS: SlnVgp059, Gene: SlnVgp059	NP_258327.1:c.288G>A			1	0
54079	SNV	1	G	A		Homozygous	4599	4600	99.97826087	0.478969307	37.4148728	CDS: SlnVgp059, Gene: SlnVgp059	NP_258327.1:c.249C>T			1	0
54443	SNV	1	T	C		Homozygous	3814	3818	99.89523311	0.474256023	37.06292606	Repeat region: hr6; 3 copies of P-I and 17 of P-II repeat				0	0
54482	Deletion	1	A	-		Heterozygous	3570	3818	93.50445259	0.468466196	36.77843137	Repeat region: hr6; 3 copies of P-I and 17 of P-II repeat				0	0
54536	Insertion	3	-	TTG		Heterozygous	3541	3885	91.14543115	0.430722892	37.47717217	Repeat region: hr6; 3 copies of P-I and 17 of P-II repeat				0	0
54557	Insertion	3	-	TTT		Heterozygous	3406	3829	88.95272917	0.440804746	37.28165985	Repeat region: hr6; 3 copies of P-I and 17 of P-II repeat				0	0
54600	SNV	1	T	C		Homozygous	3820	3827	99.8170891	0.408382959	37.09502618	Repeat region: hr6; 3 copies of P-I and 17 of P-II repeat				0	0
54630	SNV	1	C	T		Homozygous	3834	3842	99.79177512	0.422296544	37.37584768	Repeat region: hr6; 3 copies of P-I and 17 of P-II repeat				0	0
54690	Deletion	1	C	-		Heterozygous	3755	3811	98.5305694	0.433851702	36.68362184	Repeat region: hr6; 3 copies of P-I and 17 of P-II repeat				0	0
54747	Insertion	1	-	T		Heterozygous	4337	4501	96.35636525	0.473926663	37.33917454	Repeat region: hr6; 3 copies of P-I and 17 of P-II repeat				0	0
54839	SNV	1	G	T		Heterozygous	3827	4024	95.10437376	0.4419652	37.37627384	Repeat region: hr6; 3 copies of P-I and 17 of P-II repeat				0	0
54842	SNV	1	C	A		Heterozygous	727	3985	18.2434128	0.478044739	37.55570839	Repeat region: hr6; 3 copies of P-I and 17 of P-II repeat				0	0
54842	SNV	1	C	T		Heterozygous	72	3985	1.806775408	0.428571429	37.33333333	Repeat region: hr6; 3 copies of P-I and 17 of P-II repeat				0	0
54849	SNV	1	C	A		Heterozygous	107	3814	2.805453592	0.418439716	37.00934579	Repeat region: hr6; 3 copies of P-I and 17 of P-II repeat				0	0
54865	SNV	1	A	G		Heterozygous	55	3540	1.553672316	0.346153846	37.76363636	Repeat region: hr6; 3 copies of P-I and 17 of P-II repeat				0	0
54867	SNV	1	G	A		Heterozygous	154	3413	4.512159391	0.425	37.02597403	Repeat region: hr6; 3 copies of P-I and 17 of P-II repeat				0	0
54877	SNV	1	G	A		Heterozygous	134	3212	4.171855542	0.458823529	37.17164179	Repeat region: hr6; 3 copies of P-I and 17 of P-II repeat				0	0
54881	SNV	1	A	T		Heterozygous	126	3101	4.063205418	0.454545455	36.8015873	Repeat region: hr6; 3 copies of P-I and 17 of P-II repeat				0	0
54894	SNV	1	T	C		Heterozygous	2071	2722	76.08376194	0.380593894	37.41767262	Repeat region: hr6; 3 copies of P-I and 17 of P-II repeat				0	0
54903	SNV	1	G	T		Heterozygous	152	2619	5.803741886	0.4	37.18421053	Repeat region: hr6; 3 copies of P-I and 17 of P-II repeat				0	0
54906	SNV	1	C	A		Heterozygous	165	2535	6.50887574	0.383333333	37.01212121	Repeat region: hr6; 3 copies of P-I and 17 of P-II repeat				0	0
54906	SNV	1	C	T		Heterozygous	35	2535	1.380670611	0.403508772	37.6	Repeat region: hr6; 3 copies of P-I and 17 of P-II repeat				0	0
54909	SNV	1	G	A		Heterozygous	2017	2397	84.14685023	0.358974359	37.55032226	Repeat region: hr6; 3 copies of P-I and 17 of P-II repeat				0	0
54913	SNV	1	A	C		Heterozygous	409	618	66.18122977	0.3	37.3202934	Repeat region: hr6; 3 copies of P-I and 17 of P-II repeat				0	0
54918	SNV	1	A	G		Heterozygous	16	689	2.322206096	0.464285714	37.25	Repeat region: hr6; 3 copies of P-I and 17 of P-II repeat				0	0
54926	SNV	1	T	C		Heterozygous	12	634	1.89274448	0.333333333	37.66666667	Repeat region: hr6; 3 copies of P-I and 17 of P-II repeat				0	0
54926	MNV	2	TG	CA		Heterozygous	8	660	1.212121212	0.428571429	37.9375	Repeat region: hr6; 3 copies of P-I and 17 of P-II repeat				0	0
54929	SNV	1	A	G		Heterozygous	126	601	20.96505824	0.162162162	37.50793651	Repeat region: hr6; 3 copies of P-I and 17 of P-II repeat				0	0
54931	SNV	1	G	A		Heterozygous	135	636	21.22641509	0.179012346	37.35555556	Repeat region: hr6; 3 copies of P-I and 17 of P-II repeat				0	0
54941	SNV	1	G	A		Heterozygous	13	697	1.865136298	0.277777778	37.38461538	Repeat region: hr6; 3 copies of P-I and 17 of P-II repeat				0	0
54958	SNV	1	T	C		Heterozygous	242	655	36.94656489	0.265682657	37.53719008	Repeat region: hr6; 3 copies of P-I and 17 of P-II repeat				0	0
54976	Replacement	4	TTGC	CA		Heterozygous	26	526	4.94296578	0.185185185	37.95049505	Repeat region: hr6; 3 copies of P-I and 17 of P-II repeat				0	0
54978	Deletion	1	G	-		Heterozygous	314	493	63.69168357	0.337182448	36.42993631	Repeat region: hr6; 3 copies of P-I and 17 of P-II repeat				0	0
54982	Deletion	2	GC	-		Heterozygous	28	494	5.668016194	0.24137931	37.92592593	Repeat region: hr6; 3 copies of P-I and 17 of P-II repeat				0	0
54985	Deletion	1	A	-		Heterozygous	50	434	11.52073733	0.464285714	36.58	Repeat region: hr6; 3 copies of P-I and 17 of P-II repeat				0	0
54985	Replacement	2	AA	T		Heterozygous	28	435	6.436781609	0.24137931	37.96428571	Repeat region: hr6; 3 copies of P-I and 17 of P-II repeat				0	0
54988	SNV	1	A	G		Heterozygous	28	422	6.63507109	0.24137931	37.75	Repeat region: hr6; 3 copies of P-I and 17 of P-II repeat				0	0
54990	SNV	1	A	C		Heterozygous	28	401	6.982543641	0.24137931	37.96428571	Repeat region: hr6; 3 copies of P-I and 17 of P-II repeat				0	0
54991	MNV	3	TTT	AAA		Heterozygous	316	398	79.39698492	0.364269142	37.49230663	Repeat region: hr6; 3 copies of P-I and 17 of P-II repeat				0	0
54992	SNV	1	T	A		Heterozygous	28	398	7.035175879	0.24137931	37.92960663	Repeat region: hr6; 3 copies of P-I and 17 of P-II repeat				0	0
54997	Deletion	7	TCAGACG	-		Heterozygous	28	1004	2.788844622	0.24137931	37.96306073	Repeat region: hr6; 3 copies of P-I and 17 of P-II repeat				0	0
55003	Deletion	1	G	-		Heterozygous	287	933	30.76098607	0.363171356	36.86622706	Repeat region: hr6; 3 copies of P-I and 17 of P-II repeat				0	0
55005	Deletion	1	G	-		Heterozygous	282	966	29.19254658	0.351706037	37.05319149	Repeat region: hr6; 3 copies of P-I and 17 of P-II repeat				0	0
55007	Deletion	5	ACATG	-		Heterozygous	282	1108	25.45126354	0.351706037	37.07801418	Repeat region: hr6; 3 copies of P-I and 17 of P-II repeat				0	0
55027	SNV	1	G	T		Homozygous	1039	1378	75.39912917	0.416370107	37.42444658	Repeat region: hr6; 3 copies of P-I and 17 of P-II repeat				0	0
55034	MNV	2	AA	TG		Homozygous	1145	1476	77.57452575	0.408541499	37.48864462	Repeat region: hr6; 3 copies of P-I and 17 of P-II repeat				0	0
55053	SNV	1	A	T		Homozygous	1537	1834	83.80588877	0.375524895	37.41509434	Repeat region: hr6; 3 copies of P-I and 17 of P-II repeat				0	0
55058	SNV	1	A	G		Homozygous	1603	1897	84.50184502	0.374641423	36.97629445	Repeat region: hr6; 3 copies of P-I and 17 of P-II repeat				0	0
55061	Deletion	1	C	-		Homozygous	1603	1884	85.08492569	0.374641423	37.25389894	Repeat region: hr6; 3 copies of P-I and 17 of P-II repeat				0	0
55066	MNV	2	AG	CA		Homozygous	1753	2005	87.43142145	0.371263765	37.3907587	Repeat region: hr6; 3 copies of P-I and 17 of P-II repeat				0	0
55078	MNV	2	TG	CA		Homozygous	1968	2147	91.66278528	0.367981439	37.43546275	Repeat region: hr6; 3 copies of P-I and 17 of P-II repeat				0	0
55087	SNV	1	G	C		Homozygous	2115	2141	98.7856142	0.365318417	37.26619385	Repeat region: hr6; 3 copies of P-I and 17 of P-II repeat				0	0
55089	Deletion	1	A	-		Homozygous	2116	2141	98.83232135	0.365004299	36.72967864	Repeat region: hr6; 3 copies of P-I and 17 of P-II repeat				0	0
55127	SNV	1	A	G		Heterozygous	175	2868	6.10181311	0.309782609	36.35428571	Repeat region: hr6; 3 copies of P-I and 17 of P-II repeat				0	0
55128	Insertion	3	-	AAG		Heterozygous	32	2788	1.147776184	0.382352941	36.38549654	Repeat region: hr6; 3 copies of P-I and 17 of P-II repeat				0	0
55128	Insertion	2	-	AG		Heterozygous	2507	2759	90.86625589	0.3951185	37.00418912	Repeat region: hr6; 3 copies of P-I and 17 of P-II repeat				0	0
55128	Insertion	1	-	G		Heterozygous	38	2758	1.377810007	0.333333333	35.78947368	Repeat region: hr6; 3 copies of P-I and 17 of P-II repeat				0	0
55131	SNV	1	A	G		Heterozygous	2822	2857	98.77493875	0.389618512	37.17363572	Repeat region: hr6; 3 copies of P-I and 17 of P-II repeat				0	0
55179	SNV	1	T	A		Homozygous	3345	3372	99.19928826	0.367320599	37.29267564	Repeat region: hr6; 3 copies of P-I and 17 of P-II repeat				0	0
55193	SNV	1	G	A		Homozygous	3467	3477	99.71239574	0.363254204	37.35188924	Repeat region: hr6; 3 copies of P-I and 17 of P-II repeat				0	0
55198	SNV	1	C	T		Homozygous	3492	3521	99.17637035	0.359960794	37.30355097	Repeat region: hr6; 3 copies of P-I and 17 of P-II repeat				0	0
55211	SNV	1	C	T		Homozygous	3521	3533	99.66034532	0.346153846	37.40982675	Repeat region: hr6; 3 copies of P-I and 17 of P-II repeat				0	0
55248	Replacement	5	GG	AAAAA		Heterozygous	110	3213	3.423591659	0.383458647	37.5746475	Repeat region: hr6; 3 copies of P-I and 17 of P-II repeat				0	0
55248	Replacement	6	GG	AAAAAA		Heterozygous	2698	3213	83.97136632	0.37667304	37.47375642	Repeat region: hr6; 3 copies of P-I and 17 of P-II repeat				0	0
55248	MNV	2	GG	AA		Heterozygous	352	3213	10.95549331	0.319587629	36.87169046	Repeat region: hr6; 3 copies of P-I and 17 of P-II repeat				0	0
55295	SNV	1	A	G		Heterozygous	166	4090	4.058679707	0.443037975	37.38554217	Repeat region: hr6; 3 copies of P-I and 17 of P-II repeat				0	0
55298	SNV	1	C	A		Heterozygous	3827	4022	95.15166584	0.41793381	37.41102691	Repeat region: hr6; 3 copies of P-I and 17 of P-II repeat				0	0
55301	SNV	1	G	T		Heterozygous	83	4066	2.041318249	0.4	36.96385542	Repeat region: hr6; 3 copies of P-I and 17 of P-II repeat				0	0
55305	SNV	1	T	C		Heterozygous	78	4129	1.889077258	0.421875	37.65384615	Repeat region: hr6; 3 copies of P-I and 17 of P-II repeat				0	0
55310	SNV	1	G	A		Heterozygous	227	4101	5.535235309	0.42394822	37.40528634	Repeat region: hr6; 3 copies of P-I and 17 of P-II repeat				0	0
55313	SNV	1	C	T		Heterozygous	79	4187	1.886792453	0.427480916	37.72151899	Repeat region: hr6; 3 copies of P-I and 17 of P-II repeat				0	0
55317	MNV	2	TT	CC		Heterozygous	78	4277	1.823708207	0.430769231	37.68589739	Repeat region: hr6; 3 copies of P-I and 17 of P-II repeat				0	0
55318	SNV	1	T	C		Heterozygous	153	4192	3.64980916	0.426966292	37.06538176	Repeat region: hr6; 3 copies of P-I and 17 of P-II repeat				0	0
55319	SNV	1	G	A		Heterozygous	3882	4150	93.54216867	0.423807421	37.39026231	Repeat region: hr6; 3 copies of P-I and 17 of P-II repeat				0	0
55321	SNV	1	G	A		Heterozygous	93	4315	2.155272306	0.433333333	37.53763441	Repeat region: hr6; 3 copies of P-I and 17 of P-II repeat				0	0
55330	SNV	1	T	C		Heterozygous	102	4433	2.300924882	0.452380952	37.6372549	Repeat region: hr6; 3 copies of P-I and 17 of P-II repeat				0	0
55333	SNV	1	G	A		Heterozygous	92	4423	2.080036175	0.44966443	37.85869565	Repeat region: hr6; 3 copies of P-I and 17 of P-II repeat				0	0
55337	SNV	1	A	T		Heterozygous	89	4430	2.009029345	0.433333333	37.66292135	Repeat region: hr6; 3 copies of P-I and 17 of P-II repeat				0	0
55343	SNV	1	T	G		Heterozygous	115	4550	2.527472528	0.448453608	37.66956522	Repeat region: hr6; 3 copies of P-I and 17 of P-II repeat				0	0
55351	SNV	1	G	A		Heterozygous	98	4565	2.146768894	0.445121951	37.81632653	Repeat region: hr6; 3 copies of P-I and 17 of P-II repeat				0	0
55362	SNV	1	T	C		Heterozygous	4229	4472	94.56618962	0.429822815	36.97186096	Repeat region: hr6; 3 copies of P-I and 17 of P-II repeat				0	0
55365	SNV	1	A	G		Heterozygous	311	4536	6.856261023	0.441687345	37	Repeat region: hr6; 3 copies of P-I and 17 of P-II repeat				0	0
55374	SNV	1	G	A		Heterozygous	119	4612	2.580225499	0.45320197	37.63865546	Repeat region: hr6; 3 copies of P-I and 17 of P-II repeat				0	0
55377	Deletion	1	C	-		Heterozygous	162	4518	3.585657371	0.427745665	35.7654321	Repeat region: hr6; 3 copies of P-I and 17 of P-II repeat				0	0
55383	SNV	1	G	A		Heterozygous	244	4536	5.379188713	0.446875	36.84836066	Repeat region: hr6; 3 copies of P-I and 17 of P-II repeat				0	0
55385	SNV	1	G	A		Heterozygous	85	4624	1.838235294	0.465277778	37.35294118	Repeat region: hr6; 3 copies of P-I and 17 of P-II repeat				0	0
55394	SNV	1	T	C		Heterozygous	128	4518	2.833111997	0.412587413	36.25	Repeat region: hr6; 3 copies of P-I and 17 of P-II repeat				0	0
55401	SNV	1	T	C		Heterozygous	83	4396	1.888080073	0.461538462	36.21686747	Repeat region: hr6; 3 copies of P-I and 17 of P-II repeat				0	0
55405	Deletion	1	G	-		Heterozygous	72	4299	1.674808095	0.454545455	35.61111111	Repeat region: hr6; 3 copies of P-I and 17 of P-II repeat				0	0
55412	SNV	1	T	A		Heterozygous	65	4175	1.556886228	0.414285714	36.96923077	Repeat region: hr6; 3 copies of P-I and 17 of P-II repeat				0	0
55420	SNV	1	T	C		Heterozygous	83	4018	2.065704331	0.471428571	37.21686747	Repeat region: hr6; 3 copies of P-I and 17 of P-II repeat				0	0
55457	SNV	1	G	A		Heterozygous	3174	3291	96.44484959	0.495690854	37.44108381	Repeat region: hr6; 3 copies of P-I and 17 of P-II repeat				0	0
55461	SNV	1	T	C		Heterozygous	52	3254	1.59803319	0.494505495	37.65384615	Repeat region: hr6; 3 copies of P-I and 17 of P-II repeat				0	0
55466	SNV	1	A	G		Heterozygous	2993	3104	96.42396907	0.493024636	36.94353491	Repeat region: hr6; 3 copies of P-I and 17 of P-II repeat				0	0
55469	SNV	1	C	T		Heterozygous	59	3082	1.914341337	0.475247525	37.71186441	Repeat region: hr6; 3 copies of P-I and 17 of P-II repeat				0	0
55473	MNV	2	TT	CC		Heterozygous	60	3023	1.984783328	0.470588235	37.75837322	Repeat region: hr6; 3 copies of P-I and 17 of P-II repeat				0	0
55474	SNV	1	T	C		Heterozygous	2830	2928	96.65300546	0.489281211	37.42721043	Repeat region: hr6; 3 copies of P-I and 17 of P-II repeat				0	0
55477	SNV	1	G	A		Heterozygous	73	3918	1.863195508	0.487394958	37.24657534	Repeat region: hr6; 3 copies of P-I and 17 of P-II repeat				0	0
55486	SNV	1	T	C		Heterozygous	1257	3764	33.39532412	0.429597701	37.05250597	Repeat region: hr6; 3 copies of P-I and 17 of P-II repeat				0	0
55492	MNV	2	TC	CT		Heterozygous	1372	3840	35.72916667	0.430038511	37.12219056	Repeat region: hr6; 3 copies of P-I and 17 of P-II repeat				0	0
55498	SNV	1	A	G		Heterozygous	1353	3701	36.55768711	0.413554634	36.72579453	Repeat region: hr6; 3 copies of P-I and 17 of P-II repeat				0	0
55506	SNV	1	T	C		Heterozygous	3652	3758	97.17935072	0.49525432	37.25164246	Repeat region: hr6; 3 copies of P-I and 17 of P-II repeat				0	0
55507	SNV	1	G	A		Heterozygous	82	3809	2.15279601	0.474820144	37.85365854	Repeat region: hr6; 3 copies of P-I and 17 of P-II repeat				0	0
55518	SNV	1	T	C		Heterozygous	1788	3611	49.5153697	0.457939273	37.34060403	Repeat region: hr6; 3 copies of P-I and 17 of P-II repeat				0	0
55521	SNV	1	A	G		Heterozygous	113	3749	3.014137103	0.469945355	37.69911504	Repeat region: hr6; 3 copies of P-I and 17 of P-II repeat				0	0
55524	MNV	2	TC	CT		Heterozygous	102	3711	2.748585287	0.469135803	37.35992768	Repeat region: hr6; 3 copies of P-I and 17 of P-II repeat				0	0
55530	SNV	1	A	G		Heterozygous	25	2123	1.177578898	0.259259259	36.76	Repeat region: hr6; 3 copies of P-I and 17 of P-II repeat				0	0
55533	Deletion	1	C	-		Heterozygous	24	2152	1.115241636	0.269230769	36.08333333	Repeat region: hr6; 3 copies of P-I and 17 of P-II repeat				0	0
55538	SNV	1	T	C		Heterozygous	2071	2193	94.43684451	0.498442368	37.22557884	Repeat region: hr6; 3 copies of P-I and 17 of P-II repeat				0	0
55538	MNV	2	TG	CA		Heterozygous	106	2213	4.789877994	0.493827161	37.56930968	Repeat region: hr6; 3 copies of P-I and 17 of P-II repeat				0	0
55541	SNV	1	G	A		Heterozygous	81	2221	3.647005853	0.455882353	37.92592593	Repeat region: hr6; 3 copies of P-I and 17 of P-II repeat				0	0
55550	SNV	1	C	T		Heterozygous	82	2275	3.604395604	0.456521739	37.7804878	Repeat region: hr6; 3 copies of P-I and 17 of P-II repeat				0	0
55557	SNV	1	C	T		Heterozygous	2151	2258	95.26129318	0.497636442	37.36541143	Repeat region: hr6; 3 copies of P-I and 17 of P-II repeat				0	0
55557	Deletion	3	CGC	-		Heterozygous	74	2283	3.241349102	0.46875	37.2972973	Repeat region: hr6; 3 copies of P-I and 17 of P-II repeat				0	0
55564	Deletion	1	A	-		Heterozygous	29	2290	1.266375546	0.35483871	36.82758621	Repeat region: hr6; 3 copies of P-I and 17 of P-II repeat				0	0
55564	Replacement	5	AAAAA	GGC		Heterozygous	74	2311	3.202077023	0.46875	37.67027027	Repeat region: hr6; 3 copies of P-I and 17 of P-II repeat				0	0
55570	Deletion	4	TTTC	-		Heterozygous	74	2295	3.224400872	0.46875	37.93243243	Repeat region: hr6; 3 copies of P-I and 17 of P-II repeat				0	0
55592	SNV	1	C	T		Heterozygous	85	2148	3.95716946	0.469798658	37.75294118	Repeat region: hr6; 3 copies of P-I and 17 of P-II repeat				0	0
55602	SNV	1	A	G		Heterozygous	1957	2050	95.46341463	0.495044833	37.43893715	Repeat region: hr6; 3 copies of P-I and 17 of P-II repeat				0	0
55626	SNV	1	C	T		Heterozygous	89	1746	5.097365407	0.464516129	37.37078652	Repeat region: hr6; 3 copies of P-I and 17 of P-II repeat				0	0
55629	Deletion	3	GAA	-		Heterozygous	3	109	2.752293578	0.5	37.33333333	Repeat region: hr6; 3 copies of P-I and 17 of P-II repeat				0	0
55638	SNV	1	C	T		Heterozygous	18	175	10.28571429	0.217391304	37.94444444					0	0
55638	Deletion	1	C	-		Heterozygous	4	175	2.285714286	0.4	38					0	0
55640	SNV	1	T	A		Heterozygous	6	175	3.428571429	0.142857143	38					0	0
55642	SNV	1	T	C		Heterozygous	19	175	10.85714286	0.208333333	37.94736842					0	0
55643	SNV	1	C	T		Heterozygous	96	174	55.17241379	0.493827161	37.60416667					0	0
55643	MNV	2	CA	AG		Heterozygous	5	174	2.873563218	0.375	37.8					0	0
55643	MNV	2	CA	TG		Heterozygous	3	174	1.724137931	0.4	37.66666667					0	0
55644	SNV	1	A	G		Heterozygous	31	174	17.81609195	0.210526316	37.64516129					0	0
55646	SNV	1	A	G		Heterozygous	112	180	62.22222222	0.472222222	37.64285714					0	0
55655	SNV	1	T	C		Heterozygous	2603	2644	98.44931921	0.493554953	37.20514791					0	0
55658	SNV	1	G	A		Heterozygous	28	2769	1.011195377	0.4	37.60714286					0	0
55667	MNV	2	AA	GG		Heterozygous	2781	2916	95.37037037	0.483467095	36.72617943					0	0
55668	SNV	1	A	G		Heterozygous	95	2906	3.269098417	0.42962963	37.42148463					0	0
55675	MNV	2	TG	CA		Heterozygous	3020	3114	96.98137444	0.491740413	37.51870861					0	0
55676	SNV	1	G	A		Heterozygous	32	3114	1.027617213	0.243902439	37.375					0	0
55678	SNV	1	G	A		Heterozygous	3014	3117	96.69554058	0.492016558	37.31154612					0	0
55734	Deletion	1	A	-		Heterozygous	4460	4538	98.28118114	0.492621359	37.40874439	CDS: SlnVgp061, Gene: SlnVgp061	NP_258329.1:c.205delT	NP_258329.1:p.*69fs		1	1
55850	SNV	1	C	T		Homozygous	5577	5603	99.53596288	0.490238278	37.49220011	CDS: SlnVgp061, Gene: SlnVgp061	NP_258329.1:c.89G>A	NP_258329.1:p.Arg30Gln		1	1
55870	Insertion	1	-	A		Heterozygous	5065	5507	91.97385146	0.487472303	37.54787759	CDS: SlnVgp061, Gene: SlnVgp061	NP_258329.1:c.69_70insT	NP_258329.1:p.Thr24fs		1	1
55913	SNV	1	G	A		Homozygous	5367	5368	99.98137109	0.490914938	37.52412894	CDS: SlnVgp061, Gene: SlnVgp061	NP_258329.1:c.26C>T	NP_258329.1:p.Ser9Leu		1	1
55943	SNV	1	A	G		Homozygous	4692	4697	99.89354907	0.497848457	37.44863598					0	0
55957	SNV	1	T	G		Homozygous	4247	4279	99.25216172	0.485912532	37.11160819					0	0
55961	Insertion	14	-	CAAAAGTCAAACAG		Homozygous	2944	2987	98.56042852	0.49734292	37.67155162					0	0
55965	SNV	1	G	A		Homozygous	4479	4482	99.9330656	0.488945914	37.64166109					0	0
56115	SNV	1	G	T		Homozygous	5054	5096	99.17582418	0.463755609	37.41195093	Repeat region: hr7; 2 copies of P-I repeat				0	0
56125	SNV	1	G	A		Homozygous	4998	5013	99.70077798	0.467659947	37.49139656	Repeat region: hr7; 2 copies of P-I repeat				0	0
56172	Insertion	6	-	TATATT		Heterozygous	3952	5109	77.35368957	0.449674961	37.48372132					0	0
56177	SNV	1	A	T		Heterozygous	569	5431	10.47689192	0.37394247	36.97012302					0	0
56184	Insertion	1	-	T		Heterozygous	393	5437	7.228250874	0.391625616	37.24427481					0	0
56187	Insertion	1	-	T		Heterozygous	324	5456	5.938416422	0.386227545	36.86111111					0	0
56275	SNV	1	A	T		Homozygous	5357	5419	98.85587747	0.490517928	37.46145231	CDS: SlnVgp062, Gene: SlnVgp062	NP_258330.1:c.1038T>A			1	0
56282	SNV	1	C	T		Homozygous	5428	5432	99.9263623	0.481831052	37.44030951	CDS: SlnVgp062, Gene: SlnVgp062	NP_258330.1:c.1031G>A	NP_258330.1:p.Arg344Lys		1	1
56458	SNV	1	C	T		Homozygous	5363	5367	99.92547047	0.493496066	37.45086705	CDS: SlnVgp062, Gene: SlnVgp062	NP_258330.1:c.855G>A			1	0
56588	SNV	1	T	C		Homozygous	5137	5142	99.90276157	0.490724837	37.33210045	CDS: SlnVgp062, Gene: SlnVgp062	NP_258330.1:c.725A>G	NP_258330.1:p.Gln242Arg		1	1
56593	SNV	1	G	A		Homozygous	5097	5121	99.53134153	0.49991333	37.08455954	CDS: SlnVgp062, Gene: SlnVgp062	NP_258330.1:c.720C>T			1	0
56647	SNV	1	T	A		Homozygous	5209	5210	99.98080614	0.488434915	37.42868113	CDS: SlnVgp062, Gene: SlnVgp062	NP_258330.1:c.666A>T	NP_258330.1:p.Lys222Asn		1	1
56749	SNV	1	G	T		Homozygous	5084	5085	99.98033432	0.456198061	37.36998426	CDS: SlnVgp062, Gene: SlnVgp062	NP_258330.1:c.564C>A			1	0
57011	SNV	1	A	G		Homozygous	5194	5203	99.82702287	0.492763494	37.18405853	CDS: SlnVgp062, Gene: SlnVgp062	NP_258330.1:c.302T>C	NP_258330.1:p.Phe101Ser		1	1
57019	SNV	1	G	T		Homozygous	5169	5169	100	0.495387769	37.50686787	CDS: SlnVgp062, Gene: SlnVgp062	NP_258330.1:c.294C>A			1	0
57064	SNV	1	T	C		Homozygous	5014	5025	99.78109453	0.496208782	37.41164739	CDS: SlnVgp062, Gene: SlnVgp062	NP_258330.1:c.249A>G			1	0
57082	SNV	1	G	T		Homozygous	4989	4992	99.93990385	0.494507442	37.46141511	CDS: SlnVgp062, Gene: SlnVgp062	NP_258330.1:c.231C>A			1	0
57189	SNV	1	C	T		Homozygous	4465	4469	99.91049452	0.456464911	37.47413214	CDS: SlnVgp062, Gene: SlnVgp062	NP_258330.1:c.124G>A	NP_258330.1:p.Gly42Ser		1	1
57191	MNV	2	TT	CC		Homozygous	4458	4469	99.75385992	0.456285254	37.13258555	CDS: SlnVgp062, Gene: SlnVgp062	NP_258330.1:c.121_122delAAinsGG	NP_258330.1:p.Asn41Gly		1	1
57280	SNV	1	G	T		Homozygous	4518	4519	99.97787121	0.451806027	37.27534307	CDS: SlnVgp062, Gene: SlnVgp062	NP_258330.1:c.33C>A			1	0
57339	SNV	1	A	C		Homozygous	4561	4565	99.91237678	0.470045178	37.13922385					0	0
57587	SNV	1	A	G		Homozygous	4293	4299	99.86043266	0.494821872	37.39692523	CDS: SlnVgp063, Gene: SlnVgp063	NP_258331.1:c.123A>G			1	0
57761	SNV	1	G	A		Homozygous	4258	4260	99.95305164	0.49524011	37.27172381	CDS: SlnVgp063, Gene: SlnVgp063	NP_258331.1:c.297G>A			1	0
58301	SNV	1	A	G		Homozygous	4297	4306	99.79098932	0.499060347	37.15266465	CDS: SlnVgp063, Gene: SlnVgp063	NP_258331.1:c.837A>G			1	0
58532	SNV	1	C	T		Homozygous	5496	5498	99.96362314	0.459964839	37.52237991					0	0
58707	SNV	1	A	T		Heterozygous	433	5130	8.440545809	0.489035088	36.49980499	CDS: SlnVgp064, Gene: SlnVgp064	NP_258332.1:c.248T>A	NP_258332.1:p.Val83Asp		1	1
58708	Deletion	6	CGTCGC	-		Heterozygous	4070	5379	75.66462168	0.446717818	37.155326	CDS: SlnVgp064, Gene: SlnVgp064	NP_258332.1:c.242_247delGCGACG	NP_258332.1:p.Gly81_Asp82del		1	1
58713	SNV	1	C	A		Heterozygous	603	4982	12.10357286	0.498432602	36.44770305	CDS: SlnVgp064, Gene: SlnVgp064	NP_258332.1:c.242G>T	NP_258332.1:p.Gly81Val		1	1
58714	SNV	1	C	A		Heterozygous	395	5167	7.644668086	0.463768116	36.40506285	CDS: SlnVgp064, Gene: SlnVgp064	NP_258332.1:c.241G>T	NP_258332.1:p.Gly81Cys		1	1
58779	SNV	1	G	A		Homozygous	5400	5402	99.96297668	0.478083754	37.13388889	CDS: SlnVgp064, Gene: SlnVgp064	NP_258332.1:c.176C>T	NP_258332.1:p.Ala59Val		1	1
58799	SNV	1	G	A		Homozygous	5446	5447	99.98164127	0.470053563	37.27965479	CDS: SlnVgp064, Gene: SlnVgp064	NP_258332.1:c.156C>T			1	0
59234	MNV	2	TC	CA		Homozygous	4617	4628	99.76231634	0.497046081	37.46859433	CDS: SlnVgp065, Gene: SlnVgp065	NP_258333.1:c.594_595delGAinsTG	NP_258333.1:p.Ile199Val		1	1
59249	SNV	1	T	G		Homozygous	4739	4750	99.76842105	0.497711671	37.19983119	CDS: SlnVgp065, Gene: SlnVgp065	NP_258333.1:c.580A>C			1	0
59268	SNV	1	G	A		Homozygous	4767	4768	99.97902685	0.495254366	37.33249423	CDS: SlnVgp065, Gene: SlnVgp065	NP_258333.1:c.561C>T			1	0
59351	SNV	1	T	G		Homozygous	4797	4805	99.83350676	0.465239629	37.27267042	CDS: SlnVgp065, Gene: SlnVgp065	NP_258333.1:c.478A>C	NP_258333.1:p.Ser160Arg		1	1
59419	SNV	1	C	T		Homozygous	4837	4845	99.83488132	0.430482291	37.38350217	CDS: SlnVgp065, Gene: SlnVgp065	NP_258333.1:c.410G>A	NP_258333.1:p.Ser137Asn		1	1
59425	SNV	1	G	A		Homozygous	4785	4790	99.89561587	0.422995982	37.01149425	CDS: SlnVgp065, Gene: SlnVgp065	NP_258333.1:c.404C>T	NP_258333.1:p.Ser135Phe		1	1
59608	SNV	1	T	C		Homozygous	4615	4620	99.89177489	0.488015717	37.26977248	CDS: SlnVgp065, Gene: SlnVgp065	NP_258333.1:c.221A>G	NP_258333.1:p.Asp74Gly		1	1
59768	SNV	1	G	T		Homozygous	4043	4064	99.48326772	0.480045096	37.44645066	CDS: SlnVgp065, Gene: SlnVgp065	NP_258333.1:c.61C>A	NP_258333.1:p.Gln21Lys		1	1
60130	SNV	1	C	T		Homozygous	4702	4703	99.97873698	0.423656745	37.09974479	CDS: SlnVgp066, Gene: SlnVgp066	NP_258334.1:c.57G>A			1	0
60136	SNV	1	A	C		Homozygous	4641	4647	99.87088444	0.442379182	37.19176902	CDS: SlnVgp066, Gene: SlnVgp066	NP_258334.1:c.51T>G			1	0
60238	SNV	1	C	T		Homozygous	4534	4540	99.86784141	0.450678914	37.27878253	CDS: SlnVgp067, Gene: SlnVgp067	NP_258335.1:c.48C>T			1	0
60241	SNV	1	T	C		Homozygous	4472	4487	99.66570091	0.45067855	37.5	CDS: SlnVgp067, Gene: SlnVgp067	NP_258335.1:c.51T>C			1	0
60252	Deletion	9	GCGGCGGCG	-		Heterozygous	3380	5294	63.84586324	0.445786366	37.16125071	CDS: SlnVgp067, Gene: SlnVgp067	NP_258335.1:c.62_70delGCGGCGGCG	NP_258335.1:p.Gly24_Gly26del		1	1
60565	SNV	1	A	G		Homozygous	5916	5925	99.84810127	0.488049572	37.40027045	CDS: SlnVgp067, Gene: SlnVgp067	NP_258335.1:c.375A>G			1	0
60601	SNV	1	C	T		Homozygous	5809	5810	99.9827883	0.485218703	37.4057497	CDS: SlnVgp067, Gene: SlnVgp067	NP_258335.1:c.411C>T			1	0
60994	SNV	1	A	G		Homozygous	5473	5484	99.79941648	0.497177875	37.38571168	CDS: SlnVgp067, Gene: SlnVgp067	NP_258335.1:c.804A>G			1	0
61033	SNV	1	A	C		Homozygous	5322	5326	99.92489673	0.49602649	36.82788425	CDS: SlnVgp067, Gene: SlnVgp067	NP_258335.1:c.843A>C			1	0
61066	SNV	1	G	A		Homozygous	5481	5483	99.96352362	0.49807877	37.62506842	CDS: SlnVgp067, Gene: SlnVgp067	NP_258335.1:c.876G>A			1	0
61192	SNV	1	T	C		Homozygous	5695	5701	99.89475531	0.468653964	37.41738367	CDS: SlnVgp067, Gene: SlnVgp067	NP_258335.1:c.1002T>C			1	0
61220	SNV	1	T	C		Homozygous	5705	5717	99.7900997	0.449677815	37.28150745	CDS: SlnVgp067, Gene: SlnVgp067	NP_258335.1:c.1030T>C			1	0
61241	SNV	1	A	G		Homozygous	5843	5849	99.89741836	0.467175116	37.37771693	CDS: SlnVgp067, Gene: SlnVgp067	NP_258335.1:c.1051A>G	NP_258335.1:p.Asn351Asp		1	1
61317	Deletion	2	TT	-		Heterozygous	5186	5658	91.65782962	0.459690964	37.1265188					0	0
61324	Insertion	1	-	A		Heterozygous	123	5678	2.166255724	0.380952381	35.84552846					0	0
61339	Deletion	1	A	-		Heterozygous	5274	5487	96.11809732	0.454786793	37.31095942					0	0
61378	Deletion	15	ATTTCAAGAGTATAT	-		Homozygous	3254	4637	70.17468191	0.452601969	37.45226765					0	0
61404	SNV	1	A	C		Homozygous	4576	4577	99.97815163	0.462394999	37.47749126					0	0
61417	SNV	1	A	G		Homozygous	4809	4830	99.56521739	0.459359378	37.24703681					0	0
61422	SNV	1	C	G		Homozygous	4950	4972	99.55752212	0.462145676	36.98626263					0	0
61452	Deletion	2	AT	-		Homozygous	5134	5385	95.33890436	0.46559322	37.19516703					0	0
61492	SNV	1	T	C		Homozygous	5397	5415	99.66759003	0.475625401	37.27367056					0	0
61509	SNV	1	G	A		Homozygous	5365	5389	99.55464836	0.484765436	36.88984157					0	0
61523	SNV	1	C	T		Homozygous	5438	5440	99.96323529	0.497939125	37.32603898					0	0
61680	SNV	1	G	A		Homozygous	5115	5121	99.88283538	0.43431167	37.23225806	CDS: SlnVgp068, Gene: SlnVgp068	NP_258336.1:c.2233C>T			1	0
61767	SNV	1	C	T		Homozygous	4879	4879	100	0.466087599	37.22955524	CDS: SlnVgp068, Gene: SlnVgp068	NP_258336.1:c.2146G>A	NP_258336.1:p.Val716Ile		1	1
61961	SNV	1	A	G		Homozygous	4086	4094	99.80459209	0.477896169	37.13534019	CDS: SlnVgp068, Gene: SlnVgp068	NP_258336.1:c.1952T>C	NP_258336.1:p.Val651Ala		1	1
62539	SNV	1	C	T		Homozygous	4805	4809	99.91682262	0.474191719	37.49656608	CDS: SlnVgp068, Gene: SlnVgp068	NP_258336.1:c.1374G>A			1	0
62692	SNV	1	A	G		Homozygous	4646	4653	99.84955942	0.479191439	37.37989669	CDS: SlnVgp068, Gene: SlnVgp068	NP_258336.1:c.1221T>C			1	0
62695	SNV	1	C	T		Homozygous	4646	4648	99.95697074	0.48543112	37.3097288	CDS: SlnVgp068, Gene: SlnVgp068	NP_258336.1:c.1218G>A	NP_258336.1:p.Met406Ile		1	1
62857	SNV	1	C	T		Homozygous	4505	4508	99.93345164	0.462552301	36.96936737	CDS: SlnVgp068, Gene: SlnVgp068	NP_258336.1:c.1056G>A			1	0
62950	SNV	1	T	G		Homozygous	4193	4201	99.80956915	0.472096189	37.01574052	CDS: SlnVgp068, Gene: SlnVgp068	NP_258336.1:c.963A>C			1	0
63031	SNV	1	G	A		Homozygous	4047	4048	99.97529644	0.499296765	37.20286632	CDS: SlnVgp068, Gene: SlnVgp068	NP_258336.1:c.882C>T			1	0
63313	SNV	1	A	G		Homozygous	5179	5187	99.84576827	0.4982493	37.36242518	CDS: SlnVgp068, Gene: SlnVgp068	NP_258336.1:c.600T>C			1	0
63456	MNV	2	CC	TT		Homozygous	4824	4824	100	0.413631243	37.28492952	CDS: SlnVgp068, Gene: SlnVgp068	NP_258336.1:c.456_457delGGinsAA	NP_258336.1:p.Asp153Asn		1	1
63490	SNV	1	C	T		Homozygous	4803	4803	100	0.37652207	37.4867791	CDS: SlnVgp068, Gene: SlnVgp068	NP_258336.1:c.423G>A			1	0
63524	MNV	2	AA	GG		Homozygous	4534	4534	100	0.412512614	37.26356418	CDS: SlnVgp068, Gene: SlnVgp068	NP_258336.1:c.388_389delTTinsCC	NP_258336.1:p.Leu130Pro		1	1
63559	SNV	1	C	T		Homozygous	4828	4830	99.95859213	0.448072907	37.40306545	CDS: SlnVgp068, Gene: SlnVgp068	NP_258336.1:c.354G>A			1	0
63700	SNV	1	A	C		Homozygous	4791	4794	99.93742178	0.452581262	37.09309121	CDS: SlnVgp068, Gene: SlnVgp068	NP_258336.1:c.213T>G			1	0
63744	SNV	1	C	T		Homozygous	4894	4897	99.938738	0.406817756	37.14425828	CDS: SlnVgp068, Gene: SlnVgp068	NP_258336.1:c.169G>A	NP_258336.1:p.Gly57Ser		1	1
64069	SNV	1	A	C		Homozygous	4576	4585	99.80370774	0.477425743	37.29960664	CDS: SlnVgp069, Gene: SlnVgp069	NP_258337.1:c.156A>C			1	0
64129	SNV	1	A	G		Homozygous	4588	4591	99.93465476	0.479897517	37.45575414	CDS: SlnVgp069, Gene: SlnVgp069	NP_258337.1:c.216A>G			1	0
64282	SNV	1	C	T		Homozygous	4724	4728	99.91539763	0.480222734	36.98751058	CDS: SlnVgp069, Gene: SlnVgp069	NP_258337.1:c.369C>T			1	0
64477	SNV	1	T	C		Homozygous	4634	4642	99.82766049	0.489039767	37.21622788	CDS: SlnVgp069, Gene: SlnVgp069	NP_258337.1:c.564T>C			1	0
64483	SNV	1	T	C		Homozygous	4660	4666	99.8714102	0.491322792	37.17725322	CDS: SlnVgp069, Gene: SlnVgp069	NP_258337.1:c.570T>C			1	0
64594	SNV	1	C	T		Homozygous	4211	4213	99.95252789	0.491258741	37.25124673	CDS: SlnVgp069, Gene: SlnVgp069	NP_258337.1:c.681C>T			1	0
64597	SNV	1	C	T		Homozygous	4228	4231	99.92909478	0.498042627	37.21499527	CDS: SlnVgp069, Gene: SlnVgp069	NP_258337.1:c.684C>T			1	0
64618	SNV	1	G	A		Homozygous	4354	4355	99.97703789	0.494641732	37.30799265	CDS: SlnVgp069, Gene: SlnVgp069	NP_258337.1:c.705G>A			1	0
64960	SNV	1	T	C		Homozygous	4935	4942	99.85835694	0.486374301	37.29078014	CDS: SlnVgp069, Gene: SlnVgp069	NP_258337.1:c.1047T>C			1	0
65068	SNV	1	G	A		Homozygous	5021	5024	99.94028662	0.498415493	37.46823342	CDS: SlnVgp069, Gene: SlnVgp069	NP_258337.1:c.1155G>A			1	0
65143	SNV	1	T	C		Homozygous	4657	4665	99.82851018	0.487139818	37.26454799	CDS: SlnVgp069, Gene: SlnVgp069	NP_258337.1:c.1230T>C			1	0
65407	SNV	1	T	C		Homozygous	4334	4342	99.81575311	0.491075223	37.31402861	CDS: SlnVgp069, Gene: SlnVgp069	NP_258337.1:c.1494T>C			1	0
65605	SNV	1	G	A		Homozygous	4805	4808	99.93760399	0.472253259	37.34859521	CDS: SlnVgp069, Gene: SlnVgp069	NP_258337.1:c.1692G>A			1	0
65914	SNV	1	C	T		Homozygous	5357	5359	99.9626796	0.494489225	37.35150271	CDS: SlnVgp069, Gene: SlnVgp069	NP_258337.1:c.2001C>T			1	0
65941	SNV	1	C	T		Homozygous	5271	5276	99.90523124	0.488638276	36.87535572	CDS: SlnVgp069, Gene: SlnVgp069	NP_258337.1:c.2028C>T			1	0
66154	SNV	1	A	G		Homozygous	5236	5242	99.88553987	0.492771084	37.43334607	CDS: SlnVgp069, Gene: SlnVgp069	NP_258337.1:c.2241A>G			1	0
66220	SNV	1	C	T		Homozygous	5152	5152	100	0.486036427	37.2511646	CDS: SlnVgp069, Gene: SlnVgp069	NP_258337.1:c.2307C>T			1	0
66541	Deletion	1	G	-		Heterozygous	104	4614	2.254009536	0.429906542	34.34615385	CDS: SlnVgp069, Gene: SlnVgp069	NP_258337.1:c.2628delG	NP_258337.1:p.Ala877fs		1	1
66541	SNV	1	G	A		Heterozygous	4505	4614	97.63762462	0.486547085	37.18668147	CDS: SlnVgp069, Gene: SlnVgp069	NP_258337.1:c.2628G>A			1	0
66757	SNV	1	C	G		Homozygous	4747	4754	99.85275557	0.45711575	37.47461555	CDS: SlnVgp069, Gene: SlnVgp069	NP_258337.1:c.2844C>G			1	0
66790	MNV	2	AA	GG		Homozygous	5008	5009	99.98003594	0.498497968	37.34578134	CDS: SlnVgp069, Gene: SlnVgp069	NP_258337.1:c.2877_2878delAAinsGG	NP_258337.1:p.Arg960Gly		1	1
66826	SNV	1	C	T		Heterozygous	5098	5228	97.51338944	0.482294006	37.33111024	CDS: SlnVgp069, Gene: SlnVgp069	NP_258337.1:c.2913C>T			1	0
66828	MNV	2	AC	GT		Heterozygous	112	5232	2.140672783	0.389830509	36.763518	CDS: SlnVgp069, Gene: SlnVgp069	NP_258337.1:c.2915_2916delACinsGT	NP_258337.1:p.Asp972Gly		1	1
66839	Deletion	1	G	-		Heterozygous	4469	4978	89.77501004	0.471255222	36.5412844	CDS: SlnVgp069, Gene: SlnVgp069	NP_258337.1:c.2926delG	NP_258337.1:p.Asp976fs		1	1
66841	Deletion	2	CG	-		Heterozygous	4456	5015	88.85343968	0.470083766	36.96420379	CDS: SlnVgp069, Gene: SlnVgp069	NP_258337.1:c.2928_2929delCG	NP_258337.1:p.Asp976fs		1	1
66842	SNV	1	G	A		Heterozygous	544	5013	10.85178536	0.488656196	36.52573529	CDS: SlnVgp069, Gene: SlnVgp069	NP_258337.1:c.2929G>A	NP_258337.1:p.Asp977Asn		1	1
67126	SNV	1	C	T		Homozygous	4949	4963	99.71791255	0.446542056	37.44897959	Repeat region: hr8; 4 copies of P-I repeat				0	0
67225	SNV	1	G	T		Homozygous	4108	4135	99.34703748	0.343698854	37.65944499	Repeat region: hr8; 4 copies of P-I repeat				0	0
67228	MNV	3	TCG	CTT		Homozygous	3889	3930	98.956743	0.331271648	37.56797435	Repeat region: hr8; 4 copies of P-I repeat				0	0
67297	SNV	1	G	A		Heterozygous	4131	4236	97.52124646	0.32348963	37.13435004	Repeat region: hr8; 4 copies of P-I repeat				0	0
67297	Deletion	1	G	-		Heterozygous	63	4236	1.487252125	0.34375	35.6984127	Repeat region: hr8; 4 copies of P-I repeat				0	0
67319	SNV	1	C	T		Homozygous	4160	4171	99.73627427	0.350300067	37.47788462	Repeat region: hr8; 4 copies of P-I repeat				0	0
67327	SNV	1	T	G		Homozygous	3983	4045	98.46724351	0.344155844	34.92869696	Repeat region: hr8; 4 copies of P-I repeat				0	0
67329	SNV	1	T	C		Homozygous	3984	4061	98.10391529	0.343612335	34.74698795	Repeat region: hr8; 4 copies of P-I repeat				0	0
67407	SNV	1	T	C		Homozygous	5889	5893	99.93212286	0.466706302	37.43199185	Repeat region: hr8; 4 copies of P-I repeat				0	0
67688	SNV	1	G	A		Homozygous	6144	6145	99.98372661	0.463121784	37.40315755	CDS: SlnVgp070, Gene: SlnVgp070	NP_258338.1:c.192G>A			1	0
67770	SNV	1	G	A		Homozygous	6167	6169	99.96757983	0.491030752	37.27728231	CDS: SlnVgp070, Gene: SlnVgp070	NP_258338.1:c.274G>A	NP_258338.1:p.Ala92Thr		1	1
67834	SNV	1	G	A		Homozygous	6136	6137	99.98370539	0.480022831	37.3648957	CDS: SlnVgp070, Gene: SlnVgp070	NP_258338.1:c.338G>A	NP_258338.1:p.Ser113Asn		1	1
68063	SNV	1	T	C		Homozygous	5563	5567	99.92814802	0.484867792	37.32464498	CDS: SlnVgp070, Gene: SlnVgp070	NP_258338.1:c.567T>C			1	0
68183	SNV	1	C	T		Homozygous	5233	5234	99.98089415	0.482694265	37.35276132	CDS: SlnVgp070, Gene: SlnVgp070	NP_258338.1:c.687C>T			1	0
68379	SNV	1	C	T		Homozygous	4673	4675	99.95721925	0.44268995	36.66488337	CDS: SlnVgp070, Gene: SlnVgp070	NP_258338.1:c.883C>T			1	0
68399	SNV	1	G	A		Homozygous	4735	4738	99.93668214	0.435557171	37.49904963	CDS: SlnVgp070, Gene: SlnVgp070	NP_258338.1:c.903G>A			1	0
68680	Insertion	6	-	ACACAC		Heterozygous	35	3002	1.165889407	0.5	37.8047619					0	0
68680	Insertion	8	-	ACACACAC		Heterozygous	99	3005	3.294509151	0.427184466	37.7260101					0	0
69022	SNV	1	C	T		Homozygous	4571	4605	99.2616721	0.44429607	37.51607963	CDS: SlnVgp071, Gene: SlnVgp071	NP_258339.1:c.321G>A			1	0
69076	Insertion	1	-	G		Heterozygous	3792	4881	77.68899816	0.443235572	37.35337553	CDS: SlnVgp071, Gene: SlnVgp071	NP_258339.1:c.267_268insC	NP_258339.1:p.Asp90fs		1	1
69076	SNV	1	T	G		Heterozygous	1055	4879	21.62328346	0.467234043	36.60853081	CDS: SlnVgp071, Gene: SlnVgp071	NP_258339.1:c.267A>C	NP_258339.1:p.Glu89Asp		1	1
69077	Insertion	2	-	CG		Heterozygous	3795	4879	77.78233245	0.442684945	37.42621906	CDS: SlnVgp071, Gene: SlnVgp071	NP_258339.1:c.266_267insCG	NP_258339.1:p.Glu89fs		1	1
69093	SNV	1	C	T		Homozygous	4872	4875	99.93846154	0.458213773	37.45771757	CDS: SlnVgp071, Gene: SlnVgp071	NP_258339.1:c.250G>A	NP_258339.1:p.Val84Ile		1	1
69955	SNV	1	T	C		Homozygous	5969	5973	99.93303198	0.47906495	37.35399564	CDS: SlnVgp073, Gene: SlnVgp073	NP_258341.1:c.103A>G	NP_258341.1:p.Ile35Val		1	1
70109	SNV	1	G	A		Homozygous	6195	6196	99.98386056	0.496710526	37.43922518					0	0
70208	SNV	1	T	C		Homozygous	5242	5784	90.62932227	0.498549241	37.53643647	CDS: SlnVgp074, Gene: SlnVgp074	NP_258342.1:c.1069A>G	NP_258342.1:p.Asn357Asp		1	1
70221	Deletion	2	GT	-		Heterozygous	2675	5988	44.67267869	0.485466088	37.3424369	CDS: SlnVgp074, Gene: SlnVgp074	NP_258342.1:c.1055_1056delAC	NP_258342.1:p.Asp352fs		1	1
70221	SNV	1	G	C		Heterozygous	1959	5562	35.22114347	0.494252874	37.22047609	CDS: SlnVgp074, Gene: SlnVgp074	NP_258342.1:c.1056C>G	NP_258342.1:p.Asp352Glu		1	1
70224	Deletion	13	GTCGTCGTCGTCG	-		Homozygous	2767	6250	44.272	0.479925304	37.07129661	CDS: SlnVgp074, Gene: SlnVgp074	NP_258342.1:c.1041_1053delCGACGACGACGAC	NP_258342.1:p.Asp347fs		1	1
70266	SNV	1	C	G		Homozygous	5110	5139	99.43568788	0.475383801	36.95675147	CDS: SlnVgp074, Gene: SlnVgp074	NP_258342.1:c.1011G>C			1	0
70644	SNV	1	G	T		Homozygous	5802	5805	99.94832041	0.477799667	37.26904516	CDS: SlnVgp074, Gene: SlnVgp074	NP_258342.1:c.633C>A			1	0
70782	SNV	1	A	G		Homozygous	5246	5250	99.92380952	0.447113723	37.33168128	CDS: SlnVgp074, Gene: SlnVgp074	NP_258342.1:c.495T>C			1	0
70824	SNV	1	C	T		Homozygous	5139	5148	99.82517483	0.488849868	37.30472855	CDS: SlnVgp074, Gene: SlnVgp074	NP_258342.1:c.453G>A			1	0
71014	SNV	1	T	C		Homozygous	5042	5048	99.88114105	0.487696148	37.39805633	CDS: SlnVgp074, Gene: SlnVgp074	NP_258342.1:c.263A>G	NP_258342.1:p.Lys88Arg		1	1
71091	SNV	1	C	T		Homozygous	5226	5226	100	0.499830163	37.00229621	CDS: SlnVgp074, Gene: SlnVgp074	NP_258342.1:c.186G>A			1	0
71296	SNV	1	C	T		Homozygous	5302	5303	99.98114275	0.483258371	37.32874387	CDS: SlnVgp075, Gene: SlnVgp075	NP_258343.1:c.363G>A			1	0
71322	SNV	1	C	T		Homozygous	5162	5162	100	0.480062144	37.15749709	CDS: SlnVgp075, Gene: SlnVgp075	NP_258343.1:c.337G>A	NP_258343.1:p.Ala113Thr		1	1
71508	SNV	1	T	C		Homozygous	4561	4570	99.80306346	0.451054517	37.29489147	CDS: SlnVgp075, Gene: SlnVgp075	NP_258343.1:c.151A>G	NP_258343.1:p.Thr51Ala		1	1
71516	SNV	1	A	G		Homozygous	4514	4518	99.91146525	0.441354293	37.30549402	CDS: SlnVgp075, Gene: SlnVgp075	NP_258343.1:c.143T>C	NP_258343.1:p.Val48Ala		1	1
72036	SNV	1	C	G		Homozygous	4490	4494	99.91099243	0.495045417	37.29977728	CDS: SlnVgp076, Gene: SlnVgp076	NP_258344.1:c.612G>C			1	0
72609	Deletion	3	GCC	-		Heterozygous	4730	5250	90.0952381	0.428707044	37.06284721	CDS: SlnVgp076, Gene: SlnVgp076	NP_258344.1:c.37_39delGGC	NP_258344.1:p.Gly13del		1	1
72930	SNV	1	C	T		Homozygous	5788	5788	100	0.463677812	37.46112647	CDS: SlnVgp077, Gene: SlnVgp077	NP_258345.1:c.391G>A	NP_258345.1:p.Asp131Asn		1	1
72997	SNV	1	G	A		Homozygous	5549	5552	99.94596542	0.493691104	37.21102901	CDS: SlnVgp077, Gene: SlnVgp077	NP_258345.1:c.324C>T			1	0
73032	SNV	1	G	A		Homozygous	5691	5694	99.94731296	0.497731894	37.33017044	CDS: SlnVgp077, Gene: SlnVgp077	NP_258345.1:c.289C>T			1	0
73127	SNV	1	C	T		Homozygous	5668	5670	99.96472663	0.488764916	37.34086097	CDS: SlnVgp077, Gene: SlnVgp077	NP_258345.1:c.194G>A	NP_258345.1:p.Gly65Asp		1	1
73384	Deletion	3	CGT	-		Heterozygous	3752	5085	73.78564405	0.478917865	36.68254533	CDS: SlnVgp078, Gene: SlnVgp078	NP_258346.1:c.407_409delACG	NP_258346.1:p.Asp136del		1	1
73386	SNV	1	T	G		Heterozygous	280	5023	5.574357953	0.401384083	36.05357573	CDS: SlnVgp078, Gene: SlnVgp078	NP_258346.1:c.407A>C	NP_258346.1:p.Asp136Ala		1	1
73400	SNV	1	G	C		Heterozygous	525	5308	9.890730972	0.49551167	36.20380952	CDS: SlnVgp078, Gene: SlnVgp078	NP_258346.1:c.393C>G	NP_258346.1:p.Asp131Glu		1	1
73403	SNV	1	C	G		Heterozygous	472	5341	8.837296386	0.483168317	36.63983051	CDS: SlnVgp078, Gene: SlnVgp078	NP_258346.1:c.390G>C	NP_258346.1:p.Glu130Asp		1	1
73852	SNV	1	A	G		Homozygous	4792	4796	99.91659716	0.462616822	37.1471202	CDS: SlnVgp079, Gene: SlnVgp079	NP_258347.1:c.92A>G	NP_258347.1:p.Asn31Ser		1	1
73944	SNV	1	G	A		Homozygous	4745	4747	99.95786813	0.499242424	37.46891465	CDS: SlnVgp079, Gene: SlnVgp079	NP_258347.1:c.184G>A	NP_258347.1:p.Ala62Thr		1	1
73996	SNV	1	G	A		Homozygous	4496	4500	99.91111111	0.483644391	37.13322954	CDS: SlnVgp079, Gene: SlnVgp079	NP_258347.1:c.236G>A	NP_258347.1:p.Arg79Lys		1	1
74000	SNV	1	A	C		Homozygous	4443	4444	99.97749775	0.482814724	37.23992798	CDS: SlnVgp079, Gene: SlnVgp079	NP_258347.1:c.240A>C			1	0
74204	SNV	1	G	A		Homozygous	4440	4459	99.57389549	0.438828141	37.4713964	CDS: SlnVgp079, Gene: SlnVgp079	NP_258347.1:c.444G>A			1	0
74300	SNV	1	C	T		Homozygous	4545	4548	99.93403694	0.488520663	37.10627063	CDS: SlnVgp079, Gene: SlnVgp079	NP_258347.1:c.540C>T			1	0
74399	SNV	1	T	C		Homozygous	4255	4262	99.83575786	0.438716578	37.25029377	CDS: SlnVgp079, Gene: SlnVgp079	NP_258347.1:c.639T>C			1	0
74590	SNV	1	C	T		Homozygous	4338	4338	100	0.496245441	37.24043338	CDS: SlnVgp079, Gene: SlnVgp079	NP_258347.1:c.830C>T	NP_258347.1:p.Thr277Ile		1	1
74649	SNV	1	G	A		Homozygous	4525	4526	99.97790544	0.454508197	37.00088398	CDS: SlnVgp079, Gene: SlnVgp079	NP_258347.1:c.889G>A	NP_258347.1:p.Asp297Asn		1	1
74762	SNV	1	G	A		Homozygous	4671	4674	99.93581515	0.482468169	37.45728966	CDS: SlnVgp079, Gene: SlnVgp079	NP_258347.1:c.1002G>A			1	0
75038	SNV	1	T	C		Homozygous	4991	4996	99.89991994	0.486047784	37.45762372	CDS: SlnVgp079, Gene: SlnVgp079	NP_258347.1:c.1278T>C			1	0
75047	SNV	1	G	A		Homozygous	5008	5009	99.98003594	0.491470054	37.57028754	CDS: SlnVgp079, Gene: SlnVgp079	NP_258347.1:c.1287G>A			1	0
75057	SNV	1	T	C		Homozygous	4985	4990	99.8997996	0.490321403	37.29849549	CDS: SlnVgp079, Gene: SlnVgp079	NP_258347.1:c.1297T>C			1	0
75294	SNV	1	C	A		Homozygous	4909	4912	99.93892508	0.495825771	37.35832145	CDS: SlnVgp079, Gene: SlnVgp079	NP_258347.1:c.1534C>A	NP_258347.1:p.Leu512Met		1	1
75456	SNV	1	C	T		Homozygous	5057	5059	99.9604665	0.499737808	37.0185881	CDS: SlnVgp079, Gene: SlnVgp079	NP_258347.1:c.1696C>T	NP_258347.1:p.Pro566Ser		1	1
75722	SNV	1	G	T		Homozygous	4496	4498	99.95553579	0.454016064	37.32784698	CDS: SlnVgp079, Gene: SlnVgp079	NP_258347.1:c.1962G>T	NP_258347.1:p.Glu654Asp		1	1
75726	SNV	1	G	A		Homozygous	4452	4453	99.97754323	0.458587089	37.17722372	CDS: SlnVgp079, Gene: SlnVgp079	NP_258347.1:c.1966G>A	NP_258347.1:p.Gly656Ser		1	1
75764	SNV	1	C	T		Homozygous	4098	4103	99.87813795	0.482766338	37.16544656	CDS: SlnVgp079, Gene: SlnVgp079	NP_258347.1:c.2004C>T			1	0
75767	SNV	1	C	G		Homozygous	4163	4165	99.95198079	0.472727273	37.23540716	CDS: SlnVgp079, Gene: SlnVgp079	NP_258347.1:c.2007C>G			1	0
75779	Deletion	3	CGA	-		Heterozygous	3479	4034	86.24194348	0.470416556	37.02350583	CDS: SlnVgp079, Gene: SlnVgp079	NP_258347.1:c.2019_2021delCGA	NP_258347.1:p.Asp678del		1	1
75785	SNV	1	C	T		Heterozygous	364	4269	8.526587023	0.448924731	36.47252747	CDS: SlnVgp079, Gene: SlnVgp079	NP_258347.1:c.2025C>T			1	0
75788	SNV	1	C	T		Heterozygous	3937	4290	91.77156177	0.455690299	37.07924816	CDS: SlnVgp079, Gene: SlnVgp079	NP_258347.1:c.2028C>T			1	0
76160	SNV	1	A	G		Homozygous	4777	4784	99.85367893	0.425291613	37.25455307	CDS: SlnVgp079, Gene: SlnVgp079	NP_258347.1:c.2400A>G			1	0
76369	Deletion	1	T	-		Heterozygous	5261	5372	97.93373045	0.430592543	36.90115948	Repeat region: hr9; 2 copies of P-I repeat				0	0
76402	SNV	1	A	G		Homozygous	5228	5243	99.71390425	0.457133117	37.09315226	Repeat region: hr9; 2 copies of P-I repeat				0	0
76449	SNV	1	A	G		Homozygous	5445	5459	99.74354277	0.480443286	36.99963269	Repeat region: hr9; 2 copies of P-I repeat				0	0
76451	Deletion	1	A	-		Heterozygous	5171	5419	95.42350987	0.479008947	37.06729839	Repeat region: hr9; 2 copies of P-I repeat				0	0
76503	Insertion	3	-	AAT		Heterozygous	3741	4847	77.18176191	0.475887393	37.62113517	Repeat region: hr9; 2 copies of P-I repeat				0	0
76504	SNV	1	G	A		Heterozygous	999	4781	20.89521021	0.455502392	36.89489489	Repeat region: hr9; 2 copies of P-I repeat				0	0
76505	Insertion	6	-	AGTAAA		Heterozygous	3750	4781	78.43547375	0.47703957	37.71911111	Repeat region: hr9; 2 copies of P-I repeat				0	0
76507	SNV	1	G	A		Heterozygous	4818	5741	83.92266156	0.496477568	37.41241179	Repeat region: hr9; 2 copies of P-I repeat				0	0
76543	SNV	1	G	T		Homozygous	5944	5972	99.53114534	0.497534738	37.57015478	Repeat region: hr9; 2 copies of P-I repeat				0	0
76591	SNV	1	A	T		Homozygous	6229	6239	99.8397179	0.49742877	37.02424145					0	0
77045	SNV	1	T	C		Homozygous	6093	6096	99.9507874	0.468822171	37.20433284	CDS: SlnVgp080, Gene: SlnVgp080	NP_258348.1:c.335A>G	NP_258348.1:p.Asn112Ser		1	1
77459	SNV	1	C	T		Homozygous	4644	4647	99.93544222	0.456062076	37.43001723	CDS: SlnVgp081, Gene: SlnVgp081	NP_258349.1:c.888G>A			1	0
77666	SNV	1	C	T		Homozygous	4123	4125	99.95151515	0.498119053	37.2452098	CDS: SlnVgp081, Gene: SlnVgp081	NP_258349.1:c.681G>A			1	0
77717	SNV	1	G	A		Homozygous	3940	3945	99.87325729	0.484429876	37.32664975	CDS: SlnVgp081, Gene: SlnVgp081	NP_258349.1:c.630C>T			1	0
78062	SNV	1	C	T		Homozygous	4315	4319	99.90738597	0.497876858	37.37265353	CDS: SlnVgp081, Gene: SlnVgp081	NP_258349.1:c.285G>A			1	0
78350	SNV	1	G	A		Homozygous	5002	5004	99.96003197	0.493738819	37.14894042	CDS: SlnVgp082, Gene: SlnVgp082	NP_258350.1:c.3G>A	NP_258350.1:p.Met1?		1	1
78501	SNV	1	G	A		Homozygous	5120	5123	99.94144056	0.421426038	37.38007813	CDS: SlnVgp082, Gene: SlnVgp082	NP_258350.1:c.154G>A	NP_258350.1:p.Val52Ile		1	1
78620	SNV	1	C	T		Homozygous	4924	4925	99.97969543	0.496658841	36.90434606	CDS: SlnVgp082, Gene: SlnVgp082	NP_258350.1:c.273C>T			1	0
79022	SNV	1	G	T		Homozygous	4651	4655	99.91407089	0.497802408	37.23564825	CDS: SlnVgp082, Gene: SlnVgp082	NP_258350.1:c.675G>T			1	0
79353	SNV	1	T	C		Homozygous	5001	5002	99.980008	0.428726877	37.25174965	CDS: SlnVgp082, Gene: SlnVgp082	NP_258350.1:c.1006T>C	NP_258350.1:p.Ser336Pro		1	1
79413	SNV	1	T	G		Homozygous	4935	4940	99.89878543	0.446148162	37.19837893	CDS: SlnVgp082, Gene: SlnVgp082	NP_258350.1:c.1066T>G	NP_258350.1:p.Ser356Ala		1	1
79613	SNV	1	A	G		Homozygous	4808	4812	99.91687448	0.463068182	37.29284526	CDS: SlnVgp082, Gene: SlnVgp082	NP_258350.1:c.1266A>G			1	0
79649	SNV	1	A	G		Homozygous	4846	4851	99.89692847	0.478576751	37.0769707	CDS: SlnVgp082, Gene: SlnVgp082	NP_258350.1:c.1302A>G			1	0
79792	SNV	1	A	C		Homozygous	5234	5241	99.8664377	0.454514187	37.29365686					0	0
79999	SNV	1	G	A		Homozygous	5020	5022	99.96017523	0.489803157	37.03286853	CDS: SlnVgp083, Gene: SlnVgp083	NP_258351.1:c.590C>T	NP_258351.1:p.Ala197Val		1	1
80280	SNV	1	G	A		Homozygous	4806	4808	99.95840266	0.460956249	37.28256346	CDS: SlnVgp083, Gene: SlnVgp083	NP_258351.1:c.309C>T			1	0
80313	SNV	1	A	G		Homozygous	4937	4939	99.95950597	0.480206847	37.26534333	CDS: SlnVgp083, Gene: SlnVgp083	NP_258351.1:c.276T>C			1	0
80633	SNV	1	G	A		Homozygous	4940	4993	98.93851392	0.431099874	37.39736839	CDS: SlnVgp084, Gene: SlnVgp084	NP_258352.1:c.47G>A	NP_258352.1:p.Arg16Gln		1	1
81093	SNV	1	G	A		Homozygous	5673	5676	99.94714588	0.454644469	37.44491451	CDS: SlnVgp084, Gene: SlnVgp084	NP_258352.1:c.507G>A			1	0
81318	SNV	1	C	T		Homozygous	4479	4482	99.9330656	0.48426501	36.99218576	CDS: SlnVgp085, Gene: SlnVgp085	NP_258353.1:c.187C>T			1	0
81323	SNV	1	C	T		Homozygous	4522	4523	99.97789078	0.487714988	37.1910659	CDS: SlnVgp085, Gene: SlnVgp085	NP_258353.1:c.192C>T			1	0
81350	SNV	1	G	A		Homozygous	4527	4530	99.93377483	0.493371405	37.17185774	CDS: SlnVgp085, Gene: SlnVgp085	NP_258353.1:c.219G>A			1	0
81841	SNV	1	T	C		Homozygous	5289	5296	99.86782477	0.488348531	37.43354131					0	0
81853	Deletion	1	T	-		Homozygous	5184	5336	97.15142429	0.482454624	36.73321759					0	0
82130	SNV	1	G	A		Homozygous	4869	4871	99.95894067	0.495739163	37.21298008	CDS: SlnVgp086, Gene: SlnVgp086	NP_258354.1:c.3483C>T			1	0
82169	SNV	1	G	A		Homozygous	4999	5000	99.98	0.473050665	37.14062813	CDS: SlnVgp086, Gene: SlnVgp086	NP_258354.1:c.3444C>T			1	0
82240	SNV	1	T	C		Homozygous	5198	5204	99.88470407	0.463710376	37.11100423	CDS: SlnVgp086, Gene: SlnVgp086	NP_258354.1:c.3373A>G	NP_258354.1:p.Ile1125Val		1	1
82262	SNV	1	A	T		Homozygous	5224	5224	100	0.490303758	37.00382848	CDS: SlnVgp086, Gene: SlnVgp086	NP_258354.1:c.3351T>A			1	0
82670	SNV	1	T	C		Homozygous	4630	4635	99.89212513	0.482355235	37.23693305	CDS: SlnVgp086, Gene: SlnVgp086	NP_258354.1:c.2943A>G			1	0
82709	SNV	1	C	A		Homozygous	4541	4542	99.97798327	0.456062739	36.5961242	CDS: SlnVgp086, Gene: SlnVgp086	NP_258354.1:c.2904G>T			1	0
82937	SNV	1	T	C		Homozygous	4641	4646	99.89238054	0.485942991	37.1424262	CDS: SlnVgp086, Gene: SlnVgp086	NP_258354.1:c.2676A>G			1	0
82940	SNV	1	T	C		Homozygous	4627	4633	99.87049428	0.484313726	37.46401556	CDS: SlnVgp086, Gene: SlnVgp086	NP_258354.1:c.2673A>G			1	0
83118	SNV	1	A	G		Homozygous	4777	4783	99.87455572	0.482466063	37.33389156	CDS: SlnVgp086, Gene: SlnVgp086	NP_258354.1:c.2495T>C	NP_258354.1:p.Met832Thr		1	1
83130	SNV	1	T	C		Homozygous	4761	4768	99.85318792	0.484963117	37.13988658	CDS: SlnVgp086, Gene: SlnVgp086	NP_258354.1:c.2483A>G	NP_258354.1:p.Glu828Gly		1	1
83471	SNV	1	A	G		Homozygous	5026	5028	99.96022275	0.498933523	37.34719459	CDS: SlnVgp086, Gene: SlnVgp086	NP_258354.1:c.2142T>C			1	0
83795	SNV	1	T	C		Homozygous	5086	5090	99.92141454	0.469491824	37.25521038	CDS: SlnVgp086, Gene: SlnVgp086	NP_258354.1:c.1818A>G			1	0
83819	SNV	1	T	C		Homozygous	5113	5128	99.7074883	0.452126729	36.99569724	CDS: SlnVgp086, Gene: SlnVgp086	NP_258354.1:c.1794A>G			1	0
84101	SNV	1	G	A		Homozygous	4922	4926	99.91879821	0.460910575	37.37789516	CDS: SlnVgp086, Gene: SlnVgp086	NP_258354.1:c.1512C>T			1	0
84209	SNV	1	G	A		Homozygous	4718	4719	99.97880907	0.496335275	37.38681645	CDS: SlnVgp086, Gene: SlnVgp086	NP_258354.1:c.1404C>T			1	0
84367	SNV	1	A	G		Homozygous	4813	4817	99.91696076	0.45929686	37.41616455	CDS: SlnVgp086, Gene: SlnVgp086	NP_258354.1:c.1246T>C			1	0
85019	SNV	1	G	A		Homozygous	4649	4649	100	0.491937089	37.38997634	CDS: SlnVgp086, Gene: SlnVgp086	NP_258354.1:c.594C>T			1	0
85130	SNV	1	G	A		Homozygous	5153	5157	99.92243552	0.494841693	37.41315738	CDS: SlnVgp086, Gene: SlnVgp086	NP_258354.1:c.483C>T			1	0
85187	SNV	1	G	A		Homozygous	5358	5361	99.94404029	0.488776371	37.14203061	CDS: SlnVgp086, Gene: SlnVgp086	NP_258354.1:c.426C>T			1	0
85532	SNV	1	A	G		Homozygous	5415	5419	99.92618564	0.462553613	37.29972299	CDS: SlnVgp086, Gene: SlnVgp086	NP_258354.1:c.81T>C			1	0
85928	SNV	1	A	G		Homozygous	4539	4544	99.88996479	0.451050337	37.43203349	CDS: SlnVgp087, Gene: SlnVgp087	NP_258355.1:c.348A>G			1	0
85970	SNV	1	T	C		Homozygous	4557	4568	99.7591944	0.424224462	37.35176651	CDS: SlnVgp087, Gene: SlnVgp087	NP_258355.1:c.390T>C			1	0
86092	Deletion	1	A	-		Homozygous	4572	4806	95.13108614	0.446513471	37.31014873	CDS: SlnVgp087, Gene: SlnVgp087	NP_258355.1:c.512delA	NP_258355.1:p.*171fs		1	1
86209	SNV	1	A	G		Homozygous	4528	4532	99.91173875	0.471626984	37.28577739	CDS: SlnVgp088, Gene: SlnVgp088	NP_258356.1:c.807T>C			1	0
86412	SNV	1	T	C		Homozygous	4332	4336	99.90774908	0.490056521	37.19136657	CDS: SlnVgp088, Gene: SlnVgp088	NP_258356.1:c.604A>G	NP_258356.1:p.Thr202Ala		1	1
86523	SNV	1	G	A		Homozygous	4398	4403	99.88644106	0.474772539	37.01909959	CDS: SlnVgp088, Gene: SlnVgp088	NP_258356.1:c.493C>T			1	0
86686	SNV	1	G	T		Homozygous	4768	4771	99.9371201	0.496267264	37.00838926	CDS: SlnVgp088, Gene: SlnVgp088	NP_258356.1:c.330C>A	NP_258356.1:p.Ser110Arg		1	1
87174	SNV	1	T	C		Homozygous	5386	5393	99.87020211	0.442094663	37.51318232	CDS: SlnVgp089, Gene: SlnVgp089	NP_258357.1:c.264T>C			1	0
87183	SNV	1	T	C		Homozygous	5254	5262	99.84796655	0.455532575	36.85972592	CDS: SlnVgp089, Gene: SlnVgp089	NP_258357.1:c.273T>C			1	0
87484	Insertion	1	-	A		Heterozygous	111	5638	1.968783257	0.430894309	37.66666667	CDS: SlnVgp089, Gene: SlnVgp089	NP_258357.1:c.573_574insA	NP_258357.1:p.Ile195fs		1	1
87484	Deletion	1	A	-		Heterozygous	77	5749	1.339363368	0.415730337	36.727264	CDS: SlnVgp089, Gene: SlnVgp089	NP_258357.1:c.574delA	NP_258357.1:p.Ile195fs		1	1
87572	SNV	1	C	T		Homozygous	5581	5645	98.86625332	0.481813888	37.28417846	CDS: SlnVgp089, Gene: SlnVgp089	NP_258357.1:c.662C>T	NP_258357.1:p.Ser221Leu		1	1
87597	SNV	1	A	G		Homozygous	5467	5487	99.6355021	0.497902549	37.01426742	CDS: SlnVgp089, Gene: SlnVgp089	NP_258357.1:c.687A>G			1	0
88809	SNV	1	G	A		Homozygous	4307	4311	99.9072141	0.489730424	37.2762944	CDS: SlnVgp091, Gene: SlnVgp091	NP_258359.1:c.432C>T			1	0
88911	SNV	1	A	G		Homozygous	3961	3968	99.82358871	0.437880919	37.27644534	CDS: SlnVgp091, Gene: SlnVgp091	NP_258359.1:c.330T>C			1	0
89031	SNV	1	G	A		Homozygous	4059	4062	99.92614476	0.47486413	37.08450357	CDS: SlnVgp091, Gene: SlnVgp091	NP_258359.1:c.210C>T			1	0
89034	SNV	1	C	T		Homozygous	4079	4082	99.92650661	0.476330027	37.25300319	CDS: SlnVgp091, Gene: SlnVgp091	NP_258359.1:c.207G>A			1	0
89058	SNV	1	G	A		Homozygous	4115	4115	100	0.458799821	36.63426488	CDS: SlnVgp091, Gene: SlnVgp091	NP_258359.1:c.183C>T			1	0
89352	SNV	1	C	A		Homozygous	5630	5648	99.68130312	0.480447784	37.55275311	Repeat region: hr10; 4 copies of P-I repeat				0	0
89415	SNV	1	G	A		Homozygous	5434	5435	99.98160074	0.469268293	37.37007729	Repeat region: hr10; 4 copies of P-I repeat				0	0
89462	SNV	1	A	G		Homozygous	5323	5337	99.73768034	0.4694182	37.41330077	Repeat region: hr10; 4 copies of P-I repeat				0	0
89523	SNV	1	T	G		Heterozygous	1890	5818	32.48539017	0.43297456	37.01904762	Repeat region: hr10; 4 copies of P-I repeat				0	0
89525	SNV	1	C	T		Heterozygous	1909	5799	32.91946887	0.436954413	37.48926139	Repeat region: hr10; 4 copies of P-I repeat				0	0
89551	Insertion	8	-	TTTGTATG		Heterozygous	4665	6585	70.8428246	0.488657153	37.62507704	Repeat region: hr10; 4 copies of P-I repeat				0	0
89739	SNV	1	G	T		Homozygous	5122	5126	99.92196645	0.465532518	37.25029285	CDS: SlnVgp092, Gene: SlnVgp092	NP_258360.1:c.271C>A	NP_258360.1:p.Arg91Ser		1	1
89829	SNV	1	T	C		Homozygous	4621	4627	99.87032635	0.49673332	37.32785111	CDS: SlnVgp092, Gene: SlnVgp092	NP_258360.1:c.181A>G	NP_258360.1:p.Thr61Ala		1	1
89960	Insertion	3	-	CCG		Homozygous	3884	4710	82.46284501	0.401953777	37.4532268	CDS: SlnVgp092, Gene: SlnVgp092	NP_258360.1:c.50_51insCGG	NP_258360.1:p.Gly17_Arg18insGly		1	1
89992	SNV	1	C	T		Homozygous	5005	5010	99.9001996	0.387445887	37.44395604	CDS: SlnVgp092, Gene: SlnVgp092	NP_258360.1:c.18G>A			1	0
90424	SNV	1	C	T		Homozygous	4818	4820	99.95850622	0.459433962	37.2573682	CDS: SlnVgp093, Gene: SlnVgp093	NP_258361.1:c.704G>A	NP_258361.1:p.Arg235His		1	1
90684	SNV	1	T	G		Homozygous	4636	4646	99.78476108	0.471146398	37.29853322	CDS: SlnVgp093, Gene: SlnVgp093	NP_258361.1:c.444A>C			1	0
90822	SNV	1	A	G		Homozygous	4919	4927	99.83762939	0.484487735	37.45171783	CDS: SlnVgp093, Gene: SlnVgp093	NP_258361.1:c.306T>C			1	0
90885	SNV	1	C	T		Homozygous	4856	4885	99.40634596	0.482217007	37.23002471	CDS: SlnVgp093, Gene: SlnVgp093	NP_258361.1:c.243G>A			1	0
91191	SNV	1	A	G		Homozygous	4168	4177	99.78453435	0.496012072	37.15163148	CDS: SlnVgp094, Gene: SlnVgp094	NP_258362.1:c.39A>G			1	0
91227	SNV	1	A	C		Homozygous	4127	4131	99.90317115	0.486049601	37.11146111	CDS: SlnVgp094, Gene: SlnVgp094	NP_258362.1:c.75A>C			1	0
91251	SNV	1	C	T		Homozygous	4155	4156	99.9759384	0.474463851	37.29073406	CDS: SlnVgp094, Gene: SlnVgp094	NP_258362.1:c.99C>T			1	0
91341	SNV	1	C	T		Homozygous	3949	3951	99.9493799	0.436152955	37.26842239	CDS: SlnVgp094, Gene: SlnVgp094	NP_258362.1:c.189C>T			1	0
91525	Insertion	12	-	GACGACGACGAC		Heterozygous	50	2907	1.71998624	0.37037037	37.50833333	CDS: SlnVgp094, Gene: SlnVgp094	NP_258362.1:c.372_373insGACGACGACGAC	NP_258362.1:p.Asp132_Glu133insAspAspAspAsp		1	1
91525	Insertion	15	-	GACGACGACGACGAC		Heterozygous	910	2910	31.27147766	0.36140725	37.79479853	CDS: SlnVgp094, Gene: SlnVgp094	NP_258362.1:c.372_373insGACGACGACGACGAC	NP_258362.1:p.Asp132_Glu133insAspAspAspAspAsp		1	1
91551	SNV	1	G	C		Heterozygous	1182	4299	27.49476622	0.458100559	37.2605753	CDS: SlnVgp094, Gene: SlnVgp094	NP_258362.1:c.399G>C	NP_258362.1:p.Glu133Asp		1	1
91557	SNV	1	G	C		Heterozygous	1081	4311	25.07538854	0.444249342	37.23589269	CDS: SlnVgp094, Gene: SlnVgp094	NP_258362.1:c.405G>C	NP_258362.1:p.Glu135Asp		1	1
91606	SNV	1	T	C		Homozygous	4222	4224	99.95265152	0.483884559	37.35457129	CDS: SlnVgp094, Gene: SlnVgp094	NP_258362.1:c.454T>C			1	0
91641	SNV	1	A	G		Homozygous	4262	4267	99.88282165	0.478621835	37.00469263	CDS: SlnVgp094, Gene: SlnVgp094	NP_258362.1:c.489A>G			1	0
91644	SNV	1	C	A		Homozygous	4251	4253	99.95297437	0.482636723	37.20889203	CDS: SlnVgp094, Gene: SlnVgp094	NP_258362.1:c.492C>A			1	0
91947	SNV	1	A	G		Homozygous	4627	4636	99.80586713	0.444831591	37.20553274	CDS: SlnVgp094, Gene: SlnVgp094	NP_258362.1:c.795A>G			1	0
92010	SNV	1	A	G		Homozygous	4825	4830	99.89648033	0.439323546	37.18777202	CDS: SlnVgp094, Gene: SlnVgp094	NP_258362.1:c.858A>G			1	0
92489	SNV	1	T	C		Homozygous	4680	4684	99.9146029	0.462816456	37.33824786	CDS: SlnVgp094, Gene: SlnVgp094	NP_258362.1:c.1337T>C	NP_258362.1:p.Val446Ala		1	1
92527	SNV	1	C	T		Homozygous	4574	4576	99.95629371	0.487987079	36.70660254	CDS: SlnVgp094, Gene: SlnVgp094	NP_258362.1:c.1375C>T			1	0
92811	SNV	1	T	C		Homozygous	4937	4941	99.91904473	0.493527803	37.48673283	CDS: SlnVgp094, Gene: SlnVgp094	NP_258362.1:c.1659T>C			1	0
93101	SNV	1	T	C		Homozygous	4776	4785	99.81191223	0.411171306	37.3791876	CDS: SlnVgp095, Gene: SlnVgp095	NP_258363.1:c.15T>C			1	0
93360	SNV	1	A	G		Homozygous	4236	4250	99.67058824	0.433347714	37.37086874	CDS: SlnVgp096, Gene: SlnVgp096	NP_258364.1:c.75A>G			1	0
93390	SNV	1	C	T		Homozygous	4043	4046	99.92585269	0.455351057	37.14123176	CDS: SlnVgp096, Gene: SlnVgp096	NP_258364.1:c.105C>T			1	0
93540	SNV	1	G	A		Homozygous	3885	3885	100	0.442607237	37.33925354	CDS: SlnVgp096, Gene: SlnVgp096	NP_258364.1:c.255G>A			1	0
93588	SNV	1	T	C		Homozygous	4040	4050	99.75308642	0.451936219	37.14777228	CDS: SlnVgp096, Gene: SlnVgp096	NP_258364.1:c.303T>C			1	0
93726	SNV	1	T	A		Homozygous	4215	4217	99.95257292	0.48866825	36.83321471	CDS: SlnVgp096, Gene: SlnVgp096	NP_258364.1:c.441T>A			1	0
93822	SNV	1	T	C		Homozygous	4373	4378	99.8857926	0.456260365	37.23485022	CDS: SlnVgp096, Gene: SlnVgp096	NP_258364.1:c.537T>C			1	0
94041	SNV	1	T	C		Homozygous	4814	4821	99.85480191	0.432966198	37.25010386	CDS: SlnVgp096, Gene: SlnVgp096	NP_258364.1:c.756T>C			1	0
94069	SNV	1	C	T		Homozygous	4671	4672	99.97859589	0.46042035	37.05630486	CDS: SlnVgp096, Gene: SlnVgp096	NP_258364.1:c.784C>T			1	0
94335	SNV	1	A	G		Homozygous	5157	5168	99.7871517	0.486664296	37.16346713	CDS: SlnVgp096, Gene: SlnVgp096	NP_258364.1:c.1050A>G			1	0
94387	Deletion	1	A	-		Homozygous	5171	5462	94.67228122	0.432167083	37.16863276					0	0
94430	Insertion	1	-	T		Heterozygous	265	5104	5.19200627	0.420689655	37.3850629					0	0
94430	Insertion	2	-	TT		Heterozygous	3838	5110	75.10763209	0.425495888	37.60403544					0	0
94430	Insertion	3	-	TTT		Heterozygous	101	5186	1.947551099	0.394230769	37.61056106					0	0
94661	SNV	1	G	A		Homozygous	4888	4888	100	0.459363296	37.41223404	CDS: SlnVgp097, Gene: SlnVgp097	NP_258365.1:c.210G>A			1	0
94691	SNV	1	T	C		Homozygous	4850	4853	99.93818257	0.449006623	37.2385567	CDS: SlnVgp097, Gene: SlnVgp097	NP_258365.1:c.240T>C			1	0
94957	SNV	1	A	G		Homozygous	5081	5092	99.78397486	0.495442359	37.05136784	CDS: SlnVgp098, Gene: SlnVgp098	NP_258366.1:c.1902T>C			1	0
95104	SNV	1	A	G		Homozygous	4371	4374	99.93141289	0.483702466	37.08785175	CDS: SlnVgp098, Gene: SlnVgp098	NP_258366.1:c.1755T>C			1	0
95274	MNV	2	AA	GG		Homozygous	4028	4029	99.97517995	0.460568547	37.23038729	CDS: SlnVgp098, Gene: SlnVgp098	NP_258366.1:c.1584_1585delTTinsCC	NP_258366.1:p.Tyr529His		1	1
95286	SNV	1	C	T		Homozygous	4098	4101	99.92684711	0.47251014	36.89946315	CDS: SlnVgp098, Gene: SlnVgp098	NP_258366.1:c.1573G>A	NP_258366.1:p.Val525Ile		1	1
95386	SNV	1	A	C		Homozygous	3878	3882	99.89696033	0.476615236	37.12661166	CDS: SlnVgp098, Gene: SlnVgp098	NP_258366.1:c.1473T>G			1	0
95548	SNV	1	G	C		Homozygous	3923	3924	99.9745158	0.445998071	37.36681111	CDS: SlnVgp098, Gene: SlnVgp098	NP_258366.1:c.1311C>G			1	0
95634	SNV	1	C	T		Homozygous	3921	3922	99.9745028	0.498195814	36.50471818	CDS: SlnVgp098, Gene: SlnVgp098	NP_258366.1:c.1225G>A	NP_258366.1:p.Gly409Ser		1	1
95908	SNV	1	C	T		Homozygous	4350	4352	99.95404412	0.4686911	37.49011494	CDS: SlnVgp098, Gene: SlnVgp098	NP_258366.1:c.951G>A			1	0
95923	SNV	1	A	G		Homozygous	4353	4361	99.81655584	0.474905897	37.38111647	CDS: SlnVgp098, Gene: SlnVgp098	NP_258366.1:c.936T>C			1	0
96034	SNV	1	G	A		Homozygous	4014	4015	99.9750934	0.478566568	37.40757349	CDS: SlnVgp098, Gene: SlnVgp098	NP_258366.1:c.825C>T			1	0
96153	SNV	1	T	C		Homozygous	4010	4014	99.90034878	0.497504537	37.21321696	CDS: SlnVgp098, Gene: SlnVgp098	NP_258366.1:c.706A>G	NP_258366.1:p.Asn236Asp		1	1
96200	SNV	1	A	G		Homozygous	3982	3991	99.77449261	0.463751438	37.28955299	CDS: SlnVgp098, Gene: SlnVgp098	NP_258366.1:c.659T>C	NP_258366.1:p.Leu220Pro		1	1
96313	SNV	1	C	T		Homozygous	4230	4232	99.95274102	0.44357469	37.27092199	CDS: SlnVgp098, Gene: SlnVgp098	NP_258366.1:c.546G>A			1	0
96679	SNV	1	A	G		Homozygous	5020	5023	99.94027474	0.496318373	37.30039841	CDS: SlnVgp098, Gene: SlnVgp098	NP_258366.1:c.180T>C			1	0
96945	SNV	1	A	G		Homozygous	4803	4807	99.91678802	0.48257019	37.45638143	CDS: SlnVgp099, Gene: SlnVgp099	NP_258367.1:c.786T>C			1	0
97401	SNV	1	C	T		Homozygous	4935	4937	99.95948957	0.481541509	37.54326241	CDS: SlnVgp099, Gene: SlnVgp099	NP_258367.1:c.330G>A			1	0
97458	SNV	1	A	G		Homozygous	5012	5013	99.98005187	0.469704907	37.30865922	CDS: SlnVgp099, Gene: SlnVgp099	NP_258367.1:c.273T>C			1	0
97774	SNV	1	C	A		Heterozygous	5933	6061	97.88813727	0.426526572	37.36642508	Repeat region: hr11; 4 copies of P-I repeat				0	0
97831	SNV	1	C	A		Heterozygous	3590	5409	66.37086338	0.434918161	36.99498607	Repeat region: hr11; 4 copies of P-I repeat				0	0
97871	SNV	1	G	A		Homozygous	3158	3162	99.87349779	0.481384526	36.96326789	Repeat region: hr11; 4 copies of P-I repeat				0	0
97888	SNV	1	C	A		Heterozygous	778	2640	29.46969697	0.449056604	35.76606684	Repeat region: hr11; 4 copies of P-I repeat				0	0
97928	SNV	1	G	A		Homozygous	3080	3085	99.83792545	0.384055775	37.08409091	Repeat region: hr11; 4 copies of P-I repeat				0	0
98675	SNV	1	C	T		Homozygous	5775	5777	99.96537996	0.452196782	37.26441558	CDS: SlnVgp100, Gene: SlnVgp100	NP_258368.1:c.600C>T			1	0
98701	SNV	1	C	T		Homozygous	5745	5748	99.94780793	0.42474035	37.11662315	CDS: SlnVgp100, Gene: SlnVgp100	NP_258368.1:c.626C>T	NP_258368.1:p.Pro209Leu		1	1
98849	SNV	1	C	T		Homozygous	5774	5775	99.98268398	0.461895493	37.37547627	CDS: SlnVgp100, Gene: SlnVgp100	NP_258368.1:c.774C>T			1	0
98972	SNV	1	A	C		Homozygous	5869	5877	99.86387613	0.450913915	37.36905776	CDS: SlnVgp100, Gene: SlnVgp100	NP_258368.1:c.897A>C	NP_258368.1:p.Leu299Phe		1	1
98975	SNV	1	T	C		Homozygous	5903	5911	99.86465911	0.445259759	37.2359817	CDS: SlnVgp100, Gene: SlnVgp100	NP_258368.1:c.900T>C			1	0
99056	Deletion	2	AA	-		Homozygous	5753	6095	94.38884331	0.480445247	36.98861068					0	0
99194	SNV	1	G	T		Homozygous	5670	5671	99.98236643	0.460366323	37.49770723	CDS: SlnVgp101, Gene: SlnVgp101	NP_258369.1:c.609C>A			1	0
99347	SNV	1	G	T		Homozygous	5352	5354	99.96264475	0.498578358	37.59286248	CDS: SlnVgp101, Gene: SlnVgp101	NP_258369.1:c.456C>A			1	0
99461	SNV	1	G	A		Homozygous	5360	5362	99.96270048	0.471751886	36.87406716	CDS: SlnVgp101, Gene: SlnVgp101	NP_258369.1:c.342C>T			1	0
99864	SNV	1	G	T		Homozygous	5260	5261	99.98099221	0.478439425	37.49068441	CDS: SlnVgp102, Gene: SlnVgp102	NP_258370.1:c.1332C>A			1	0
99951	SNV	1	G	A		Homozygous	5126	5130	99.92202729	0.49405923	37.52145923	CDS: SlnVgp102, Gene: SlnVgp102	NP_258370.1:c.1245C>T			1	0
99969	SNV	1	G	A		Homozygous	4930	4933	99.93918508	0.499630041	37.34908722	CDS: SlnVgp102, Gene: SlnVgp102	NP_258370.1:c.1227C>T			1	0
100013	SNV	1	A	G		Homozygous	4871	4889	99.63182655	0.496624156	37.24368713	CDS: SlnVgp102, Gene: SlnVgp102	NP_258370.1:c.1183T>C	NP_258370.1:p.Ser395Pro		1	1
100088	SNV	1	C	A		Homozygous	4834	4839	99.89667287	0.482881866	37.10653703	CDS: SlnVgp102, Gene: SlnVgp102	NP_258370.1:c.1108G>T	NP_258370.1:p.Ala370Ser		1	1
100349	SNV	1	C	T		Homozygous	4697	4700	99.93617021	0.48287803	37.18990845	CDS: SlnVgp102, Gene: SlnVgp102	NP_258370.1:c.847G>A	NP_258370.1:p.Asp283Asn		1	1
100362	SNV	1	C	A		Homozygous	4756	4757	99.97897835	0.47323624	37.40727502	CDS: SlnVgp102, Gene: SlnVgp102	NP_258370.1:c.834G>T			1	0
100476	SNV	1	C	T		Homozygous	4494	4525	99.31491713	0.494391189	37.19403649	CDS: SlnVgp102, Gene: SlnVgp102	NP_258370.1:c.720G>A			1	0
100491	SNV	1	T	C		Homozygous	4547	4548	99.97801231	0.483002833	37.45392567	CDS: SlnVgp102, Gene: SlnVgp102	NP_258370.1:c.705A>G			1	0
100689	SNV	1	C	T		Homozygous	4509	4511	99.95566393	0.417458072	37.11599024	CDS: SlnVgp102, Gene: SlnVgp102	NP_258370.1:c.507G>A			1	0
100713	SNV	1	C	A		Homozygous	4556	4562	99.86847874	0.412212212	36.7739245	CDS: SlnVgp102, Gene: SlnVgp102	NP_258370.1:c.483G>T			1	0
100765	MNV	2	CG	TT		Homozygous	4608	4610	99.95661605	0.425294235	37.34147135	CDS: SlnVgp102, Gene: SlnVgp102	NP_258370.1:c.430_431delCGinsAA	NP_258370.1:p.Arg144Asn		1	1
100965	SNV	1	A	G		Homozygous	4773	4782	99.81179423	0.447076518	37.16258119	CDS: SlnVgp102, Gene: SlnVgp102	NP_258370.1:c.231T>C			1	0
101687	SNV	1	T	C		Homozygous	5782	5785	99.94814175	0.487392374	37.2898651	CDS: SlnVgp103, Gene: SlnVgp103	NP_258371.1:c.75A>G			1	0
101813	Deletion	1	A	-		Heterozygous	5700	6008	94.873502	0.468812567	37.11087719					0	0
101854	SNV	1	G	A		Homozygous	5955	5955	100	0.451820442	37.26868178	CDS: SlnVgp104, Gene: SlnVgp104	NP_258372.1:c.189C>T			1	0
101966	Deletion	3	CCA	-		Heterozygous	5232	6099	85.78455485	0.473349381	36.9211918	CDS: SlnVgp104, Gene: SlnVgp104	NP_258372.1:c.75_77delTGG	NP_258372.1:p.Gly28del		1	1
101968	SNV	1	A	G		Heterozygous	489	5750	8.504347826	0.485130112	36.50920244	CDS: SlnVgp104, Gene: SlnVgp104	NP_258372.1:c.75T>C			1	0
101970	MNV	2	CG	TT		Heterozygous	170	5893	2.884778551	0.413043478	36.34719318	CDS: SlnVgp104, Gene: SlnVgp104	NP_258372.1:c.72_73delCGinsAA	NP_258372.1:p.Gly25Ser		1	1
101973	MNV	2	CA	TT		Heterozygous	5707	5897	96.77802272	0.471789277	37.20527422	CDS: SlnVgp104, Gene: SlnVgp104	NP_258372.1:c.69_70delTGinsAA	NP_258372.1:p.Gly24Ser		1	1
101974	SNV	1	A	G		Heterozygous	172	5894	2.918221921	0.411764706	36.74418605	CDS: SlnVgp104, Gene: SlnVgp104	NP_258372.1:c.69T>C			1	0
102263	SNV	1	T	C		Homozygous	5152	5159	99.86431479	0.493292054	37.0929736	CDS: SlnVgp105, Gene: SlnVgp105	NP_258373.1:c.84T>C			1	0
102767	SNV	1	C	T		Homozygous	4614	4615	99.97833153	0.491612657	37.44278283	CDS: SlnVgp105, Gene: SlnVgp105	NP_258373.1:c.588C>T			1	0
103016	SNV	1	C	T		Homozygous	4761	4763	99.95800966	0.44499429	37.37030036	CDS: SlnVgp105, Gene: SlnVgp105	NP_258373.1:c.837C>T			1	0
103337	SNV	1	A	G		Homozygous	4491	4502	99.75566415	0.456076283	37.48296593	CDS: SlnVgp105, Gene: SlnVgp105	NP_258373.1:c.1158A>G			1	0
103555	SNV	1	A	G		Homozygous	4310	4357	98.92127611	0.414179105	37.28770302	Repeat region: hr12; 9 copies of P-I and 8 copies P-II repeat				0	0
103559	SNV	1	A	G		Homozygous	4292	4333	99.05377337	0.415554629	37.30638397	Repeat region: hr12; 9 copies of P-I and 8 copies P-II repeat				0	0
103564	SNV	1	A	C		Homozygous	4279	4322	99.00509024	0.414465409	37.12666511	Repeat region: hr12; 9 copies of P-I and 8 copies P-II repeat				0	0
103570	SNV	1	G	T		Homozygous	4234	4275	99.04093567	0.4079898	37.54652811	Repeat region: hr12; 9 copies of P-I and 8 copies P-II repeat				0	0
103614	SNV	1	A	G		Heterozygous	225	3787	5.9413784	0.471365639	36.58222222	Repeat region: hr12; 9 copies of P-I and 8 copies P-II repeat				0	0
103618	SNV	1	A	G		Heterozygous	271	3743	7.240181673	0.49270073	36.84132841	Repeat region: hr12; 9 copies of P-I and 8 copies P-II repeat				0	0
103623	SNV	1	C	A		Heterozygous	3278	3658	89.61180973	0.43860635	37.46735815	Repeat region: hr12; 9 copies of P-I and 8 copies P-II repeat				0	0
103629	SNV	1	A	T		Heterozygous	385	3619	10.63829787	0.478371501	36.62077922	Repeat region: hr12; 9 copies of P-I and 8 copies P-II repeat				0	0
103646	SNV	1	T	C		Heterozygous	527	3312	15.91183575	0.463369963	37.08538899	Repeat region: hr12; 9 copies of P-I and 8 copies P-II repeat				0	0
103648	MNV	2	AC	TG		Heterozygous	527	3262	16.15573268	0.466055046	37.41366416	Repeat region: hr12; 9 copies of P-I and 8 copies P-II repeat				0	0
103651	Deletion	1	A	-		Heterozygous	530	3205	16.53666147	0.46350365	36.87169811	Repeat region: hr12; 9 copies of P-I and 8 copies P-II repeat				0	0
103654	Replacement	2	G	AA		Heterozygous	537	3143	17.08558702	0.45945946	37.3026319	Repeat region: hr12; 9 copies of P-I and 8 copies P-II repeat				0	0
103657	SNV	1	A	G		Heterozygous	855	3319	25.76077132	0.426174497	37.24561404	Repeat region: hr12; 9 copies of P-I and 8 copies P-II repeat				0	0
103661	SNV	1	C	T		Heterozygous	2231	3243	68.79432624	0.483599664	37.32227701	Repeat region: hr12; 9 copies of P-I and 8 copies P-II repeat				0	0
103663	SNV	1	G	A		Heterozygous	2214	3286	67.37674985	0.487092679	37.45528455	Repeat region: hr12; 9 copies of P-I and 8 copies P-II repeat				0	0
103682	SNV	1	T	A		Heterozygous	1432	3304	43.34140436	0.420739762	37.55935754	Repeat region: hr12; 9 copies of P-I and 8 copies P-II repeat				0	0
103688	SNV	1	G	A		Heterozygous	1541	3248	47.44458128	0.43049602	36.84425698	Repeat region: hr12; 9 copies of P-I and 8 copies P-II repeat				0	0
103732	SNV	1	G	A		Homozygous	2657	2679	99.17879806	0.400771389	37.66955213	Repeat region: hr12; 9 copies of P-I and 8 copies P-II repeat				0	0
103736	SNV	1	G	A		Homozygous	2709	2729	99.26713082	0.405702508	37.45994832	Repeat region: hr12; 9 copies of P-I and 8 copies P-II repeat				0	0
103741	SNV	1	C	T		Homozygous	2815	2839	99.15463191	0.415841584	37.44724689	Repeat region: hr12; 9 copies of P-I and 8 copies P-II repeat				0	0
103761	SNV	1	C	T		Homozygous	3266	3269	99.90822882	0.431940892	37.12737293	Repeat region: hr12; 9 copies of P-I and 8 copies P-II repeat				0	0
103764	SNV	1	C	T		Homozygous	3407	3412	99.85345838	0.427910773	37.56207807	Repeat region: hr12; 9 copies of P-I and 8 copies P-II repeat				0	0
103787	SNV	1	A	G		Homozygous	3862	3870	99.79328165	0.448267623	37.32988089	Repeat region: hr12; 9 copies of P-I and 8 copies P-II repeat				0	0
103804	Insertion	1	-	C		Homozygous	4061	4069	99.8033915	0.455978383	37.28392022	Repeat region: hr12; 9 copies of P-I and 8 copies P-II repeat				0	0
103818	Insertion	2	-	GA		Heterozygous	3340	3819	87.45744959	0.46039194	37.4497006	Repeat region: hr12; 9 copies of P-I and 8 copies P-II repeat				0	0
103818	MNV	2	CG	GA		Heterozygous	471	3862	12.1957535	0.416161616	36.76296381	Repeat region: hr12; 9 copies of P-I and 8 copies P-II repeat				0	0
103819	SNV	1	G	A		Heterozygous	3381	3862	87.54531331	0.462327842	37.38620868	Repeat region: hr12; 9 copies of P-I and 8 copies P-II repeat				0	0
103821	Insertion	3	-	TTG		Heterozygous	3342	3819	87.50981932	0.460562603	37.38360263	Repeat region: hr12; 9 copies of P-I and 8 copies P-II repeat				0	0
103823	SNV	1	T	G		Heterozygous	3864	4328	89.27911275	0.460809851	37.55357143	Repeat region: hr12; 9 copies of P-I and 8 copies P-II repeat				0	0
103830	SNV	1	A	G		Homozygous	4105	4107	99.95130265	0.453253387	37.59683313	Repeat region: hr12; 9 copies of P-I and 8 copies P-II repeat				0	0
103836	SNV	1	T	G		Homozygous	4218	4221	99.92892679	0.455625135	37.49027975	Repeat region: hr12; 9 copies of P-I and 8 copies P-II repeat				0	0
103844	SNV	1	C	T		Homozygous	4380	4381	99.97717416	0.45830747	37.55799087	Repeat region: hr12; 9 copies of P-I and 8 copies P-II repeat				0	0
103877	SNV	1	C	T		Heterozygous	78	4153	1.878160366	0.5	36.48717949	Repeat region: hr12; 9 copies of P-I and 8 copies P-II repeat				0	0
103881	MNV	2	GA	AG		Heterozygous	78	4228	1.844843898	0.493827161	36.64743622	Repeat region: hr12; 9 copies of P-I and 8 copies P-II repeat				0	0
103885	SNV	1	G	C		Heterozygous	106	4163	2.546240692	0.486238532	36.11320755	Repeat region: hr12; 9 copies of P-I and 8 copies P-II repeat				0	0
103894	SNV	1	C	G		Heterozygous	3799	3967	95.76506176	0.441197778	36.84706502	Repeat region: hr12; 9 copies of P-I and 8 copies P-II repeat				0	0
103921	SNV	1	G	A		Heterozygous	3114	3269	95.25848883	0.442793462	37.17148362	Repeat region: hr12; 9 copies of P-I and 8 copies P-II repeat				0	0
103930	MNV	2	GA	AG		Heterozygous	2603	2846	91.46170063	0.440383251	37.40336395	Repeat region: hr12; 9 copies of P-I and 8 copies P-II repeat				0	0
103931	SNV	1	A	G		Heterozygous	200	2813	7.109847138	0.475490196	36.43664515	Repeat region: hr12; 9 copies of P-I and 8 copies P-II repeat				0	0
103938	SNV	1	G	T		Heterozygous	2537	2605	97.38963532	0.43559633	37.40993299	Repeat region: hr12; 9 copies of P-I and 8 copies P-II repeat				0	0
103949	SNV	1	T	C		Heterozygous	477	2777	17.17680951	0.459081836	36.44863732	Repeat region: hr12; 9 copies of P-I and 8 copies P-II repeat				0	0
103953	MNV	2	AG	GA		Heterozygous	481	2682	17.93437733	0.455445545	37.06569551	Repeat region: hr12; 9 copies of P-I and 8 copies P-II repeat				0	0
103957	SNV	1	G	C		Heterozygous	1903	2756	69.04934688	0.411389298	36.97162375	Repeat region: hr12; 9 copies of P-I and 8 copies P-II repeat				0	0
103966	MNV	2	GA	CG		Heterozygous	1701	2716	62.62886598	0.400757166	37.12993065	Repeat region: hr12; 9 copies of P-I and 8 copies P-II repeat				0	0
103967	SNV	1	A	G		Heterozygous	1010	2715	37.20073665	0.457221711	37.08103793	Repeat region: hr12; 9 copies of P-I and 8 copies P-II repeat				0	0
103993	SNV	1	G	A		Heterozygous	1580	2776	56.91642651	0.438061041	37.14113924	Repeat region: hr12; 9 copies of P-I and 8 copies P-II repeat				0	0
104002	MNV	2	GA	AG		Heterozygous	1791	2831	63.26386436	0.44610624	37.29638198	Repeat region: hr12; 9 copies of P-I and 8 copies P-II repeat				0	0
104003	SNV	1	A	G		Heterozygous	983	2776	35.41066282	0.324858757	37.10995246	Repeat region: hr12; 9 copies of P-I and 8 copies P-II repeat				0	0
104010	SNV	1	G	T		Homozygous	1912	2787	68.60423394	0.456596371	36.7667364	Repeat region: hr12; 9 copies of P-I and 8 copies P-II repeat				0	0
104029	SNV	1	G	C		Homozygous	2355	2980	79.02684564	0.453174603	37.00212314	Repeat region: hr12; 9 copies of P-I and 8 copies P-II repeat				0	0
104038	MNV	2	GA	CG		Homozygous	2558	2577	99.26270858	0.447560087	36.87194543	Repeat region: hr12; 9 copies of P-I and 8 copies P-II repeat				0	0
104079	SNV	1	G	C		Homozygous	3628	3634	99.83489268	0.423455233	37.18109151	Repeat region: hr12; 9 copies of P-I and 8 copies P-II repeat				0	0
104082	SNV	1	A	G		Homozygous	3565	3578	99.63666853	0.423846154	37.14109397	Repeat region: hr12; 9 copies of P-I and 8 copies P-II repeat				0	0
104084	SNV	1	T	C		Homozygous	3570	3578	99.7764114	0.422939068	37.26638655	Repeat region: hr12; 9 copies of P-I and 8 copies P-II repeat				0	0
104091	SNV	1	G	A		Homozygous	3821	3823	99.94768506	0.425612949	37.51583355	Repeat region: hr12; 9 copies of P-I and 8 copies P-II repeat				0	0
104101	SNV	1	A	G		Homozygous	3933	3944	99.72109533	0.427616413	37.06941266	Repeat region: hr12; 9 copies of P-I and 8 copies P-II repeat				0	0
104195	SNV	1	G	A		Homozygous	4640	4646	99.87085665	0.464986533	37.34762931	Repeat region: hr12; 9 copies of P-I and 8 copies P-II repeat				0	0
104250	SNV	1	A	G		Homozygous	4833	4847	99.71116154	0.46369938	37.17670184	Repeat region: hr12; 9 copies of P-I and 8 copies P-II repeat				0	0
104262	SNV	1	G	A		Homozygous	5019	5020	99.98007968	0.471694857	37.51623829	Repeat region: hr12; 9 copies of P-I and 8 copies P-II repeat				0	0
104308	SNV	1	A	G		Homozygous	5178	5190	99.76878613	0.430984964	37.27211278	Repeat region: hr12; 9 copies of P-I and 8 copies P-II repeat				0	0
104316	SNV	1	C	T		Homozygous	5210	5218	99.84668455	0.428906381	37.37600768	Repeat region: hr12; 9 copies of P-I and 8 copies P-II repeat				0	0
104336	Insertion	2	-	AA		Homozygous	4842	5154	93.94644936	0.418446079	37.54739777	Repeat region: hr12; 9 copies of P-I and 8 copies P-II repeat				0	0
104491	SNV	1	G	A		Homozygous	5135	5139	99.92216385	0.483457124	37.39688413	Repeat region: hr12; 9 copies of P-I and 8 copies P-II repeat				0	0
104496	SNV	1	G	A		Homozygous	5168	5168	100	0.483018237	37.35932663	Repeat region: hr12; 9 copies of P-I and 8 copies P-II repeat				0	0
104607	SNV	1	G	A		Homozygous	5123	5135	99.76630964	0.48433443	37.46535233	Repeat region: hr12; 9 copies of P-I and 8 copies P-II repeat				0	0
104685	Deletion	9	TAAATAGAA	-		Homozygous	3759	5188	72.45566692	0.471759259	37.51065639	Repeat region: hr12; 9 copies of P-I and 8 copies P-II repeat				0	0
104721	SNV	1	C	T		Homozygous	5038	5057	99.62428317	0.479536273	37.59924573	Repeat region: hr12; 9 copies of P-I and 8 copies P-II repeat				0	0
104760	Insertion	1	-	A		Homozygous	5082	5496	92.46724891	0.464267613	37.41814261	Repeat region: hr12; 9 copies of P-I and 8 copies P-II repeat				0	0
104838	SNV	1	G	T		Homozygous	5598	5599	99.98213967	0.481038234	37.45516256	CDS: SlnVgp106, Gene: SlnVgp106	NP_258374.1:c.745C>A			1	0
104872	SNV	1	G	A		Homozygous	5570	5571	99.9820499	0.480505303	37.4448833	CDS: SlnVgp106, Gene: SlnVgp106	NP_258374.1:c.711C>T			1	0
104905	SNV	1	G	A		Homozygous	5481	5483	99.96352362	0.473075705	37.40649517	CDS: SlnVgp106, Gene: SlnVgp106	NP_258374.1:c.678C>T			1	0
105123	SNV	1	G	T		Homozygous	5284	5285	99.98107852	0.498642227	37.54314913	CDS: SlnVgp106, Gene: SlnVgp106	NP_258374.1:c.460C>A			1	0
105379	SNV	1	C	T		Homozygous	5618	5619	99.98220324	0.493185023	37.40138839	CDS: SlnVgp106, Gene: SlnVgp106	NP_258374.1:c.204G>A			1	0
105385	SNV	1	A	G		Homozygous	5625	5633	99.85797976	0.495072736	37.16711111	CDS: SlnVgp106, Gene: SlnVgp106	NP_258374.1:c.198T>C			1	0
105415	SNV	1	T	G		Homozygous	5593	5605	99.78590544	0.481724461	37.23565171	CDS: SlnVgp106, Gene: SlnVgp106	NP_258374.1:c.168A>C			1	0
105453	SNV	1	T	C		Homozygous	4933	4939	99.87851792	0.451759159	37.37806609	CDS: SlnVgp106, Gene: SlnVgp106	NP_258374.1:c.130A>G	NP_258374.1:p.Asn44Asp		1	1
105479	Insertion	2	-	GT		Heterozygous	1822	3751	48.57371368	0.432446264	37.76701427	CDS: SlnVgp106, Gene: SlnVgp106	NP_258374.1:c.104_105insAC	NP_258374.1:p.Asp36fs		1	1
105479	SNV	1	A	G		Heterozygous	1912	3749	51.00026674	0.408820615	37.14239704	CDS: SlnVgp106, Gene: SlnVgp106	NP_258374.1:c.104T>C	NP_258374.1:p.Ile35Thr		1	1
105480	Insertion	3	-	TTT		Heterozygous	1823	3749	48.62630035	0.432225064	37.63082831	CDS: SlnVgp106, Gene: SlnVgp106	NP_258374.1:c.103_104insAAA	NP_258374.1:p.Lys34_Ile35insLys		1	1
105481	SNV	1	C	A		Heterozygous	1912	3749	51.00026674	0.408820615	37.32112971	CDS: SlnVgp106, Gene: SlnVgp106	NP_258374.1:c.102G>T	NP_258374.1:p.Lys34Asn		1	1
105482	Insertion	13	-	GAAAATATGATTT		Heterozygous	1818	3750	48.48	0.432820513	37.62037768	CDS: SlnVgp106, Gene: SlnVgp106	NP_258374.1:c.101_102insAAATCATATTTTC	NP_258374.1:p.Ile35fs		1	1
105529	SNV	1	T	C		Homozygous	4907	4911	99.91855019	0.418938836	37.218871	CDS: SlnVgp106, Gene: SlnVgp106	NP_258374.1:c.54A>G			1	0
105532	SNV	1	A	C		Homozygous	4972	4981	99.81931339	0.419665576	37.29123089	CDS: SlnVgp106, Gene: SlnVgp106	NP_258374.1:c.51T>G	NP_258374.1:p.Asp17Glu		1	1
105712	SNV	1	A	T		Homozygous	4517	4520	99.93362832	0.475406585	37.28912995	CDS: SlnVgp107, Gene: SlnVgp107	NP_258375.1:c.102A>T			1	0
105969	SNV	1	C	T		Homozygous	4042	4042	100	0.484659746	37.19421079	CDS: SlnVgp107, Gene: SlnVgp107	NP_258375.1:c.359C>T	NP_258375.1:p.Ala120Val		1	1
105991	SNV	1	G	A		Homozygous	4081	4083	99.95101641	0.460292104	37.46091644	CDS: SlnVgp107, Gene: SlnVgp107	NP_258375.1:c.381G>A			1	0
106107	SNV	1	T	C		Homozygous	4209	4216	99.83396584	0.431184475	37.34948919	CDS: SlnVgp107, Gene: SlnVgp107	NP_258375.1:c.497T>C	NP_258375.1:p.Val166Ala		1	1
106215	Insertion	1	-	A		Heterozygous	53	4042	1.311232063	0.320754717	37.66037736					0	0
106215	Insertion	2	-	AA		Heterozygous	3530	4043	87.31140242	0.39596067	37.57917847					0	0
106305	SNV	1	C	A		Homozygous	4510	4512	99.95567376	0.455551004	36.87782705	CDS: SlnVgp108, Gene: SlnVgp108	NP_258376.1:c.85C>A	NP_258376.1:p.Leu29Ile		1	1
106325	SNV	1	A	G		Homozygous	4637	4641	99.91381168	0.482799526	37.53073108	CDS: SlnVgp108, Gene: SlnVgp108	NP_258376.1:c.105A>G			1	0
106469	SNV	1	G	A		Homozygous	4900	4902	99.95920033	0.484534173	37.52510204	CDS: SlnVgp108, Gene: SlnVgp108	NP_258376.1:c.249G>A			1	0
106557	Deletion	1	A	-		Homozygous	5155	5365	96.08574091	0.492074431	37.07371484	CDS: SlnVgp108, Gene: SlnVgp108	NP_258376.1:c.337delA	NP_258376.1:p.Ile115fs		1	1
106904	SNV	1	A	T		Homozygous	5050	5053	99.94062933	0.468160797	37.29623762	CDS: SlnVgp109, Gene: SlnVgp109	NP_258377.1:c.915T>A			1	0
106906	SNV	1	G	A		Homozygous	5051	5053	99.96041955	0.46825538	37.2795486	CDS: SlnVgp109, Gene: SlnVgp109	NP_258377.1:c.913C>T	NP_258377.1:p.Leu305Phe		1	1
106946	SNV	1	C	T		Homozygous	5124	5126	99.96098322	0.438233748	37.43520687	CDS: SlnVgp109, Gene: SlnVgp109	NP_258377.1:c.873G>A			1	0
106948	SNV	1	C	T		Homozygous	5123	5125	99.96097561	0.437960042	37.28733164	CDS: SlnVgp109, Gene: SlnVgp109	NP_258377.1:c.871G>A	NP_258377.1:p.Ala291Thr		1	1
107055	SNV	1	G	A		Homozygous	4985	4988	99.93985565	0.432114643	37.45396189	CDS: SlnVgp109, Gene: SlnVgp109	NP_258377.1:c.764C>T	NP_258377.1:p.Ala255Val		1	1
107102	SNV	1	G	A		Homozygous	4764	4766	99.95803609	0.443432778	37.45465995	CDS: SlnVgp109, Gene: SlnVgp109	NP_258377.1:c.717C>T			1	0
107411	SNV	1	C	A		Homozygous	4174	4176	99.95210728	0.447444767	37.37014854	CDS: SlnVgp109, Gene: SlnVgp109	NP_258377.1:c.408G>T			1	0
107459	SNV	1	C	T		Homozygous	4217	4219	99.9525954	0.497798327	37.05406687	CDS: SlnVgp109, Gene: SlnVgp109	NP_258377.1:c.360G>A			1	0
107475	SNV	1	C	T		Homozygous	4170	4172	99.95206136	0.479226839	37.21654676	CDS: SlnVgp109, Gene: SlnVgp109	NP_258377.1:c.344G>A	NP_258377.1:p.Arg115Lys		1	1
107806	SNV	1	A	C		Homozygous	5179	5182	99.94210729	0.467283316	37.16721375	CDS: SlnVgp109, Gene: SlnVgp109	NP_258377.1:c.13T>G	NP_258377.1:p.Phe5Val		1	1
107850	SNV	1	A	C		Homozygous	5325	5332	99.86871718	0.474008664	37.48600939					0	0
107941	SNV	1	G	A		Homozygous	5422	5424	99.96312684	0.402168556	37.48340096	CDS: SlnVgp110, Gene: SlnVgp110	NP_258378.1:c.1095C>T			1	0
108016	SNV	1	T	C		Homozygous	5261	5266	99.90505127	0.463262555	37.28910853	CDS: SlnVgp110, Gene: SlnVgp110	NP_258378.1:c.1020A>G			1	0
108085	SNV	1	C	T		Homozygous	5190	5191	99.98073589	0.47285907	37.21753372	CDS: SlnVgp110, Gene: SlnVgp110	NP_258378.1:c.951G>A			1	0
108238	SNV	1	G	T		Homozygous	5161	5163	99.96126283	0.455848925	37.50610347	CDS: SlnVgp110, Gene: SlnVgp110	NP_258378.1:c.798C>A			1	0
108250	SNV	1	G	C		Homozygous	5019	5028	99.82100239	0.462328767	37.44690177	CDS: SlnVgp110, Gene: SlnVgp110	NP_258378.1:c.786C>G	NP_258378.1:p.Asp262Glu		1	1
108252	SNV	1	C	G		Homozygous	5024	5028	99.92044551	0.462259052	37.33738057	CDS: SlnVgp110, Gene: SlnVgp110	NP_258378.1:c.784G>C	NP_258378.1:p.Asp262His		1	1
108300	SNV	1	T	C		Homozygous	5123	5132	99.82462977	0.458999122	37.38785868	CDS: SlnVgp110, Gene: SlnVgp110	NP_258378.1:c.736A>G	NP_258378.1:p.Arg246Gly		1	1
108517	SNV	1	T	C		Homozygous	5020	5031	99.7813556	0.478175664	37.2438247	CDS: SlnVgp110, Gene: SlnVgp110	NP_258378.1:c.519A>G			1	0
108634	Deletion	15	GTCGTCGTCGTCGTC	-		Homozygous	2739	4341	63.09606082	0.385210084	37.46510085	CDS: SlnVgp110, Gene: SlnVgp110	NP_258378.1:c.388_402delGACGACGACGACGAC	NP_258378.1:p.Asp130_Asp134del		1	1
108738	SNV	1	T	C		Homozygous	4888	4902	99.71440228	0.36318972	37.27229951	CDS: SlnVgp110, Gene: SlnVgp110	NP_258378.1:c.298A>G	NP_258378.1:p.Lys100Glu		1	1
108871	SNV	1	A	G		Homozygous	5313	5326	99.75591438	0.351870923	37.22736684	CDS: SlnVgp110, Gene: SlnVgp110	NP_258378.1:c.165T>C			1	0
108987	SNV	1	G	A		Homozygous	5420	5422	99.96311324	0.444072898	37.15479705	CDS: SlnVgp110, Gene: SlnVgp110	NP_258378.1:c.49C>T	NP_258378.1:p.Pro17Ser		1	1
109134	SNV	1	C	T		Homozygous	5051	5055	99.92087043	0.485164253	37.2060978	CDS: SlnVgp111, Gene: SlnVgp111	NP_258379.1:c.138C>T			1	0
109501	SNV	1	G	A		Homozygous	4760	4760	100	0.478137957	37.48277311	CDS: SlnVgp112, Gene: SlnVgp112	NP_258380.1:c.41C>T	NP_258380.1:p.Ser14Leu		1	1
109682	SNV	1	T	C		Homozygous	4721	4727	99.8730696	0.426831589	37.46113112	CDS: SlnVgp113, Gene: SlnVgp113	NP_258381.1:c.140T>C	NP_258381.1:p.Met47Thr		1	1
109851	SNV	1	A	C		Homozygous	4483	4487	99.91085358	0.475678962	37.1570377	CDS: SlnVgp113, Gene: SlnVgp113	NP_258381.1:c.309A>C	NP_258381.1:p.Arg103Ser		1	1
109866	SNV	1	T	C		Homozygous	4467	4469	99.95524726	0.480162767	37.5083949	CDS: SlnVgp113, Gene: SlnVgp113	NP_258381.1:c.324T>C			1	0
110013	SNV	1	C	T		Homozygous	4618	4620	99.95670996	0.46864622	36.79969684	CDS: SlnVgp113, Gene: SlnVgp113	NP_258381.1:c.471C>T			1	0
110021	MNV	2	GG	AA		Homozygous	4508	4510	99.9556541	0.464751958	37.54514164	CDS: SlnVgp113, Gene: SlnVgp113	NP_258381.1:c.479_480delGGinsAA	NP_258381.1:p.Arg160Gln		1	1
110154	SNV	1	G	T		Homozygous	4619	4622	99.93509303	0.49222395	37.43321065	CDS: SlnVgp113, Gene: SlnVgp113	NP_258381.1:c.612G>T	NP_258381.1:p.Met204Ile		1	1
110425	SNV	1	T	G		Homozygous	4478	4479	99.97767359	0.414543195	37.24787852	CDS: SlnVgp113, Gene: SlnVgp113	NP_258381.1:c.883T>G	NP_258381.1:p.Ser295Ala		1	1
110512	SNV	1	G	A		Homozygous	4573	4575	99.95628415	0.446757406	37.39274	CDS: SlnVgp113, Gene: SlnVgp113	NP_258381.1:c.970G>A	NP_258381.1:p.Asp324Asn		1	1
110592	SNV	1	G	A		Homozygous	4713	4713	100	0.484610973	37.32930193	CDS: SlnVgp113, Gene: SlnVgp113	NP_258381.1:c.1050G>A			1	0
110747	Insertion	1	-	A		Heterozygous	5289	5712	92.59453782	0.498150017	37.54698431	CDS: SlnVgp113, Gene: SlnVgp113	NP_258381.1:c.1204_1205insA			1	0
110770	Deletion	1	T	-		Heterozygous	64	5526	1.158161419	0.472972973	37.0625					0	0
110791	Deletion	12	ACATTTTAAAAA	-		Heterozygous	3622	4979	72.74553123	0.469578018	37.52356261					0	0
110794	Deletion	1	T	-		Heterozygous	998	4823	20.69251503	0.47696737	36.04219228					0	0
110954	SNV	1	G	A		Homozygous	5612	5617	99.91098451	0.49490356	37.51069138	CDS: SlnVgp114, Gene: SlnVgp114	NP_258382.1:c.486C>T			1	0
110962	SNV	1	C	T		Homozygous	5584	5585	99.9820949	0.49081988	37.43803725	CDS: SlnVgp114, Gene: SlnVgp114	NP_258382.1:c.478G>A	NP_258382.1:p.Val160Met		1	1
111429	SNV	1	G	A		Homozygous	5201	5201	100	0.442163855	36.90905595	CDS: SlnVgp114, CDS: SlnVgp115, Gene: SlnVgp114, Gene: SlnVgp115	NP_258383.1:c.[339C>T]; NP_258382.1:c.[11C>T]	NP_258382.1:p.[Ser4Phe]		1	1
111517	SNV	1	G	A		Heterozygous	72	5242	1.373521557	0.466666667	34.75	CDS: SlnVgp115, Gene: SlnVgp115	NP_258383.1:c.251C>T	NP_258383.1:p.Thr84Ile		1	1
111524	SNV	1	T	C		Heterozygous	191	5240	3.645038168	0.459183674	36.82198953	CDS: SlnVgp115, Gene: SlnVgp115	NP_258383.1:c.244A>G	NP_258383.1:p.Ile82Val		1	1
111526	SNV	1	A	C		Heterozygous	199	5199	3.827659165	0.456730769	37.00502513	CDS: SlnVgp115, Gene: SlnVgp115	NP_258383.1:c.242T>G	NP_258383.1:p.Val81Gly		1	1
111540	SNV	1	G	T		Heterozygous	729	5134	14.19945462	0.488372093	36.62414266	CDS: SlnVgp115, Gene: SlnVgp115	NP_258383.1:c.228C>A			1	0
111541	Insertion	3	-	CCT		Heterozygous	3626	5033	72.04450626	0.496455696	37.34473249	CDS: SlnVgp115, Gene: SlnVgp115	NP_258383.1:c.227_228insAGG	NP_258383.1:p.Gly80_Val81insGly		1	1
111549	SNV	1	G	A		Homozygous	4847	4854	99.85578904	0.483252698	36.85867547	CDS: SlnVgp115, Gene: SlnVgp115	NP_258383.1:c.219C>T			1	0
111827	SNV	1	A	G		Homozygous	4833	4842	99.81412639	0.476101568	37.13738879	CDS: SlnVgp116, Gene: SlnVgp116	NP_258384.1:c.13A>G	NP_258384.1:p.Ser5Gly		1	1
111862	SNV	1	A	G		Homozygous	4895	4897	99.95915867	0.483204134	37.29744637	CDS: SlnVgp116, Gene: SlnVgp116	NP_258384.1:c.48A>G			1	0
112015	SNV	1	T	C		Homozygous	5020	5036	99.68228753	0.465099715	37.39840637	CDS: SlnVgp116, Gene: SlnVgp116	NP_258384.1:c.201T>C			1	0
112034	SNV	1	T	C		Homozygous	4973	4980	99.85943775	0.454872996	37.21576513	CDS: SlnVgp116, Gene: SlnVgp116	NP_258384.1:c.220T>C			1	0
112273	SNV	1	C	T		Homozygous	5030	5031	99.98012324	0.398384201	37.31809145	CDS: SlnVgp116, Gene: SlnVgp116	NP_258384.1:c.459C>T			1	0
112345	SNV	1	C	A		Homozygous	5167	5171	99.92264552	0.436395451	37.36346042	CDS: SlnVgp116, Gene: SlnVgp116	NP_258384.1:c.531C>A			1	0
112668	SNV	1	T	A		Homozygous	5140	5144	99.9222395	0.488376128	37.35525292	Repeat region: hr13; 3 copies of P-I repeat				0	0
112699	SNV	1	T	A		Homozygous	5252	5301	99.0756461	0.476287263	37.39851485	Repeat region: hr13; 3 copies of P-I repeat				0	0
112719	SNV	1	A	G		Homozygous	5134	5148	99.72804973	0.474661576	37.20003896	Repeat region: hr13; 3 copies of P-I repeat				0	0
112748	SNV	1	C	A		Homozygous	4762	4767	99.89511223	0.460528819	37.45800084	Repeat region: hr13; 3 copies of P-I repeat				0	0
112771	SNV	1	C	T		Homozygous	4304	4327	99.46845389	0.465904278	37.6438197	Repeat region: hr13; 3 copies of P-I repeat				0	0
112792	SNV	1	C	T		Homozygous	3791	3798	99.81569247	0.456601021	37.56317594	Repeat region: hr13; 3 copies of P-I repeat				0	0
112826	Deletion	1	G	-		Homozygous	2304	2309	99.78345604	0.433238056	36.82421875	Repeat region: hr13; 3 copies of P-I repeat				0	0
112830	Deletion	2	GA	-		Homozygous	718	724	99.17127072	0.295485636	37.63927577	Repeat region: hr13; 3 copies of P-I repeat				0	0
112851	SNV	1	G	A		Homozygous	2572	3337	77.07521726	0.47596504	37.03849145	Repeat region: hr13; 3 copies of P-I repeat				0	0
112879	SNV	1	A	G		Homozygous	4026	4036	99.75222993	0.472555351	37.14754098	Repeat region: hr13; 3 copies of P-I repeat				0	0
112915	Deletion	1	T	-		Heterozygous	4617	4945	93.36703741	0.448533753	37.04526749	Repeat region: hr13; 3 copies of P-I repeat				0	0
112915	Deletion	2	TT	-		Heterozygous	58	5027	1.153769644	0.419354839	37.06896552	Repeat region: hr13; 3 copies of P-I repeat				0	0
112958	Deletion	1	T	-		Heterozygous	2659	5029	52.87333466	0.425769361	36.88529522	CDS: SlnVgp117, Gene: SlnVgp117	NP_258385.1:c.6delT	NP_258385.1:p.Leu5fs		1	1
113009	SNV	1	A	G		Homozygous	4604	4615	99.7616468	0.413915794	37.17137272	CDS: SlnVgp117, Gene: SlnVgp117	NP_258385.1:c.57A>G			1	0
113137	SNV	1	A	G		Homozygous	4318	4335	99.60784314	0.465304385	37.17786012	CDS: SlnVgp117, CDS: SlnVgp118, Gene: SlnVgp117, Gene: SlnVgp118	NP_258385.1:c.[185A>G]; NP_258386.1:c.[57A>G]	NP_258385.1:p.[Gln62Arg]		1	1
113147	SNV	1	G	A		Homozygous	4296	4299	99.93021633	0.468248878	37.43459032	CDS: SlnVgp117, CDS: SlnVgp118, Gene: SlnVgp117, Gene: SlnVgp118	NP_258386.1:c.[67G>A]; NP_258385.1:c.[195G>A]	NP_258386.1:p.[Ala23Thr]		1	1
113254	SNV	1	C	T		Homozygous	4339	4350	99.74712644	0.470784641	37.30560037	CDS: SlnVgp117, CDS: SlnVgp118, Gene: SlnVgp117, Gene: SlnVgp118	NP_258385.1:c.[302C>T]; NP_258386.1:c.[174C>T]	NP_258385.1:p.[Ser101Leu]		1	1
113422	SNV	1	G	A		Homozygous	4223	4223	100	0.467549103	37.30310206	CDS: SlnVgp118, Gene: SlnVgp118	NP_258386.1:c.342G>A			1	0
113536	SNV	1	T	C		Homozygous	4530	4538	99.82371089	0.488036385	37.35143488	CDS: SlnVgp118, Gene: SlnVgp118	NP_258386.1:c.456T>C			1	0
113635	SNV	1	C	T		Homozygous	4257	4260	99.92957746	0.489800255	37.24571294	CDS: SlnVgp118, Gene: SlnVgp118	NP_258386.1:c.555C>T			1	0
113637	Deletion	3	CGA	-		Heterozygous	3825	4213	90.79041063	0.482168331	36.90861518	CDS: SlnVgp118, Gene: SlnVgp118	NP_258386.1:c.557_559delCGA	NP_258386.1:p.Thr190del		1	1
113689	SNV	1	C	T		Homozygous	4537	4539	99.95593743	0.499800638	37.45977518	CDS: SlnVgp118, Gene: SlnVgp118	NP_258386.1:c.609C>T			1	0
113807	SNV	1	C	T		Homozygous	4233	4237	99.90559358	0.494816415	37.16206	CDS: SlnVgp118, Gene: SlnVgp118	NP_258386.1:c.727C>T	NP_258386.1:p.Pro243Ser		1	1
114256	SNV	1	G	T		Homozygous	4218	4221	99.92892679	0.464735795	37.30891418	CDS: SlnVgp118, Gene: SlnVgp118	NP_258386.1:c.1176G>T			1	0
114319	SNV	1	A	G		Homozygous	4281	4291	99.76695409	0.452756757	37.24667134	CDS: SlnVgp118, Gene: SlnVgp118	NP_258386.1:c.1239A>G			1	0
114643	Insertion	1	-	C		Heterozygous	2717	3871	70.18858176	0.493728223	37.52152859	CDS: SlnVgp118, Gene: SlnVgp118	NP_258386.1:c.1562_1563insC	NP_258386.1:p.Arg521fs		1	1
114643	SNV	1	A	C		Heterozygous	1141	3872	29.46797521	0.474576271	37.1612573	CDS: SlnVgp118, Gene: SlnVgp118	NP_258386.1:c.1563A>C	NP_258386.1:p.Arg521Ser		1	1
114644	Replacement	9	A	GCGGCGGCG		Heterozygous	2637	3875	68.0516129	0.493716338	37.64117473	CDS: SlnVgp118, Gene: SlnVgp118	NP_258386.1:c.1564delAinsGCGGCGGCG	NP_258386.1:p.Ser522fs		1	1
114817	SNV	1	C	T		Homozygous	4524	4529	99.88960035	0.493686109	37.32780725	CDS: SlnVgp118, Gene: SlnVgp118	NP_258386.1:c.1737C>T			1	0
114859	SNV	1	T	C		Homozygous	4354	4372	99.58828911	0.493408663	36.87390905	CDS: SlnVgp118, Gene: SlnVgp118	NP_258386.1:c.1779T>C			1	0
115104	Deletion	6	GCGGTG	-		Heterozygous	3298	4292	76.84063374	0.489343564	37.16746817	CDS: SlnVgp118, Gene: SlnVgp118	NP_258386.1:c.2024_2029delGCGGTG	NP_258386.1:p.Gly681_Gly682del		1	1
115237	SNV	1	T	C		Homozygous	4705	4710	99.89384289	0.46234881	37.22337938	CDS: SlnVgp118, Gene: SlnVgp118	NP_258386.1:c.2157T>C			1	0
115309	SNV	1	G	A		Homozygous	4582	4583	99.97818023	0.459253312	37.40571803	CDS: SlnVgp118, Gene: SlnVgp118	NP_258386.1:c.2229G>A			1	0
115531	Insertion	6	-	TAAACT		Homozygous	4039	4664	86.59948542	0.49380531	37.31538335	CDS: SlnVgp118, Gene: SlnVgp118	NP_258386.1:c.2450_2451insTAAACT	NP_258386.1:p.Asn817_Asn818insLysLeu		1	1
115567	Insertion	12	-	TACTACTACTAC		Heterozygous	90	4100	2.195121951	0.454545455	37.76111111	CDS: SlnVgp118, Gene: SlnVgp118	NP_258386.1:c.2486_2487insTACTACTACTAC	NP_258386.1:p.Thr839_Asp840insThrThrThrThr		1	1
115567	Insertion	15	-	TACTACTACTACTAC		Heterozygous	1537	4113	37.3693168	0.481662592	37.85608337	CDS: SlnVgp118, Gene: SlnVgp118	NP_258386.1:c.2486_2487insTACTACTACTACTAC	NP_258386.1:p.Thr839_Asp840insThrThrThrThrThr		1	1
115635	SNV	1	G	T		Heterozygous	216	6124	3.527106466	0.5	35.33333333	CDS: SlnVgp118, Gene: SlnVgp118	NP_258386.1:c.2555G>T	NP_258386.1:p.Ser852Ile		1	1
115638	SNV	1	T	G		Heterozygous	308	6174	4.988662132	0.490740741	36.12012987	CDS: SlnVgp118, Gene: SlnVgp118	NP_258386.1:c.2558T>G	NP_258386.1:p.Ile853Ser		1	1
115645	Deletion	6	TACTAC	-		Homozygous	4769	6212	76.77076626	0.479005525	37.3659027	CDS: SlnVgp118, Gene: SlnVgp118	NP_258386.1:c.2565_2570delTACTAC	NP_258386.1:p.Thr859_Thr860del		1	1
115977	SNV	1	G	A		Homozygous	6570	6574	99.93915424	0.47397404	37.47792998	CDS: SlnVgp119, Gene: SlnVgp119	NP_258387.1:c.597C>T			1	0
116095	Insertion	6	-	GATGAT		Heterozygous	113	5447	2.074536442	0.43220339	37.60471976	CDS: SlnVgp119, Gene: SlnVgp119	NP_258387.1:c.479_480insATCATC	NP_258387.1:p.Ser160_Cys161insSerSer		1	1
116095	Insertion	9	-	GATGATGAT		Heterozygous	3797	5449	69.68251055	0.45319718	37.59886467	CDS: SlnVgp119, Gene: SlnVgp119	NP_258387.1:c.479_480insATCATCATC	NP_258387.1:p.Ser160_Cys161insSerSerSer		1	1
116611	Deletion	6	TACTAC	-		Homozygous	5400	6708	80.50089445	0.485513046	37.29532519					0	0
116686	SNV	1	T	C		Homozygous	6547	6557	99.84749123	0.489395546	37.33603177	CDS: SlnVgp120, Gene: SlnVgp120	NP_258388.1:c.516A>G			1	0
116752	SNV	1	G	A		Homozygous	6405	6408	99.95318352	0.475925675	37.26104606	CDS: SlnVgp120, Gene: SlnVgp120	NP_258388.1:c.450C>T			1	0
116882	SNV	1	C	G		Homozygous	6090	6101	99.81970169	0.488152348	37.28702791	CDS: SlnVgp120, Gene: SlnVgp120	NP_258388.1:c.320G>C	NP_258388.1:p.Ser107Thr		1	1
117082	SNV	1	A	G		Homozygous	6380	6388	99.87476518	0.449199377	37.14780564	CDS: SlnVgp120, Gene: SlnVgp120	NP_258388.1:c.120T>C			1	0
117245	SNV	1	C	T		Homozygous	5902	5902	100	0.498669426	37.51236869					0	0
117342	Insertion	2	-	AC		Heterozygous	4890	5463	89.51125755	0.406751522	37.6398773					0	0
117346	SNV	1	G	A		Heterozygous	285	5469	5.211190346	0.457337884	36.23859649					0	0
117458	SNV	1	A	G		Homozygous	5297	5301	99.92454254	0.439393939	37.37209741	CDS: SlnVgp121, Gene: SlnVgp121	NP_258389.1:c.1564T>C			1	0
117507	SNV	1	G	A		Homozygous	5062	5065	99.94076999	0.497840173	37.20841565	CDS: SlnVgp121, Gene: SlnVgp121	NP_258389.1:c.1515C>T			1	0
117610	SNV	1	T	C		Homozygous	4468	4476	99.82126899	0.48733536	37.31848702	CDS: SlnVgp121, Gene: SlnVgp121	NP_258389.1:c.1412A>G	NP_258389.1:p.Lys471Arg		1	1
117624	SNV	1	T	C		Homozygous	4344	4352	99.81617647	0.498533724	37.39617864	CDS: SlnVgp121, Gene: SlnVgp121	NP_258389.1:c.1398A>G	NP_258389.1:p.Ile466Met		1	1
118028	SNV	1	C	T		Homozygous	4428	4428	100	0.488820513	37.31955736	CDS: SlnVgp121, Gene: SlnVgp121	NP_258389.1:c.994G>A	NP_258389.1:p.Asp332Asn		1	1
118053	SNV	1	A	G		Homozygous	4554	4563	99.80276134	0.471664347	37.25713658	CDS: SlnVgp121, Gene: SlnVgp121	NP_258389.1:c.969T>C			1	0
118071	SNV	1	G	A		Homozygous	4433	4455	99.50617284	0.477759473	37.45274081	CDS: SlnVgp121, Gene: SlnVgp121	NP_258389.1:c.951C>T			1	0
118215	SNV	1	G	A		Homozygous	4691	4693	99.95738334	0.46777669	37.27158388	CDS: SlnVgp121, Gene: SlnVgp121	NP_258389.1:c.807C>T			1	0
118263	SNV	1	C	T		Homozygous	4541	4544	99.93397887	0.467356042	37.45672759	CDS: SlnVgp121, Gene: SlnVgp121	NP_258389.1:c.759G>A			1	0
118278	SNV	1	C	A		Homozygous	4438	4438	100	0.469261023	36.90491212	CDS: SlnVgp121, Gene: SlnVgp121	NP_258389.1:c.744G>T			1	0
118299	SNV	1	T	C		Homozygous	4476	4479	99.93302076	0.471023428	37.26228776	CDS: SlnVgp121, Gene: SlnVgp121	NP_258389.1:c.723A>G			1	0
118344	SNV	1	G	A		Homozygous	4531	4532	99.97793469	0.476045473	37.19885235	CDS: SlnVgp121, Gene: SlnVgp121	NP_258389.1:c.678C>T			1	0
118584	SNV	1	T	C		Homozygous	5278	5283	99.9053568	0.48270548	37.15820387	CDS: SlnVgp121, Gene: SlnVgp121	NP_258389.1:c.438A>G			1	0
118614	SNV	1	G	A		Homozygous	5584	5585	99.9820949	0.470738319	37.32557307	CDS: SlnVgp121, Gene: SlnVgp121	NP_258389.1:c.408C>T			1	0
118793	SNV	1	T	G		Homozygous	5611	5645	99.39769708	0.486032643	37.4482267	CDS: SlnVgp121, Gene: SlnVgp121	NP_258389.1:c.229A>C	NP_258389.1:p.Asn77His		1	1
118827	SNV	1	C	T		Homozygous	5555	5557	99.96400936	0.477642926	37.47848785	CDS: SlnVgp121, Gene: SlnVgp121	NP_258389.1:c.195G>A			1	0
118835	SNV	1	G	A		Homozygous	5569	5570	99.98204668	0.464694657	37.13988149	CDS: SlnVgp121, Gene: SlnVgp121	NP_258389.1:c.187C>T			1	0
119052	SNV	1	C	A		Heterozygous	418	5368	7.786885246	0.41745283	37.05980861					0	0
119053	Insertion	2	-	CA		Heterozygous	169	5256	3.215372907	0.5	37.4556213					0	0
119053	Insertion	4	-	CACA		Heterozygous	3386	5260	64.37262357	0.49986053	37.6499557					0	0
119183	SNV	1	A	G		Homozygous	4994	5000	99.88	0.452651163	37.25710853	CDS: SlnVgp122, Gene: SlnVgp122	NP_258390.1:c.31A>G	NP_258390.1:p.Ile11Val		1	1
119230	SNV	1	A	G		Homozygous	5147	5157	99.80608881	0.432267337	37.32115796	CDS: SlnVgp122, Gene: SlnVgp122	NP_258390.1:c.78A>G			1	0
119308	SNV	1	G	A		Homozygous	5440	5440	100	0.469926075	37.23952206	CDS: SlnVgp122, Gene: SlnVgp122	NP_258390.1:c.156G>A			1	0
119427	SNV	1	C	T		Homozygous	5272	5276	99.92418499	0.49167245	37.26631259	CDS: SlnVgp122, Gene: SlnVgp122	NP_258390.1:c.275C>T	NP_258390.1:p.Ala92Val		1	1
119436	SNV	1	G	C		Heterozygous	100	5305	1.885014138	0.475728155	35.48	CDS: SlnVgp122, Gene: SlnVgp122	NP_258390.1:c.284G>C	NP_258390.1:p.Gly95Ala		1	1
119439	MNV	2	CC	GT		Heterozygous	103	5233	1.968278234	0.471698113	36.62513798	CDS: SlnVgp122, Gene: SlnVgp122	NP_258390.1:c.287_288delCCinsGT	NP_258390.1:p.Ala96Gly		1	1
119441	Insertion	3	-	GGT		Heterozygous	4335	5060	85.67193676	0.482410982	37.27766247	CDS: SlnVgp122, Gene: SlnVgp122	NP_258390.1:c.288_289insGGT	NP_258390.1:p.Gly98_Val99insGly		1	1
119450	SNV	1	C	A		Homozygous	5193	5196	99.94226328	0.466903283	37.31349894	CDS: SlnVgp122, Gene: SlnVgp122	NP_258390.1:c.298C>A	NP_258390.1:p.Leu100Ile		1	1
119500	SNV	1	T	C		Homozygous	5285	5286	99.9810821	0.485438566	37.35912961	CDS: SlnVgp122, Gene: SlnVgp122	NP_258390.1:c.348T>C			1	0
119560	SNV	1	C	T		Homozygous	5164	5165	99.98063892	0.48696265	37.57784663	CDS: SlnVgp122, Gene: SlnVgp122	NP_258390.1:c.408C>T			1	0
119617	SNV	1	T	C		Homozygous	5303	5311	99.84936923	0.452950284	37.26532152	CDS: SlnVgp122, Gene: SlnVgp122	NP_258390.1:c.465T>C			1	0
119795	SNV	1	T	A		Homozygous	5830	5832	99.96570645	0.443521083	37.46758148	CDS: SlnVgp122, Gene: SlnVgp122	NP_258390.1:c.643T>A	NP_258390.1:p.Ser215Thr		1	1
119824	Deletion	9	GACGACGAC	-		Heterozygous	3836	5902	64.99491698	0.479079498	37.36218979	CDS: SlnVgp122, Gene: SlnVgp122	NP_258390.1:c.672_680delGACGACGAC	NP_258390.1:p.Thr228_Thr230del		1	1
119835	SNV	1	C	T		Heterozygous	854	5538	15.42072951	0.379271071	36.31381733	CDS: SlnVgp122, Gene: SlnVgp122	NP_258390.1:c.683C>T	NP_258390.1:p.Thr228Met		1	1
119901	Insertion	1	-	T		Heterozygous	167	5715	2.922134733	0.462365591	37.70059399					0	0
119901	Insertion	2	-	TT		Heterozygous	4789	5718	83.75306051	0.497093568	37.45228654					0	0
119901	Insertion	3	-	TTT		Heterozygous	111	5813	1.90951316	0.456	37.30330318					0	0
119909	SNV	1	A	T		Heterozygous	5476	5654	96.85178635	0.465671157	37.54747991					0	0
119909	Deletion	1	A	-		Heterozygous	174	5654	3.07746728	0.497206704	35.81609195					0	0
120162	Deletion	2	AA	-		Heterozygous	5344	5627	94.97067709	0.479429051	36.9872683					0	0
120535	SNV	1	A	G		Homozygous	4858	4865	99.85611511	0.45716946	37.33429395	CDS: SlnVgp124, Gene: SlnVgp124	NP_258392.1:c.1218T>C			1	0
120586	SNV	1	C	T		Homozygous	4717	4717	100	0.436741768	37.32796269	CDS: SlnVgp124, Gene: SlnVgp124	NP_258392.1:c.1167G>A			1	0
120781	SNV	1	C	T		Homozygous	4171	4175	99.90419162	0.470380973	36.96283865	CDS: SlnVgp124, Gene: SlnVgp124	NP_258392.1:c.972G>A			1	0
120868	SNV	1	A	G		Homozygous	4077	4089	99.70652971	0.498764878	37.48859455	CDS: SlnVgp124, Gene: SlnVgp124	NP_258392.1:c.885T>C			1	0
120871	SNV	1	C	A		Homozygous	4101	4104	99.92690058	0.494539782	37.41380151	CDS: SlnVgp124, Gene: SlnVgp124	NP_258392.1:c.882G>T			1	0
121024	SNV	1	C	T		Homozygous	3724	3725	99.97315436	0.494739479	37.38480129	CDS: SlnVgp124, Gene: SlnVgp124	NP_258392.1:c.729G>A			1	0
121185	SNV	1	G	A		Homozygous	3747	3748	99.9733191	0.467926405	37.26928209	CDS: SlnVgp124, Gene: SlnVgp124	NP_258392.1:c.568C>T	NP_258392.1:p.Pro190Ser		1	1
121252	SNV	1	T	A		Homozygous	3762	3763	99.97342546	0.472902747	37.08798511	CDS: SlnVgp124, Gene: SlnVgp124	NP_258392.1:c.501A>T			1	0
121549	SNV	1	C	T		Homozygous	4108	4109	99.97566318	0.44439541	37.43062317	CDS: SlnVgp124, Gene: SlnVgp124	NP_258392.1:c.204G>A			1	0
121790	SNV	1	G	A		Homozygous	4885	4915	99.3896236	0.445421903	37.50931423	Repeat region: hr14; 2 copies of P-I repeat				0	0
121822	SNV	1	G	A		Heterozygous	4745	4828	98.28086164	0.450809001	37.40463646	Repeat region: hr14; 2 copies of P-I repeat				0	0
121822	Deletion	1	G	-		Heterozygous	69	4828	1.429163215	0.493506494	35.07246377	Repeat region: hr14; 2 copies of P-I repeat				0	0
121857	SNV	1	A	C		Homozygous	3042	5512	55.18867925	0.42475866	37.14957265	Repeat region: hr14; 2 copies of P-I repeat				0	0
121890	SNV	1	A	G		Homozygous	3177	5460	58.18681319	0.437765807	37.26880705	Repeat region: hr14; 2 copies of P-I repeat				0	0
121907	SNV	1	C	T		Homozygous	3561	5423	65.6647612	0.444025157	37.13788262	Repeat region: hr14; 2 copies of P-I repeat				0	0
121982	SNV	1	C	G		Homozygous	4632	4642	99.78457561	0.462138954	37.32836788					0	0
121984	SNV	1	A	G		Homozygous	4638	4642	99.91383025	0.462782541	37.3432514					0	0
121997	SNV	1	C	T		Homozygous	4321	4322	99.97686256	0.469649233	37.59731544					0	0
122001	SNV	1	G	C		Heterozygous	1777	4065	43.71463715	0.418542337	37.36072032					0	0
122001	Deletion	3	GAT	-		Heterozygous	2286	4065	56.23616236	0.48817292	37.57655293					0	0
122005	Deletion	2	TT	-		Homozygous	2460	2466	99.756691	0.477532369	37.52845528					0	0
122009	SNV	1	T	G		Homozygous	2461	2463	99.91879821	0.477731252	37.80577001					0	0
122011	Deletion	1	C	-		Homozygous	2462	2463	99.95939911	0.477731252	37.5016247					0	0
122014	SNV	1	T	A		Homozygous	2462	2463	99.95939911	0.477929985	37.82778229					0	0
122017	Deletion	1	G	-		Heterozygous	2363	3268	72.30722154	0.45749308	37.44181126					0	0
122019	SNV	1	G	T		Heterozygous	2362	3294	71.70613236	0.457278481	37.8319221					0	0
122021	SNV	1	A	C		Heterozygous	2359	3298	71.52819891	0.457425743	37.4824078					0	0
122025	SNV	1	T	A		Heterozygous	2362	3298	71.61916313	0.457278481	37.65283658					0	0
122027	SNV	1	C	A		Heterozygous	2361	3298	71.58884172	0.457459438	37.59762812					0	0
122030	Insertion	1	-	G		Heterozygous	2361	3298	71.58884172	0.457063712	37.82719187					0	0
122031	SNV	1	A	T		Heterozygous	2362	3298	71.61916313	0.457278481	37.72523285					0	0
122035	Insertion	2	-	AG		Heterozygous	877	3241	27.05954952	0.430420712	37.48631699					0	0
122035	MNV	2	TA	AG		Heterozygous	2349	3241	72.47763036	0.457836118	37.63891805					0	0
122036	Insertion	2	-	TA		Heterozygous	877	3241	27.05954952	0.430420712	37.45267959					0	0
122038	MNV	2	AT	GA		Heterozygous	2356	3241	72.69361308	0.457358191	37.61895131					0	0
122039	Replacement	3	T	GCG		Heterozygous	873	3241	26.93613082	0.430119177	37.27224131					0	0
122041	SNV	1	A	C		Heterozygous	2355	3242	72.64034547	0.457539683	37.65475952					0	0
122042	Insertion	1	-	C		Heterozygous	881	3241	27.18296822	0.43179377	37.19296254					0	0
122067	SNV	1	A	G		Homozygous	4383	4384	99.97718978	0.48002446	37.31941593	CDS: SlnVgp125, Gene: SlnVgp125	NP_258393.1:c.18A>G			1	0
122073	SNV	1	C	T		Homozygous	4341	4342	99.97696914	0.473997945	37.47339323	CDS: SlnVgp125, Gene: SlnVgp125	NP_258393.1:c.24C>T			1	0
122076	SNV	1	C	T		Homozygous	4246	4247	99.97645397	0.472099389	37.15591145	CDS: SlnVgp125, Gene: SlnVgp125	NP_258393.1:c.27C>T			1	0
122079	SNV	1	T	C		Homozygous	4121	4128	99.83042636	0.472632494	37.44794953	CDS: SlnVgp125, Gene: SlnVgp125	NP_258393.1:c.30T>C			1	0
122082	SNV	1	T	C		Homozygous	4055	4061	99.85225314	0.474767596	37.22046856	CDS: SlnVgp125, Gene: SlnVgp125	NP_258393.1:c.33T>C			1	0
122086	SNV	1	A	G		Homozygous	3790	3795	99.86824769	0.485645933	37.43825858	CDS: SlnVgp125, Gene: SlnVgp125	NP_258393.1:c.37A>G	NP_258393.1:p.Ile13Val		1	1
122088	MNV	2	AG	GA		Homozygous	3794	3796	99.94731296	0.485898662	37.29454438	CDS: SlnVgp125, Gene: SlnVgp125	NP_258393.1:c.39_40delAGinsGA	NP_258393.1:p.Ile13_Val14delinsMetIle		1	1
122100	SNV	1	T	G		Homozygous	4378	4382	99.90871748	0.488571429	37.4876656	CDS: SlnVgp125, Gene: SlnVgp125	NP_258393.1:c.51T>G			1	0
122173	SNV	1	C	A		Homozygous	4627	4630	99.93520518	0.447950741	37.41862978	CDS: SlnVgp125, Gene: SlnVgp125	NP_258393.1:c.124C>A	NP_258393.1:p.Gln42Lys		1	1
122175	SNV	1	A	T		Homozygous	4625	4630	99.89200864	0.447844496	36.89859459	CDS: SlnVgp125, Gene: SlnVgp125	NP_258393.1:c.126A>T	NP_258393.1:p.Gln42His		1	1
122179	SNV	1	G	C		Homozygous	4649	4654	99.89256554	0.450019077	37.49645085	CDS: SlnVgp125, Gene: SlnVgp125	NP_258393.1:c.130G>C	NP_258393.1:p.Asp44His		1	1
122181	SNV	1	T	A		Homozygous	4651	4654	99.93553932	0.450038139	37.58396044	CDS: SlnVgp125, Gene: SlnVgp125	NP_258393.1:c.132T>A	NP_258393.1:p.Asp44Glu		1	1
122187	SNV	1	T	A		Homozygous	4775	4775	100	0.451636767	37.53403141	CDS: SlnVgp125, Gene: SlnVgp125	NP_258393.1:c.138T>A			1	0
122190	SNV	1	A	T		Homozygous	4800	4807	99.85437903	0.449981611	37.31020833	CDS: SlnVgp125, Gene: SlnVgp125	NP_258393.1:c.141A>T			1	0
122193	SNV	1	T	A		Homozygous	4842	4842	100	0.454380225	37.32631144	CDS: SlnVgp125, Gene: SlnVgp125	NP_258393.1:c.144T>A			1	0
122209	MNV	3	GCT	CAG		Homozygous	4607	4608	99.97829861	0.453011124	37.49583846	CDS: SlnVgp125, Gene: SlnVgp125	NP_258393.1:c.160_162delGCTinsCAG	NP_258393.1:p.Ala54Gln		1	1
122220	SNV	1	A	C		Homozygous	4628	4632	99.91364421	0.452973589	37.55358686	CDS: SlnVgp125, Gene: SlnVgp125	NP_258393.1:c.171A>C	NP_258393.1:p.Lys57Asn		1	1
122222	SNV	1	A	T		Homozygous	4630	4632	99.95682211	0.453095329	37.09179266	CDS: SlnVgp125, Gene: SlnVgp125	NP_258393.1:c.173A>T	NP_258393.1:p.Asn58Ile		1	1
122227	SNV	1	G	C		Homozygous	4516	4521	99.889405	0.45165692	37.41762622	CDS: SlnVgp125, Gene: SlnVgp125	NP_258393.1:c.178G>C	NP_258393.1:p.Glu60Gln		1	1
122235	MNV	2	TG	AA		Homozygous	3607	3611	99.88922736	0.442921236	37.56647716	CDS: SlnVgp125, Gene: SlnVgp125	NP_258393.1:c.186_187delTGinsAA	NP_258393.1:p.Glu63Lys		1	1
122240	Replacement	2	G	AT		Homozygous	3602	3611	99.75076156	0.443085372	37.42996028	CDS: SlnVgp125, Gene: SlnVgp125	NP_258393.1:c.191delGinsAT	NP_258393.1:p.Gly64fs		1	1
122243	Replacement	3	CT	AAC		Homozygous	3599	3611	99.66768208	0.442917812	37.48374548	CDS: SlnVgp125, Gene: SlnVgp125	NP_258393.1:c.194_195delCTinsAAC	NP_258393.1:p.Ala65fs		1	1
122250	MNV	3	AGC	GTT		Homozygous	3604	3611	99.80614788	0.442892768	37.39796061	CDS: SlnVgp125, Gene: SlnVgp125	NP_258393.1:c.201_203delAGCinsGTT	NP_258393.1:p.Ala68Phe		1	1
122254	SNV	1	G	A		Homozygous	3611	3611	100	0.443116754	37.66491277	CDS: SlnVgp125, Gene: SlnVgp125	NP_258393.1:c.205G>A	NP_258393.1:p.Ala69Thr		1	1
122296	SNV	1	T	C		Homozygous	4852	4853	99.97939419	0.474167417	37.47794724	CDS: SlnVgp125, Gene: SlnVgp125	NP_258393.1:c.247T>C			1	0
122306	SNV	1	A	C		Homozygous	4738	4740	99.95780591	0.480751348	37.50232165	CDS: SlnVgp125, Gene: SlnVgp125	NP_258393.1:c.257A>C	NP_258393.1:p.Lys86Thr		1	1
122314	SNV	1	C	T		Homozygous	4469	4494	99.44370271	0.496609493	36.40120832	CDS: SlnVgp125, Gene: SlnVgp125	NP_258393.1:c.265C>T	NP_258393.1:p.Leu89Phe		1	1
122347	SNV	1	A	C		Homozygous	4611	4616	99.89168111	0.496737044	37.40294947	CDS: SlnVgp125, Gene: SlnVgp125	NP_258393.1:c.298A>C	NP_258393.1:p.Asn100His		1	1
122362	SNV	1	A	G		Homozygous	4513	4520	99.84513274	0.485123153	37.35829825	CDS: SlnVgp125, Gene: SlnVgp125	NP_258393.1:c.313A>G	NP_258393.1:p.Thr105Ala		1	1
122368	SNV	1	T	C		Homozygous	4514	4521	99.845167	0.481875493	37.34116083	CDS: SlnVgp125, Gene: SlnVgp125	NP_258393.1:c.319T>C	NP_258393.1:p.Cys107Arg		1	1
122401	SNV	1	A	G		Homozygous	4426	4433	99.84209339	0.443273906	37.22684139	CDS: SlnVgp125, Gene: SlnVgp125	NP_258393.1:c.352A>G	NP_258393.1:p.Ser118Gly		1	1
122527	SNV	1	C	T		Homozygous	4724	4726	99.95768091	0.467561944	36.52497883	CDS: SlnVgp125, Gene: SlnVgp125	NP_258393.1:c.478C>T	NP_258393.1:p.Leu160Phe		1	1
122570	SNV	1	T	G		Homozygous	4863	4872	99.81527094	0.442135958	37.33127699	CDS: SlnVgp125, Gene: SlnVgp125	NP_258393.1:c.521T>G	NP_258393.1:p.Ile174Ser		1	1
122572	SNV	1	T	C		Homozygous	4860	4871	99.77417368	0.442013129	37.23024691	CDS: SlnVgp125, Gene: SlnVgp125	NP_258393.1:c.523T>C	NP_258393.1:p.*175Arg		1	1
122651	SNV	1	T	C		Homozygous	5111	5116	99.9022674	0.440575191	37.26785365	CDS: SlnVgp125, Gene: SlnVgp125	NP_258393.1:c.602T>C	NP_258393.1:p.Leu201Pro		1	1
122662	SNV	1	C	T		Homozygous	5122	5124	99.96096799	0.433910035	37.24404529	CDS: SlnVgp125, Gene: SlnVgp125	NP_258393.1:c.613C>T	NP_258393.1:p.Arg205Cys		1	1
122719	SNV	1	T	C		Homozygous	4742	4748	99.873631	0.436799088	37.27077183	CDS: SlnVgp125, Gene: SlnVgp125	NP_258393.1:c.670T>C	NP_258393.1:p.*224Arg		1	1
122722	SNV	1	A	G		Homozygous	4756	4761	99.89498005	0.445179584	37.30382675	CDS: SlnVgp125, Gene: SlnVgp125	NP_258393.1:c.673A>G	NP_258393.1:p.Arg225Gly		1	1
122833	SNV	1	C	T		Homozygous	4658	4658	100	0.475	37.22348647	CDS: SlnVgp125, Gene: SlnVgp125	NP_258393.1:c.784C>T	NP_258393.1:p.Gln262*		1	1
122863	SNV	1	T	C		Homozygous	4597	4605	99.82627579	0.492868463	37.36806613	CDS: SlnVgp125, Gene: SlnVgp125	NP_258393.1:c.814T>C	NP_258393.1:p.*272Gln		1	1
122866	SNV	1	C	T		Homozygous	4619	4621	99.95671932	0.488459262	36.93548387	CDS: SlnVgp125, Gene: SlnVgp125	NP_258393.1:c.817C>T	NP_258393.1:p.Pro273Ser		1	1
122898	SNV	1	C	T		Homozygous	4587	4588	99.97820401	0.479067931	36.82755614	CDS: SlnVgp125, Gene: SlnVgp125	NP_258393.1:c.849C>T			1	0
122902	SNV	1	A	G		Homozygous	4627	4630	99.93520518	0.477121627	37.34536417	CDS: SlnVgp125, Gene: SlnVgp125	NP_258393.1:c.853A>G	NP_258393.1:p.Thr285Ala		1	1
122908	SNV	1	C	T		Homozygous	4624	4624	100	0.477688225	36.97945502	CDS: SlnVgp125, Gene: SlnVgp125	NP_258393.1:c.859C>T			1	0
122911	SNV	1	C	T		Homozygous	4601	4602	99.97827032	0.479162552	37.01543143	CDS: SlnVgp125, Gene: SlnVgp125	NP_258393.1:c.862C>T	NP_258393.1:p.Pro288Ser		1	1
122919	SNV	1	C	T		Homozygous	4583	4585	99.9563795	0.48422932	37.02334715	CDS: SlnVgp125, Gene: SlnVgp125	NP_258393.1:c.870C>T			1	0
122941	SNV	1	A	G		Homozygous	4782	4788	99.87468672	0.466172558	37.40422417	CDS: SlnVgp125, Gene: SlnVgp125	NP_258393.1:c.892A>G	NP_258393.1:p.Asn298Asp		1	1
122968	SNV	1	T	C		Homozygous	4770	4774	99.91621282	0.471899409	37.34318658	CDS: SlnVgp125, Gene: SlnVgp125	NP_258393.1:c.919T>C	NP_258393.1:p.*307Arg		1	1
123035	SNV	1	G	T		Homozygous	4673	4677	99.91447509	0.471923077	37.40723304	CDS: SlnVgp125, Gene: SlnVgp125	NP_258393.1:c.986G>T	NP_258393.1:p.Arg329Ile		1	1
123136	SNV	1	C	T		Homozygous	4429	4430	99.97742664	0.426488214	37.17407993	CDS: SlnVgp125, Gene: SlnVgp125	NP_258393.1:c.1087C>T	NP_258393.1:p.His363Tyr		1	1
123159	SNV	1	A	G		Homozygous	4270	4275	99.88304094	0.421894219	37.44192037	CDS: SlnVgp125, Gene: SlnVgp125	NP_258393.1:c.1110A>G			1	0
123167	SNV	1	C	G		Homozygous	4093	4098	99.87798926	0.427383237	37.24431957	CDS: SlnVgp125, Gene: SlnVgp125	NP_258393.1:c.1118C>G	NP_258393.1:p.Ser373*		1	1
123256	SNV	1	T	A		Homozygous	3479	3503	99.31487297	0.323728814	37.53147456	CDS: SlnVgp125, Gene: SlnVgp125	NP_258393.1:c.1207T>A	NP_258393.1:p.*403Lys		1	1
123311	SNV	1	A	C		Homozygous	3156	3161	99.84182221	0.262095731	37.27439797	CDS: SlnVgp125, Gene: SlnVgp125	NP_258393.1:c.1262A>C	NP_258393.1:p.Tyr421Ser		1	1
123430	SNV	1	A	T		Homozygous	2114	2114	100	0.119633181	37.55061495	CDS: SlnVgp125, Gene: SlnVgp125	NP_258393.1:c.1381A>T	NP_258393.1:p.Lys461*		1	1
123433	Deletion	1	C	-		Heterozygous	27	2022	1.335311573	0.129032258	34.51851852	CDS: SlnVgp125, Gene: SlnVgp125	NP_258393.1:c.1384delC	NP_258393.1:p.Leu462fs		1	1
123433	SNV	1	C	T		Heterozygous	1994	2022	98.61523244	0.1162378	37.40772317	CDS: SlnVgp125, Gene: SlnVgp125	NP_258393.1:c.1384C>T	NP_258393.1:p.Leu462Phe		1	1
123445	SNV	1	A	G		Homozygous	1821	1825	99.78082192	0.09466866	37.47666118	CDS: SlnVgp125, Gene: SlnVgp125	NP_258393.1:c.1396A>G	NP_258393.1:p.Thr466Ala		1	1
123449	SNV	1	G	A		Homozygous	1794	1794	100	0.091831558	37.79041249	CDS: SlnVgp125, Gene: SlnVgp125	NP_258393.1:c.1400G>A	NP_258393.1:p.Arg467His		1	1
123479	SNV	1	A	G		Homozygous	1346	1347	99.92576095	0.078242965	37.653789	CDS: SlnVgp125, Gene: SlnVgp125	NP_258393.1:c.1430A>G	NP_258393.1:p.Gln477Arg		1	1
123482	Deletion	1	T	-		Homozygous	1280	1283	99.76617303	0.076534296	37.6734375	CDS: SlnVgp125, Gene: SlnVgp125	NP_258393.1:c.1433delT	NP_258393.1:p.Val478fs		1	1
125234	SNV	1	T	A		Homozygous	2745	2746	99.96358339	0.13556116	37.44444444					0	0
125335	SNV	1	A	G		Homozygous	4065	4069	99.90169575	0.239420063	37.43321033	CDS: SlnVgp127, Gene: SlnVgp127	NP_258395.1:c.486T>C			1	0
125506	SNV	1	G	A		Homozygous	4955	4956	99.97982244	0.472799723	37.1445005	CDS: SlnVgp127, Gene: SlnVgp127	NP_258395.1:c.315C>T			1	0
125608	SNV	1	G	A		Homozygous	5350	5351	99.9813119	0.460916887	37.21850467	CDS: SlnVgp127, Gene: SlnVgp127	NP_258395.1:c.213C>T			1	0
125761	SNV	1	A	C		Homozygous	5404	5410	99.88909427	0.482535576	36.86213916	CDS: SlnVgp127, Gene: SlnVgp127	NP_258395.1:c.60T>G			1	0
126099	SNV	1	A	G		Homozygous	4826	4834	99.83450559	0.492699364	36.80169913	CDS: SlnVgp128, Gene: SlnVgp128	NP_258396.1:c.807T>C			1	0
126277	SNV	1	T	C		Homozygous	5228	5233	99.90445251	0.449285588	37.2817521	CDS: SlnVgp128, Gene: SlnVgp128	NP_258396.1:c.629A>G	NP_258396.1:p.Lys210Arg		1	1
126408	SNV	1	T	C		Homozygous	5420	5431	99.79745903	0.466309085	37.41457565	CDS: SlnVgp128, Gene: SlnVgp128	NP_258396.1:c.498A>G			1	0
126484	SNV	1	C	T		Homozygous	5295	5300	99.90566038	0.47840987	37.23984891	CDS: SlnVgp128, Gene: SlnVgp128	NP_258396.1:c.422G>A	NP_258396.1:p.Arg141Lys		1	1
126595	Deletion	3	TCG	-		Homozygous	4677	4993	93.6711396	0.457142857	36.66937747	CDS: SlnVgp128, Gene: SlnVgp128	NP_258396.1:c.309_311delCGA	NP_258396.1:p.Asp104del		1	1
127281	SNV	1	G	A		Homozygous	4511	4511	100	0.462458746	37.26734649	CDS: SlnVgp129, Gene: SlnVgp129	NP_258397.1:c.307C>T			1	0
127857	SNV	1	A	G		Homozygous	4578	4584	99.86910995	0.492138365	37.42638707	CDS: SlnVgp130, Gene: SlnVgp130	NP_258398.1:c.80T>C	NP_258398.1:p.Ile27Thr		1	1
127869	Deletion	9	GATGATGAT	-		Heterozygous	3400	4242	80.15087223	0.489062922	37.25933634	CDS: SlnVgp130, Gene: SlnVgp130	NP_258398.1:c.60_68delATCATCATC	NP_258398.1:p.Ser21_Ser23del		1	1
128091	SNV	1	T	G		Homozygous	5067	5069	99.96054449	0.485669346	37.2068285	CDS: SlnVgp131, Gene: SlnVgp131	NP_258399.1:c.373A>C	NP_258399.1:p.Ile125Leu		1	1
128194	SNV	1	A	G		Homozygous	4603	4610	99.84815618	0.475564279	37.38583532	CDS: SlnVgp131, Gene: SlnVgp131	NP_258399.1:c.270T>C			1	0
128530	SNV	1	T	G		Homozygous	4921	4929	99.83769527	0.452077874	37.01280228	CDS: SlnVgp132, Gene: SlnVgp132	NP_258400.1:c.972A>C			1	0
128992	Deletion	3	ATT	-		Heterozygous	3905	5008	77.97523962	0.408124253	37.07182501	CDS: SlnVgp132, Gene: SlnVgp132	NP_258400.1:c.508_510delAAT	NP_258400.1:p.Asn170del		1	1
128994	SNV	1	T	G		Heterozygous	903	4892	18.45870809	0.440463646	36.96137541	CDS: SlnVgp132, Gene: SlnVgp132	NP_258400.1:c.508A>C	NP_258400.1:p.Asn170His		1	1
129000	SNV	1	G	T		Homozygous	4540	4949	91.73570418	0.375051546	37.16453744	CDS: SlnVgp132, Gene: SlnVgp132	NP_258400.1:c.502C>A	NP_258400.1:p.His168Asn		1	1
129004	SNV	1	G	A		Homozygous	4868	4928	98.78246753	0.38046815	37.10784717	CDS: SlnVgp132, Gene: SlnVgp132	NP_258400.1:c.498C>T			1	0
129046	SNV	1	A	G		Homozygous	4995	5000	99.9	0.362188495	37.4002002	CDS: SlnVgp132, Gene: SlnVgp132	NP_258400.1:c.456T>C			1	0
129058	SNV	1	C	T		Homozygous	4914	4918	99.91866612	0.373567609	37.02096052	CDS: SlnVgp132, Gene: SlnVgp132	NP_258400.1:c.444G>A			1	0
129557	SNV	1	C	T		Homozygous	5746	5750	99.93043478	0.499684144	37.53706927	CDS: SlnVgp133, Gene: SlnVgp133	NP_258401.1:c.28C>T	NP_258401.1:p.Arg10*		1	1
129638	SNV	1	C	A		Homozygous	6030	6033	99.9502735	0.460557888	37.55107794	CDS: SlnVgp133, Gene: SlnVgp133	NP_258401.1:c.109C>A			1	0
129703	SNV	1	G	A		Homozygous	6000	6002	99.96667777	0.441402136	37.3825	CDS: SlnVgp133, Gene: SlnVgp133	NP_258401.1:c.174G>A			1	0
129921	SNV	1	G	A		Homozygous	5659	5661	99.96467055	0.450272698	37.29651882	CDS: SlnVgp133, Gene: SlnVgp133	NP_258401.1:c.392G>A	NP_258401.1:p.Arg131His		1	1
129970	SNV	1	A	G		Homozygous	5928	5934	99.89888777	0.444075972	37.43016194	CDS: SlnVgp133, Gene: SlnVgp133	NP_258401.1:c.441A>G			1	0
130099	SNV	1	A	G		Homozygous	6098	6112	99.77094241	0.478379937	37.28927517	CDS: SlnVgp133, Gene: SlnVgp133	NP_258401.1:c.570A>G			1	0
130251	SNV	1	T	C		Homozygous	5975	5988	99.78289913	0.455998827	37.06527197	CDS: SlnVgp134, Gene: SlnVgp134	NP_258402.1:c.672A>G			1	0
130284	SNV	1	G	A		Homozygous	5939	5941	99.96633563	0.483804476	37.45293821	CDS: SlnVgp134, Gene: SlnVgp134	NP_258402.1:c.639C>T			1	0
130569	SNV	1	A	G		Homozygous	4773	4783	99.7909262	0.479279628	37.3628745	CDS: SlnVgp134, Gene: SlnVgp134	NP_258402.1:c.354T>C			1	0
130620	SNV	1	A	G		Homozygous	4676	4684	99.82920581	0.47101735	37.1685201	CDS: SlnVgp134, Gene: SlnVgp134	NP_258402.1:c.303T>C			1	0
130650	SNV	1	G	T		Homozygous	4623	4624	99.9783737	0.493529763	37.16569327	CDS: SlnVgp134, Gene: SlnVgp134	NP_258402.1:c.273C>A			1	0
130772	SNV	1	C	T		Homozygous	4476	4479	99.93302076	0.473598035	36.63069705	CDS: SlnVgp134, Gene: SlnVgp134	NP_258402.1:c.151G>A	NP_258402.1:p.Val51Ile		1	1
131327	SNV	1	A	G		Homozygous	4116	4117	99.97571047	0.468652038	37.44995141	CDS: SlnVgp135, Gene: SlnVgp135	NP_258403.1:c.432A>G			1	0
131624	SNV	1	G	A		Homozygous	3875	3875	100	0.484031228	37.25006452	CDS: SlnVgp135, Gene: SlnVgp135	NP_258403.1:c.729G>A			1	0
132002	SNV	1	A	C		Homozygous	3887	3891	99.89719866	0.46696241	36.96912786	CDS: SlnVgp135, Gene: SlnVgp135	NP_258403.1:c.1107A>C			1	0
132095	SNV	1	C	T		Homozygous	4376	4376	100	0.444643926	37.20201097	CDS: SlnVgp135, Gene: SlnVgp135, Repeat region: hr15; 3 copies of P-I and 26 copies of P-II repeat	NP_258403.1:c.1200C>T			1	0
132099	SNV	1	A	T		Homozygous	4371	4372	99.97712717	0.447216125	37.29741478	CDS: SlnVgp135, Gene: SlnVgp135, Repeat region: hr15; 3 copies of P-I and 26 copies of P-II repeat	NP_258403.1:c.1204A>T	NP_258403.1:p.Asn402Tyr		1	1
132190	SNV	1	C	T		Heterozygous	94	3863	2.433341962	0.465346535	36.82978723	Repeat region: hr15; 3 copies of P-I and 26 copies of P-II repeat				0	0
132194	SNV	1	T	C		Heterozygous	104	3785	2.747688243	0.495495496	36.125	Repeat region: hr15; 3 copies of P-I and 26 copies of P-II repeat				0	0
132196	SNV	1	A	G		Heterozygous	113	3750	3.013333333	0.479674797	36.78761062	Repeat region: hr15; 3 copies of P-I and 26 copies of P-II repeat				0	0
132202	Deletion	3	ATG	-		Heterozygous	2428	2636	92.10925645	0.452080947	37.15444811	Repeat region: hr15; 3 copies of P-I and 26 copies of P-II repeat				0	0
132207	SNV	1	C	A		Heterozygous	2430	2637	92.15017065	0.452117512	37.63168724	Repeat region: hr15; 3 copies of P-I and 26 copies of P-II repeat				0	0
132209	SNV	1	T	C		Heterozygous	2430	2641	92.01060204	0.452117512	37.70205761	Repeat region: hr15; 3 copies of P-I and 26 copies of P-II repeat				0	0
132213	Replacement	2	CT	A		Heterozygous	2429	2641	91.9727376	0.451908397	37.36929171	Repeat region: hr15; 3 copies of P-I and 26 copies of P-II repeat				0	0
132217	Deletion	1	T	-		Heterozygous	2435	2642	92.1650265	0.452226875	37.57002053	Repeat region: hr15; 3 copies of P-I and 26 copies of P-II repeat				0	0
132220	Deletion	1	G	-		Heterozygous	2436	2639	92.30769231	0.452435312	37.54022989	Repeat region: hr15; 3 copies of P-I and 26 copies of P-II repeat				0	0
132222	Deletion	1	C	-		Heterozygous	2435	2630	92.58555133	0.452226875	37.49979466	Repeat region: hr15; 3 copies of P-I and 26 copies of P-II repeat				0	0
132224	SNV	1	T	G		Heterozygous	2433	2626	92.65041889	0.451981707	37.75215783	Repeat region: hr15; 3 copies of P-I and 26 copies of P-II repeat				0	0
132227	SNV	1	C	G		Heterozygous	2430	2610	93.10344828	0.452117512	37.50452675	Repeat region: hr15; 3 copies of P-I and 26 copies of P-II repeat				0	0
132227	MNV	2	CG	TA		Heterozygous	141	2610	5.402298851	0.427631579	36.97517744	Repeat region: hr15; 3 copies of P-I and 26 copies of P-II repeat				0	0
132229	Replacement	3	TG	ACA		Heterozygous	2439	2620	93.09160305	0.451857468	37.72847025	Repeat region: hr15; 3 copies of P-I and 26 copies of P-II repeat				0	0
132246	SNV	1	T	C		Heterozygous	2433	2583	94.19279907	0.452779893	37.53308672	Repeat region: hr15; 3 copies of P-I and 26 copies of P-II repeat				0	0
132254	SNV	1	C	T		Heterozygous	2422	2559	94.64634623	0.453430433	37.5730801	Repeat region: hr15; 3 copies of P-I and 26 copies of P-II repeat				0	0
132258	SNV	1	T	C		Heterozygous	2417	2544	95.00786164	0.45311299	37.47331403	Repeat region: hr15; 3 copies of P-I and 26 copies of P-II repeat				0	0
132260	SNV	1	A	G		Heterozygous	2438	2541	95.94647776	0.453166477	37.42001641	Repeat region: hr15; 3 copies of P-I and 26 copies of P-II repeat				0	0
132262	SNV	1	G	A		Homozygous	2515	2539	99.05474596	0.453710507	37.54910537	Repeat region: hr15; 3 copies of P-I and 26 copies of P-II repeat				0	0
132271	SNV	1	T	C		Heterozygous	2370	2445	96.93251534	0.45859375	37.6185654	Repeat region: hr15; 3 copies of P-I and 26 copies of P-II repeat				0	0
132277	SNV	1	C	T		Heterozygous	46	2349	1.958280119	0.472727273	37.41304348	Repeat region: hr15; 3 copies of P-I and 26 copies of P-II repeat				0	0
132282	Replacement	5	GGC	AAAAA		Heterozygous	9	67	13.43283582	0.466666667	37.80555556	Repeat region: hr15; 3 copies of P-I and 26 copies of P-II repeat				0	0
132286	Insertion	4	-	TTTC		Heterozygous	9	65	13.84615385	0.466666667	37.88888889	Repeat region: hr15; 3 copies of P-I and 26 copies of P-II repeat				0	0
132298	Deletion	1	A	-		Heterozygous	3	92	3.260869565	0.25	33.33333333	Repeat region: hr15; 3 copies of P-I and 26 copies of P-II repeat				0	0
132301	MNV	2	AA	GT		Heterozygous	3	91	3.296703297	0.25	37.83333333	Repeat region: hr15; 3 copies of P-I and 26 copies of P-II repeat				0	0
132302	SNV	1	A	G		Heterozygous	3	91	3.296703297	0.25	37.66666667	Repeat region: hr15; 3 copies of P-I and 26 copies of P-II repeat				0	0
132303	MNV	3	TCT	AAA		Heterozygous	2	91	2.197802198	0	38	Repeat region: hr15; 3 copies of P-I and 26 copies of P-II repeat				0	0
132304	SNV	1	C	T		Heterozygous	33	89	37.07865169	0.486486487	36.36363636	Repeat region: hr15; 3 copies of P-I and 26 copies of P-II repeat				0	0
132304	MNV	2	CT	GG		Heterozygous	5	90	5.555555556	0.285714286	36.4	Repeat region: hr15; 3 copies of P-I and 26 copies of P-II repeat				0	0
132313	MNV	2	TG	AA		Heterozygous	2	97	2.06185567	0	38	Repeat region: hr15; 3 copies of P-I and 26 copies of P-II repeat				0	0
132314	SNV	1	G	A		Heterozygous	31	94	32.9787234	0.457142857	37.61290323	Repeat region: hr15; 3 copies of P-I and 26 copies of P-II repeat				0	0
132326	SNV	1	G	A		Heterozygous	871	952	91.49159664	0.381203802	37.36165327	Repeat region: hr15; 3 copies of P-I and 26 copies of P-II repeat				0	0
132335	SNV	1	G	A		Heterozygous	871	945	92.16931217	0.381606765	37.51320321	Repeat region: hr15; 3 copies of P-I and 26 copies of P-II repeat				0	0
132337	Deletion	4	ACTT	-		Heterozygous	46	947	4.857444562	0.493975904	37.60869565	Repeat region: hr15; 3 copies of P-I and 26 copies of P-II repeat				0	0
132338	SNV	1	C	T		Heterozygous	15	942	1.592356688	0.5	36.33333333	Repeat region: hr15; 3 copies of P-I and 26 copies of P-II repeat				0	0
132341	Deletion	2	AC	-		Heterozygous	856	1022	83.75733855	0.373791622	36.44976636	Repeat region: hr15; 3 copies of P-I and 26 copies of P-II repeat				0	0
132346	Replacement	3	TCG	A		Heterozygous	867	1060	81.79245283	0.375523013	37.48236342	Repeat region: hr15; 3 copies of P-I and 26 copies of P-II repeat				0	0
132347	MNV	2	CG	TA		Heterozygous	138	1060	13.01886792	0.432258065	37.11744912	Repeat region: hr15; 3 copies of P-I and 26 copies of P-II repeat				0	0
132348	SNV	1	G	A		Heterozygous	46	1060	4.339622642	0.493975904	37.51833534	Repeat region: hr15; 3 copies of P-I and 26 copies of P-II repeat				0	0
132350	SNV	1	G	A		Heterozygous	47	1141	4.11919369	0.5	37.82978723	Repeat region: hr15; 3 copies of P-I and 26 copies of P-II repeat				0	0
132382	SNV	1	G	A		Heterozygous	1466	1520	96.44736842	0.377990431	37.18417462	Repeat region: hr15; 3 copies of P-I and 26 copies of P-II repeat				0	0
132392	SNV	1	A	G		Heterozygous	34	1675	2.029850746	0.465517241	37.41176471	Repeat region: hr15; 3 copies of P-I and 26 copies of P-II repeat				0	0
132397	SNV	1	C	T		Homozygous	1699	1704	99.70657277	0.404437721	37.02177752	Repeat region: hr15; 3 copies of P-I and 26 copies of P-II repeat				0	0
132424	SNV	1	C	T		Homozygous	2173	2190	99.22374429	0.3851618	36.8150023	Repeat region: hr15; 3 copies of P-I and 26 copies of P-II repeat				0	0
132434	SNV	1	G	A		Homozygous	2336	2357	99.10903691	0.39214967	37.40368151	Repeat region: hr15; 3 copies of P-I and 26 copies of P-II repeat				0	0
132458	SNV	1	C	T		Homozygous	2746	2753	99.74573193	0.409512045	36.91260015	Repeat region: hr15; 3 copies of P-I and 26 copies of P-II repeat				0	0
132467	SNV	1	G	A		Heterozygous	192	3138	6.118546845	0.481481482	37.23958333	Repeat region: hr15; 3 copies of P-I and 26 copies of P-II repeat				0	0
132475	MNV	2	CG	TA		Homozygous	3349	3367	99.46539947	0.405432345	37.59080307	Repeat region: hr15; 3 copies of P-I and 26 copies of P-II repeat				0	0
132525	SNV	1	C	T		Heterozygous	213	3790	5.62005277	0.485714286	36.24882629	Repeat region: hr15; 3 copies of P-I and 26 copies of P-II repeat				0	0
132531	SNV	1	A	G		Homozygous	3660	3667	99.80910826	0.438875028	37.08715847	Repeat region: hr15; 3 copies of P-I and 26 copies of P-II repeat				0	0
132549	MNV	2	GT	AA		Heterozygous	39	3579	1.089689858	0.456521739	36.11714856	Repeat region: hr15; 3 copies of P-I and 26 copies of P-II repeat				0	0
132552	MNV	2	GG	TT		Heterozygous	38	3599	1.055848847	0.444444444	36.10979731	Repeat region: hr15; 3 copies of P-I and 26 copies of P-II repeat				0	0
132566	Insertion	1	-	T		Heterozygous	44	3519	1.250355215	0.44	36.86363636	Repeat region: hr15; 3 copies of P-I and 26 copies of P-II repeat				0	0
132571	SNV	1	T	G		Heterozygous	59	3467	1.701759446	0.492753623	37.23728814	Repeat region: hr15; 3 copies of P-I and 26 copies of P-II repeat				0	0
132578	MNV	2	CG	TA		Heterozygous	56	3350	1.671641791	0.5	37.50454604	Repeat region: hr15; 3 copies of P-I and 26 copies of P-II repeat				0	0
132590	SNV	1	T	C		Heterozygous	81	3222	2.51396648	0.489361702	37.54320994	Repeat region: hr15; 3 copies of P-I and 26 copies of P-II repeat				0	0
132591	SNV	1	A	G		Heterozygous	3063	3164	96.80783818	0.467841163	37.28827814	Repeat region: hr15; 3 copies of P-I and 26 copies of P-II repeat				0	0
132607	SNV	1	T	A		Heterozygous	2766	2877	96.14181439	0.475548589	37.36876356	Repeat region: hr15; 3 copies of P-I and 26 copies of P-II repeat				0	0
132611	SNV	1	A	G		Heterozygous	2666	2765	96.41952984	0.469607843	37.17329332	Repeat region: hr15; 3 copies of P-I and 26 copies of P-II repeat				0	0
132613	SNV	1	G	A		Heterozygous	95	2779	3.418495862	0.47706422	36.91578947	Repeat region: hr15; 3 copies of P-I and 26 copies of P-II repeat				0	0
132629	SNV	1	T	G		Heterozygous	2175	2292	94.89528796	0.455864571	37.02988506	Repeat region: hr15; 3 copies of P-I and 26 copies of P-II repeat				0	0
132648	SNV	1	T	C		Heterozygous	1779	1858	95.74811625	0.420922162	37.45980894	Repeat region: hr15; 3 copies of P-I and 26 copies of P-II repeat				0	0
132648	Replacement	2	T	CA		Heterozygous	76	1858	4.090419806	0.465909091	36.95394737	Repeat region: hr15; 3 copies of P-I and 26 copies of P-II repeat				0	0
132652	SNV	1	G	A		Heterozygous	78	1816	4.295154185	0.466666667	36.67948718	Repeat region: hr15; 3 copies of P-I and 26 copies of P-II repeat				0	0
132654	MNV	2	GG	TT		Heterozygous	77	1778	4.330708661	0.460674157	36.66235218	Repeat region: hr15; 3 copies of P-I and 26 copies of P-II repeat				0	0
132664	SNV	1	G	A		Heterozygous	79	1626	4.858548586	0.450549451	37.32911392	Repeat region: hr15; 3 copies of P-I and 26 copies of P-II repeat				0	0
132671	Deletion	1	T	-		Heterozygous	1214	1569	77.37412365	0.437681159	37.12026359	Repeat region: hr15; 3 copies of P-I and 26 copies of P-II repeat				0	0
132674	SNV	1	T	C		Heterozygous	79	1232	6.412337662	0.428571429	36.6835443	Repeat region: hr15; 3 copies of P-I and 26 copies of P-II repeat				0	0
132674	SNV	1	T	G		Heterozygous	1135	1232	92.12662338	0.417133707	37.59471366	Repeat region: hr15; 3 copies of P-I and 26 copies of P-II repeat				0	0
132677	Deletion	1	G	-		Heterozygous	777	1230	63.17073171	0.475853946	37.49034749	Repeat region: hr15; 3 copies of P-I and 26 copies of P-II repeat				0	0
132680	Deletion	1	C	-		Heterozygous	777	1240	62.66129032	0.475853946	37.08622909	Repeat region: hr15; 3 copies of P-I and 26 copies of P-II repeat				0	0
132681	SNV	1	A	T		Heterozygous	68	1231	5.523964257	0.46835443	36.89705882	Repeat region: hr15; 3 copies of P-I and 26 copies of P-II repeat				0	0
132682	Replacement	7	TGTTAGA	C		Heterozygous	804	1282	62.71450858	0.479375697	37.02958138	Repeat region: hr15; 3 copies of P-I and 26 copies of P-II repeat				0	0
132686	SNV	1	A	G		Heterozygous	52	1231	4.224207961	0.483333333	37.21153846	Repeat region: hr15; 3 copies of P-I and 26 copies of P-II repeat				0	0
132716	SNV	1	C	T		Homozygous	787	790	99.62025316	0.460818714	37.61626429	Repeat region: hr15; 3 copies of P-I and 26 copies of P-II repeat				0	0
132742	SNV	1	T	C		Heterozygous	488	509	95.87426326	0.45557656	37.29303279	Repeat region: hr15; 3 copies of P-I and 26 copies of P-II repeat				0	0
132742	MNV	2	TG	CA		Heterozygous	8	509	1.571709234	0.111111111	37.75	Repeat region: hr15; 3 copies of P-I and 26 copies of P-II repeat				0	0
132743	SNV	1	G	A		Heterozygous	7	509	1.37524558	0.363636364	37	Repeat region: hr15; 3 copies of P-I and 26 copies of P-II repeat				0	0
132745	SNV	1	G	A		Heterozygous	8	496	1.612903226	0.2	37.75	Repeat region: hr15; 3 copies of P-I and 26 copies of P-II repeat				0	0
132750	SNV	1	T	A		Heterozygous	7	475	1.473684211	0.125	37.42857143	Repeat region: hr15; 3 copies of P-I and 26 copies of P-II repeat				0	0
132754	SNV	1	C	T		Heterozygous	415	439	94.53302961	0.431111111	37.41445783	Repeat region: hr15; 3 copies of P-I and 26 copies of P-II repeat				0	0
132754	Deletion	1	C	-		Heterozygous	6	439	1.366742597	0.333333333	38	Repeat region: hr15; 3 copies of P-I and 26 copies of P-II repeat				0	0
132756	Replacement	3	TTA	G		Heterozygous	6	443	1.354401806	0.333333333	38	Repeat region: hr15; 3 copies of P-I and 26 copies of P-II repeat				0	0
132757	SNV	1	T	A		Heterozygous	13	417	3.117505995	0.375	36.53885171	Repeat region: hr15; 3 copies of P-I and 26 copies of P-II repeat				0	0
132757	SNV	1	T	G		Heterozygous	397	417	95.20383693	0.430555556	37.11586129	Repeat region: hr15; 3 copies of P-I and 26 copies of P-II repeat				0	0
132761	SNV	1	A	C		Heterozygous	4	399	1.002506266	0.333333333	35.75	Repeat region: hr15; 3 copies of P-I and 26 copies of P-II repeat				0	0
132761	SNV	1	A	T		Heterozygous	14	399	3.50877193	0.333333333	36.35714286	Repeat region: hr15; 3 copies of P-I and 26 copies of P-II repeat				0	0
132761	Replacement	2	AT	C		Heterozygous	5	401	1.246882793	0.285714286	37.5	Repeat region: hr15; 3 copies of P-I and 26 copies of P-II repeat				0	0
132766	Insertion	1	-	A		Heterozygous	78	503	15.50695825	0.292134832	37.93589744	Repeat region: hr15; 3 copies of P-I and 26 copies of P-II repeat				0	0
132766	SNV	1	G	A		Heterozygous	421	504	83.53174603	0.369942197	37.31828979	Repeat region: hr15; 3 copies of P-I and 26 copies of P-II repeat				0	0
132767	Insertion	7	-	ACCGTTA		Heterozygous	76	504	15.07936508	0.287356322	37.54323308	Repeat region: hr15; 3 copies of P-I and 26 copies of P-II repeat				0	0
132771	SNV	1	T	A		Heterozygous	5	419	1.193317422	0.444444444	38	Repeat region: hr15; 3 copies of P-I and 26 copies of P-II repeat				0	0
132774	SNV	1	T	A		Heterozygous	15	435	3.448275862	0.352941177	37.06666667	Repeat region: hr15; 3 copies of P-I and 26 copies of P-II repeat				0	0
132774	SNV	1	T	C		Heterozygous	409	435	94.02298851	0.32967033	37.36430318	Repeat region: hr15; 3 copies of P-I and 26 copies of P-II repeat				0	0
132775	SNV	1	G	A		Heterozygous	10	470	2.127659575	0.470588235	37.20018514	Repeat region: hr15; 3 copies of P-I and 26 copies of P-II repeat				0	0
132777	SNV	1	A	G		Heterozygous	462	493	93.71196755	0.331707317	37.19047619	Repeat region: hr15; 3 copies of P-I and 26 copies of P-II repeat				0	0
132783	SNV	1	G	T		Heterozygous	534	610	87.54098361	0.321428571	37.32397004	Repeat region: hr15; 3 copies of P-I and 26 copies of P-II repeat				0	0
132786	SNV	1	C	A		Heterozygous	276	662	41.6918429	0.275167785	37.29347826	Repeat region: hr15; 3 copies of P-I and 26 copies of P-II repeat				0	0
132786	SNV	1	C	T		Heterozygous	11	662	1.66163142	0.411764706	37	Repeat region: hr15; 3 copies of P-I and 26 copies of P-II repeat				0	0
132789	SNV	1	G	A		Heterozygous	8	735	1.088435374	0.5	38	Repeat region: hr15; 3 copies of P-I and 26 copies of P-II repeat				0	0
132793	SNV	1	C	A		Heterozygous	39	808	4.826732673	0.468085106	36.84615385	Repeat region: hr15; 3 copies of P-I and 26 copies of P-II repeat				0	0
132793	SNV	1	C	T		Heterozygous	12	808	1.485148515	0.421052632	37.83333333	Repeat region: hr15; 3 copies of P-I and 26 copies of P-II repeat				0	0
132799	SNV	1	T	G		Homozygous	869	876	99.20091324	0.322638146	37.23245109	Repeat region: hr15; 3 copies of P-I and 26 copies of P-II repeat				0	0
132801	SNV	1	C	T		Heterozygous	21	970	2.164948454	0.458333333	36.85714286	Repeat region: hr15; 3 copies of P-I and 26 copies of P-II repeat				0	0
132805	SNV	1	T	C		Heterozygous	21	1010	2.079207921	0.458333333	36.19047619	Repeat region: hr15; 3 copies of P-I and 26 copies of P-II repeat				0	0
132806	SNV	1	C	A		Heterozygous	58	998	5.811623247	0.3125	36.22413826	Repeat region: hr15; 3 copies of P-I and 26 copies of P-II repeat				0	0
132806	SNV	1	C	T		Heterozygous	887	998	88.87775551	0.304577465	37.69447612	Repeat region: hr15; 3 copies of P-I and 26 copies of P-II repeat				0	0
132809	SNV	1	G	A		Heterozygous	912	1016	89.76377953	0.308747856	37.59320175	Repeat region: hr15; 3 copies of P-I and 26 copies of P-II repeat				0	0
132811	SNV	1	A	G		Heterozygous	890	1026	86.74463938	0.307086614	37.51573034	Repeat region: hr15; 3 copies of P-I and 26 copies of P-II repeat				0	0
132818	SNV	1	C	T		Heterozygous	21	1220	1.721311475	0.483870968	37.61904762	Repeat region: hr15; 3 copies of P-I and 26 copies of P-II repeat				0	0
132821	SNV	1	G	A		Heterozygous	21	1247	1.6840417	0.48	37.28571429	Repeat region: hr15; 3 copies of P-I and 26 copies of P-II repeat				0	0
132825	SNV	1	A	T		Heterozygous	30	1313	2.284843869	0.5	36.2	Repeat region: hr15; 3 copies of P-I and 26 copies of P-II repeat				0	0
132838	SNV	1	T	C		Heterozygous	510	1420	35.91549296	0.43255814	37.37254902	Repeat region: hr15; 3 copies of P-I and 26 copies of P-II repeat				0	0
132850	SNV	1	T	C		Heterozygous	1350	1423	94.86999297	0.359759431	37.27555556	Repeat region: hr15; 3 copies of P-I and 26 copies of P-II repeat				0	0
132852	SNV	1	T	A		Heterozygous	44	1424	3.08988764	0.458333333	36.38636364	Repeat region: hr15; 3 copies of P-I and 26 copies of P-II repeat				0	0
132859	SNV	1	C	G		Heterozygous	28	1421	1.97044335	0.4375	36.35714286	Repeat region: hr15; 3 copies of P-I and 26 copies of P-II repeat				0	0
132870	Deletion	5	TTTTT	-		Homozygous	550	1461	37.64544832	0.295934959	37.07839821	Repeat region: hr15; 3 copies of P-I and 26 copies of P-II repeat				0	0
132876	Deletion	2	TC	-		Heterozygous	551	1466	37.58526603	0.29821718	37.0823946	Repeat region: hr15; 3 copies of P-I and 26 copies of P-II repeat				0	0
132879	SNV	1	G	A		Heterozygous	499	2906	17.17136958	0.316071429	37.40681363	Repeat region: hr15; 3 copies of P-I and 26 copies of P-II repeat				0	0
132881	SNV	1	C	T		Heterozygous	497	2931	16.95667008	0.317204301	37.35613682	Repeat region: hr15; 3 copies of P-I and 26 copies of P-II repeat				0	0
132884	Deletion	1	T	-		Heterozygous	497	2966	16.75657451	0.315412186	37.38229376	Repeat region: hr15; 3 copies of P-I and 26 copies of P-II repeat				0	0
132888	Deletion	1	T	-		Heterozygous	495	3156	15.68441065	0.31956912	36.30909091	Repeat region: hr15; 3 copies of P-I and 26 copies of P-II repeat				0	0
132890	Deletion	1	A	-		Heterozygous	498	3211	15.50918717	0.321428571	36.12650602	Repeat region: hr15; 3 copies of P-I and 26 copies of P-II repeat				0	0
132893	Deletion	1	A	-		Heterozygous	488	3311	14.73874962	0.326047359	36.97745902	Repeat region: hr15; 3 copies of P-I and 26 copies of P-II repeat				0	0
132895	SNV	1	G	A		Heterozygous	489	3428	14.26487748	0.326086957	37.4683029	Repeat region: hr15; 3 copies of P-I and 26 copies of P-II repeat				0	0
132898	SNV	1	C	T		Heterozygous	3072	4006	76.68497254	0.359179019	37.3499349	Repeat region: hr15; 3 copies of P-I and 26 copies of P-II repeat				0	0
132901	SNV	1	G	A		Heterozygous	126	4252	2.963311383	0.246478873	37.47619048	Repeat region: hr15; 3 copies of P-I and 26 copies of P-II repeat				0	0
132918	SNV	1	C	A		Homozygous	89	4661	1.909461489	0.237623762	37.12359551	Repeat region: hr15; 3 copies of P-I and 26 copies of P-II repeat				0	0
132933	SNV	1	G	A		Heterozygous	105	5219	2.01187967	0.237288136	37.57142857	Repeat region: hr15; 3 copies of P-I and 26 copies of P-II repeat				0	0
132950	SNV	1	A	C		Heterozygous	3326	5305	62.69557022	0.315505271	37.26337943	Repeat region: hr15; 3 copies of P-I and 26 copies of P-II repeat				0	0
132982	SNV	1	A	C		Heterozygous	5265	5444	96.71197649	0.368229404	37.3660019	Repeat region: hr15; 3 copies of P-I and 26 copies of P-II repeat				0	0
133038	Deletion	1	A	-		Homozygous	4287	4672	91.75941781	0.338036336	37.28784698	Repeat region: hr15; 3 copies of P-I and 26 copies of P-II repeat				0	0
133045	MNV	2	TA	GG		Homozygous	3984	4247	93.80739345	0.344058885	37.23298403	Repeat region: hr15; 3 copies of P-I and 26 copies of P-II repeat				0	0
133049	Deletion	1	C	-		Homozygous	3984	4247	93.80739345	0.34350663	36.70582329	Repeat region: hr15; 3 copies of P-I and 26 copies of P-II repeat				0	0
133051	SNV	1	T	G		Homozygous	3983	4250	93.71764706	0.343644781	37.19030881	Repeat region: hr15; 3 copies of P-I and 26 copies of P-II repeat				0	0
133057	MNV	2	TG	CA		Homozygous	4036	4290	94.07925408	0.356321839	37.43205309	Repeat region: hr15; 3 copies of P-I and 26 copies of P-II repeat				0	0
133062	SNV	1	T	A		Homozygous	4085	4341	94.1027413	0.365283931	37.44871481	Repeat region: hr15; 3 copies of P-I and 26 copies of P-II repeat				0	0
133075	SNV	1	A	C		Homozygous	3972	4195	94.6841478	0.381662242	37.34466264	Repeat region: hr15; 3 copies of P-I and 26 copies of P-II repeat				0	0
133078	SNV	1	G	A		Homozygous	3914	4140	94.5410628	0.388393782	37.36739908	Repeat region: hr15; 3 copies of P-I and 26 copies of P-II repeat				0	0
133083	SNV	1	T	A		Homozygous	3840	4054	94.72126295	0.391874736	37.15364583	Repeat region: hr15; 3 copies of P-I and 26 copies of P-II repeat				0	0
133090	SNV	1	G	A		Homozygous	3798	3983	95.35525985	0.40149413	37.29673512	Repeat region: hr15; 3 copies of P-I and 26 copies of P-II repeat				0	0
133107	SNV	1	T	A		Homozygous	3648	3785	96.38044914	0.434511897	37.41145833	Repeat region: hr15; 3 copies of P-I and 26 copies of P-II repeat				0	0
133119	SNV	1	T	C		Heterozygous	3230	3351	96.38913757	0.467754468	35.86780186	Repeat region: hr15; 3 copies of P-I and 26 copies of P-II repeat				0	0
133122	SNV	1	T	G		Homozygous	3143	3160	99.46202532	0.432803663	36.38339166	Repeat region: hr15; 3 copies of P-I and 26 copies of P-II repeat				0	0
133134	SNV	1	T	C		Homozygous	2793	2801	99.71438772	0.30406714	36.86573577	Repeat region: hr15; 3 copies of P-I and 26 copies of P-II repeat				0	0
133139	MNV	2	TA	AG		Homozygous	2593	2837	91.39936553	0.266120413	37.08887654	Repeat region: hr15; 3 copies of P-I and 26 copies of P-II repeat				0	0
133142	SNV	1	A	G		Heterozygous	2802	2837	98.76630243	0.287405459	37.07673091	Repeat region: hr15; 3 copies of P-I and 26 copies of P-II repeat				0	0
133151	SNV	1	T	C		Homozygous	3217	3248	99.0455665	0.307140809	37.07242773	Repeat region: hr15; 3 copies of P-I and 26 copies of P-II repeat				0	0
133154	SNV	1	A	G		Homozygous	3290	3344	98.38516746	0.307044625	37.06808511	Repeat region: hr15; 3 copies of P-I and 26 copies of P-II repeat				0	0
133158	SNV	1	T	A		Homozygous	3342	3398	98.35197175	0.310593455	37.5652304	Repeat region: hr15; 3 copies of P-I and 26 copies of P-II repeat				0	0
133184	SNV	1	G	A		Homozygous	3926	3954	99.29185635	0.354623451	37.56877229	Repeat region: hr15; 3 copies of P-I and 26 copies of P-II repeat				0	0
133260	SNV	1	C	T		Homozygous	5275	5277	99.96209968	0.454039965	37.25876777	Repeat region: hr15; 3 copies of P-I and 26 copies of P-II repeat				0	0
133274	SNV	1	T	C		Homozygous	5363	5466	98.11562386	0.481708355	37.34327802	Repeat region: hr15; 3 copies of P-I and 26 copies of P-II repeat				0	0
133277	SNV	1	G	T		Homozygous	5330	5428	98.19454679	0.483815722	37.43020638	Repeat region: hr15; 3 copies of P-I and 26 copies of P-II repeat				0	0
133358	SNV	1	A	G		Homozygous	5973	5982	99.84954865	0.435810811	36.80010045	Repeat region: hr15; 3 copies of P-I and 26 copies of P-II repeat				0	0
133541	SNV	1	A	G		Homozygous	6110	6115	99.91823385	0.473028458	37.25875614	CDS: SlnVgp136, Gene: SlnVgp136	NP_258404.1:c.105A>G			1	0
133655	SNV	1	C	T		Homozygous	5864	5866	99.96590522	0.490719436	37.54058663	CDS: SlnVgp136, Gene: SlnVgp136	NP_258404.1:c.219C>T			1	0
133657	SNV	1	G	A		Homozygous	5864	5866	99.96590522	0.490719436	37.52592087	CDS: SlnVgp136, Gene: SlnVgp136	NP_258404.1:c.221G>A	NP_258404.1:p.Arg74His		1	1
133709	SNV	1	A	G		Homozygous	5710	5718	99.86009094	0.468057785	37.47495622	CDS: SlnVgp136, Gene: SlnVgp136	NP_258404.1:c.273A>G			1	0
133906	SNV	1	A	T		Homozygous	5101	5101	100	0.484596938	37.07723976	CDS: SlnVgp136, Gene: SlnVgp136	NP_258404.1:c.470A>T	NP_258404.1:p.Asp157Val		1	1
134027	SNV	1	T	C		Homozygous	5121	5129	99.84402418	0.485092372	37.19019723	CDS: SlnVgp136, Gene: SlnVgp136	NP_258404.1:c.591T>C			1	0
134201	SNV	1	G	A		Homozygous	6151	6157	99.90254994	0.490181603	37.45342221	CDS: SlnVgp136, Gene: SlnVgp136	NP_258404.1:c.765G>A			1	0
134494	Deletion	6	GCGGCG	-		Heterozygous	3396	4405	77.09421112	0.48372615	37.24383278	CDS: SlnVgp136, Gene: SlnVgp136	NP_258404.1:c.1058_1063delGCGGCG	NP_258404.1:p.Gly359_Gly360del		1	1
134501	SNV	1	C	A		Heterozygous	636	4669	13.62176055	0.436447167	36.62106918	CDS: SlnVgp136, Gene: SlnVgp136	NP_258404.1:c.1065C>A			1	0
134507	SNV	1	C	A		Heterozygous	4141	4660	88.86266094	0.448408219	36.90219754	CDS: SlnVgp136, Gene: SlnVgp136	NP_258404.1:c.1071C>A			1	0
134579	SNV	1	T	C		Homozygous	4770	4772	99.95808885	0.417956656	37.37945493	CDS: SlnVgp136, Gene: SlnVgp136	NP_258404.1:c.1143T>C			1	0
134696	SNV	1	A	G		Homozygous	4611	4620	99.80519481	0.478721238	37.0960746	CDS: SlnVgp136, Gene: SlnVgp136	NP_258404.1:c.1260A>G			1	0
134873	SNV	1	C	T		Homozygous	4441	4442	99.97748762	0.408629442	37.09772574	CDS: SlnVgp136, Gene: SlnVgp136	NP_258404.1:c.1437C>T			1	0
135101	SNV	1	G	A		Homozygous	5354	5357	99.94399851	0.49372243	37.14101606	CDS: SlnVgp136, Gene: SlnVgp136	NP_258404.1:c.1665G>A			1	0
135215	Insertion	6	-	CGGCGA		Heterozygous	4151	4902	84.67972256	0.419051878	37.45696944	CDS: SlnVgp136, Gene: SlnVgp136	NP_258404.1:c.1778_1779insCGGCGA	NP_258404.1:p.Gly593_Asp594insGlyAsp		1	1
135217	SNV	1	A	G		Heterozygous	594	5698	10.42471042	0.493023256	36.6026936	CDS: SlnVgp136, Gene: SlnVgp136	NP_258404.1:c.1781A>G	NP_258404.1:p.Asp594Gly		1	1
135223	SNV	1	G	A		Heterozygous	471	5779	8.150198996	0.469548134	37.11464968	CDS: SlnVgp136, Gene: SlnVgp136	NP_258404.1:c.1787G>A	NP_258404.1:p.Gly596Asp		1	1
135291	SNV	1	T	G		Homozygous	5832	5845	99.77758768	0.445280123	37.40706447	CDS: SlnVgp136, Gene: SlnVgp136	NP_258404.1:c.1855T>G	NP_258404.1:p.Leu619Val		1	1
135494	Deletion	1	A	-		Heterozygous	451	6590	6.84370258	0.386609071	36.46341463					0	0
135499	SNV	1	A	T		Heterozygous	179	6509	2.750038408	0.448087432	36.53072626					0	0
135501	SNV	1	A	T		Heterozygous	212	6363	3.331761748	0.456221198	37.29716981					0	0
135502	Insertion	1	-	T		Homozygous	4950	6193	79.92895204	0.473789226	37.28383937					0	0
135507	SNV	1	T	A		Heterozygous	181	6289	2.878041024	0.448648649	35.33701657					0	0
135509	Insertion	3	-	AAC		Heterozygous	4992	6088	81.99737188	0.471732085	37.06504165					0	0
135509	Insertion	1	-	C		Heterozygous	181	6081	2.976484131	0.448648649	37.39779006					0	0
135510	SNV	1	A	G		Homozygous	5199	6075	85.58024691	0.474002418	37.47259088					0	0
135513	SNV	1	A	T		Homozygous	5295	5843	90.6212562	0.469089674	37.25646837					0	0
135515	SNV	1	C	G		Homozygous	5288	5844	90.48596851	0.469137902	37.54273828					0	0
135651	MNV	2	GG	AA		Homozygous	6133	6135	99.96740016	0.486470674	37.03701299	CDS: SlnVgp137, Gene: SlnVgp137	NP_258405.1:c.574_575delCCinsTT	NP_258405.1:p.Pro192Phe		1	1
135759	Deletion	1	G	-		Heterozygous	94	6221	1.511011092	0.5	34.94680851	CDS: SlnVgp137, Gene: SlnVgp137	NP_258405.1:c.467delC	NP_258405.1:p.Ser156fs		1	1
135759	SNV	1	G	A		Heterozygous	6125	6221	98.45683974	0.498029485	37.51363265	CDS: SlnVgp137, Gene: SlnVgp137	NP_258405.1:c.467C>T	NP_258405.1:p.Ser156Leu		1	1
135816	SNV	1	T	C		Homozygous	6288	6299	99.82536911	0.4610334	37.06520356	CDS: SlnVgp137, Gene: SlnVgp137	NP_258405.1:c.410A>G	NP_258405.1:p.Asp137Gly		1	1
136157	SNV	1	G	A		Homozygous	5555	5557	99.96400936	0.456409429	37.38181818	CDS: SlnVgp137, Gene: SlnVgp137	NP_258405.1:c.69C>T			1	0
136178	Deletion	1	G	-		Heterozygous	100	5355	1.867413632	0.46	35.34	CDS: SlnVgp137, Gene: SlnVgp137	NP_258405.1:c.48delC	NP_258405.1:p.Phe16fs		1	1
136178	SNV	1	G	A		Heterozygous	5253	5355	98.0952381	0.44011618	37.52769846	CDS: SlnVgp137, Gene: SlnVgp137	NP_258405.1:c.48C>T			1	0
136220	SNV	1	C	A		Homozygous	5190	5192	99.9614792	0.459909754	37.20924855	CDS: SlnVgp137, Gene: SlnVgp137	NP_258405.1:c.6G>T			1	0
136517	SNV	1	C	T		Homozygous	4785	4785	100	0.444737835	37.19979101	CDS: SlnVgp138, Gene: SlnVgp138	NP_258406.1:c.195C>T			1	0
136586	SNV	1	G	T		Homozygous	4697	4698	99.97871435	0.489677793	37.36533958	CDS: SlnVgp138, Gene: SlnVgp138	NP_258406.1:c.264G>T			1	0
136709	SNV	1	A	G		Homozygous	4650	4659	99.8068255	0.454545455	37.29913978	CDS: SlnVgp138, Gene: SlnVgp138	NP_258406.1:c.387A>G			1	0
136739	SNV	1	A	G		Homozygous	4469	4477	99.82130891	0.481247452	37.38375476	CDS: SlnVgp138, Gene: SlnVgp138	NP_258406.1:c.417A>G	NP_258406.1:p.Ile139Met		1	1
136815	SNV	1	C	A		Homozygous	4675	4676	99.9786142	0.490257823	37.33540107	CDS: SlnVgp138, Gene: SlnVgp138	NP_258406.1:c.493C>A	NP_258406.1:p.Leu165Met		1	1
136832	SNV	1	A	C		Homozygous	4685	4691	99.8720955	0.478970126	37.09605123	CDS: SlnVgp138, Gene: SlnVgp138	NP_258406.1:c.510A>C			1	0
136934	SNV	1	G	A		Homozygous	4936	4937	99.97974478	0.467700258	37.33306321	CDS: SlnVgp138, Gene: SlnVgp138	NP_258406.1:c.612G>A			1	0
136976	SNV	1	T	C		Homozygous	4996	5004	99.8401279	0.48202998	37.21016813	CDS: SlnVgp138, Gene: SlnVgp138	NP_258406.1:c.654T>C			1	0
137016	SNV	1	A	G		Homozygous	5087	5094	99.86258343	0.440978377	37.20837429	CDS: SlnVgp138, Gene: SlnVgp138	NP_258406.1:c.694A>G	NP_258406.1:p.Ile232Val		1	1
137116	SNV	1	G	A		Homozygous	5815	5819	99.93125967	0.488108025	37.41324162					0	0
137120	SNV	1	C	T		Homozygous	5816	5820	99.93127148	0.482885649	37.48074278					0	0
137127	SNV	1	C	T		Homozygous	5806	5814	99.8624011	0.48228589	37.56321047					0	0
137213	Deletion	2	TT	-		Homozygous	5053	5436	92.95437822	0.399094203	37.00346615	Repeat region: hr16; 4 copies of P-I				0	0
137241	Deletion	7	TGTTCGA	-		Homozygous	4204	4227	99.45587887	0.388962472	36.70099905	Repeat region: hr16; 4 copies of P-I				0	0
137257	SNV	1	C	T		Heterozygous	672	5343	12.57720382	0.333819242	37.15922619	Repeat region: hr16; 4 copies of P-I				0	0
137284	SNV	1	G	A		Heterozygous	4312	5442	79.23557516	0.402145923	37.5635436	Repeat region: hr16; 4 copies of P-I				0	0
137288	SNV	1	G	A		Homozygous	5653	5675	99.6123348	0.405872193	37.45816381	Repeat region: hr16; 4 copies of P-I				0	0
137314	Deletion	10	TTGTAAAAAA	-		Heterozygous	2163	6072	35.62252964	0.489275597	37.27437754	Repeat region: hr16; 4 copies of P-I				0	0
137412	SNV	1	C	T		Heterozygous	4860	5802	83.76421923	0.408270677	37.40925926	Repeat region: hr16; 4 copies of P-I				0	0
137424	SNV	1	G	T		Heterozygous	5094	5778	88.16199377	0.405008945	37.34982332	CDS: SlnVgp139, Gene: SlnVgp139, Repeat region: hr16; 4 copies of P-I	NP_258407.1:c.180C>A			1	0
137432	SNV	1	T	C		Heterozygous	5176	5701	90.79108928	0.40870638	37.42600464	CDS: SlnVgp139, Gene: SlnVgp139, Repeat region: hr16; 4 copies of P-I	NP_258407.1:c.172A>G	NP_258407.1:p.Lys58Glu		1	1
137435	SNV	1	A	T		Heterozygous	5205	5671	91.78275436	0.408263305	37.40902978	CDS: SlnVgp139, Gene: SlnVgp139, Repeat region: hr16; 4 copies of P-I	NP_258407.1:c.169T>A	NP_258407.1:p.Phe57Ile		1	1
137438	SNV	1	G	A		Heterozygous	5261	5651	93.09856663	0.408870409	37.13799658	CDS: SlnVgp139, Gene: SlnVgp139, Repeat region: hr16; 4 copies of P-I	NP_258407.1:c.166C>T	NP_258407.1:p.Arg56*		1	1
137448	Insertion	1	-	G		Heterozygous	5489	5590	98.19320215	0.39139785	37.23865914	CDS: SlnVgp139, Gene: SlnVgp139, Repeat region: hr16; 4 copies of P-I	NP_258407.1:c.156_157insC	NP_258407.1:p.Arg53fs		1	1
137658	SNV	1	C	T		Homozygous	4810	4813	99.93766881	0.422055322	37.47879418	Repeat region: hr17; 13 copies of P-II repeat				0	0
137665	SNV	1	C	T		Homozygous	4657	4658	99.97853156	0.42466274	37.57869873	Repeat region: hr17; 13 copies of P-II repeat				0	0
137718	Deletion	1	T	-		Heterozygous	2	10	20	0.5	36	Repeat region: hr17; 13 copies of P-II repeat				0	0
137718	MNV	2	TG	GT		Heterozygous	6	10	60	0.333333333	37.5	Repeat region: hr17; 13 copies of P-II repeat				0	0
138233	SNV	1	C	T		Homozygous	5085	5085	100	0.488586774	37.41966568	CDS: SlnVgp140, Gene: SlnVgp140	NP_258408.1:c.705G>A			1	0
138242	SNV	1	C	G		Homozygous	5012	5015	99.94017946	0.49888297	37.26556265	CDS: SlnVgp140, Gene: SlnVgp140	NP_258408.1:c.696G>C	NP_258408.1:p.Met232Ile		1	1
138328	SNV	1	G	A		Homozygous	5183	5184	99.98070988	0.494372585	37.25255643	CDS: SlnVgp140, Gene: SlnVgp140	NP_258408.1:c.610C>T			1	0
138407	SNV	1	T	C		Homozygous	5055	5063	99.84199091	0.474617952	37.17012859	CDS: SlnVgp140, Gene: SlnVgp140	NP_258408.1:c.531A>G			1	0
138535	SNV	1	A	G		Homozygous	5075	5083	99.84261263	0.465793555	37.35862069	CDS: SlnVgp140, Gene: SlnVgp140	NP_258408.1:c.403T>C			1	0
138572	SNV	1	C	T		Homozygous	5134	5134	100	0.479972612	37.28866381	CDS: SlnVgp140, Gene: SlnVgp140	NP_258408.1:c.366G>A			1	0
138662	SNV	1	T	C		Homozygous	5244	5251	99.86669206	0.49546371	37.38119756	CDS: SlnVgp140, Gene: SlnVgp140	NP_258408.1:c.276A>G			1	0
138988	SNV	1	T	G		Homozygous	5648	5658	99.8232591	0.488567073	37.12907224	CDS: SlnVgp141, Gene: SlnVgp141	NP_258409.1:c.158A>C	NP_258409.1:p.Gln53Pro		1	1
139171	Deletion	20	ATTTAGATTAAATAATATTG	-		Homozygous	3299	4797	68.77214926	0.495759234	37.61094502					0	0
