# Supplementary material for: Identification of Loci Associated with Enhanced Virulence in Spodoptera litura Nucleopolyhedrovirus Isolates Using Deep Sequencing
Source: Viruses. 2019 Sep 17;11(9):872. doi: 10.3390/v11090872 (PMC6783950; doi:10.3390/v11090872)
Supplement: Supplementary file 1 [file viruses-11-00872-s001.zip › viruses-564066 revised supplementary - to proofreading/Supplementary Materials/R_Code/TSV_and_CSV_Files/Annotation_Splt_ORFs_new_G2b_ref.csv]

Chromsome	ORF_num	Orientation	Type	Start	End	Name
1	1	+	Gene	1	750	polyhedrin
1	2	-	Gene	747	2393	essential structural protein pp78/81
1	3	+	Gene	2392	3204	protein kinase
1	4	-	Gene	3519	5707	HOAR
1	5	-	Gene	6020	6223	unknown
1	6	-	Gene	6220	6504	unknown
1	7	+	Gene	6440	8593	unknown
1	8	+	Gene	8848	9717	immediate early 0 protein
1	9	-	Gene	9671	9826	unknown
1	10	+	Gene	9771	10268	dUTP pyrophosphatase
1	11	+	Gene	10800	12209	unknown
1	12	+	Gene	12233	12484	occlusion-derived virus envelope protein ODV-E18 peptide
1	13	+	Gene	12516	13367	occlusion-derived virus envelope protein ODV-EC27
1	14	+	Gene	13399	13680	unknown
1	15	-	Gene	13722	14324	unknown
1	16	+	Gene	14497	16563	immediate early protein
1	17	+	Gene	16689	17804	occlusion-derived virus envelope protein ODV-E56
1	18	+	Gene	17819	18370	unknown
1	19	+	Gene	18435	18752	P10 protein
1	20	+	Gene	18730	19674	unknown
1	21	-	Gene	19702	21675	P74 protein
1	22	-	Gene	21678	22022	unknown
1	23	-	Gene	22062	24374	ribonucleotide reductase
1	24	+	Gene	24582	25781	unknown
1	25	-	Gene	26562	26741	unknown
1	26	+	Gene	27157	28050	unknown
1	27	-	Gene	28071	28976	ME53
1	28	+	Gene	29008	29268	unknown
1	29	-	Gene	29282	29719	late expression factor 6
1	30	-	Gene	29782	30654	DNA binding protein
1	31	+	Gene	30712	31161	unknown
1	32	+	Gene	31130	32185	ubiquitin GP37 fusion protein
1	33	-	Gene	32240	33208	early 39 kDa protein
1	34	-	Gene	33069	33503	late expression factor 11
1	35	-	Gene	33473	34135	unknown
1	36	-	Gene	34205	35473	transcription regulator P47
1	37	+	Gene	35500	36105	late expression factor 12
1	38	-	Gene	36310	39066	late expression factor 8
1	39	+	Gene	39065	39973	baculovirus J domain protein
1	40	+	Gene	39993	40562	unknown
1	41	-	Gene	40582	40746	unknown
1	42	-	Gene	40759	42453	chitinase
1	43	-	Gene	43012	43626	unknown
1	44	-	Gene	43770	44396	unknown
1	45	+	Gene	44466	44879	unknown
1	46	-	Gene	44918	46186	unknown
1	47	-	Gene	46191	46418	unknown
1	48	+	Gene	46378	46632	late expression factor 10
1	49	+	Gene	46466	47524	VP1054 virion protein
1	50	+	Gene	47645	47860	unknown
1	51	+	Gene	48164	48685	unknown
1	52	-	Gene	48714	49238	unknown
1	53	-	Gene	49263	49511	unknown
1	54	+	Gene	49558	50571	cathepsin-like cysteine proteinase
1	55	+	Gene	50620	51939	apoptotic suppressor protein
1	56	-	Gene	51878	52045	unknown
1	57	-	Gene	52067	52660	few polyhedra protein
1	58	-	Gene	52614	52817	unknown
1	59	-	Gene	52831	54327	late expression factor 9
1	60	+	Gene	54245	54421	unknown
1	61	-	Gene	55706	55938	unknown
1	62	-	Gene	56209	57312	unknown
1	63	+	Gene	57465	58466	ribonucleotide reductase small subunit homolog
1	64	-	Gene	58544	58954	apoptosis inhibitor
1	65	-	Gene	58887	59828	unknown
1	66	-	Gene	59788	60186	unknown
1	67	+	Gene	60191	61264	late expression factor 3
1	68	-	Gene	61540	63912	unknown
1	69	+	Gene	63914	66982	DNA polymerase
1	70	+	Gene	67497	68639	unknown
1	71	-	Gene	68716	69342	unknown
1	72	-	Gene	69401	69784	unknown
1	73	-	Gene	69803	70057	unknown
1	74	-	Gene	70122	71276	very late expression factor 1
1	75	-	Gene	71296	71658	unknown
1	76	-	Gene	71655	72647	glycoprotein GP41
1	77	-	Gene	72622	73320	unknown
1	78	-	Gene	73199	73792	telokin-like protein-20
1	79	+	Gene	73761	76346	virion protein 91 kDa
1	80	-	Gene	76627	77379	zinc finger protein CG30
1	81	-	Gene	77438	78346	major capsid protein
1	82	+	Gene	78348	79775	late expression factor 4
1	83	-	Gene	79821	80588	unknown
1	84	+	Gene	80587	81135	unknown
1	85	+	Gene	81132	81815	occlusion-derived virus envelope protein ODV-E25
1	86	-	Gene	81905	85612	DNA helicase
1	87	+	Gene	85581	86093	unknown
1	88	-	Gene	86101	87015	hypothetical protein 38K
1	89	+	Gene	86911	87819	late expression factor 5
1	90	-	Gene	87837	88091	probable DNA binding protein
1	91	-	Gene	88149	89240	unknown
1	92	-	Gene	89644	90009	unknown
1	93	-	Gene	90006	91127	unknown
1	94	+	Gene	91153	93087	capsid-associated protein VP80
1	95	+	Gene	93087	93254	unknown
1	96	+	Gene	93286	94371	unknown
1	97	+	Gene	94452	94790	unknown
1	98	-	Gene	94780	96858	occlusion-derived virus envelope protein ODV-E66
1	99	-	Gene	96861	97730	P13 protein
1	100	+	Gene	98076	99041	unknown
1	101	-	Gene	99092	99802	unknown
1	102	-	Gene	99822	101195	unknown
1	103	-	Gene	101222	101761	unknown
1	104	-	Gene	101842	102042	unknown
1	105	+	Gene	102180	103436	unknown
1	106	-	Gene	104779	105582	unknown
1	107	+	Gene	105611	106213	unknown
1	108	+	Gene	106221	106574	unknown
1	109	-	Gene	106592	107818	alkaline exonuclease
1	110	-	Gene	107902	109035	unknown
1	111	+	Gene	108997	109155	unknown
1	112	-	Gene	109158	109541	unknown
1	113	+	Gene	109543	110748	unknown
1	114	-	Gene	110807	111439	late expression factor 2
1	115	-	Gene	111423	111767	unknown
1	116	+	Gene	111815	112549	P24 capsid
1	117	+	Gene	112953	113271	unknown
1	118	+	Gene	113081	115840	unknown
1	119	-	Gene	115857	116573	unknown
1	120	-	Gene	116641	117201	hypothetical protein
1	121	-	Gene	117453	119021	ecdysteroid UDP-glucosyltransferase
1	122	+	Gene	119153	119893	fibroblast growth factor
1	123	-	Gene	119916	120149	unknown
1	124	-	Gene	120172	121752	unknown
1	125	+	Gene	122050	123484	hypothetical protein
1	126	+	Gene	123723	125093	unknown
1	127	-	Gene	125302	125820	unknown
1	128	-	Gene	125877	126905	38.7 kDa protein
1	129	-	Gene	126892	127587	late expression factor 1
1	130	-	Gene	127568	127936	unknown
1	131	-	Gene	127933	128463	unknown
1	132	-	Gene	128467	129501	calyx protein
1	133	+	Gene	129530	130147	pkip
1	134	-	Gene	130185	130922	arif-1
1	135	+	Gene	130896	132173	unknown
1	136	+	Gene	133437	135485	unknown
1	137	-	Gene	135530	136225	unknown
1	138	+	Gene	136323	137102	unknown
1	139	-	Gene	137421	137603	unknown
1	140	-	Gene	138089	138937	unknown
1	141	-	Gene	138960	139145	unknown
