# Supplementary material for: Identification of Loci Associated with Enhanced Virulence in Spodoptera litura Nucleopolyhedrovirus Isolates Using Deep Sequencing
Source: Viruses. 2019 Sep 17;11(9):872. doi: 10.3390/v11090872 (PMC6783950; doi:10.3390/v11090872)
Supplement: Supplementary file 1 [file viruses-11-00872-s001.zip › viruses-564066 revised supplementary - to proofreading/Supplementary Materials/R_Code/TSV_and_CSV_Files/Coding_Results.csv]

	1st_Base	2nd_Base	3rd_Base	Comp_1st_Base	Comp_2nd_Base	Comp_3rd_Base	codon.count	codon.freq
1	A	A	A	T	T	T	1801	0.0431635710005992
2	A	A	C	T	T	G	1556	0.0372917914919113
3	A	A	G	T	T	C	867	0.0207789095266627
4	A	A	T	T	T	A	1291	0.0309406830437388
5	A	C	A	T	G	T	398	0.00953864589574595
6	A	C	C	T	G	G	516	0.0123666866387058
7	A	C	G	T	G	C	863	0.0206830437387657
8	A	C	T	T	G	A	418	0.0100179748352307
9	A	G	A	T	C	T	661	0.01584182144997
10	A	G	C	T	C	G	532	0.0127501497902936
11	A	G	G	T	C	C	155	0.00371479928100659
12	A	G	T	T	C	A	364	0.00872378669862193
13	A	T	A	T	A	T	894	0.021426003594967
14	A	T	C	T	A	G	1081	0.0259077291791492
15	A	T	G	T	A	C	1272	0.0304853205512283
16	A	T	T	T	A	A	958	0.0229598562013182
17	C	A	A	G	T	T	745	0.0178550029958059
18	C	A	C	G	T	G	488	0.0116956261234272
19	C	A	G	G	T	C	493	0.0118154583582984
20	C	A	T	G	T	A	440	0.0105452366686639
21	C	C	A	G	G	T	219	0.0052486518873577
22	C	C	C	G	G	G	340	0.00814859197124026
23	C	C	G	G	G	C	608	0.0145715997603355
24	C	C	T	G	G	A	232	0.00556021569802277
25	C	G	A	G	C	T	601	0.0144038346315159
26	C	G	C	G	C	G	497	0.0119113241461953
27	C	G	G	G	C	C	249	0.00596764529658478
28	C	G	T	G	C	A	374	0.00896345116836429
29	C	T	A	G	A	T	348	0.00834032354703415
30	C	T	C	G	A	G	458	0.0109766327142001
31	C	T	G	G	A	C	702	0.0168244457759137
32	C	T	T	G	A	A	258	0.00618334331935291
33	G	A	A	C	T	T	1558	0.0373397243858598
34	G	A	C	C	T	G	1600	0.0383463151587777
35	G	A	G	C	T	C	754	0.018070701018574
36	G	A	T	C	T	A	1352	0.0324026363091672
37	G	C	A	C	G	T	324	0.00776512881965249
38	G	C	C	C	G	G	672	0.0161054523666866
39	G	C	G	C	G	C	741	0.0177591372079089
40	G	C	T	C	G	A	395	0.00946674655482325
41	G	G	A	C	C	T	473	0.0113361294188137
42	G	G	C	C	C	G	725	0.0173756740563211
43	G	G	G	C	C	C	51	0.00122228879568604
44	G	G	T	C	C	A	429	0.0102816057519473
45	G	T	A	C	A	T	483	0.011575793888556
46	G	T	C	C	A	G	801	0.0191971240263631
47	G	T	G	C	A	C	1067	0.0255721989215099
48	G	T	T	C	A	A	591	0.0141641701617735
49	T	A	A	A	T	T	92	0.00220491312162972
50	T	A	C	A	T	G	1112	0.0266506890353505
51	T	A	G	A	T	C	27	0.000647094068304374
52	T	A	T	A	T	A	805	0.01929298981426
53	T	C	A	A	G	T	351	0.00841222288795686
54	T	C	C	A	G	G	334	0.00800479328939485
55	T	C	G	A	G	C	926	0.0221929298981426
56	T	C	T	A	G	A	454	0.0108807669263032
57	T	G	A	A	C	T	65	0.00155781905332534
58	T	G	C	A	C	G	444	0.0106411024565608
59	T	G	G	A	C	C	330	0.0079089275014979
60	T	G	T	A	C	A	507	0.0121509886159377
61	T	T	A	A	A	T	519	0.0124385859796285
62	T	T	C	A	A	G	666	0.0159616536848412
63	T	T	G	A	A	C	1080	0.025883762732175
64	T	T	T	A	A	A	1318	0.0315877771120431
