# Supplementary material for: Identification of Loci Associated with Enhanced Virulence in Spodoptera litura Nucleopolyhedrovirus Isolates Using Deep Sequencing
Source: Viruses. 2019 Sep 17;11(9):872. doi: 10.3390/v11090872 (PMC6783950; doi:10.3390/v11090872)
Supplement: Supplementary file 1 [file viruses-11-00872-s001.zip › viruses-564066 revised supplementary - to proofreading/Supplementary Materials/R_Code/TSV_and_CSV_Files/Coding_Results_by_Gene.csv]

	V1	V2	V3	V4	V5	V6	V7	V8	V9	V10	V11	V12	V13	V14	V15	V16	V17	V18	V19	V20	V21	V22	V23	V24	V25	V26	V27	V28	V29	V30	V31	V32	V33	V34	V35	V36	V37	V38	V39	V40	V41	V42	V43	V44	V45	V46	V47	V48	V49
1	9	31	11	28	5	8	39	15	2	5	18	0	13	3	7	36	7	7	4	13	13	8	27	31	5	10	18	8	2	15	5	8	21	9	8	19	6	48	12	3	10	14	13	14	6	12	4	1	13
2	9	10	9	23	0	2	15	14	2	4	19	9	9	2	7	31	18	7	6	7	18	4	22	12	2	14	9	1	8	13	9	10	19	2	3	15	5	49	11	8	0	14	12	3	3	23	3	6	10
3	10	3	15	24	0	0	9	6	0	3	9	1	7	2	1	27	2	6	2	5	10	1	18	13	0	3	9	2	4	10	4	5	15	2	5	12	4	28	2	6	0	11	5	1	1	4	5	0	7
4	6	12	3	29	1	3	42	7	1	5	12	6	12	3	11	16	20	1	5	11	12	5	23	20	1	12	6	3	7	6	2	6	6	8	7	9	5	34	3	2	1	12	11	5	4	22	2	1	9
5	0	12	0	12	2	5	4	1	3	1	2	1	5	0	1	3	3	1	1	3	4	0	6	3	2	1	2	1	2	1	6	1	3	2	1	5	2	4	4	1	1	2	0	3	0	7	2	0	8
6	5	4	3	8	0	3	5	3	1	1	3	1	3	1	5	7	3	4	1	2	5	0	14	4	0	5	1	0	2	5	2	5	4	1	4	4	2	9	3	1	1	5	1	1	2	6	0	1	5
7	2	4	2	16	0	3	4	4	1	0	9	4	7	1	2	18	11	5	3	4	19	0	18	4	0	7	11	3	0	4	3	5	10	2	7	7	4	20	10	2	1	16	3	2	2	8	2	1	8
8	4	4	7	13	1	2	15	5	1	3	3	0	3	0	2	4	3	2	0	3	4	0	4	5	1	0	1	4	2	2	1	6	5	0	1	6	2	7	3	1	0	6	4	1	2	24	1	2	4
9	2	9	7	5	0	0	6	3	0	3	7	2	5	3	5	1	7	2	0	7	6	1	8	7	2	9	6	4	2	0	2	6	4	6	6	2	2	16	15	4	2	11	2	2	3	5	2	0	6
10	2	3	2	25	1	1	2	4	0	3	3	2	3	0	4	19	11	0	2	0	9	0	8	2	0	1	4	0	2	5	0	6	5	0	2	5	2	13	1	1	0	13	0	3	0	9	1	1	4
11	0	1	1	4	0	0	0	0	0	2	2	1	0	0	1	2	1	1	0	2	1	0	5	1	0	1	2	0	1	1	0	5	1	1	1	0	0	2	1	5	0	1	0	2	0	2	0	0	3
12	4	6	2	17	3	1	5	3	0	2	4	1	4	0	3	10	2	1	2	3	3	2	7	1	0	1	2	0	1	4	1	2	5	1	1	5	0	7	1	2	0	4	1	2	0	9	0	1	1
13	1	8	8	13	3	2	9	10	2	5	16	2	6	2	3	7	10	1	3	7	11	7	18	14	2	6	4	3	3	9	3	6	10	4	8	6	8	24	6	2	3	9	3	1	4	7	3	2	8
14	9	30	6	12	2	3	8	2	2	6	8	1	11	0	6	14	12	6	4	7	24	0	23	10	2	7	11	3	3	3	2	7	3	4	1	11	6	25	12	11	1	7	5	6	3	10	1	3	7
15	7	14	5	28	1	2	14	8	4	2	10	8	8	3	4	21	6	5	1	7	34	3	33	14	1	10	10	4	6	15	6	7	8	3	3	11	7	29	9	10	2	11	9	6	4	11	2	2	14
16	2	12	5	18	3	2	47	2	2	6	11	3	6	2	6	24	5	1	2	9	7	6	9	8	1	4	4	1	1	8	2	5	4	1	4	12	2	17	3	5	2	10	7	3	4	19	0	3	3
17	2	21	5	14	1	1	13	6	2	2	13	1	3	5	4	13	9	7	3	5	8	5	12	7	0	1	3	2	2	5	4	6	11	3	3	5	5	11	8	3	1	5	4	3	2	5	3	3	7
18	6	2	7	6	0	2	1	3	0	0	4	0	9	0	2	10	1	2	0	6	5	0	9	6	2	5	5	0	1	7	3	3	3	4	2	6	1	16	1	4	1	4	4	3	2	4	1	2	4
19	1	9	2	15	1	2	7	0	0	3	8	1	5	1	1	5	8	0	5	1	8	0	10	4	0	2	5	1	1	3	0	8	11	0	1	6	2	9	7	1	0	6	2	1	3	7	0	1	5
20	1	3	6	4	0	1	11	6	0	4	0	0	2	3	0	6	1	3	0	5	4	1	6	6	3	9	2	2	3	2	0	2	2	3	1	6	7	9	1	4	0	9	1	1	0	4	0	1	2
21	0	23	2	3	0	1	6	1	0	1	5	0	0	0	1	4	1	1	0	2	2	5	1	2	1	2	2	0	0	1	0	2	1	0	0	0	2	4	0	1	1	3	1	1	0	2	0	1	4
22	9	2	1	5	0	0	2	3	0	2	6	1	2	1	1	4	8	0	4	3	9	0	4	1	0	1	2	0	0	2	3	3	3	1	2	3	2	10	1	2	0	8	0	1	0	1	0	1	3
23	3	32	4	25	1	0	2	2	0	0	8	4	4	2	2	14	7	3	1	2	18	0	19	5	1	4	3	2	2	2	1	10	14	0	3	3	3	9	8	3	0	11	2	1	1	7	0	1	9
24	3	8	2	0	0	0	7	3	0	2	2	1	0	2	4	6	2	1	2	5	2	0	2	3	0	0	1	0	0	4	0	2	2	1	2	2	0	2	1	0	1	3	0	1	2	5	0	0	3
25	1	7	1	4	1	2	8	6	1	1	15	1	2	1	3	12	2	0	0	6	11	0	7	6	3	5	10	3	2	1	0	5	3	4	9	8	5	12	9	2	1	6	0	5	2	6	0	0	6
26	5	2	2	10	0	0	4	2	1	2	3	0	6	0	1	12	4	3	1	2	16	0	9	1	1	3	1	2	6	3	3	4	3	3	2	9	4	12	3	4	0	9	0	3	2	5	1	0	6
27	0	7	0	8	1	2	1	1	0	0	4	0	1	0	1	4	3	3	0	3	9	0	0	0	1	3	3	2	2	2	1	3	0	1	3	5	3	6	3	1	0	1	0	1	1	1	0	0	2
28	6	4	3	7	0	0	4	1	2	2	4	0	1	0	3	6	3	0	1	1	2	0	8	2	3	2	2	2	5	4	3	2	2	5	2	5	1	2	4	0	1	2	2	4	3	2	0	0	4
29	2	3	1	12	0	3	3	4	0	1	5	1	2	0	3	2	7	1	0	3	11	1	8	1	1	1	4	2	0	1	1	5	2	0	3	5	3	6	3	0	0	2	0	5	0	2	2	1	3
30	6	9	3	9	0	1	2	5	1	2	7	1	5	1	2	7	5	2	4	2	14	1	6	1	1	4	0	5	0	4	5	0	2	0	2	8	3	12	6	5	0	7	3	1	0	2	0	0	4
31	7	11	4	16	1	0	2	3	0	2	13	1	6	1	4	9	6	5	3	3	14	0	12	3	0	5	5	1	3	3	1	9	6	4	5	14	4	20	2	2	0	9	7	1	4	10	1	2	6
32	1	8	2	13	0	1	4	0	1	2	4	1	2	0	1	2	0	0	0	3	4	1	5	6	1	1	3	0	1	1	0	3	0	1	2	0	0	6	1	2	0	2	0	0	2	2	0	0	3
33	8	37	9	19	1	3	22	18	1	4	14	0	10	2	7	27	6	11	3	6	25	6	20	19	2	11	11	5	4	11	4	14	12	7	8	18	8	25	22	6	0	15	10	12	7	15	5	4	10
34	9	15	17	13	1	1	17	10	0	6	18	2	13	0	3	35	10	7	4	21	31	1	22	18	0	8	12	1	5	10	5	19	7	9	9	13	8	41	9	5	1	30	8	8	10	11	4	5	18
35	13	11	4	10	1	2	15	2	1	4	12	0	5	0	2	13	2	2	1	7	15	2	19	2	1	7	5	1	2	7	5	5	7	2	9	6	5	18	4	3	0	10	5	6	4	8	0	5	7
36	6	17	9	25	4	1	50	11	1	6	15	1	9	6	6	23	11	8	7	13	14	4	20	17	1	9	12	3	5	7	8	9	7	4	11	14	12	24	5	8	0	18	9	10	5	10	3	2	7
37	1	6	1	10	2	1	5	1	0	1	1	2	1	0	3	5	4	0	0	6	4	1	5	3	1	3	1	0	2	4	0	2	2	7	3	2	3	3	5	0	0	4	2	0	0	1	1	0	1
38	3	11	4	6	0	0	22	5	0	3	10	1	4	1	4	12	11	7	2	6	12	1	29	3	0	5	3	0	2	2	2	4	4	4	2	5	5	10	6	5	0	16	1	0	5	8	1	1	3
39	4	12	2	6	1	3	4	5	0	4	5	2	4	1	4	24	10	8	4	3	22	0	22	2	0	5	2	3	2	6	3	12	5	2	5	6	1	9	18	8	3	17	3	2	1	10	0	0	8
40	5	5	4	13	1	0	36	3	0	3	4	0	1	2	1	6	1	1	2	4	6	3	11	2	0	1	1	1	0	3	1	3	5	0	1	4	3	8	3	1	0	5	1	3	0	6	0	1	1
41	0	4	2	1	0	0	1	1	0	8	2	1	3	1	4	1	6	2	2	2	8	1	10	5	2	4	2	1	5	2	1	3	3	1	2	6	1	12	2	3	0	9	1	1	3	2	0	1	6
42	5	2	6	3	1	1	8	4	0	4	11	2	3	2	3	7	20	1	2	5	14	0	25	2	1	2	4	0	5	10	2	12	5	1	4	5	1	29	4	5	0	23	4	2	3	8	2	2	6
43	0	0	2	2	0	0	0	1	0	0	0	0	1	1	0	2	1	1	0	0	1	0	1	0	0	1	2	0	0	1	0	0	0	0	0	0	0	1	0	0	0	3	0	0	0	0	0	1	0
44	6	3	1	4	0	1	11	1	0	4	4	1	2	2	3	6	10	3	0	1	11	2	10	2	1	2	3	0	2	2	0	6	2	1	2	5	0	7	4	1	1	12	0	1	1	8	0	1	7
45	4	7	3	10	2	0	10	6	2	2	7	1	1	1	6	4	2	1	1	6	5	3	6	1	1	5	4	0	1	4	2	5	3	0	0	5	1	9	0	3	1	8	2	4	1	6	0	0	2
46	3	8	3	9	1	0	3	2	1	5	9	0	9	1	1	11	7	3	5	6	12	2	14	3	1	9	4	0	0	5	8	13	7	3	5	7	7	19	9	5	0	17	3	6	3	6	2	3	5
47	12	9	8	8	2	1	6	6	1	5	11	2	10	0	8	19	12	3	0	5	13	0	20	9	0	9	8	1	4	12	5	5	9	1	3	13	2	33	7	8	0	15	3	5	1	8	1	2	12
48	1	4	7	8	0	4	32	7	0	3	4	0	2	1	5	12	2	1	3	13	7	3	10	7	4	1	2	0	3	3	4	7	2	2	3	2	3	9	3	1	1	12	5	1	2	9	3	1	4
49	1	1	0	3	0	0	1	0	0	1	1	1	1	0	1	1	0	1	0	1	1	1	1	1	0	0	1	1	1	0	0	1	1	1	0	1	0	0	0	1	0	1	1	0	1	0	0	0	0
50	11	3	6	9	4	2	13	8	1	5	18	1	11	1	5	15	8	6	0	10	24	2	30	12	0	11	6	0	6	8	3	10	7	4	14	12	7	25	5	6	0	15	7	7	2	13	4	0	10
51	0	0	1	1	0	0	0	0	1	0	0	0	0	0	0	0	0	0	0	0	0	0	0	0	0	0	0	0	0	0	1	0	0	0	0	0	0	0	1	0	0	0	0	0	0	0	0	0	1
52	7	2	5	15	4	4	27	9	2	2	10	1	2	3	1	8	4	5	0	5	10	2	12	6	0	4	13	2	4	6	4	9	3	2	2	9	1	16	4	1	1	9	7	4	1	7	4	2	10
53	0	12	0	18	0	3	8	6	1	2	2	1	0	2	2	9	4	1	0	3	3	2	3	4	0	3	1	0	3	0	1	2	3	2	2	2	3	5	1	0	1	2	2	3	0	5	0	2	0
54	0	5	2	2	1	0	12	3	1	0	2	0	1	0	1	6	2	1	1	2	10	0	8	4	0	0	1	0	1	3	1	2	2	0	1	3	0	8	3	0	0	3	0	1	0	2	2	3	4
55	4	16	1	11	1	0	7	3	2	3	4	0	7	1	9	26	11	5	2	8	12	0	24	6	1	14	4	0	3	5	2	13	3	2	2	15	4	21	7	5	1	14	0	4	2	5	0	4	8
56	0	14	5	12	3	0	25	3	1	2	6	1	4	0	1	9	1	2	0	3	6	0	7	4	1	2	1	1	1	4	1	2	12	2	0	1	2	9	3	2	4	5	2	0	2	6	0	1	5
57	0	0	0	5	1	1	0	1	0	0	0	0	0	1	0	0	1	0	1	0	0	0	0	0	1	1	0	0	0	1	0	0	0	0	1	0	1	1	0	0	1	0	0	1	0	1	1	1	0
58	2	1	3	11	1	1	2	6	1	3	3	0	1	2	3	3	4	2	0	4	4	1	5	5	0	6	7	1	2	2	1	4	2	1	1	8	1	12	1	2	1	3	1	8	0	1	0	0	1
59	3	1	1	4	0	1	3	1	0	0	2	1	1	1	1	2	2	2	0	2	9	0	11	1	1	2	4	0	2	4	0	6	2	2	3	5	2	9	2	0	0	16	1	5	3	0	0	0	2
60	1	2	2	13	1	1	8	9	1	1	0	0	1	4	3	2	2	2	0	5	3	6	8	4	0	6	8	0	1	3	1	5	1	2	2	3	6	7	3	2	1	4	2	9	3	0	0	1	7
61	2	11	3	16	3	3	13	9	1	0	6	1	4	7	5	4	4	2	3	6	2	8	2	7	1	2	2	0	1	2	2	0	1	4	2	2	1	6	3	1	3	8	0	1	2	6	1	2	2
62	6	2	3	4	1	2	3	3	0	1	11	1	2	2	4	9	10	0	0	4	14	3	13	9	0	12	8	0	0	4	3	7	3	1	7	7	1	15	1	3	0	9	7	4	5	8	1	2	12
63	1	10	12	18	0	3	20	6	2	3	13	6	11	5	2	15	8	9	3	4	15	3	25	24	0	9	6	2	2	7	4	9	8	1	5	17	6	15	7	3	2	14	5	4	2	3	2	1	4
64	7	4	14	15	3	3	33	7	2	4	28	0	8	5	2	17	8	6	0	12	28	7	17	15	3	5	13	3	3	7	3	6	7	1	8	13	5	35	7	4	3	15	11	10	7	7	3	0	9
[truncated: 92 more columns]
