# Supplementary material for: Identification of Loci Associated with Enhanced Virulence in Spodoptera litura Nucleopolyhedrovirus Isolates Using Deep Sequencing
Source: Viruses. 2019 Sep 17;11(9):872. doi: 10.3390/v11090872 (PMC6783950; doi:10.3390/v11090872)
Supplement: Supplementary file 1 [file viruses-11-00872-s001.zip › viruses-564066 revised supplementary - to proofreading/Supplementary Materials/R_Code/TSV_and_CSV_Files/Codon_Legend.csv]

A	A	A	T	T	T
A	A	C	T	T	G
A	A	G	T	T	C
A	A	T	T	T	A
A	C	A	T	G	T
A	C	C	T	G	G
A	C	G	T	G	C
A	C	T	T	G	A
A	G	A	T	C	T
A	G	C	T	C	G
A	G	G	T	C	C
A	G	T	T	C	A
A	T	A	T	A	T
A	T	C	T	A	G
A	T	G	T	A	C
A	T	T	T	A	A
C	A	A	G	T	T
C	A	C	G	T	G
C	A	G	G	T	C
C	A	T	G	T	A
C	C	A	G	G	T
C	C	C	G	G	G
C	C	G	G	G	C
C	C	T	G	G	A
C	G	A	G	C	T
C	G	C	G	C	G
C	G	G	G	C	C
C	G	T	G	C	A
C	T	A	G	A	T
C	T	C	G	A	G
C	T	G	G	A	C
C	T	T	G	A	A
G	A	A	C	T	T
G	A	C	C	T	G
G	A	G	C	T	C
G	A	T	C	T	A
G	C	A	C	G	T
G	C	C	C	G	G
G	C	G	C	G	C
G	C	T	C	G	A
G	G	A	C	C	T
G	G	C	C	C	G
G	G	G	C	C	C
G	G	T	C	C	A
G	T	A	C	A	T
G	T	C	C	A	G
G	T	G	C	A	C
G	T	T	C	A	A
T	A	A	A	T	T
T	A	C	A	T	G
T	A	G	A	T	C
T	A	T	A	T	A
T	C	A	A	G	T
T	C	C	A	G	G
T	C	G	A	G	C
T	C	T	A	G	A
T	G	A	A	C	T
T	G	C	A	C	G
T	G	G	A	C	C
T	G	T	A	C	A
T	T	A	A	A	T
T	T	C	A	A	G
T	T	G	A	A	C
T	T	T	A	A	A
