# Supplementary material for: Identification of Loci Associated with Enhanced Virulence in Spodoptera litura Nucleopolyhedrovirus Isolates Using Deep Sequencing
Source: Viruses. 2019 Sep 17;11(9):872. doi: 10.3390/v11090872 (PMC6783950; doi:10.3390/v11090872)
Supplement: Supplementary file 1 [file viruses-11-00872-s001.zip › viruses-564066 revised supplementary - to proofreading/Supplementary Materials/R_Code/TSV_and_CSV_Files/Codon_Legend_Expanded.csv]

1st_Position	2nd_Position	3rd_Position	AA_name	AA_code
A	A	A	Lysine	K
A	A	C	Asparagine	N
A	A	G	Lysine	K
A	A	T	Asparagine	N
A	C	A	Threonine	T
A	C	C	Threonine	T
A	C	G	Threonine	T
A	C	T	Threonine	T
A	G	A	Arginine	R
A	G	C	Serine	S
A	G	G	Arginine	R
A	G	T	Serine	S
A	T	A	Isoleucine	I
A	T	C	Isoleucine	I
A	T	G	Methionine	M
A	T	T	Isoleucine	I
C	A	A	Glutamine	Q
C	A	C	Histidine	H
C	A	G	Glutamine	Q
C	A	T	Histidine	H
C	C	A	Proline	P
C	C	C	Proline	P
C	C	G	Proline	P
C	C	T	Proline	P
C	G	A	Arginine	R
C	G	C	Arginine	R
C	G	G	Arginine	R
C	G	T	Arginine	R
C	T	A	Leucine	L
C	T	C	Leucine	L
C	T	G	Leucine	L
C	T	T	Leucine	L
G	A	A	Glutamic acid	E
G	A	C	Aspartic Acid	D
G	A	G	Glutamic acid	E
G	A	T	Aspartic Acid	D
G	C	A	Alanine	A
G	C	C	Alanine	A
G	C	G	Alanine	A
G	C	T	Alanine	A
G	G	A	Glycine	G
G	G	C	Glycine	G
G	G	G	Glycine	G
G	G	T	Glycine	G
G	T	A	Valine	V
G	T	C	Valine	V
G	T	G	Valine	V
G	T	T	Valine	V
T	A	A	Stop	X
T	A	C	Tyrosine	T
T	A	G	Stop	X
T	A	T	Tyrosine	T
T	C	A	Serine	S
T	C	C	Serine	S
T	C	G	Serine	S
T	C	T	Serine	S
T	G	A	Stop	X
T	G	C	Cysteine	C
T	G	G	Tryptophan	W
T	G	T	Cysteine	C
T	T	A	Leucine	L
T	T	C	Phenylalanine	F
T	T	G	Leucine	L
T	T	T	Phenylalanine	F
