# Supplementary material for: Identification of Loci Associated with Enhanced Virulence in Spodoptera litura Nucleopolyhedrovirus Isolates Using Deep Sequencing
Source: Viruses. 2019 Sep 17;11(9):872. doi: 10.3390/v11090872 (PMC6783950; doi:10.3390/v11090872)
Supplement: Supplementary file 1 [file viruses-11-00872-s001.zip › viruses-564066 revised supplementary - to proofreading/Supplementary Materials/R_Code/TSV_and_CSV_Files/Concensus G2b.fa]

>SpltNPV_G2b_Zwart

ATGTATAGTCGTTATAGTGCCTACAATTATAGTCCCCATCTGGGCAAAACCTATGTATAC
GATAACAAGTATTACAAAAATCTAGGTCACGTGATTAAAAATGCTAAACGCAAACACGAT
GCTCTCGAACGCGAGGCCGACGAGCGTGAGCTCGATCACCTCGACAAGTATCTGGTCGCA
GAGGATCCGTTCATGGGTCCTGGTAAAAATCAAAAGTTGACTCTGTTCAAAGAGATTCGT
AACGTGAAGCCCGACACGATGAAGCTGATCGTCAATTGGAACGGTAAAGAGTTTCTGCGC
GAGACTTGGACTCGCTTTATGGAAGACAGCTTCCCCATCGTAAACGATCAAGAAGTGATG
GACGTGTTTTTAGTGGTAAACATGCGTCCCACTAGACCGAACCGTTGCTTTAGATTTTTA
GCGCAGCACGCGCTCCGATGCGATCCCGAGTACGTTCCTCACGACGTGATCCGTATCGTA
GAACCGTCGTACGTCGGCACCAATAACGAATACCGCATCAGTCTGGCTAAGAAGGGCGGC
GGTTGTCCCGTGATGAACCTGCACGCCGAATACACCACGTCGTTCGAGAGCTTCATCGAC
AAGGTGATATGGTACAACTTTTACAAGCCCATCGTGTACGTGGGCACCGACTCGGCTGAA
GAGGAGGAGATCCTTCTCGAAGTGTCGCTCGTGTTCAAGATCAAAGAGTTTGCTCCCGAC
GCGCCTCTATACACCGGTCCCGCGTATTAAATTTGCGAAGAGGACAACCGAGACAGTTCG
TCGACTCTCCGCCTGAGCTGTGAAATTTTCTCGTCTTGATCGCCGTCTCCACGTTTCTGA
AGCATACTTTTCGCCTTTGCGATGTCGTCGTTTACGATAAAATGTTCGACCGCTCGCACG
AATCTGTCTTTGGACATTGTGTCCGCTTGGTCACCGTTGGCCTGTTCGACTGCGAGCGCA
GACTCTGCGTCTCCAAACATGATCTGAACAATAGACATTGTCCGTTCGACATTGTCAATG
AGTCGCAAAGCGTCATCTTTCGCAACGATATTTTTTACATTGTTTAAATCTCGAAGTATA
TCGGCCGCGTTGTTTCGTATGACCTCGCTGCTTTCGGCTATCACGCTCGACGCGATCGTC
TCGGCTTTGATCCGATTATACATTTCTCGTTCGGCGATTTCTTCTCTGCCAATATTTTCA
TTATCTCCGATCTGGGTAGTATGACTTTTCGACACAAACTTGATCCGTCTTGGGTCCTCT
TCTTCATCTAGCCACGATGACGGTTCGGTTTCAGTTTCAATTTCAGACGAAGACGATGAC
GGTTTGATTCCTATCCGCCGAGACAAGATCGCACCCATAGGTGTCGATTCCACGTTAGAT
AAACTCGCCTGTGATGGCGGTGGTGTAATTTTACGGAGCGTCGGTCTCTGTTTTATCTGT
TCGAGAAGCAAGTTGCGTGTGTCTGGTTTTGGTGCTGCCGGTTCGATGGGTCTAAGACTC
GGTTTTTGTTTGATTTGTTCCAATAATAAATTTCTAGCTTCTGTCGGCGGTACGGTTATG
AGTTGTTGATCGGTAGGCAGGATCGATTGTGGCGGCGGTGGTGGTGGTGGTGGCGGAGGC
ATGATCGGAGGAGGCGGAGGCATGATTGATTGTGGTAAAGGTGGTGGCGGCGGCGGTAAA
ATTTGTGTCGGCAGGATCGATGGTTCGATTGTCGAAAATTCGTTCGGTGATGGTTCGATC
GGTGGCTCCGGCAGGATCGATGGTTCGATCGGTTTAGACAGTGATTGTTCTTGGATCGGT
TTAGATAATGGCTCCGGCAGGATCGATGGTTCGATCGGTTTAGACAGTGATTGCTCTTTA
CTTGGTTTAGATGGTGGCTCGATCGGTTGCTCTTGCGATGATTGTTTAGGTTCTGTAGTA
GCCGCGGCTGTAGTCAAAATTTCATCGATTGTATTTTCGATACCAACCGGAGACGGCGGC
GTGGATACAGCAAGCTTCAAAAGTGACAAGACACGTTCCAAATGTTTGTTGACTTGCACC
GGATCGTGGGATTCTTTGGCGAGATCAATGTGTTTTTTCATGGCAAGTTCGTATTGTCTG
TCACATTGCACGGCATCGATGGCTCTATCGATCTGTATAATTTTGTTTAGTAAAGATTCG
GATAGAGCCGGACGTACTGAAACTTTATCCTCGTACATGTCATCGGCTATTCGCAGCAGT
TGCATGCATTCGTAAATATCTAAATTCACCACTTTTGATTGCGGACTCACCGAGATCAGT
TTGCGTTTCAGTTCGACACAGGGCGACGGTGTTACGAGTCGCGACATTAACAATTTTAAA
TCTACATTATAATTATTCGCTTTGAAAAGTTCATCGAGCGTTGCCGCCATCATGGACGCC
CGCTTTGTTGAAGATATCAATCAGTTTTGTAGAGACGTGCAAGTTCACTCTTCCTGCCGT
TTGATAGACGGCAAGTACGGCAAAGTGAGCGTGATTAGACACACTCCGACTGACAAGTTG
TTTTTGAAAAAGATAATCAAGCACGAAAACTTTGATGCGATCGAATTGACGGTGCATCAC
CTTATGAGAGACCATTCGAATTTCGTTAGACTCTATTATGCGTTTAACACGCCAAAGATA
AACGTGCTCATCATGGACTATGTCGAGGACGGAGATCTGTTTGAAATATTAAAGACTGAC
GGGCCGTTTAGTGAACGCAAGACTGCTCATGTAGTGTCTCAATTGGCCTTTGCTCTTAAC
TCTTTACACGGACACAGGATCGTTCACAACGATGTAAAATTGGAAAACGTTTTGTTCACT
AAGAGCAATAGACAAGTTAAGCTGTGCGATTACGGTCTATGCAAACCGGTCGGGGCCGTA
CAGAAACAAGACGGCACCGTGGATTACTTTTCTCCTGAAAAGATTCGAGACAAGCCGTAC
GACGAGACCATGGACTTTTGGGCCATCGGCGTGATTGCATACGAACTGTTGACTGGCGAG
CATCCATACAAGGATGGCAAAGATGACGACTTGGACGTCGACACTTTAAAGTATCGTATT
GAAAAAAGTTTTAGACCTATACAAAAGCGTAACATATCCGAGACCGCTTTGGACTTTCTC
AAGAACATGTTGCATCCCAACATTAAATCTAGACTGTGTAAATTTAAATATATAGCTGTT
CATGATTTTTTGTTCAAAATATAGATTTTAATTATAAGTTTATAGTGTGTGTGTGTGTTT
TACTATATTATGTTTTACTATACCACAAAAATAAAAATGCAAGTTTAACAACAGTTTAAT
ACAATTTTAATTAATACATTTTATTAATACATTTTATTAATACTTTATCATTATACATTT
ATTTAAAATACAATAAACATTTATTAAAAATACATTATACATTTATTTAAAATACATTTT
TCCATCGACGAATATGAATCGGATATCAAGTCGTGTCTTCCATTTCGTTGCGTAGAGACA
AATCGAAGGAAGTGGAAGACACGACCGGACGCTCACGATTACTGAGTGAGAAACTTCACT
TTTCCATCAGGATACAGACGCGTCGTGTTACATTCCGATATTGTGGCCTGTCTGTACTTT
TTAGAAGATTTAGACTTAACGGCAGTAGACTTAGAAATGGAAGACACGGCAGTAGACTTA
GACGCGGCAGTCGAAGTAGACTCAGCTTCAGAAATGAAAGACACGACGTCATCGGTTGAA
GTCTCAGCGGAAGGAGACATTGGCGGTGGCTGCTGCTGCTGCTGTTGCTCCTGCTGCTGC
AACTCATTCATAATTATGTTTTCGTCGATACCTCTGCGACGTTCGATACGTCGCGTATAA
TGTATGTTACGTGCTTGACACATGTATCGATCTATAGAATCAAATAAAGCGGGCACACCA
TTAGCTTCATTTTTTTCATCTTTAATCAATACTTTTTCCATGATGACCGGCTGAAACTCG
TTTGTGCCCGGTAATCTGTACAAACATTCAAAGCCTTTATGCAACTTTATGTCGCGCACG
TCCAACTCTTTGCCGTCCTTATCCGTGCAGCTAATAAATTCAATATCATCGTCATCGTCA
TCATCATCATTCTCATTCGCCGCTGCCGCAACGGCCTGATTAAATTTAGTTTTATAATAT
TGATCGATCACATCCGGATCGGATATAATCTCTTTTTTAATGATTACATCGTTATCATCC
AAAATCACGGGCTCTTTGTACGAAGGACAAGAATCATCGTACCTGAGAGGCTCCAACTGT
GACTCGGACCGTTGCTCGGGTTCGGGTTCGGGCTCGGGCTCGGGCTCGGGCTCGGGCTCG
GGCTCGGGCTCAGCAGACTCAGACTCCGACTCCCGCTGCTCAGGCACATAATCAATGCGA
GGTGTTCATCGGGCTGCTGTTCATCGGGTTCGACGGGCTGCTGATCATCGAGCTGCGGTT
CGCCCGATTTTTTCTGCTGTTGAACAAAAGCCTCCTGGTTCGGTGGAATATTATCATCAT
AGTCAGCATCATAATCCGTAGATTCATCGCTATTAAGTTGTACAGAACAGTTAGTAGTGA
TGGTAGATGATGATTTTAACTTTTTTAACTTGTCTATATTTACAACTGAAATATTATCAG
TCGGAACCGAATCATCATCGCTATCATCAGAAGAGTAAACAGATGAATTGCGCAATTTCG
ATGACAACAACTTACGTGACTTTGTTGATTTGTTAGTAGCCGTTGATGCAGATCGTTTTC
TGCTCTTGGCTTTAGCAGTGGAAGAGTCTGATGTGGTGGCCGCCACGCCCGAATCATCAG
CGTCATCGGTAGTAATCCCAATTTTATTAGCAGCATTCGTGGTAGCGTTACGCAACTGAT
TATAAAAATCATTCATATACGCGTTCATGGGAGCAGCGTTCAACGATATAAAATAGTTCA
TTTTTTCGCAAATGATACATGAATAATTTTCAAAATCTTTGATCTCCTGTACAATCTTTT
CGTATATACAGTCGACACAAAATCTATGTCCGCACGTCATGAGTTGAGAGGCTGATTTTT
CATTGCAAGATTCGCACATGATCGCATCGATGCGCAACTGGTACAACAGTATCACGGGCT
TCAGTTCATTAATAGACAGATTGATTTTAGCCTCTAATATTTGGCGCGCATTGAGCACGG
CCGGTTTAAGTTTTTCCTTCATAATGTAAATTTCGTTGCGAATTGTAGTACAGTTTAAAA
AGTGAGAATGATACGTTTGACCTGCACATTTTTCCATCAAATTAACGCCCAATTCAGTTG
CGGCAATAGTTATCTCCTTGTGATTAGTTGCATTGTCGACGGTGTTTAAGAAATTACGTA
CCAAACAGTAATACTCGCTGTCGTCGTACGTGGTATTCTCATGTTCCTTTTGCAATTCGT
CCATTTTTACCAAGAGTATCTCGACAATCTTAAAACGGGTCAGATCGGTTAAAAGGTCGT
TAAGTTTTTTGTTTAACTTTGCCTCGAACGGAACACGGCACAAGTTTTGTTTAAATTGAA
CTAGAGTATCACTATACACATTGTACTGAGTCTTTGTCACGTTAAAGCGAAACGTGTTCG
ATTGTAGGTCGAGATGACCGACGCGGTTGTTGCGCTGTTGCACTTTATTAGTGGCCGGCA
CTAAAAATACGTTAATGCACTGCATCGACTTTGACTCTTCAAACGCGATATAATAATTGG
ACAGCATCGTGATGTGCTAACGCGGCGTACTACAGAGTTAGACTGTTGCCTCGAACGCGA
ACAGTTCGGCCTTTTATAGTCGGGCAGGATCGATTGTTACGCCCGCGTGATTCCGGTCAC
GTACGCAGTCGCGATGCCTGACCAAATCAACCGGATGCCTGGCTCGATAAGATATGAGAC
GGATGCCTGACCGGATTAGGATGCGATAAGATATGGCCGGATGCCTGACTCGATTAGATA
TGACCAGTCACGTAGGCCGCCGGATGCCTGACCGGATTAGGATGCGATTAGATATGGTCG
GTCACGTAGGCCGCCGATGTCAACTTTTTTGCAGTGCAAAAATATACTCTATTTCGTAGT
ATATAGAATCGATATATACAGTGTAGACTTTGCTAGATAAATAGTCTACAATTCGAATTT
TTGTACTGTATATAGCATCCTGCCGATAGCCGAATTTTTTTGCACTGCAAAAAAAATTGA
TATCTAAATCCGGAGACGATAACACGGACGCACACACTGTCATCGCGCCCGATATAAAAG
ACCGAACATGTTCGTGATCTGGCACACAACGCTTTCGGTCTCGAACTCTGTCTGACTCGC
TTTCCGAGTGTGCCAAGTGTACAAATTTAAATTTTGTGGATTATCAAAGGTGAGTTTATA
TTTTATTAGTTTATATTTTATTAGTGTATGTGTGTATGTGATTAGGTGCAATTTTCGAAC
AAAACAAATTTTGTTATAGATGTCTTCAAAAACTTCCGTTGATTTTGATGCCGCGCCCGT
TGATGTGGTAATCAATAAAACCATTACTCATCCTACTTCGGATATTGACTCTGACTACGA
CGCCCCGGAGATCTTTGCCGGTGATGATGTTGTAGCTTCCGTTGCGCATGACGCTACCGA
TGGTGACGTTGGCGCTGGCGCTGCCGAGACTGCCGCTGGCGTTGGCGTTGCTGATGGTGC
TGGTGACGTTGGCGTTGGCGTTGCCGCTGGCGTTGCTGATGCTGCCGATGGTGCCGCTGC
CGCCGGTGTTGGCGCTGCCGAGGCTGATGCTGCCGCTGGTGCTGGTAAAAATGTTATTTT
ACCTGTTATTAATTATATTTCTGATCATAAATATTATAACTTGTACATTGCTCTGAATGA
TTGCAATAATATTCTTTATGAATTTATGGAATTGCCCACCGATTTGATACAGTTTATTAC
TAAAACCGTTATTTCTAATGAGCATTTGTTTTCCGAGTATAATACTATACAAACATTTTT
ACGATGCAATGTTTTGGACGTGGTCAATGGTCGCGTGTACTTTGTTAACATGACTGATAA
TTACAAAATTCGCATTTTTTGTCAGTACATTGTTCAGTTGTACTATTTGTGTTATAATAA
ATTTGATGATGACGCAAACTGTGACGTTAAATCTAAACTGTATAGCGAGATTGATTTTGT
AGAATTGATTCGTCTCGATAAAATGTTTAAATTTGACGGTCTAGAATTGTACGACATGGC
TCTACGACACACGATCATGGCCAAAGACAATAATATAAAAATTAATTGTTTTAATAATTT
GATTGCTAACGCTATTGGTATTAGAAAAAGTGTATTGTACATGGCTTTCGCTGTGCCAAA
TTATTCAAGTGATGCTGCAAATCATTCTGATGATATGTATGATAACAAAAATTATTCCAT
GTCTATTACGCGATACATATTTGACAATTCGCATTACTATGACGCAGATTGGTCTAAAAG
ATTTAATTTAGACGAACCAATCTATTCTAATTTGAGTCAATTCTTTGATGTATTTGCAAA
GTTTAATATTGATTATCGCGACTTTAAAATTAACAATTGTTTTGTTAAAAAACTCATTAT
TGCCAATGTGTACATTTCCAGATATTATAAAAGTGTTGATAATTTATATGAAAGATTTAA
CATTATTAATTCGATTAAAGCTGCCACTAGTCGAGATGAAGTCATTTCTATTATAGAAAA
GGCCGCCCGAGACTTGGAAAAGTCTGAATATTCCATTCATAATTATTCTGAAATTTTAAA
GTCCGATTCTACATTTCAAACTAGCAATGAATTGATTCAAAACACACGACCATTTAATTT
TAACTTTGATTTAGATTACGCTCTTAACGATGATCAATGTAACAAATTATATTCGCATCT
TGTTTCCGAATTGTCATTACATTCTAATATATATCCTAATATCAATGTTAAAATTTATAA
TTTAATTAAACAGTTTAACATCATGTCGCGTGAATATTTTACTGATACTGTTTTAATTTC
AAAATCTTGGAAAAAAATTTACATGCATTTTAAACAATTTGTAAACATGTTCTGTTGGAT
CGATACGGTATATATAATTAATCAAGTTTTAGATAAAAAAATTGCTCAATTGACGATTCG
AGATGAATATGATAATGATGATGATGATGATGATGATGATGATTCTACTTCAATTAATTT
TGATAACATTAATTCTAATACCGAAGTATCGTTTCAAATTGAACATGTAGAATCGCCACT
AAAACAGCCTGTTATATCAGAATTAACTCCGGCTGAGGAGTCTGTTGTATCACCACCACA
ATTGCCTGCGGCCGATGAGTCAATTGAATCTAAATGTACACAATTGATTAAACTTAATTT
TAGAGAGATATATGCTAACTTTTTAAAGCGTAAAGAGGCTGAAGTTATGCAAGCTCAGGC
TAAGCAAGCCGAGATCATGCAGACTGAAGCCAAGGAGACTGAGGCTGTGAAGGCCGAGGT
CGCGTCTTCCGTTTCTTCTAAACGCGCTAAAGTTAATTCCGTTTCCGCTTCTAAACGAGC
TAGAATTGATTCTGTTTCTTCCAAGTATGGAATTAAAATTTTGCCTCCTCGTGCCGCAGC
TAAACGGTTGTAAATAATATTTTGGTTTTTGTTTTAATTATATTTTTTTATGCAATATTA
TATTTTGTATTATTAATTATTGTCTTGTATATTTTTTTTTCAATAAATCAATGTTTAAAA
TGTATTTGATATTTTTATTAATTACCTAAATATTATCATTAGTTGAAAACTTAATTTACT
TAGTTAAAAATTTAATTACTTCACATACACACATGCACATTATTTTTATAAGAAGCGTGG
TAGTAAATACAATGTGTCTGTCTTTAGATGATACTACATCAATCTGACAACGAAATAAAC
AAACCATTGTCTCAAGTATTCAAACATTTACGAGAGATGGGCAGCATGTATGATGACACC
GAAATGGCGGCTATTTACGCGGCAGCTACCACCACTGCCACGGATGAAAAATGTAACAAA
AATGATGTAAGTAGCTATCATGACCATCAAGTTTTATCAAACTTTATGCTCAACGGCATG
TATTCCGATGATTTGAAAGTAAATTTAAAGGCTCAATACAACGTTAAACTGGCCGCGTTT
CGAATAGTTGAACACAAATATAACGAAGATCATCACGATAGCGGGTTAGACAAAACATCT
CCTCTCTACTATGGAGAAGATGAGAGTGTAGTTTTGTGCGGTGAAGACAAGTGTTATCAT
GATCTCATAGCCGAAACTGCCGACTTGTCCAAAATCATAGAAGATTTGTACGACGCGTCA
CCCGTATACAGATTAAACTATTTTATATTCGTACCGTACGTGAAACGTTTACTGCAAATT
ATATGCATGTTTACTAACGACGTTTGTTGTAAACGATCGGTCCGCTCAACGATCGCCCGA
CTCGAAACGTGTCTCAAACGGGGCAATGAAAAGTTAGAATCGGTCCGAAGATTGAACAAA
ACTTTAAATGTGATGAGCGTTTTTTTAGAACAAAACGTGTACGAATGTAATATATGCAAA
GACGTGTCGAACGATGAACGATTCCTAAAACCGGACGAATGCTGCGGCTTTAGAATATGT
AATCTATGTTATGCGAACCTATGGAAGTTTTCCAACACGCCTCACAATCCCGTGTGTCCC
GTGTGCAAGACTAGTTATCGCGTTGAAAAGTACGAATCATCATCACCTCTGATATGATAA
ATCGAGAGAGTATATAAAGTGTTACGTATTTATTTTGATATACACGAATCATGGATAACA
ATTTTGTCGTCGAGACTTCGGTCGAACAGCAGTTTGTGATCAACATGAAACAGATTGAGT
CAAGGCCTCAATTGAAATATCTAAAGCTTAGCGAGCATGCGTACGAACCAACTTACGGTT
CAGATGGAGCGGCAGGTCTCGATCTGAAAAGCGCTCATGACTATATTATAAAGAGTAATA
GTCGCGCCGTTATCAAGACCGATCTTGCCATATGCATACCCAAAGATTGTTACGCTAGAA
TCGCGCCTCGTTCGGGACTCTCGGTCAAACATAGCATTGACGTAGGCGCCGGAGTGATTG
ATCATGACTACAGGGGCAATGTTGGCATAGTTTTGATCAACAATGGAGAATTCAACTTTG
TAATCAATCGCGGAGACAGAGTGGCTCAACTGATTTGCGAGCGTATCTACAGATGCGTGC
CCGTCGCGGTGGAATCTTTGGACGGAACAATACGAGGAGACGGCGGTTTTGGTTCTACTG
GAATTTAATAAATTTTTCAATAAACTTTCCTTGAATATAAAGTTTTTTTTTATTTACATG
TTCATGAAAAGTCGGCCAGGTTCGATTCGAACACGTCTGACTTTTCGTAAAATTTATAAA
CTTGTCCGATAGCATGAATAATTTTAAAATGAAAAGTTGGCCTCACGAAAAGTCGGCCAG
GTTCGATTCTAACTTGTCTGACTTTTCGTAGTCGGGTTTGAAAATTTAAAGTGGCTTAAA
CACGAAAAGTCGGCCAGGTTTGATTTGAACGTGTCTGACTTTTCGTAGACATGGCTTATC
AAAGTTTTGAAAAGTGATTCAGCACGAAAAGTCGGCCAGGTTCGAATCGAACGTGTCTGA
CTTTTCGTAGTCGGGTTTGAGAATTTAAAGTTAAAGTGACTTAAGCACGAAAAGTCGGCC
AGGTTAGATTCAAACTTGTCTGACTTTTCATGAACTGTTTAAAATTTTCAAAGCAATAGT
TGGCCAGGTTTGATTTGAACATGTATGACTTTTTGTGAACATGTTAATAAGTCGTAAAGA
TGAGTTCCACTACGGCGCCCGATGCGCTTTCTCTGGAGCGAAATCAGCTCAAGTATTTGT
TTCTCGCCTCCTACTTTGATCTGGTCGATACGCAGCGACTGGCCGACGAGACGAGACCGT
TTATTCGAGAGTATCTGTTGAATAATTTTCGAGTAATCAACGACGACACTCTATTGAAAT
ACATTGATTATTTACAAGAAATTCAACTCAAACACATGGTAGCCGACCGATCGCCAGACA
TTTTCAAGTATATCAAGCCTCAATTTAAATTTAAATGCACAAAACGACGTATGGACATAT
TAAAATTAGACCGAAGCGTATTCATCCAGCCCAACACGACCATATACGCAACGAACATGT
TCGTCGCCAATCCACTCGACTTTGGCGTGCAAATGTACCGATTGTTTGCTCGAGTGTTTC
CCAATAGGAAATTTGTAAACAACGAGCTAAGTCACGCGGTCATAGGCGGCAACGAAGGTT
ACGTGTTTGATCGATCGTACGTGGACTGGTGCGGCGTACGACTATGCGAAGTGGCCAACG
TGCAACAGAACAATCCGTTTCCGTACCGATTGTACTTGATAGGCGAACAGATGGCTCAAT
TTTTCATCAAGGAAAATGTCATATTCGAAGACGGCAGACTGTTGTTGAGAAATTTTTACA
AAGGTCTACCGATGTACAAATCAAATTTTGAAATTATAAACAGCAGAAACTTTGTCACGA
AAAAACCAAACGAACTGTTCGATTACATACAACAAGAGCTGAACAGTCAATCTACGTATG
TAAAATTTATACAGCGCGATTACATATTCGACGCCGGCGACTTTCCCGACGATCTACTCG
AGTTGCTCAACGATCACATGACCCTGACTTCTGTGTACAAGTTTATACGAAAATTTATCG
AAGGCGACGAACTGGGAAATGATTACAGCGAGATTGTGTTCGATCGCGTCTCTGTCGATC
GGTACAGAAAGATGATTGTACGTATCGACGATCGGACCATCTTTCCAACGTTGCGGTTTG
ACGCGCCATCGTACATATTCATTCGTCCCGACTTTGTTCAAATTCGCGGAGTTAAAAACG
CTTTTTACGCGCCCAAAGAACACGTTCTCGGCATACTGGAGAACAATCTGTTTTTCGGCG
CCAAGGAAACGTTAGAGTTTGATTTTGACAAGTTGATACCGTATAAACAGGCCGTTCCGC
CGATACGGGTCGCCGGCGAGATCTATTCGATTGTGAGGGAACAAAAAATTTATTTGACAC
GTTGGATGTTTGCTAACAAGATACCTGTGTATCTTTTAATAAGAGGTGATTACGAAAGTT
CTTCTTCAGAGTATAAACGATTAAACGAGCTGAACAATCCGTTGGTCCAAAACGCCGTGC
TTCAGCTGCTTTTCGGTAGACGACAATAATTTATAAGAGTTTTTAAAACAACATGGACGA
TTTGAGAACGGGCGGAAACGTATCAAACGCAAACAATCGATACAATCCGATGAACATGAA
TCCGAACATGTTGATGACGGTGCTCATCGGTCTAGTGATTATAATACTTTTGATTTTACT
GTTCCAATGGAGCAGCCCCAACAGTTCTGACAAGGCGGGCACCAACATGGCCTATACGAA
TCCGTTGAACGCGACGATGAGAAACAATCCGTTGATTAATACACCTCAGAGGGCAATGTT
GTAATAAAATTCGATTTAGTAAGTGATGCACAAATATGAAATCGTCGTCGGACAAAATTC
GAACGGTCACCGAGATCGTCAACGGACAGGACAAGTTGATCAAAGATTATGAACTGGACG
AGTTGAATGAAAAAAATTTAAACAGTCTGGTGAGCTACGACAATTTGGTCACAAAAATGG
TTCTCGCCAAATACATGGCCATGTTGAATATGTTACAATTGACGCAGCCGTTGCTCGCGA
CTTTTCGCGATAGAAACGCGGTCCGGGAGATTGTTTCTATCGTGCACGGATCGATCGGTT
TTGTGCACAATCGCGTCAATCCGCTGGTCAGACATTTTGATCGTATGGAATACGTGGTCA
CACACGATCCCAAGTACAGCGTGCCCGGCGAACCGTTGTTTTTCACCATGACACAGGACG
GGGACGAGCAGGTGATCCAATGCTACATCGACAGACCGACGATTGTGCGCACGCTCGAAA
AGGAAGTGGACACGACGATCAGCGTCTACGACATTGACGGCAGTCGCAGTAAACAGAACA
AGTTGGCCAACGCGCTTCGCAACTCTATGAAACGAAAGAAGCGCAGATACGATGATGAAG
ACGGAAACGGTCTCGCCGTAGACATCAACTTGTCCGAGATCGAAGTCACACAATATCTAA
CGTTACTGCTAATCATCGAACACGCGTACATACACTACAATGTGCTTCACAATTACGATG
TGCACAATTACACAAGATCGCTGTGGGACCATTCGATTTTTGCTCACAAATCGGCAAATC
TCACTAATATATTTAACAATTTGCTGTTGAGTAAATTTAAGTTTACCATTGAAGATTTCG
ATTGTATAAAATCTATATCTAAACACAAAGGCATATTAACTATATAAAATAAATCAATTT
GGACACAGAGTAAACGTTATGTGGTTGTTATTGGCCTTTTTCATTATATTAAAGCTCATG
GTTTATCATCAATTGCAAAAAATGCAATTTGGCGCTAACGATTCAAAGATATGTCCCAGA
GGCTATCATGGTACCAATTCAGATCCTTTTGATTGCAACGCGTACTATCTGTGTCCTCAG
GCTTTACGATTCTTTTGTCCGCCGGGGCAACAATTTGATTTAGATTCGAAAAAATGCGAA
AATATTGTAGATTTAGAAACGGGATGTGTCGGTAGATTACATAGAAATTTGTTATTGTGA
ATAAAACGCAATAGTCATTATAATAATAATATTTATTTTTTTTATCTTGGCCTACGTGAC
ACGATTACCGGCGACTCATCGATAATTACATTTTTATCTAACGCGATAAGCGAATCTAAA
TCTCTTGAACAGGTACCGGTTGCCGAACTGAGCGCATTAACAAACTGCGCGGACACGTTG
CCGGTTACCTCTAACAGAATTTTGTATTCCAAATTTTGATTTACGCTCGCACATTGAACG
TTTTTGAAGGCCAGCGATTCTCGGTTTTTACGCACAGACAGAACGTGCCACACGATCAAA
GTCGAACTAGTTAGATCCTTCATCACGACTACCGTAGGAGGCCGGCTGAAGCATCTGTTT
TCTAGCAGACCTCGCGACACAAAAGGTAAAATGAAACAGCTGATTATGTATCCATTGCCG
CCGTTGTGATTTTCTTCAATTTGTCGTATTCTCATCGATATCGGACGTTTATTTTTTTCG
TAACCGCTCACGAGTCTCGTGGCGGCGGTTGCTGCACTTGTATTATCATTGTAGTCGCAT
CCGTACACGAATTGAACGGTCGAGTCGGGCGATTTAGGTACGCACATGATAATTAGATTG
TCGGCTCCGTTTCCGTTGCGAGCTTCATATAAATTAATAACCATTATTTTTTTTTATTTT
CAGTGTATCGCTGAATCGGAACGAGACCGCACCACAGTCGAAATGTTCAACCAGCAACTT
GTTCACGAACAGCAGCAACCGGTCTCCGACTATAACAGTTACAACAATTACAATACCAGT
CACCAAACTCCAAAGTGTGAAGAGGTCGAAGAAATTATGGACAAATTGAATGATTTAAAT
GATCACATCAATATTGAAAAGGCATTTGACGAGAGTCAATATGAAAACTTTAATAGCTTA
TTCCTTGAAGACCAACAAGAAATTATGCCGACTCCGCCTCCTTCGGTTCGCGAACAGCCA
GCGCCATCAGTTCGTAAAACGCCGGCGTGCGATCGTCCGGTGCTTTACGGTAAAGGTAAA
AGGATGAAAATGTCTGGTGGCAAAAATATGAGTAAAATATTGAACAATAACGACATCAGC
AGCAGCAGCAGTGACGACGACGACAGCGGCAACGAAACCAAGTCTTCGAGCGGCGGCAGC
GGTTTCGAAAAACCTAAATACAAGAAGAAAAAGGCAGCTCAACCGACCAGCAAACCGATC
ATTAGTTCGTCCGAGTCATCCGCGTCATCTTCGGATGATGAAATGGCCCCTTCGACCGTT
TTACCGCCGGTTCGCGACCGATCGAATGATGATCAATCAGAAGACCGACCGGATGATGAT
CAATCGGAAAACCGATCGAATGACCGATCGAATGACCGACCTAATGACGATCAATCGGAA
AACCGATCAGAAGACCACCGATCGGATGAAGGGCGCCGGACATCGTTTAACGGCCAACAA
CATTCGGCGGCCATCAACAAGATTATCAATTATGAAGATGCCGACTTTAGCGCTGAAACT
GATCAGTCGCGGCGATTTGTAGACTTTTACACGTCCAAACTGTATCACATGTTTATAATT
TCACCCAAGACCAGCGACGTTGACAACGATCCTGCCGCGTACGAGTTGCGATATGTGAAC
ACGGTACATTCGGTGCTGAGCGAGTATCGCAAGTACTTTAGCAAGCTGAGCAACAAAGTT
TTGGTGGTGACCATGGCGCGTTACCGATTCATGATCGTGGAACGAGTCTTGAGCGCGATG
AACATTACTATACCGCTGCTCGAACGCATCGAAGATCCAAAAGACAATGAGATTTCATTC
AACGAAGTCAAAGATTCAAACTTTTTCAACTTGCTCGTGCACACGTTCAATTTGAACACG
ACGATCGTGCAGACGGACATTGCGTTCATGTACAGTGCCCTGTCCCAATCCAAGGCGATG
TACGTGCACAACAAGATGAACAAGTTGGTTGCGGACAAGACGCTGTTTACGTTGCCCATA
AACGTATCGCGGCGAGACGTCGTGTTGGAGGCTAGCGAGATTGCGGCAAACGTCGCGACG
CCGACGAGTCGCGCGATCGCCATTGCCACCATCGAATCGGCCACGAACATGTCCACTAAG
ACGCCGATGATAGCATCAGACGAACAGCCCCTGTACATTTCGGACATTGTTAAAGCGTGC
CATTGTGCGTCGTTTGTCGTCAACGATCACGGCGCTAAATCTTCGCCGAACAAGCTAGAG
TCGTACATTAAAAAACTCACGGAAGAGTTAAAGTTTTGGCTACCCAATGCGTCGGGTGAA
GACGTGAAAAAGATTCGCAACAGTTTTACATACAAGTATAGCAGCGTGGCGCGTCTCTTC
TACAAAGACAGAGACTTGTATTTGTTTAAAAAAGTACGCAAAACAAAAGGCAACAAGAGT
CTGGTCGAAGCGTATTTGAACGCGATGAACGATCACAGTGTGCATAGTTTTATATTGGTC
GACACCAAAAACGAGGAGCGTCTCGCGATCATCAAAAAGAACGAAGTGTTTGTGTGGATA
AATTGCATCATGTCTTCGGACATTGTGCCAGAAGACATTATTCATAAACACAAGGACGGT
ACGCATTACGTGTTTGCCATGAAGCGCACGAACCGCAAAGAGGTGCACGCTCGGCTCAAC
GGAATGATGAAATTGATTTCGACGTACGTGGACGAGTCGCTCAAGATGAAACACGTTATT
AAAATTGCCCAAGACATTTTCGCGGCTAATTGTGAAATTATCAAATACGACGACGGGCGT
CTGGTTGATCGCCGCGATTCTGCCGCAGTCGCGGCGGCGGTCCAACAGGTCAAACCGACG
GCCATTAAGAGGAGCGTTGATGATTCGTCTTCTATTAAAAAGTCTAAGAAACAAAAGGTT
TAAGTCTGTATAAATGTTATTTTTTTTTCCATATGTATTTTAGATGTATATATATATATA
TAAAATAATATGTATATATATTTTTTTTTAATAAAAATATTTATTCAACCATATAAGATT
GTTTCATTATGTCTTTCTTTAGTAACCTCAGACGTGTAAACAAACCGTATCCGAATCAAA
TCTCGTTCGCCGCCGACAATGTCACGCTAGCGGCGAGTACGCCCAACGGATTTCAACATG
TATTCTCGGCGCCGAGCACTAGACCGATTGCAAATTCAAACTCGGTCACGCCAGGATATA
ATTTATCAAACAATCGGTTCGTGTCCACGGCAGAGATTAATTCGGCTTTGAGAAACTCCG
ACACGAATTCGATACGAGGCATATTCGGTAACTTGAATAATACTCAACTGAATGGTATGA
CGCAGATGCGTCGTTTAGATAACGTGGCCGATCCTACAATTTTTAATAAACGCACGAGAC
AGCAGCAGGTGCGCAACAACTTTCCCGATTCGGCGACCCGGACGCCCGAAGGCATACAAA
ATTTTATGAACAATCAACCGAGACTATACAATTATTTGGACAATCTAAAAAAGGCCGGCC
ACGTCGGTCTGTACGGGTTCGGAATCTGGCTAGTGTTCAAGGCGGGCAGCCTGATCAGCG
ACGTGCGCGACGCGCTAAACAGCACGGGCGGCAGCTTCTACGTGACCGGCTATCAAAACG
GCGACAGCGCAGACAGATGTTTTCTCATGTACCGATCGTGCGGCGTGCCCGCCATCGACA
TACCCGCCGACGCGATCTGTACATCGGATCCGTTGATACAACAGCAGTCGACGTTACAAA
ATTTGTGCAACAATTACAATCAGGAAGCCGAGGGTAGCGTGTGCCGGGCCAGCGATCCCA
ACGCCGATCCCGCATCATTGCAGTACGTCGACATTTCAGATCTGATCGTGAACACGACAA
TCACTTGCATCGAACCGTACGATCTCGCCGATCTCATCGGCGATTTGGGTCTAGATTGGT
TGCTAAATGAAAACGGATTAGTTGGAAAATCGAAAAACAGCAGCAAAAGCATCGGTGAAG
CGCTCGTGCCCCTGTTCATAGCGATCGGTGTCATACTGTTCATCGTGTTTATAGGATTTA
TGATTTACAAACGCGTCACCGCGCCTTCGGTGAGAATAGAAGGCGGCGGCGGCGGCGGCG
GCGGCGGCGGCGGTGCCGGTGTCGGTGTTCAAAATATAAGGTGATGATTGAATAGGACAT
GGAATTTGACAAAGATATCGAGCGGTTGACCGCTGCCATCGGGCAAAATGTCGATGTACA
ATCCGCGTCGCCGACTCCAAAGCTGGGTGACGTTTTGCAACAACTCGGACGCAAAAGGAA
CGGTCTGTTGTCGAGAAAGAAAGACGAAAACTTTGATATTGCCGAAACGATCGAGCTGTC
GAACGCGACCAGAGATTATTTGAACGTGTTGCAATTGGAAAAGTTGTATACGTGTCGGGC
GTGCTATGAACGGGACGATTCTCGCCGCTGTTGGTTTCACAAAAAGTACATATTTACAAA
AAACATGAAGACGCATTACGATGAATACGTGCAATTTTTAAACAGTCAAATGGGCATCGT
GTCGTACGTCGAACTGTATTACACGTATCTGGCGGCGCCGCCGTTTTGGAACGCGACCGC
CAAGATCATGCTCGATGAACTAACCGGACATTCATCGATCGCGTCTTTGTTAAAACATTA
CGGTCACGAAACTTTGGCCGACGCCGACGAACCTGCCGCCGTCGCGATGGACACGTGCGA
TGAAAAATAAGAATTTATATAAATTTTGTGTGTATATTAGAAAGTATATTGTAAAGTATA
TTGTAAAGTAAAATATGAGTCAAAACATTTTATTAGTTATCCGTCAGGATATCAAAAATT
TGAGCGATCAGGTCACGGCTCTGCAGGGCGCCGTCGACGATGTTCGCGCCAATCTGCCGG
ATGTAACCGAAATAAATGATAAACTCGATGCGCAAAACGCTCAGTTAGTTAGCCTCGAGG
CGTCGAACGAAGCGATCAGTACACTCGTCCAATCGCTGTCCGAAGCGGTCCAGAACATTA
CGGACATCTTGACGCCCGACATACCCGACTTGCCCATACCCGATCCTCCTCTCGGCAACA
AAAAGAACAATGGAGGAGTCAATAAAAAGTGATGAAAAGATTGTAAACCTGTTGGCGTTT
TACGTGGACGCCGCTGTTGTACGAGTTGTGGACATTTTAAAATATATAAATTCAAATTTT
GTTAGAGTTAAACTTTTGGACGACGATCTGGGCATAGACGTGATAGACGCATCGTCGCCA
GTTTCGATATCCGAGGGACGTATGAGTTGCGATCTACAAATGTCCATGTTCAACGTTGAC
TTTGATTGGTATACCGACAATGTAGTCAAGAACATTGCACCTAAGAACATTGCACCTAAA
GTCGCAGAATATAGAATAATCGATTGCGACAAACATTGGCCTCTAACGTACAATATCAGA
AATTTTACACTGTTTCGAAATGCAAAGAAAAATACAAACGGCATCAGTCTTTCGCCTACG
GCCACTTTAATTTTAAAAGTTTTAGAATGTCACTATACTAAATGTGTTCACGTTGATCGC
GTCGTTGAGGACGACGCTTGTGTACCCGGCGACGACTACCGATACGATTTTGAAGATTGC
ACACATTTTCATCAATCTTCGTCATCGCATCGACAAGACTACAGACTCGACGAGATCAGA
CAGGCTATTCGCAAATCTAAAAATCACATGTACGTCGAATTCATCAGGCACGAGTTTGTA
CCCGACTCGATGGTGATCAGGAGAGACGAGCGAGATCGGCGGTGTTACTTCTTTTACTCT
CATCCTAGATCGACTCTACCGTATGCGGTTTTGTTCACGTTGCCCGACAAGCTTGCAAAC
ATTGATTGTCCGGGTGGCGGCGACGACAAAATAAATTTATACCAACACTGCACCGTTAAA
CGGGGAGCCGTCATGCTCGCCGCCGACGCCGATGTCATTACGTACCGAAACGCGATCGAT
CACAATATTGTTGTGCCAGATTTTGTACAAAAATTTTTATTTGCTAATGAATAATAAACT
TTTGAAAAAAAATTGTGTTTTTTAATAATTTATGTACCAGAGCAGCGGATCACCGGCTGC
GAACCGTTGCATTCCCACAAAATACATGAACGGAGCATTGATCAATTTGAAAACTATCAT
AAGTATAAAGATTATGACGAGACTGGACATGACGGGACCGCCGCCGGAGATCCACGCGAT
TCCAGCGCATACCAAAAGCAGAAACGTTAGAATCTGATCGACTAGCGGTGTGCGGTTTCG
TTCAGAGTTGGCCATGATCCGATTGTGTCGTTCGGTGTACGCGTGAAACTCGGCGCGCGT
GTACATGGCGCTCGACGCGAGAGCCGCGCCCACGAGCGTGATCTCGTCAAAATCGGACAC
GGGCTCGTCCTCTTCCCAGAGCAACAGTTGTCCGTCCGAATTGACTTCTAAACCGTTCAA
GTATTCCCATATGTAGAGCATCGAGTCGAGTTGGTATTCGTCCATGTCTTCGACCATGTC
GCCAAAAAACATCGGTTCAAACTCTATCATGTCTCTGCTGCCTTCGCCCATGGATTCATA
GTACGAGATCAGAAACGAATCGACCAGATCGTCGGGAAATTCTCGCGGAAACATGTTGTT
GTAACCGAACGGATCCCAGAACATTAGCAGTAGATCGACAAGAGTCATCGCGATCAATAC
TATACCGATCACGGACGACGCCTGAATTGCCATCCGAGTCAGTGCCTTCGCCATAGCCGT
CACCGTCTTGATGGCGAGACGAGACATCATGTTGATCACGGCTCCCTTGTAAACGTACGA
CAAAAATCGGGCGCTCACCCGGCTCGTCGTCGACAGTAGTATAGCGCGCAATTTTGGCAA
AAGTGTCGTGTTGATTTTTTTCAACATTGATTTGAAATTGCTCATTAGCGCTTCGAATCC
CATATCGGTAAAGATGCCGAATAACATGGCGTGGTCTTCGAGAAACTGCGCAATGATCGC
GTCCAACTCGTCGTCGTCGTAGTCGCGATTAAAACTTTTTCGATCACCGGTCTTGTCGCC
GATTCGATACGCGGACGCAAACTTTGACGCGGGCAACTGTTCGCGCGTGTAGCCCACTTC
GGCTTTGTACACGAGTCGAACGTTTTGCGTAATGTCCAGTTCGGATATAGACTTGAAAGT
TGAAAATTTATTCTCAAAATCAACGTCTACGGCCGGATCGCGCACGTTTCTCCATTCGTC
TAGAACGCGAGCCGAGTCGACTTGGGGCGGCGGTGGCAGCATTTCGGACGGCCGTCTATA
GTCAAAGTTGCGTAGTTCGCTAAAAACATTGTTGACGAGCAACTTGAGCGTGATGTAAAT
CGTGTCGCCGAGTACGAAACCGATCATGCTTTCCCACCATCGGATCAGACATGTTCCGTT
CATCATCTCGCGACCGAATCGGCGACAATACGCCTCGTTAAACGTGCCTTTAAACTTTTC
GGGAAAATGAGGATCCGATCCGTATTCGACATTGAAACCGGGCACGTCGTCGATACCTTT
GATCAGATGCTCGTCGGTGCGTAGGTACGGGGAATTTAGATACATTTTAGAGTACGTGTC
CATCATGATGCACCGTTCGTTGTCCGTGTACCGCAACTCGACCGATTGCACCCTGTTCTC
TTCCCCCTCGCGCATCGCCGCCGACCGATCGAGATGGTAACATGCCGGCTGCGCGTACGC
CTGCGGCGTGTCCGCGGTTTGTGTATAGCCAAACGGCGTGTTTCTAGAAATGGGACCCGT
CTCGCGAAACGGATAGCAGGACATACTCTCGCATCCGCGTTTGCTAAACTTTATGTCGAC
GAACACGGCGCCGTCTCTGATTTTTCTCGGAACGTAAAAGTCTTCGTTGCCCGCCGGCCG
GATCGTGTAATTGATCAATATGTGAGGAAAGCGACGGCGCCATCGGGGAATGAATCGCAA
CATGTACTGATGGTACGCATACTTTTGGGCGTTTAGCAGATCCTGCAGAGTCGGAGAATT
TACGTGCGCGCTCATAATTAGAGACTTAATTCTTGTATCAAACTTTTATCACCACAATCG
ACAATTTTCAATGGTAAACATTGATTTTGCTCCTCATCATAAGCTTCACCAACTGGGCAA
ACATATGATAATTGTAATTTTCCATTTATACATAAATGGAATATGTCACAAAAATTTGGA
TCGGCGACGTTTCTAAAAATTACATTTTTACACAATTTATTAGCTTCTTCTTCTTCAAAG
TTTTTGTTTGATTTTATAGCTATTAGAAATGCTATTGGTATTAAAAGAATTACGAAAAAT
AAAATGTACATAAATTTCATAATGTATACTGGGTTCTTAATGAATAAAACACAAAATTGC
ATATATTCATTTATTTATCAATCAATTTTTAATAACAATTATTAAGAAGAACAACTGTTG
CAAGCTGCGAAAGCGGCGGTCTTGTCCACTGTAAACTGTATGGCGTTTGCGGCCGGTTTG
GTGCGAAGATAATACATGCCCGTCTTCAGACCCATCTTCCACGCGTAAAAATGTATCGAC
GTCAATTTTCCATAACTCGGCAAGTCCATGTACACATTGAACGACTGACTCTGATCGATA
AACGCTCCTCGATCGGCGGCCATATTTATCAATGTACGCATCGACATTTCCCATACGGTC
TTGTACAGTTGCCTGATCTCTAACGGTATCGATTCGATCCTCTGGACGGACCCGTTATTG
TGTATGATCAAATTTTTAATCGTATCGTTCCACAAACCGATGGCGGTCAAATCTTTGACC
AGATGACGGTTCACCACTTGAAACTCGCCGGACAAGACGCGGCGTTGGTAAATGTTGGAT
GTGAACGGTTCGAAAGATTCATTGTTTCCCAGTATCTGAGCGGTCGAAGCGGTCGGCATC
GGCGCCAACAGTAGCGAGTTTCTCAAGCCGTGCTTTGAAATTTTACTCTTGAGCATCGAC
CAGTCCCACAGATCGGACGGCGTCACATTGTCCCACATATCGTATTGCAACACGCCGCGA
CTCGCCGGGCTGCCTTCGTACGTTTCGTACGGACCATATATCGCGGCAAGTTCGCAGCTC
GCCTCCAACGCGCCGTAATATATAGTCTCGAAGATTTTCTTGTTCAATTCGGCGGCGGCG
ACGCTTTCGTACGGCATACGCATCATCACGAACGCGTCCGCCATACCCTGAACGCCTATA
CCGATCGGTCGGTTTTTCAGATTCGACACTTTTGCCTCGGGCAAAGGATACCAATTCGAA
TCGATTGTTCTGTTCAAGTTTCTGGTCACAATTTTCGTTATTTTTTTTAATTTTTCAAAG
TCGTAAACGCCCGATTGTAGAACAAACTTGTTGACGGCGATCGAGGCAAGATTGCATACG
GCCACCTCGTCTTTGGACGTGTACTCTACAATTTCGGTACATAGATTGCTACACTTTATC
GTGCCCAAATTGCTCTGGTTGCTTTTTCGATTGCACGAATCCTTGTAGAGCATGTACGGC
GTGCCCGTCTCGACCTGCGACTCGATGATCGCTCGCCACATAGTCTGAGCGTGAACACGT
CGCACGTACCTGCCTTCTTCCTCGTACTTTTGGTACAACGCGTCAAATTCGGCACCGTAA
CAGTCGGCCAGGCCGGGCGATTGCATCGGACACATGAGACTCCACATTGAGTCATTTTCA
ACGCGTCTCATAAAAAGATCCGGTATCCATAGAGCGTAGAACAGTTCGCGGGCGCGCACC
TCCTCTTTGCCGGTGTTCTTTTTCAAATCCAAAAAGTCCAACACGTCCGCATGCCACGGC
TCGAGGTAAACGGCAAACGCGCCCGGTCTCTTATTGCCGCCCTGATCGACGTAACGGGCC
GTGTTGTTGTACACTCTTAGCATCGGCACGAGACCGTTGGACGCGCCGCCTACGCCCGCC
ACACTCGAACCTTTTGCTCGAACGTTGTGAACGTGGAAACCTATGCCTCCGCCCGATTTC
GATATCATCGCGCATTGTTTCAGAGTGTCGTAGATGCCCTCGATGCTGTCCTCTTTGGTC
GCGACCAAGAAACACGAAGACATTTGCGCTTTGGGCGTAGCGGCCGAGAACAGTGTCGGG
CTGGCGTGCGTAAAGTATCCATTCGACATTAGATTGTACGTGTCGATGGCGGCATCAATG
TCCTCTCCGTGTATACCGATGGCGACGCGCATCATCATGTATTGAGGTCTCTCGACCGTG
ACGCCGTTAATTTTGAACAGATATGAACGTTGCATCGTTTTAAATCCAAAATAGTCATAG
TTAAAGTCACGATCGTGCACTATGGCCGAATTCAAACGGTACGCATTGGCAGCGATGATG
TTGTAATGAAAATTCGATATCATCGGCGTTTTAACGCCGGTCTTTGGATCGATCGCTTCA
TACATATCGATAATGACATCGAAAAAAGAATCTTTAGTCTCCTTGTGCAAATTAGACACG
GCCAATCTAGCCGCAAGCAACGAATAGTCGGAATGATCGATGGTCATGGCCGCTGCCGTC
TCGGCGATTAGATTGTCCAATTCAGCGGTGGTCACGCCCGAATAGATTCCTTGATCGACG
CGCACAGCTACGGATGTGGGATTTACAAAATTCATGTCGAGTCCGTAACATAGTTTTTCA
ATTCGACACTTTATCTTGTACATGAAAACGGCTTCTTTCCTTCCATCCCTCTTGATGACA
TGGTCGTAAGACATGATGAGTTCAGAAGACAAATTATTGATGCGCGTCAAGTGCACACAA
GAGTCTTTATTGTAAAATTCTACACGACATCAGTCACGTACACAATAGATAACGCTATCT
ATCTATATATCCTGTGATAAATTTTGTTCTATACATATATCCTGTGATAAATTCTGCCTT
GATGATAACAAAATTGAGTTTGTGAAATACATTTTTGCAAAATGGACGGCCCGTTTGTGG
ACTACGACGTAAAGTTTAATTATTCTATTGAATCCATCGGCGGATCTACGAATTTTATCA
TCAACCACAGTTTGCCGACTGTGAACTTGTTGAAAAATAACATGGGAATGTTGCGTCGAA
AGATTGAAAAATATTTAGATTGCGAAGCCGATTTGAGAAGACATTTGATCAAGTTAAAAA
TGCTTCTTTTGTCCAAATACAAGGAATACATTTTGATAATAATATTGAAAAAACTCTTTA
ATCGAGACTTGATCATGGTGGCGCCGATGTGCAACCATTTCTTCAATCTACACGATCAAT
ACATGTTTACGTTTGGAAAAATATTTTACACACGTTTACATATAAAATTAGAATGTTTGA
TATTTTTCGATTTGAACAATAATACTCTGTTCCTTGTTCACAAGACTTTGGATGATTTTC
AATTGGCAGAATTCATATCTTCGTATCTGACTAAATACGGATTGAAACAGATCGAATTGA
GAGTGAACGGTTCCACCGAAACGCAGTACATGGAACACGACATAAATGATTTGGACGATT
ATGTGTGCTTCAAGGAAGATCCAATAGTGATTGATGCTAATAATAAATTTAAAGATTTAA
AATTATACTATTCAAAATTTATCCATTGTATTGACTCGCGAAAAGAATTGGATGTTAAAT
TGAAAGAGATTAGAAATCTTTTGAAACGAGTCAAGTGTGCGCACACTTTGAATGCAAATA
AAGAAAACGAAAACGGTTTGCAAGTGGACGTTTGTAAAATTATGCAAGACGCCGTCGAAC
GAATAACCATAATTAATAACAAGTACATGATCGATAAAGTTAGAAAAATGTCGAAGCATC
TTGACGACGAGACCGATGTTTCCCCAGCTAAGAGGAAAAAAATAAACGTTGCACAGCAGC
AAAGCGTTGAAGAACCCCGACCGTTTGTGCACGAAAACCCTGACGATTTCAATTACACAC
ATCCTCCGATATCGTGCATGTTCAATTTACAATGCGACAGATCATCTTTGAATGTGACCA
CATTGATGATATTTTCAAAAAATTCATCGTGGAGCAAAGATTACGCCGACGACGACGACA
AGAACACGAAGCGCGTCGGAGACATCAAGAAACTGATCAATTCGAAAAATTTCAAAATGT
TTAAACCTTTTCTTAAAAGACAATACGAATATGATGAATAAATGATATATTTTTCAAATA
AATGTATTTGACTTTTGTTTGAGTATTGATCACGAAAAGTCGGCCAGGTTCGATCTGAAC
GTGTCTGACTTTTCGTAAACAGGTTACATGTGACTTTTTTAAGTATTGATCACGAAAAGT
CGGCCAGGTTTGATCTGAACGTGTCTGACTTTTTGTAGACACGTTTGAGCACAAAAAGTC
GGCCAGGTTCGATTCTAACTTGTCTGACTTTTCGTAGTCGGGTTTAAAAATTTAGAGTTA
AAGTGGCTTAAGCACGAAAAGTCGGCCAGGTTCGATTCTAACTTGTCTGACTTTTCGTAG
TCGGGTTTAAAAATTTAAAGTGGCTTAAACACGAAAAGTCGGCCAGGTTCGATTTGAACG
TGTCTGACTTTTCGTTAACATGTCGATGACCAAAAAGTCGGCCAGGTTCGATTTGAACGT
GTCTGACTTTTCGTTAACATGTTTGGACTATGAGTAAAATACTTGTAAAATTTTTAAACA
ATATCAAAAGTTAGTCAGGTTAGGTTATCTGACTTTCAAGAAAGATGATACGAAAAGGCC
CGCCGGGATCGATTTGAAGGGAAAAGTTAGCCAGGTTCGAATCGAACGTGGCCGACTTTT
CGAGAAAGATGACGCAATTTGAAAAAATATGGCGCAATAGAGGTTATCGACTGTAAATGA
CGCAATAAAAAATATGGCGCAATGAAGTTCAACGCCGTTAAAATTAATTAGATTCAGAGT
TCGGCGACACCGGATGATGAAATCATTGTGCAATAATTGCGTCATATGCGCCATCTAAAA
AGTCGGCCACGTTCGATTCGAACGTGTCTGACTTTTCGTGGACGTGTCGAGTTTGTCGGT
AAGATTTTGAGCTCAACATGTCCACGAACATGTTCTTTAACATGATCTGCCCGACCAAAT
TTAAAATTTAGTACGTGGTTTCCAATTATAGTTTTAGACATGTCTGACTAAATCATGTTA
GATTTTTTTTTGCCAATTTGATTAAACCGTATGACTTTTCGTAAACATGTTTGTGAACAT
GTTTGATTGAACCGTTGGACTTTTCATGAACATGTTTGCAAACCATTGGACATATTTGAT
CAAATTTTGAATTTTTTTTTACCAATTTGATTAAACCGTATGACTTTTCGTGAACATGTT
TGTGAACATGTTTATGATTATGTTTGTGAACATGTCTGATTAAACCTAATTTTTTTTTGT
AACAAATATGACTGAACCGTTGGACTGAACCGTTGGACTGAACCGTTGGACGTTGAAACA
GTTCAACGCCGCCCACATATGCAAATATAAATTTTTGTTGCCATTTAATCTGTCACGGAT
ACTCATCGCAATCAGAGAGCGTCCGAATGTTTCGAGATGAATATCTTGTTCGAGTGTTGT
AAAAGTGTAAACTATCATTACGACAAAGACAATGTCTACGGAGAAAAGTATGTAAAATTT
TGTTCGTGTTGGCCAAATCGTGTGACCGTCCAAATTGCCGCCGCATCAGAACCGTTCGAT
GTGTACATTGTCAAGATTGCATCGGCTCAGACCTCGTCAAATAATTCTCCATCGGGCGTC
AATTCAATCGAACCGAATAGAAAGCATCGGTGCGTCGTGCGACGACTGTACAGACAGTAC
GCCACGATCAGATTCGAAATATTAGAGTGTGAGTTGAACGAAGCGTTTGTCGTCACCGTG
AACCGATCGCTTTTCTACACGATGAACGAGCATCTCGCATACTCGACCAACTTGGACATG
GCCGATCGGTTGGACGCGATCGATCATTATTCGCTGTTCAACAGGCTGTACAAAGTGTCG
TGCTACGAAAACGAGCTCAACTGCCACATGGGAACGCATCGGTCGTTCGGATCGAAAGGT
AGACGCGTCGCGAACATGTTGCATTCGATGACCAGCGACGATCATGTATTCGACGCCTGG
CCCGATTCTCCGCACCGATTGCGCGTCAACATGACGGTTGCGATAGAAAGATTTGTGAAT
CGCATCCGAGTGTATACGCTCACGCCGGACGTGATCGATTGCGCGCTCGGTTTGAAAACA
AAATGTCACCTACACAGAATCATGTCGAACCGTTCGATGGAATTGCATTTGAGACACAAA
TCGAGAGGCACGCTGTTTGGATTCGTGAGATTCATAGAGTTTGATTTCTGCATGAACGAT
CATTACGACGAAAATCTGATATGCAATGAAGATTTCGTAAACATTAAATACATAGTAGGG
GAGGAAAATTTCAATAAAAACATATTATGAAAAGTTTCATGTCTTTTATTTTACATTACA
TAGTCTGGCATCAAGACTTTATCGATACAATCCGAAATGTCATAGTATAACAGTGTATAT
TTTTTTCCAATTTTCCATTTCAAACGTTTCTTGTCGTACCCGATATTGTCCATTACAAAC
TGTTGATTGTACTTTGAATCCGTGTTGCCGCATCGCGAACAGAACATGATTGGATTGCCC
CGATACTGCTTCTTGATCGTACACTTTTTGCAATAGTAACCGCATTCTCTGTCCACGAAT
ACCTGATACGTCTGCGGATCGTGGTGCACCAACATTTTTATTTCATAAATGTACGTTTTG
TTTTCAAATTTAAAATCAGATTCGATAACTTGCGCCAGTCGGCTGCCGTTGGGTAAAATC
CGTATCAAGTTTCGCTCCATCACGGCATCTTCGAATCGCTCCGTGAACACGACACCTCCA
TACGTTTGCAGTTCGATCGAGATGATCTGTTCGTGATCGTGCTTTTTTCGTAGAGTCTCA
TCGAAAAATTTCATCAAATCTCGCTTCGTGTCCGTGATCCGGACGGTTCGAGCGCTGCAT
CGGCTCGGATCGATTTTAAAATGAAACTTTTTAAACACACCGAACCTGCACAGCGTCCAC
ACGTCCGAAAGACAAACGCGAGGATAAAGTTCGAAATTTTTATAACGCTTGCTTTCGTCT
CGCACGGATATTTTCCAACAGTCGACGCATACAAACAGAAATCTCTCCGTGTTCGTTTTG
TCCACTAGACAATATAGCCATCTGGGAAGATCGTGAAAAAATCTATGACACATGTCGCAG
TTTTCGTCGTTGGCGCCTTTTGTATAGTTACTGGCGTAATTATATGCAAATTCTAGCAAA
TTTCTGTTCTCGAAACTCATAAACCTGATTCGACAATCCGGTATTCTCCCCGCCATCGTG
TCTCTTTGCGCGCTCAAGTCACGTAGAATGCGGCGCGCGCTCGCGTCTTATATACCGACA
CGAGATGGAAAAAAGCAAAAAAAAAATATGAGACCGACGACGACGTGCACTACTCTAGAG
CGTCAGATCAACGATATCGTGGCGACTAAACGGAGACTCAAAATAAAAATGCAACATCTA
GAACGACTCAAGTTGATAACTAAAAATGAAATCGAACGACGCGATCTCGACAGAAGACTG
TTTGAAATTCGTATGAATTTTCTCGAATATGCTCATTTGAAATTTTAATAAAGACTGATT
ATTATGTGTACATCATGTTTATTATTTCATTGTTATCGTATCTATTCAATTCGTAGTCTG
TATCATAACCGTCTCCTCCGCCATCGCCTCCTCCGTTTGATGACAAATTCTTTCTGCGGC
TCTGAGAACGCCAAACATTCTCCTCTGAATATTCACGACGCCGACGAGTGTGGCGGCGAT
CATGTCGATTGCCGATTCGGCTCAGCGAACAGGAAAACACGTCGCCATACGGCATGTACA
GTTTGCCGTCCAGACGGCACACCGCCATTGCGGCCGACTTGGTTTTTGCGTATACAAAGC
GGCGAGTCGACCTATGCCAATCAATGTTTTGTAAAACGCGTCCACTGCACGCATAGTTGA
TGATGGCCTTTATAAGCGGCTTGGTGTACCGTTCGTTATGAACGTTCACCACAAACATTT
GATTATTGTCACCGTTCATGTTTACACTTATAATTAAAAAAAACTACATCAAATACAGTT
TAAATTTTATTTTCAATATAATCAAGGTACAATATCTATCAATATCATAGGTTCTGCTGC
CAAATAATAGCGTTTGCCCTCGACGGTTTGGTTGCCGCTGGTGTGTATTACGCTGTCGTT
CTTGGAATGTTTGACTCCGTTTATCACCATCCCGACAATCATGATCTTTTCTTTCATCTC
GCCCTTGTTATCGCCGCCGTTGTAAACTTTTTCAAAATCGGCCGCTGTGTACTGTTCCAC
TTCGATCCTTTGTTTGTCGTACTCTTCGCGAGATATAATATCCTCGTTGAGCCGAACGGG
CAGCTTGAATATACGACGCATAATCGCGCTCTCGTCCTTTGGCAGCTTGCATAGCGTCGA
AAACTCGAGAGTCACTTGCTTGTGTAAACTATTTTGCATCGCCCACTGGTATATGAGATT
GTGGTCGCCAATCTTGCTCCACGACACTTTCATAAAATGTCCATATGCACTTTTGCAAAT
ACGAACGTTTGCATAGTCGAAAAAGTAATATTTTTTCAACGAATTGTTCACAATTTTGCC
TATCGTGTAGGTGGTGCCCATCGCGTGCATAGGCCGCATTACACCCAGATTCTTTTCCTT
TAACGCGTCCAAGGTGCGCACCAACGGTTCCAATTCCGATATAGGCATGTGAGTCTGCAC
AAAACTCATACACTCTTTGAGCGCGTTGTATTTAGATCGACACATGATCACCGTCGTGTT
GGCTTTGTAAAAATTGTGCACCATCCAGGAAAACCAACCGTCGCTGTCGACATCGTGACT
GTCTTCGTCGAAATAGACAAGTTTACAATCGTTCGGATCCACACGAGCCACAATGCCGCC
TACGGGCACCAAAGCTTTTTCAGCGGACGAAGAAGATTGGAAATTGTTGTTCATGTTGAT
CGTCTGATTCGACTGTGAGCCGGCAAGATTTAGTCTATCAAATTTAAACAAATGCGCGCG
CACACACACACACAAATACACGTATGTACAGAGATAAGAGTTAAAACTATGGAGTACAGT
TCGTGCGATTTGTTGAAAAACACACCCTTCTCGTCCAAGCTCGAGTTATCTTTTGATCGG
TATATGAACATTGTGTATTTATCAAAAGGCCTGGTGCCCACAAATGTCAACGATGACGCG
TTCGCCGAGCTAGGCAAGTTGCGTTTCAAGATCGATCCGGTCACGAGATACGTCCGCAAC
ATTCTCGATTATCAATTTGTGGTCAAAGACAACGACATGACGACCGTTTACGTTACGAAT
CCCGAGACCAAGGCGCTCGTCGGAGTGTTGCGTATAAACTTTGAAAACACAAACGTGATG
AACGTCCGCGTTCAAGATATCGATCGTGTCCAACTCGACGCTCTCGTAGATGACGCCGAA
TATAAAGTCGAAATGGAATAGGAGAATAAGGCGAATTGAATCAAACATGCAAATTTTCGT
AAAGACTCTGACAGGCAAAACGATCACCGTCGACGTTGAACCGTCCGACAGCGTCGAAAC
GGTCAAACAGAGAATAGCGGACAAGGAAGGCGTGCCGCCCGACCAGCAGCGTCTAATATT
CGCTGGCAAACAGTTGGAAGACTCTATGACTATGAGCGATTATAACATTCAAAAAGAATC
GACTCTTCATCTGGTACTTAGACTGAGGGGCGGTAGAAGCGGTGACGTCGTAAAATTTCT
AAGTCTGTTGGCTTTCGTCGCGACCGTTTCGTGTCACGGCTATCTATCGTACCCGCCGGC
CAGACAGCAGCTGTGCTATGCGGACGGTAATTTTTGGTGGCCGCTTGACGGAGACGCGAT
ACCAGATCGCGCGTGTCGAGACGCGTACAGGAGCGTCTACTACAAGTATAGATCGAACGG
TTCGTCCGAAGGCGAAGCTGCCAACTCGGCACAATACATGTTTCAGCAGCGGCAAGAGTA
CGCCGCGATAGCGGGACCCGATTATTTGTACAACGTGCGCGACGTCGTCGTATCGGGTTC
GTTGTGCTCGGCGGGCGCGACCGATCGTAAACGAGTTTTCGGCGACAAATCGGGCATGGA
TCTGGCATCGCCTCACTGGCGACGCACCACGTTGCCATCGAACCGGATCACTATTCGGTT
CTGTCCGACGGTCGTGCACGAACCGAGCTATTTCGAAGTGTACATCACCAAGAACGGCTA
TGATGCGGACGGCGGTCCGCTGACTTGGAACGATCTGGAAATCGTCGACTCTGTCGAACC
TCATGAGTTGATCGAAAACAACGATCTGGAAGACTGCGACGAGAGTCTAGTGTACGTTTT
GGACGCGATCCTACCCATGAGGTTCGATCCGTTTGTCTTGTTTGTTCGATGGCAACGCAT
CGACGTTGTCGGCGAGGGATTTTACAATTGCGCCGACGTACAATATTCAGAGAATATTTT
GAGCTATTGTACTTGTAATGTTTAAATAAAATACATTTTTAAAGAGAAAAAAAAATTTAT
TTAATACGACAATGTCAATTTATTCGGACATGTTGCTATCGTACACAGAATCGCTAGTCA
TGTTGTTGCAGTATATCGGTGACTTTATTTGCGTCAACTTTTTGACGGCAGTTTTTTTCG
CTTGTCTCTGTTTCTTTGCGAGCTGAGGAGGAGAAGATTGAATAGACTGTTCTTCAGTCA
AGTTTCTACGTTTTCCCGATCGGTTTTCAGACGGCTGCGGCTGCGGCGGCAACGGTTGAG
AAGAAGACGCGACCGTTACCGTGGTCGCGACCGTAGCCGTCACATCGGTCAGCTTCATAG
CTATAAACGCTTTAAAGTCTGCGACGGCTCTCTCCAATAGGGTCTTTGTCAATTTTGAGT
CGTACACGAGACTGTTGGATGGAGCGCGGCCCTTTTCATAAACATGCTTCAGCACACCGA
TAAACTCGTTGTAATATTCGTTGCGTTTCCTATTGCTCTCCTCGACGTCGTCCACCAACA
GAGACGTTATAGCACCGTTATTTTTTTTAGATTGATTCTGTTGCGGTTCGCCGTCGCCGT
TCACGCTTTTGGTTATTACAATTTTTTTTATCAAATCTTCGACGTGGTTGAACATTTGTA
GAAATTTATCGTTTCTACTGTCAGATTTCGTATCGTTCCACAATCGGTAGCTACTGGGCC
AGCCGGGCTGTTTTATTTTAGACACAAACGTGTTGAACAGTATGTACTTGTTACTACTAA
TTATCTTCTTGGGCTTACGATGAGTCTTTTTTTCATCGCACGGCAGCGCCGTAACGCCGA
TATAGTACGGCACTTTCATTTTTTCACACATGACCAGAGCGTGTTTTAAAAATTGCATAT
TAGTCTTGTTAAACTGTCCGTTCTCTATTCGATTTACAATGTCTTGTTGCTTTTCGATCG
ATCCTGTCGGCGGCGGCGGCGACTGCACGGCGTTGTTTGTCTCTGACGGGAACGTTTCGG
CGCGTTGCTGATTCTTGTGCTGCTCCATTGTATCTCGATATTGAATTTTCGTATTCCTTT
TTTAAAGATTGATTTAATTTCAGTAAATTTTCAATGCGTGCACGATGAGGACACAAACGT
TTATAACGAAGATCCTTGTGTATTATGATCGCGTCGTCCAGATGGTCTCTTATATAACCT
CGGATGGTGTCAAACTCAGAGTCGTGGACGTGTGCCCACACATTTTTTAAATTGAAATTC
CATTTTTTGTCGTTGATCAGCTCTCTCATGTACGCGTACAGATCGCCTCGACTCATGCAA
CGATCGTCGTGCGTTTCTTCCATTGCAGCTGTATGAAAAAGAAGAATCGATCGTCGTCGG
GATTCTTGTCGTAATCGGCTTTGACGGTCTCGACAAAGCCGAAAAAATCCAAATAATTGC
TCGCTTCGTACTTTGTTAGTTGCCGCTCGCGCATGTATCTAAAGTAATGATCCGTCGGCA
CTATGCAGAGGGCTCGCGATATCTCCTTGTTAGCGTAACGTCTGTCCTCCAACTCGACCA
GATATCGATTGTGTTTTCGTCGCAACAGTTTCACACAAAACGTATTGGGTTTTCGAGTAA
GCGGTCTGAGATTGCCCCTCAGCAACGCAACGTATATCATGTACGTGTAATTGACGCTCT
TGTCGGTCCACCGTAAAAAGAACGGTCGTCTGTACACGTACGCTCCATCGAAAACCGTGC
CCGTTTCCTCAATAAATTCTCTAATTGCGGTCTCGTAATCGAATATATCACGACTGTCCC
ATTTTCCTCGAGGTATTGAAATTTTTTCTAGAAAATTGTCCTCTTCATCTTCTTGTTCAT
CGACGGTCTCATCGTAACCGCCGTTGTATATTCTTCGAGGTGCGTACGATTTTGACGCGT
GAAGTAGAATCGCTTCATCGTCGTCGTTTATTAACAACAGACCGGAACACCGCATAGTTA
CGGTACAAAATATCGACTGTCATTCATACTATACTATATTATATTTTATAGATTATTATA
AATCTTAACTATTACCGTTCAACATGACCAGTCTGTGACCGTAATGGGTGCCCGTCTTGA
TGCGTTTTCCCTGTATGAAATCAATCTTGATCTCGTTATCGTTCTGCACGCGTCTCGATT
GAGCCGCGGCGCGTTTCAACGAGTTTAGACGGCGCGTCGACAGTTCGAGGGGATTGTAAA
TTGTCGACTTTTCCAACGTAAACGAATTCAAATGTCCCTTGTTGCACCATTCCAGCGACA
CGATCACGTTGAGTAGAAAAATGATTTCGTGATCCGATTTCAAGAATACAAACTTGTTTT
TGAGACAGTAGTAATAAAATTTTAGACTGTTGTACAAATAAAATAGGTATTCATTACATT
TCATATAATAATCGAGATCTGTCACAAAAATCACGTTAATTGTTCGACTCTTGATGAGGG
GACTCAACTTGATCAAATACTGCATAGAATTCTTGTCGTCGTCGACGATCAAGGCGCAAA
CGTTTTCCATTGACGTGTTCATAATTACCGTAAACTCTTTGAACATGCACGCTTTCAGCT
CATCGGCACAATTCGGCAACAGTTCGAGTACAATGTACTTGTTCGATCCACGATGCCGTT
TTATAATGTCCGATATCGACGAAAAGGACGATACAAACTTTTCAAAATTTCGATCCTGCC
ATCCTCGACCACTTTGAATTGCGGTCGCAACAGTAGCCAAAGTCGATGAAGGGGTGGTCT
CATCGTCGACGGCGACATTGTCGCTGTGATGTTTAAAATCTAAACCGCTCTGTATCAGTT
TAGTCGTGATCCGTATGCTCAATTGTTGTCCGAGAGTGTAATGATCCTCGTAGCCGCGTT
CCCAGATCGCGTTGCATGCGAACGCCACCAGCGCTTTAGGATTTTCCATATGCATGATTT
TTTTCAGTCGCGACCGATCGCCCTTGTACCATCGGTCGCGCATCAACAGTTTTAGCATGT
ACAGTTCGTGTAAAGTGTCCAATCGTCGACCGAAACGCACGTCAGCATAGACGTTCAGAT
CCTCGGGTGTGCAAGCCAACACGTCGCCGTTTTTTTCGTCAAATGTCACGAACCGGCTCC
ATATGCGCACGAATCCTTCGTGATCGACGAGAATTTTCTTTTCGATACGGTACACTTCGC
ACGGATCGACGCGGCCGTCTTCGGATTCGGCTACCAGGTCGCGATACAGCAGATAAATCG
AAATCGTTTTGGACAAGTGTTTGCAGCATTGCGGCAATCGCTGGCTAGTCACTTCACGAT
ACCGCACAAACATAGTCGTCGTCCGAGCTCGTTGATATCATGAAAATGAATGTCGTAAAA
GTTTTAAACGTCGACAAGTTCAACGAGCGCCTAGCTCGGATACAAATCCTATTGGATATA
GCCAAGTCTGCGCTGCGAGACATGATCGAAGCCGACGAGATATCGCCGCGAGAACTGTCA
TCGGTCCGGGTGTCGGACGATACGGCAGCATGGGTGTGCGGACGGATCGAAACGAGCAAT
TGTGTCACTCTGAGAATAAAATGTTCAGAGTCGTTTCGCGGCAGCCGAGTTTTGATCGAA
CGACATTTTTACGACGAACATTTTCATCAGGCTCTGGTCAAAAATTTGGATCCGGATCGC
CAACATTACATGTATTGGAAGTACACGATACCAATGATCAAGTTGATATTTTGTCGAAAC
GAATCAGCCTACCACAATCCCATACAAAGACTCGACTACTTTATTAACATACAAGATTTG
ACCGTCGAGACGACAGATTGTGATCATCATCATGAACCACTCGATCCCGCCGCAGCCGCT
TTGGATCCGATGAACGACTACGATCGCACCATCAATTCTATGCAGGATCTCGTCGAGGAA
CGTTACGATGACAAAACTGTTCAAATTCTATGTAAATGTACATGAAAAGTCGGCCACGTT
CAATTCGAACCTGTCTGACTTTTTATAAACTTTAATACTATACTTTTAAAATAATCTTGT
AAAAATTTCAAGTATTAGTAGATCTAAACATGTTTGCTAAAAGTCGGACACGTTCAAATC
GAACCTGGCCGACTTTTTGTAATTTTTAATAAAAGTCAGTTTTGAATGTATTTTATAATG
TTTTATTTATCAATTTACAATGACATTGTTACAATGCAGAAGACTGGTGAGCACTTTGTA
TTCGCCAGATGGATCGGGCAAATTGGTACCGCCGCGAACGCACTGCAGACTCTCGGCCCA
TCTGTTGCCGGCGAAAGATTGATTGATCGACCATTGATCGAGTCGGGTTCCTTCGATCTT
TTCGTGTCCCGTGTAATTGTGTCTGTTGAACTCTTTGTAAATGTTGTCGGGCGTATTGTT
AAACAGCATGTACGGTATGTTGAACATTGGATACCGGACGGCCGACGGATCGGTGTGATC
GCCGCCGCGCACCACGTACTTTCGTTCGATATAATCAAAGTTTGACTGCCTCGAGAGAAA
CGAAACGGGCGACAGGCAGATTTGGGCGTGTGTGCCGTCCTCGGCCATCCATTCGGTCAG
ATCCTCCGAACTGTTCATAACTCCCTTCTGGCCGTGTATGCCGCAAATCTTTATGCCGTC
CAGATTGTTGGTCGATGTGACGATCGAAAACTTTACGTACACGAAATCGTTGAGCGTGCT
CAGTTTTGCGTCTATAAATTCTATTCGCTGCGATTTGATTCTTCTGAGAAACGTGTAAAT
TTTAAAAATGTAAAACGACTTGTTCTTGCACTGTTCGATCTTGTATCGCTTTCCGTCGTG
CGTCCAATTTATTTTCACGTTCGACACGAGCACTCCCGCCATGGCTAGGACGTGGCCCTC
GTTCGTGTCGACAAAATTGTTGCTTTCGCTCTTGAAAAATTTTACAATGGGCGTTTTAGA
TTTTGACGCGTACACCATCTTTCCTTTGAGACGGTTCACCTTGTTATTGAACAGTTTCAC
GGGCAGAGTTACGTTCGGTATGTACGGATCTTCGGCGGTCATGAGTCGGCTGTCTCGCAC
CAGAGTCCACAAATTTATCATTTTATTGTTGTGAACCGAGCTACGGCTCGCCACCACGGA
ATTGCCGACAGGCAGGTTTCTAATGAACCTCTCGCGGTTCTCGTTCCATTCGACGTCGTC
GTACTCGATTACGGGCATTGCGTTTTTCAAATTTGTCACGGACACGATCAATTTTGGCAC
GGGTATCGTAGCGAAAATGTGCAGATGCGATCGGTAATAGTATTGAAGCGTCTTGGACAT
TAGCGCAGAAACATGATCAGCGTCGACGATCCGAGCTTTGATTTGAGCAACAATAGATTC
GCCGTTGTGGTACTCGTACGGAGTGAGCAGAGCCGAAATGTTAACTTTGTCGTTTATTAG
AATATGTTTGCGTATACATATCATGCCTTCGTGATGATTGACAAATAGAATATTTTTAAA
CAGTTTGATCTCGACGGGAAACCGTTTGCGTTTAAACTCGTACACGATGCGCACTAGATG
CTTTCGTTTGCACGAAAACGTCGTAGGTCTATTATTGAAAGCGATCATCAACCATTCGTC
ATCATCACCGCCGCCGCCGCCGCCGCCCGAAGACTTGGTCTCGTTGCCGCTTTCGTCGTC
CTCGTCGCGCCGCACAATCAGATTTGATTCGATTAAATCTTTAAATTTTTTCGCTATAGA
TTCGTAATCGACGTTTGGAAGCCGCACGTCTCGACACAAGAAAAACTTTTTGCCCGCCAC
CGTCATCTCGCCGTGAAAGAAACTGTCTACAAATTTTACAAAGTCGCGTTCCTGCTTCAA
CATGTCCTGTCTCATGTTGTCGTTTATGATGCGCACCACTTCGTTGCCTACGCGATACTT
TATCATCGGCGGACACATTTCAATGTTGTTATTACTCGAATTGTCCTGATGATTTAAAAA
GTTTTTCTTTTGCTTGCTAAACGTTTTCGATATAACGTGTATCAACTTTCCGTTGACTAT
TGTGTCGACAATCTTTTTACAATCCTTGGGATACATCACGCCTCCGCTTTGGTTTCCTCC
AAACTTTTTAAGAGTCACGGAACCGTTCGTCGCGGAACCGTTTGAATCGAACTTGCTAGT
CTGATACATTTTTAAAATCGGCTTGTACAGCAGATACGCCAAATAGGCGTGTTTGTATAT
GATTTTGTTTGACAGACTATCGATGGAATAGTTGATTTCGGCGCGCATGATCATTTTGAT
CCGGTCGAACATTTTGTCCGTTTGATTTTTACCAAAGTCAAACAAAAAGTTGAGCGGTTC
CCATTTTCCGCTGCTTCTCAAATACGTTTCCAACGTTTCGTTGAGATTGTCGTTGACCAC
ATAATCTTTTGCGTACACGTCTCGAGCAAACAGCACGTCTTCGTGATCATCGTAGACAAG
TTGGATGGCTCGATTTATGCGTTTCTCCTCGTCCATGTTGCCGTACAGGAACATTCTTTT
GCAATTTTTCGAATAGAGCTTGTCGTAAAAATTATGCATCAATATATTGTTGTTCATCAT
CACGTTGGGAAAACTTAAAAATCTACCGTCTATCATAAACGTTCCTCTGATGTTGGATCT
TTCCTCGATCGCGTCACCGTCATCGTCGTCGTCGTCGCCGCCGCTTTTGACCACATCACA
GCCCGATTGTCTCTTTCTAAATTTTTTGTCCAACCAAGTGCCAAAGACTATAAGCACGCA
TCTATGTAGCACGCATCGCCCCGTAGAATCGTCGACAGCGCAGCAAAAATAGGATTTTCT
CTCTTGCAAATATTTGATGGTGCAAGTATTGTTCGATTTGTCTACGCAGTTTAAATAAAA
ATTTAAATTGTAATTATTACATATAATATTATAGACGTGATCGAAATCAGACACAACGTC
CGTCATGATCGACGATTCGGTGAACACAGACGACGCAAACGTCGATTATTACACGGTCCT
CGGTCTCAAACCGACGGCGACTCGTGAACAAATACGAAAAAAATTTCTTAGACTCACTCG
AATCTCGCATCCCGACAAGGCGCCGTTGACGTCCGAGGCGTTTGTGTTTTTGAGACAGGC
GTATTCGGTGATCGGTCTAGAAGAATCAGTGAGAGCTGCATACGATCAATTCAACGTGGA
AAAATTAGAAGCTGCACGAAAACGACGACAGATCGAAGCCGAAATGTCCAACGGTGCGCG
CCGTCTCGCGCAAACCGAATCGGCCATCGCAGAGTTTATAGGCGCGGACGCCACAAGTTT
GATCGAGACGGAACGCAAAAGATTGTACGAAACGGGACGGCGTTTGCTCGACATTGAACT
ACAAAACGTCGAAAGACAAATTGCGATAGCGAAACAAGAAAGAAGAATAATGTACAGAAA
CACGACGCTAAATCGAGTTTTGGTTAGATGGGAAACGGTCTCTCCGACTGCGACGTCTCG
TATGGAACAATTTAATGAATCCCACGATTTGAAAACATTACCGAACGGCGGCTACACCGA
ATCGATCCTGAGACGATGTCTCGAAAAATATGGTAAAATTATCGCGATGGTCATGTGTTC
GAACAGGCCGGGATGTGCCATCGTCGAATTTGCGACCAGAAAGAGCGCCGAAGACGCGAT
AAAAAACGAAGTCTGCCAGCCGGACAATCCGATCGTGACAGATTGGTATCGAGACGTGAA
ACAGATGCGGCGACCGCTGGGCTCGGCTGCGATGATCGCGGCGCCTATCAGAAACGTTGT
CGCCACGAGAAACGAGCAAATACGGCAGAGACAGAGAGTCGCAGAACAGTTTGCGTTATC
TATGCGCGCGTAGCGGTCATACGGAAAAAAAAATGTTTAGATTTGTAGATAACGACACAA
ACGCGCTCCGAGAACACGCCATCGTGCTCGAAACGATCATGCAAAAATTGTACGTGCGCG
ATTACGATCCGGTCGTCGTTTACGGCGATGCGCTCTGCGAAAGGAGACAGCTGCTGGTGC
ACATCGAGAACCTTCTCGCCGACAACGTCATGATCGTGCACAAGATCGCCTCGTCGCCCC
ATCTCGCCGAAGCGATCGGTGGATTTTGTGTAAACGATGAAAATTTACAAAGATGCTCGG
CCGGCGGCAGCATAGTGGTATTGGTCATGTACGATGTGTCTAACGTGGACGCGCATCGCA
TAGCGTACGTCGACAGGGAGCTTCGCCGGATCACTCGCAAGTCGAACGCGCCGTTCGGCG
GCATCATGGTGATCGCGTTTGGAGAGCGACACATTCATCCCAGAGACTTGAAGTGTTTCA
ACGGAACGATCATGTTCAGGCCAATGATCGCGTCTCCGTCGACCATGTACAAGAGGAAGA
TTATTGAAAAAAATGATGATAGTCATAGTAAAAGGCAAAAGATTATGATTGCTATGTATT
AAAATTATAAAAAGTTATATTTCAAAATATACGTTTTTTATTTTTATATTTTAATTTAAC
ACCTTTGCATCGTCTAATTGTCATACATCTGATTTTGTGAGAAATTTTTGAAAATTTCGA
TTTAGATATAGACGTTACCGCCGCCGCGTCAGAGGTAGGTTGTATCAATAAAAATAACAA
TGGCATATTTGTAATTTCTTATAATTCCGAATGATGCGGAAACAGTTTCTCGTGACCGAG
ACCGTCGTGCATCGCGTTGAGTATGTCTCCATTGTCGGCGTCAATTTCCCAAGCAAAGAG
TCCGCCTAAATTTTCGTCGACGACATACTTTCCCTTGGCGCGCACCGATCTCGCGTCGTC
GAACGTGACCAGGGCGCCGTCTTTGCGTCTGAAAGCGTACGCCGCCTCGGCATTTGTGTC
GTACAAAAAGTCAAACGTTTTCACAATCGATCTGTAATCCAAAACTCCTCTTTCCCACGT
GCCTTCTATCGGTCCGACGGCTCGACCGGTGAACGGGTTGTCGTCTCTATACCCGCTGAC
GCCGGTCCAACCTCGACCGTACATGGCAACGCCAACAACTATCTTGTCAGAACGAACCTT
TTGCACGTTTACTAAATGACGGATGGCGCGATCGGTGGTGTACGGTTCGAGGTGGTTCCA
AGACGGCGCGTACAGCGTCGTATGATAGCCCAGATCCGTGTCGCTCCAAGCCCCTTTGAA
ATCGTATGTCATTACAAAAATTCTATCTAGATGATGCTGCGTCTCGGAACCGTAGTCGAC
GACGCGAATCTTGTCCTCGCCGCCGCTAATGGCCGTCGTCAATAGGTACGTGCGATTTGA
CACCGAGGACAGTTCGTCGAGCATGATTCTCAAATCGCGCATCAGCGCCGAATACGTTTC
GCCGTCAACGTTTTCGTCGCCGAGCGAAGGATTAGCGCCCTTGCCTCCGGGAAACTCCCA
GTCTATGTCGACTCCGTCGAAAAATTTCCAAGTGTTTAAAAATTCTCGGACCGAATCGAC
AAACGTCGCCCGGTTGGACGGATCATTCATATAATAGAACGGATCCGACAGAGTCCAACC
GCCTATAGACGGTAAAATTTTCAATGATTTCAACGATCGCTTCGCGGCCATCATCTGGCC
AAAATTACCTTTGATAGGTTCGTTCCAATCGCTAACGCCTTTGAGAGGTTTCTGTACTGC
GGCCCAGGGATCGTGTATGGCCACTTGGAAATCTTTTCGGCCCGCGCAAGATTTTTGCAG
AGCAACATGACTGCTGGGTATTTGATTCTTTAAACTTTCATTGGGACCGCATATGGGTAC
GAAACCGTACAATAAATGCGAAAGATTGGGAAGCGGCGCCGCGTCCAATGGATAGTCTCG
GCCGTACACGCTCCATTCTACAAAATATGCGGCGACCACGCGATCCGTGGTCGATGCGTA
CGGAACGTTGTTCTCGTTCCAAACGGGGACAAATTTAAATGGAGTCATATGACTACCGTC
CGTGTCGGCGACCAAAATCTGCACGCTCTCCGCGCTCACCGAACAGCCGTCGGCGTCGCA
CAATCTGACGCGCGCACTAAACGATCCGCCTCTATCGATCCTGATCGTGGCGCGCTTTGG
CTTCGCGTCGCCCGACCACACAATGTTCTGATCGAAATAAACGTACGCTTCATCGCCTCC
GCCGCCGTTCCACACGTTCCAGCTGATCTCGACATTGACGCTCTCGCTTCTAGTCACCAA
CTTTTCGTACGCTACCGCAGTCTGGCTGACTTGTACCAATGCGTAATTTCTATCGGCCCA
CTCGATCACGGGCACACCCGGCGTACAATCGCTAGATATAAACAGTTTACAAATTACCAA
AACACACAACACTAACCCGTCAATAGTCATCATATTACACTTATAAAAAGTCGGACAAGT
TGAATTGAACTTGTCCAACTTTTCATGAACATGTTCAAAATATACATATTTTAAAATCAA
TTACATGTTCAATGAAAAGTCAGCAAGTTACAATCCATCAAAATTAAATTTTTAGCCAAT
GTTCACGAAAAGTCAGACAAGTTGTAATCGAACCTGGCCGACCGCAAACTTGTGATATTT
TCAAACATGTTCATAAAAAGTCAGGCAAGTTGTAATGAACCCGGCTGACTTTTCATTAAC
ATGTTTGAAAATATCACAAGTTTAACCAAGTTTGGTTGACCAAACATATTCACAAAAAGT
CAGCCAGGTTCGATTTGAACGCGTCTGACTTTTCGATGTTATTGCGCCATAATTTTAATT
ATTTCATCAGTATTGCATCATAATTTTCGATTATTTCATCATCTATTCAATCAGTATTGC
ATCATCATAATTTTGAACTTGGATGAACTTATTGAACGTGCGACTCGGTAAATAATAATA
CAAAAGAAATACATTTTTACATTATTTATTGAAAATAAAAAAATAACAAATTTAAATTTT
CATTTTTGACATGAAAAAATTCAGATTGTCAAATTTTGCCTTGTAATTTATACATTTCGT
CATCAACAGTTGAAAATTATCGCCATTTTCTTCGTTGTGCTCGTCGTCCTTCACAATTTC
CTTTATGACTTGTATATGTTTGAGCATATTATCACACTTGTCGGCAATAAAATATTTAAC
ATAGTGCCAATCGACGTTGCACAATGCCAGTTTTGAATTGAGATATTCAATCTCGATAAA
ATTCAAAGTTTTGTAACGAATCTGATTGTTTTCATCGATGAAAATGTAGTACAGCTCGTT
GTTGTATTTCACAAAGTATCTCGTGCCGAGGTGTACGTCCAGAACGTTTCTCATCAAATA
CTGGAACGCCGGCATGTTCAGATTGTGAGAGTTATCAATGTCGAATCCCGTAGTTTCCGC
ACTATAATCGATATAATTGCCGTCAAAAGTCACATCTTCGAAAAAGTACAAGTCTTTTGG
ACGGAAGATTACATCAGATTTAAATTGCTCGTTCGCATCGAACGGATATTTTTCTTCGAT
GCCCAGCATTTTAAACTCCTTGTTGACAACAGCAACAAATTCTTGAGTAACGTTGTTGGT
CATCATCTTGATTGGTCGACTGGTTGGTTGACTGGTTGTTGTTCGCAAAAACAATTGATA
ATTTTTCTATACAATCGAATCTTTTTATATCATTATTATAGGAGGATTTATCAGGCGGAT
GTATATAATTATCTATCGATAAAAATTAATCACACGTTTAATCTGATTAGATTATTACTT
TGACACAGATCACACTCGAACCTGGGAAATAGACATTTTTCACAAAACATTGTGTAATCA
AAATCGAAAAACACCATTTCTTCAGTATGGTCGCGGTCGTCGACGTGTTTACATTGTACG
CAAGCTTTATACTTTTTGACAATGTAATTTCCGCAGCACATGTTTTCTTTACGGCTCTGT
AGGCGTTCGCACATCCAAGCGATTTTGATTCTCTCTTTCCATACGACGTGCAAATTGTAA
TCGGTTTCGCCATCGTCTAGCCTCTCCGATGATTCCCAATAGTAGACGCTGAGCAAAGCG
AACACCGTCCATTCCGTCGCGCATCGTGTTTCGCAATAGAACAATGGAAAAAAACATTTT
GAACAAAAGTATTTGTCCCGTTCGTGGCCGTCGCTCTCCGAACATTTGTTACCGCAAAAC
TCGCAACGTTCCACTCGTTTATATACTTCGACACGATCATCTTGCAACTCGGACGCTATT
GTGATGACATCATCGATCCATCGGTCGCGTACCATAATTTTGTCTCGACATGAAACCGAA
TCTCGAAAACTTTTCGAGTAACGCACAAACGGTTTGATGTATAGAATAGGATTCATTGTA
ATTAACTGATCCTCGACCGGACATTGTTCGAGTTTTGTATTCTGTCTGATAAGAATAATA
AAAGGATGTTGATCACGTTGGAGATTGACGACCGCGACGCCTACATGTTTAAATTATTCA
AATCGACGTGGAATCGGTTTCTGGTCGAATGTCAGATATGTTTCGATCGTATACAGGAAG
GCGAGGGCGTGATAGCCGTCACCGACTATGCCACTCTGAACGTTGAAAAAATGTTTCACG
ATAAATGTCTGACCAGATGGCGATCTGAGAACAGACGCGATCCTTTCAATCGAAATGTTC
GTATGTGGTTTAATTTTCCTCCGCACGACATCGCCGAAACTAAAGCGCTGCTTCAAAACA
TTAAAGGATTCATAGGAGACGAACAGGTCGACAGATCGTTTGCCGACGAATACGAGCGTG
TAATCGGTGACGGCGGAAAGATTGATTTCGATATTGACTTTGAATCTTTACTTCAATAAA
TTTTGTTTCACAATGTGTTTGTATTTTTTTTTATTCATCATACGTACAAATCCGTATTGA
TCATTTCGACATTGTATTCGAGCTCTAAAATCTGTTCAGTGAAATTTTTCGCCGGCATCG
GATGATCAAAAGTATCGTCCGCATTGTCCGCCGTGTATTTGTACAGCCGCTTGCCTTGCA
GCTGTATCAGTTTACTGTTATATGAACCGGTCAGCTGAATCTGTATGCTGTGCACGCGAC
TCATAACATCCTCGTCAAACAGAATTCGACTTGACGCGTTTTTGGACACGTTCGATGTCA
CCAGTCGCTGTTCAATTTTGTTCTCAATGTGCTGGGCGCATGCATTTATGAAATTGATCA
GACTGTACGTGATTTCTCGCGGCCTATTTGTCGAATAGTTCACGTTCACGACCACGTTTA
AAAGGACATCGAGAATGTTAGTGAATCCCATGTAGTAGTTTTCGAACAAGTCTATTATGC
GATTCGCATTGTTTCTGTTCGCGCCGTAAGCCAGCAGGTTCGTTACGATCGTCTCGAAGT
AAATCTTGTGCTCTTGATCGACGTCGTATGAAATAAAAAATGTCATCATGTCAACGTTTC
TATAGTCTATAATGTTTTGTAGGTAATACTTTAAATTGTCTATCGCTTTTTGTACGTAAT
GAACGTTATTAGGATTAGAGGGAATATATTGTAACATAGGAGGCACAATTCTGATGGTCA
TTGGATCGCTGTTAAAATAAATCTCGCTCGGTGTTCTCGTGTCAAAACTGAACGATGAAA
CAGTTCGACGATGCGTTTTAGGCAAAAGTTTAGTATTAATGTTAGCATTAGTATTAATAG
TAGTACTAATGCTATTAATATTTCCAGTACTAATACCATTACTAATAGTATTAGTAGTAG
TAGTAGTAGTAGTAGTAGTAGTAGTAGTAGTAACAGAATTGTTGATCATCGCTTCATGTT
TTGTAACGGTAGAGGCTGTGGTCGGCGTGTTAGAAACGACGGAAGCGGCGATAGAAGAGG
CAGCGGCGGCGGCGGCTACGGTCGATGATTCTTCACCGAAATCTTCTCTCATGTTAACGT
CAGCGTATTCGCTCGCGATCGGAGGTACGGTTTCATAGTTTGGTAAAATAAACTCATCTT
CCACGATACCACCGCCGCCGCCATCAACGACATTGCCGTTAGTTTCCTTGCCGCTTAAAC
GGCGTCGGCTTACCGACGGAGCCGCTTCGTTCTCGCGGTGCAGCTGGCGTTTTTTGTCTT
TCCTACCGATTCGACCGAATAGATTGCTGCCACCGCTTGTACTCATGTTTTCAATAAACG
ATTTTTAAATAATCCTTTAGGTTTTCCTTAACCAATATTTGTCTGTCGAATGTTTCGACC
TTATTTGTAAATTGATTCGTATAATAGTAAACGCCGTTTTTATCGTATAGAAACTTGTAT
CTGTTCAAGCGTTCGTGTTGATCGTAAGTCATCAGTTTTATTTTGGCCTTTTCAAATATG
TCCACGCCGTCGACTTCGGAGGACGTGCTGTCTGCCATTCTAGAGAACAATTTAGAATTG
GTCAACAACACTTATATCATATTACATGTCTTCGACGAGGAGCCCGGGAACGTCGGCGGC
GACGACGACCACAACAAAATACAACCAATGTGTATCGGAGAAATCGGTTTCGTTCAAACC
GATCACATTCAGGAAGAGTCAGTGTCCTATTCATCCGCTTCGAGCGAACTGTCGAGTGAT
CAAAACATTTGACGAAGACGACGGCAAAGAGATCGTGTATCATTTCACGTTCATCGAAGG
CTATTTCAAACAGTACGACGGAACTCCGTACTATATGCGTCTTTTGCCTTCCGGACGCGA
CGTGTCCGATTATGGAAAACTCGACATGGCCGAACTGATGGCGTGTTACGTGCGTCTGGA
CCGACAACGAGACGGTGGTGGTGGTAATGACGAAAAGTTTTTCACGATAGACGAGGCTGG
CGAAAGAGACATGGTCGCACTGAGACGAACGGTCAAGTCTCTCATAGAGTACATGCACTC
TTCGATACGGGGCTATGTGCTGATGTTCGACGAGCCACAAATCGACGTGATATATTCTCA
GCTTAGAACCGTGCTATTGCCGCAGAGAATGTACATGTTGAGCGGCAGCGAAGACCCAAC
CGTTCCGGCGCCGTCCGAGTTCGATATATTCACCGTGCCCGATACAGACGCGTCCGTCGA
GTCTCAAAACATTTACAAGACATTTCTCGTTTACAACACAACGCTCACCATGATGCTGAA
TCAGCGTAACCCTTTCAACGCCCACGACAAGAATATATCGATCGTGTTCAGAAACTTGGG
CGTGTGTCCAAACAATAGCATGCGCGTGAAATGTTGCGATCTAAAGTATGGAGGTAACGC
GTCGCCGGGTCACTTTATGTGTCCCACACGCGAAATAGTCAGGCGCGTTTTTAAATATAA
CAAATGGGTGAAAAATCCCAATAATTACAAGCGTTACTTTGAATTAATATTAAAACCGGT
ACAACGGGAACGCCGATTCGATGACGGTCCAACTAGACGCACTTTTGCCAATCTGGACGC
GATCATTCTAGATTGGTATAATTTTATGGAAGATTTTAAAACTTATCACGTCGGACAACA
ATAGTGTATATGTGTGCGCAAATTGTTTACATATTCATGACAAATCTTGGAATCGAGCCC
GTTTTTGACCTATTTAAACACATAATGTTCATTGGAGCGACACATTTAATCAAGATTTAA
CAAGATGGACGTAAATTTTAAATTGGAAAAAGTTATTTCAAACACTGTAATCAAACGGTG
CGCCGAATCGAATAGCAAAGATAAAGGTGATTTGACACGCAAATGTTCAGGATCCGTGAA
ATTAATCAGAGCAGAGGAAATTGGACGTTTCACGACTTACGACATAGTAGGAGAGAGAAA
TTATCAAAATATTTACGATACCAAGAAAATAAAGTTTTAATGAATTTGATGTGGACCAAA
TTTTAAGCGACAGAAGAAATCGGACCAAATTTTAAGCGACCAAAGAAAACTGTCTGTCTC
AGGTGTCGCATGTTGTCGTTCACATAACGACATGTACATTAATTTGTGTCCAATTTGTCG
GTTTGCGAAGCCTTAACAACGCCAGTGAACGACAAATAAACTGTTATTGTCATCGTTATG
ACATGTAAATAACTCTACGCAGTTTTCTTTACCTCACACCACACAATATCGTTAAGATAT
AAAACGCCATGTTTCGTAAACGTTTTGGTCAGTCGTCAACAAAATGTTTGCATCTTCGAT
AGGAGCGCGATATCTCGAAAGAGACGGATACGCTATAGATCTACGACAAGTACCTTATGA
GCAAGTTGAAAATTGTACAAATTGCGAAGAATATATAATATTTTTAAACGTCAAACTCGC
TTTCTTTTGCAATTTTCATATAAAATCGTCAATGTCGCTCGAGTCCATCTCTCTGTACAC
ATTCATGCACGCCAGACACTGCGCCGGCAATGATGACTACGTGAGAACCGATGACGTGCT
TGATTTTGTTGAACGCATGCATCGTGACGGCGACGTCGTACATATAAACATACATCCATG
GTTGCGAATAGTGATTGCAAAGAAAATTCGAGCAGACGAACGGTACCATCAACGCATCAC
CGGCTATATGGACTTTGAAAAACGACTCGATTATCCAGATACGTTGTCCGCCATCACCGA
CTATAACGGTACCCGAGACATTTTGGACAGTTATTACGAAAAGGCAATTTATGACAATTT
GTGTGCTACCAATACTAATGAATGAATACTAATTAATAAAAAACTTTATAAAATTAATGT
CTTTTATTTGGTGTTTTGAAAAAATTTCGTCCGTTGAATCTGTTATATGAGTATTTGCGA
TTCAAAGATGTAAATTTTGAATTTTGATCATCGGAATCTTCATCGGAATAGCCGTCGCTA
CTGCTCTCGTCGCTGGTCATGACGGATCGATGGTGAACGGGCGTTTCGCCGCCGTCGCCG
CCGCCGCGTCGCTTGAATGCGACCTTTGCGCGACCCGATGCAAGAGAGTGCGTCTTCGAT
TGGTTCAATGATGATTCGTCTTCGGACGAATCGTCAATGTCGTGTTGTACGATCACTTTG
GCCGCCACTTTGGGTATCCATCGATTGTTCAATTTCACGTACTCTCTGTTGACGGCCTCC
CATGCGGCGCGTATGGCTATCTCTTCGCCTCCGCCACTGTCTTGGTATCGTCGAAACGTG
TTCCTGAACAGTCTCTTCGCCCTCGCGGGCATGTCTTGATCGAAATACGGCAGACTGATT
CCATTACCGATGCCGCCGCCGCTGCTCAAACCGTTCATCGTGACACTTAATATTTACTTA
ATTTAATCGTAATCAGTGTCGGTCGTGGTGTCCGTGTCTGTTGTATCGTAATCGTTCGCG
TCGCGTCTGGCCACCCATCTACCGTTTCTTTTTATATATTTACGTTTGACCGCCGACCAT
GCAGCTCTAAACGCGGACTGTTCGTTGCCGTACTGTTCGTGCGCCGAATTAAATACTTTC
ATAAAGATACGCTTGCCATGATACGGCAATTTATCTACACTTTTGGGCAATTCGGATATA
GACGCGTACATGTTCGTCTCTTATTAAGTTTCATACTTTTTGTGTAGACAACACATCATG
TATCTCATATACTATTATACTATAATCGCCGTCGCGACGGCTTCGATCGCGAACGAGAAA
ATATTCTACGACATTGATTCGGCATCGGTGTACTTTGAAAATTTCATCAAACAACATAAC
AAAGAATACACGACGCCCGATCAACGCGACGCGGCGTTTGTAAATTTTAAACGCAATCTC
GCCGACATGAACGCGATGAATAATGTTTCTAATCAAGCCGTGTACGGTATCAATAAATTT
TCAGACATTGACAAGATTACTTTTGTTAACGAACACGCCGGCCTAGTGTCGAATCTAATA
AACTCGACCGATTCAAACTTTGATCCGTACAGGCTGTGCGAATACGTGACAGTGGCCGGT
CCGTCGGCGAGGACGCCCGAATCGTTCGACTGGCGTAAGCTAAACAAAGTTACAAAAGTC
AAAGAGCAAGGAGTTTGCGGATCGTGCTGGGCGTTCGCGGCGATTGGAAACATTGAAAGT
CAATACGCAATCATGCACGATTCTCTCATTGATCTTTCAGAACAGCAACTGTTGGATTGT
GACCGTGTCGATCAGGGTTGCGACGGAGGTCTTATGCATTTAGCATTCCAAGAGATTATA
CGAATCGGTGGCGTAGAACACGAAATCGATTATCCGTACCAGGGCATCGAGTACGCTTGC
CGGTTGGCGCCCAGCAAATTAGCCGTGAGACTGTCGCACTGTTACCAGTACGATTTGCGC
GACGAGAGGAAACTTCTCGAGCTGCTGTACAAGAACGGTCCCATCGCCGTGGCCATTGAT
TGCGTCGACATTATAGACTATCGCAGCGGTATAGCGACCGTTTGCAACGACAACGGTCTA
AATCACGCCGTTTTACTCGTAGGCTACGGAATCGAAAACGACACACCGTATTGGATATTT
AAAAACAGTTGGGGATCGAATTGGGGCGAAAACGGATACTTTAGAGCGCGCCGTAACATA
AACGCTTGCGGCATGCTAAACGAGTTTGCCGCGTCAGCGGTGTTATTATAAAACGACACA
TTATACGTTATCTAATACAGACGACACACGAACGGCAAAATGTGCGTACTGATACCCACT
TTCGACGCCTCGGCGACTACGATCGTAGATTGTGCCAATTTGAGCGATAGCTCGTTGCGC
GATCTGATTTACGTAAATAACGTTGCCGTGTCGAAAACCGGCAACTACATCAATCGATCA
GTGATCATGGCGTTGAACATTAGCGGACCCGTCGTGTCTGTGAATCGAGTGTCCATGCAC
ATTGTGCACATGTACAGATCGCACATTGACAGGATCTTTGATAGATTCAACAGATTGACG
TATTCGGCGACCGTGACCGATGGTGGCGATATTGATCGAGTTTTAAAGTCTGACGATTAC
ACCGTCGTGTGTATGTCGCGCAGCGAACTTTTGGACAATTACAAAAAATGTTTGATCAAC
GAAATGGGAGCGACTCAGGACGACGTCGAAAAGTTTAGAAAATACTGTCTCAAACCTTTA
GTCGAGACCGAAAATGATGGTGGCGTTGAAGATCGAAAAAAACCGTACGTGGTGATATGT
TCCTTGAAACCGAAACTATTGAACAAAAACAAGACATTGTGCTTTACATACAAACCACAG
ACCGGTCAAGTGATCGTGCCGCTTATGCACGAGATCAACGAAAATGGAAGCGACGTCTAT
TCATATGAAGTGATGGCGATGATCAAGGACGTGAGGCTGTCGAACAAACCGCTGAGTATG
CTGGAACGATTGAAGCGTTCGATGGACCAGATTGTGTTAAATCACAACGAGAACAAATAC
ATGATGACTAATCAGCTTGAATCTTTAAAATATTATTTAAAGTCTATAAACTCGAACGAA
GACGATGATTTAAACAAATTGATGAATGTATTAAATAATTTGATTGATCAACTCGAAAAA
GTTTTGCATAAAAAATCCATTTGTGACTTTTCCGACGACGACGAAGACGACGACGGTTTG
ATTGATATGAAGTATTACAATTCGATAATCGAAGACAATATGCGTATACTGTTGATGAAG
ATACAACAGTACATTGATGACCGTCACATGTTTTTGTCGCCGCCGTTGTCGGTCGAAAAG
AGTACAAAGATTCGTCTGTTTGAAAACGTGATGTCGTTCATGAAACGCTTCAATCTCGGA
GAATTGTATTCGTATTTAAAAAAAATTATCGATTGGAAAACGCACGAAAACAATCAGAAA
CTTGCGTGGCCCGAAATCGTCGACGACAAGTACGCTTTTTTAAAATACGACTATTTTGGT
ACTCCACACGGATTCGTGTACGATCAGAAAGATCGAACTATGTACGTAAAGTTGCATTGC
GGTATAGCCGCGAATCGTAACATTTACATCGATATATGATAATTGTATTGTTATGAAAAT
AAAAATACTTGTATAAACTTAAATGGTTTTTATTATTTAAAATGAGATTCATTACATCAC
AACCTTTTTTTTTAATCACAACCATATAGAAACTTTGAATTTAAATTTAAATTAATTTTA
TCACATCGTCTTTGGAATCGTAAATATTGTCGATGAGATCATTGATGTCCGATTCACAAG
TCACGATGTGGATTTTGCTCTTGTCCGTCTTTCGCACCATAACACCCTTTTTGCACAGCG
ATACGTACTTGTAATGAGGCAACAGGGCATCTCGGGTCTTTTTCAATAGCAGCTTGTGTT
CAGGCGAAGCGGCCACAAAGATTTTTACGGGACCATCGTAATCGATTTCGAGATCGACGT
TTTTCAATCTGACTTCACGAGACTTGTTCTGCCAATCTTTGGCGGTGGCCGCGTCCGATA
GGCGCACGATCATGTGATTACGCTCGTAATCCGTGTCTACGACGTGCCTATAATCTAAAT
TCAATAGTTGACAAATTTTCTTTACGTAAACGTTTCTAATCTTTTTATTGAACAGTTTCT
TGTCTCGCACTCCGTAAATTTCGACGCTGTCGTTGAGCTGCTCACTTTCCAATTTTTTCA
ATTTACATTTTAATATACTAATATTGTCGTTTACGTTCTTGTCAATTTCGTTTCTAATTA
GATTCTTTAAAATGGGCACGTTGATCAGATCGGTTTCCATGTTCAATGATTTGTGTAACA
AGGCTCAGAGTCGAAAATGTACGCGTACACACACGCGTACATGCACACGCACGCACACAC
ACACCTAATTTAAATTTCCTTCTTATCTCTATATTCAAATTAGATACACAAATGAAAAAC
AAAACTTTCTCTATCATTTTATTATTATTATTATTTTAAAAATAAATCCAACAAGTGTTC
GGGGAAAAGAAATTCGCTAGGCAGAGCGCAAATGCTCATCAGTCTACAGTCATCGCGCTT
GTAACATATCATGTCGTTTTTCATGTAAACGTTTTGCATGACCGTCGTGTTGTGGTATAT
ATCTCCTCCGCCCACCTTCACTCGATTGTGAGAGGTTATATGATTGTTGAGACCCTTGAT
GGCGCGGTCCGCGATAGTATCAATGTCCATCGCGTCCGTGGATTTGTAACGTTTTGTACT
TTCGACCAGATCGACGCTTCCTTTGGCGCCGCTCTCGATTATGTCTCTAAACTCGCCGCT
CAATTCGAATATCTCTTTGTCTCCGCACACCATTTCACATTTGTCTATTAGCTTGGTCAA
CGTTTCAAACAACAAATAGCTAGCGTTCGAACTGATCAACAAGGCGCAGTCTCGAAGCAA
CATGTCGAGTCTGGTGGCAAACGTTATCGATTTATTGTACGAGTCCCACACGCAAAGTAT
CAGCGGCATGTTTGCGGACAGGATGTCTCGTATACGATGCTCGTTTTTGTACAAGTAATA
AATCTGCTGCGACACAAACGATAGCCGATTCTTGTCGAAGCATATGAAATTGTATCTAGG
GTCGCCGTATAGCAAACATTCCAAGTCTATCAGGGAATTGGGTTTGGGCATGTACGTGAT
CACCTCTTTGTCACCGTCGCAGTCGCGATTAGGTCCGGTGAACGTGCCGAGACCGATCTT
GATGTTCCAGTCTTCGTAGTCGGCAGGCTCGCGGACGTTGAATACCTGAGTGCTCAACTG
AGATATGTTGGGATGACGGGTCGTCCAAGCGCGAACGTTGCTCACGTCTCGGCCGTAGTA
GCGGCGCACGCTCGCCTTTGGTGGAACAATCTCGTTGGTAGCGTTGATGCACTGAACGTT
TGCGTAGAACGAAGCCGTGTTTAAAAAGGTAGAGTACAAATACTGTCCCGCGTAACCGTT
TTTGCTCTGCAGCTGATCTTTGATCACGCCGTGCGTCAATTTGATCTTTTGAAGCGATCC
GTAAATGTCCACTAGGCCCAGATCGTGTTTGGCATTAAACGATTTGTTCAAGAATATGAT
AAAGTTATGATCCCATAGAATAAAGTTGGGCAGTATCAGATAGTCGATGTCATCGGTGAA
CTTGTTCGTTTTCAATTTTTTTAGGAACACGTTCGACGGCAAGTCCGTGATCACGATGCT
AGTGGCTTTCAGCATTTCGCTCAACGTTTCCGTGTGATTATTCCTGTTGGAACATTCCGA
ATAGACAGAGATCAGCTGCTCGACGAGACTGTTGAAAAAGTTTGTCTTGATTTTTTTCAA
ATCGGTTATAAGATCCTTCAGAAATACTCGAAACCGTTTCAATGTTATGAAATAGACGTT
TTCAATGTCGGACGGATCGACGAGTAAATTAAACTTGTTGGCTTCCTTGTCGACAAATTC
GACACGACCCTCCGTTGCGGAATACATGATTGAAATGCAAAAGTCGGACACGTTCAAATC
AACTTGGCCGACTTTTCAAAGTATAAACGTGTTAAAACACGTGCGACAGTATGACGCATA
AAAGATGATGCAATCACAAACGTGTCCGTGTAATAATCGAAAATTATGGTGCAATAACGT
CAAAAAAAAGTCGGCCAGGTTCGATTTGAACGTGTCCGACTTTTAGCAAACATGTTTGCT
AAAAAAGTTTACAAGGTTTTTTACTTTTCAAATTTGTCTGAATTGAAAAGTCCGACGTGT
TCAATTAAACTTGTATGACTTTTCATGAACATGATCTAACTTTTCTAAAATTTTCAAATT
TTGTTTAAAGTAAAAATCTAAAAAGTCAGCCAGGTTCGATTAAACTTGTCCAACTTTTAG
TGAACATGTTCATGAACTTGTTGTACTTTCGCGAACATGGTTATGAACATGTTAGACCGT
TAGACTTTTCGTGAACATGTTTATGAACATGTTAGACCGTTAGACTTTTCGTGAACATGT
TCATGAACCTGTTAGACTTTTTGTAAGCATGTTCATGAACATGTTAGACTTTTTGTGAAC
ATGTTCATGAACATGTTAGACTTTTTGTAAGCATGTTCATGAACATGTTAGACTTTTTGT
GAACATGTTCATAAATTGCTGGCTAAAAAATTTTTATCAGACGTGAACATGTTTATGAAC
ATGTTAGACTTTTAATGAACATGTTTATGAACATGTTAGACTTTTAGTGAACATGTTTGT
AAATCGGTAGCTAAAATTTTCAAATTTTGTCTCAAAGTTAAAAAAAATTTAAACATGTTC
ATGAACTTGTTAGACTTTTAATGAACATGTTCATGAACTTGTTAGACTTTTTGTGAACAT
GTTTGTAAATCGTTGGCCAAATTTTGGCCAAATTTTGTCTCAAAGTTGGAAAAGTTAAAA
CATGTTCATGAACTTGTTGGATTTTCATGAACATATTCATGAACTTGTTGGACTTTTTGT
GAACATGTTTATGAACATGTTATACTTTTTGTGAACATGTTTATAAACTTGTTGGACTTT
TCGTGAACATGTTTATAAATTGCTGGCTAAATTTTGTCTTAAAAATCTTAAAGTTAAAAA
GTTTGAACATGTTCATGAACTTGTTAGACTTTTTGTGAACATGTTTATAAATCTGTTAGA
CTTTTTGTGAACATGTTTATAAATCTGTTAGACTTTTTGTGAACATGTTCATAAATCGCT
GCTAAAAATTTTCAAATTTTGTCTCAAAAATCTAAAAGTTTAAACATGTTCATGAACTTG
TTGGACTTGAAGTTGGACTTTTCATAAACATGTTTATGAACTTGTTAAACTTTTTGTGAA
CATGTTCATGAACTTGTTAGACTTTTCATGAACATGTTTGTAAATTGCTGGCTAAAAAAA
AATTCAAATTTTGTCTTAAAAATCTAAAAGTTGGAAAATATTTGAACATGTTCATGAACT
TGTTAGACTTTTCACGAACATATTGTTTAATTGAACTTGTCTGACGTTTCGCTAACATGT
TCTGGTTGTAAAAAAAATTGTTATTAAACATATTCCGTGCGTCAAACATGTTGAGTGGAA
TATATTCAAATTGAACATGTTCAATGTGATTGGTGCTGCAGTTTGATATCAACATGTCTG
ACTGGAAACTTGTGCAAAAATTTTATATGTTACGAAAAGTCAGACACGTTCAAATCGAAC
CTGGCCGACTTTTCAAAATAAATCATGAACATGTAAATTTAAAATTTTTTCTCAAACATG
TTTACGAAAAGTCAGACACGTTCAGATCGAACCTGGCCGACTTTTTAGTCAAATCATACA
CATTTAATTTATATATATATATAATAAATTTATTGATAGTAAAGAAAATTAAATTTTAAC
AAACAAAATTTGAGCTCTTTTGCAGCAAAATATGAATATATCTTTTGACATTTTAATGAT
TCTAAGTCGCTGAAATATAACATTCTTCAATTGATCGCAATTATAGCAGTTTATTGTCTT
CACTTTTGACACGTTTATAAACGAATAGAAACGATACAACGTTAATTTGCTCCAAGTGGA
AAAATTAAAAATGTCCAACCATTGTTGAATATTATACTCGTCGGCGACATTACAAATCGA
CTTGATGTAATACATAAACTTTAATTCTTCTTTATGAAGATTAAAATTTTTCAACAAAAT
ATCATAATGGTTTCGGTATATGTTGTCGACTAAATTCTCGAGTTTCTCTCTGCTCTCGGG
TAGTTTTTGAAAGAATACTTTTGTATTTTCAACATTGAATTCGGGACGATACCATCTTGT
ATGAATTTTGGCTATCGCTTTCAATTCTTCATCGGCAACGCGTTTAACGTCTATAGGTTT
GAACAATTTTTTCAGATCGTCCGCTTTACTGATCACGTTCAGCAGGCAGACGCGATGGAC
AAACTTGGAAGATATCATTTTAATTTGTAAAATTTTCATCTTTTCGTCTGTCATTGGACA
TCGACAGTACGCTGCCGTAGAATTTACATCGGCACATTTAATACAAACGGTCTCGTTTGA
TTCACTTTCAAGTTTCTCAATAAATTCAATGTTGAACAAATCAGTGTATTTGATGATGCC
GTCGCCTCCGCCTCCACCATAGTGGTCACCGTCAAAATCTTCTAGTTTAAATTTATTGTG
CATAAATTTGAAACCGTCGGTGTTTTCTTCGGTCTTTATTCTTTTAGGTAAAAACGCCGT
CGTTTCTTCATCGGACACATCGATCACATCGATCGCGGGTTCTATCACTTGCACCTCGTC
GCACAACAAATTTAAATTAAACGTGTTTAAAATACTTGGAGACGTGTCGATGTCGCCATC
ATCGAGACCGTTGTTGACTTTTAGAGTGATAATGTCGTCGGACATTTCGTCAATATCTAA
TGAAACGTCGTCGTCGTCGAATATCAGGGGACCAACAAAGATGTCGCCTTTTGATTTAAA
ATGTTGATTCATAGTGTGATGTGAACACAAAACGGAAAACGATTATATTTATGCAACGCA
AATTATAGATAATATTATCTACGTCGTCGGTCCGGGCGCGCTCTTTAAAACCTCGCTAGG
AGCGGAAACGATAAACATTACTGATTAATTTTTTGTTCGACAACATGTCGTCTGTCCAGA
TCAACAACATGTCCGATGAACCACTTTTGCAAGAGAATCCCCGTAGATTTGTCATGTTTC
CGATTGAATATCCAGACATTTGGAACATGTACAAAAAGGCAGAAGCATCGTTTTGGACCG
TCGAAGAAGTAGACCTGTCTAAGGATCTGAGCGATTGGGATTCCCTCAAAGAATCTGAGA
GAAATTTTATTAAACACGTGTTGGCGTTTTTCGCCGCATCCGATGGTATTGTTAACGAGA
ATTTGGTCGAAAGATTTTCACAAGAAGTGCAAGTGACGGAGGCGAGATGCTTTTACGGAT
TTCAAGTGGCCATTGAAAACGTGCATTCAGAAATGTATTCGCTACTCATCGATACGTACG
TGAAGGACAACGACGAGAAACGTAGACTGTTCAACGCGATCGAAACAATGCCCGCGATCG
CCAAGAAGGCAGAGTGGTCAATCAAATGGATAAAAAGCGCCACGGCCACGTTCGCCGAGA
GGCTAATCGCGTTCGCCGCCGTCGAAGGTATATTCTTTTCGGGCAGCTTTGCGGCAATAT
TTTGGATGAAGAAACGCGGCCTGATGCCCGGCCTGACGTTTAGCAACGAGTTGATATCGC
GCGACGAGGGTCTCCATACTGATTTTGCGTGCCTAATGTACTCTCACATTGTCAATAAAC
CGACGCGGGATCGCATCTTGGACATTATCACCGAGGCGGTCGCGATCGAAAATGAGTTTG
TCACCGAAGCCCTACCGGTGGCCATGCTCGGTATGAACAATGATTTGATGTCAAAGTACA
TTGAGTTTGTTGCCGACAGACTTTTGCTCGAACTGATTGGAGAGCGTCATTACAACACGA
AAAATCCGTTTGATTTTATGAATCTGATCTCGCTCGAGGGCAAGACAAACTTTTTCGAAA
AAAAAGTTAGCGAATATCAAAAATACGGCGTGATGAGCGGTAACAAGTTGGAGGACGATA
TTTTCACTTTGGATGCTGCCTTTTAATGTGTACAAATAAAATTGTCTTTGTAAAATAAAA
TTTTTAATTTGTATATACAATGTTTTATTGGCGAGAATTTATTTTACAAATAAATCTTGA
ACATTTTTACAATGTCCGATCGGCACACACAGCAAATATTAATTTTGTTGGCACACTTTT
CACAAACGACCACATGATGACATGGTTCGAAACAAACGGTTCGATCCCGTTCAAAACACA
CTTTGCATAAAGCGGTGTCGTCGTCGACGTCGCCGTCGCAGTCGGCATCATCTTGATCAA
TACGCACGTCGAGCTGAGTCTGTAGACTAGATTTAATAGCACAGTTTGGTGACCATCTGG
CGTGCTCGATTTGAATCTCGGTCTTGTCGTATCCAAAAAATTCAATCTTGCAACCGACAC
ATCGCGCACCGATGGTCGATGAGAATTCAGTTGAATCTTTTCGAAATCGATTTGGATTTG
GTGGCTTTAGATCCTTTTCTAGTATATTTTTCATTATTGTTTAAAATTTTAAATAGCCTC
TTCAATGAACTTATCTGTTTACGAGCAAACGCGATAGTGTGTAGGTTGACAGCGATCGAA
TCGCGTTTCTCGTCCAACCTGTTCTTGCAGACCAGATACCGTTCAGAGTTGCAAACTCGA
GACGATTCCGGTTTAAATACATGATACTCTTCAAAGTTTTTAACAAAATCACCTAGCACA
TTTCTCGTGTCCGATTCGAACGTGTCAAAAACTTTTACGACGCAATTTCCTCCGACCGAC
AGACACGAAAGGATCAGTTCGCATTCTCTACGTATCAACGGCAGCGTGAGAAATTCTTGT
CGATTCTCGTCTCCGGTCACATCGAAAGCGCCGTCGGCGCACACAAAGTCGCATCTGCCA
CCACATTTACTGACAATCTGTCTCACAACAGATTCGGACATTATATCTCCGGAACCGTTG
CCGCCGTCGCCGTCGCCGCTCGAAGACTTGGTTTCGTCGCCATAAATTCTCGTAAATCTA
TCTGCAAATCTTTTGACTATAGATTTATCATAATCTAGATGATTGCGCAGCGTGACACCG
AAACCCAGCACCGATTCGTCGTTTACGGCATTCAAATATCTAACAAACTGTCCCGGTCCG
CCGCACAAGTCCAAATATGTTCGAATATCATCGCACACTTTAAACTTGTCGTTGATCTGC
TTTAGTTTGTAAAAGCACCGCTGGCCCGACACGATCATCGATGATGATCTTTCCAATCGC
CGTCTCGCCGACGAGATTTCGTAGCTCGAATATTCGTCCAGCCTAGATCTGAGAGCGTCG
AGTTCTTGTTTATATTTTTTAATCAGTTTATCGGACGCCGCCGACGTTGTAGCCTTTTGT
TCCGTCATGTTCGTACGTGTGGGCAGCGACGGCGGAAATTAATGCGATTAAAAGTGAACA
GATAAAAGCGAGGAAGATACAAAGCGGAGTTATATTCAACGGTGCTACGACACGCGACGG
TCTGTTCAGCGCGACGTTAAAAAACTCACTGTTAATCAACAGATTCCGTTCGTTGATCTC
GTACACTATCGGTCTGTTGTAATCGAAATTTTCAAAATCGGCTCTGTTTATTGCCGTCCT
ATACGAGACGTAATTTGGACTGGTCTGCAACAAATCTATCATCAAATCTTTCCACGCGTG
CTCTCTGCTCTCGGGAGACACCTCTACCCGGTCCGAGTTTAATATTCGCCATCGGATCTT
AGACATAAATATGAAGCGTCAATTGAGCAACGGCGAAAACAATCTGAGCGGAAGCGGCGA
TAGAAGAGGCAGCGGCGGCGGCGGCGGCGATGCACCTTCGAAGAAACCCGCTACCGGATC
GTATTCTATAAATTTTAAAGAGACCAAAGGCGAGTTGATCGGCAAGAATATGATCAGTTT
AAACAATGAACTTTTTTATATAATGAAATTTTTCATCGAAAACGGCAACAAAGACTATTA
CGGTAACATGCAACAGTACACCAACATGGAGATTGGCAAGACTTACAAGATAAATTTAAA
ATATGCCAACCGCAGACTGATCATCGATCGGTATTCGGAAGACAAAACCGTCGAGCTGCA
TGTCGATGTCAAGGATCATCTGTTATACGAAGACTTTATGGACGACAACATTGTCACGAT
CGAAACGCAATTTTTGTGTGGATTTAAACCTATTTTTACAAATTATATAAAATTTGTTTT
CAACGTGAAATACAAGAACGAGAGAAACCAAATGTCGATCATGCAAGTCGAGTCGATTTG
CGATATATCACGCGCTATGAACATGTTCGACGTCGAAACACATTCCGATCTGTTTAAACG
CATGATGGAATTGGAGAAGAAATTTTTAAAATTGATCAGAGTCAAATGTATCAATAACAA
GAACAACTTTAAAAATTTATCTTTTTTAGAGATGAGCAAAATTGAGGTGATCGAAGATTG
CGAAACGCCGCTGTTTAATGGTGACGATTTTGTGGGCAACATAAGTCGAAACAATAAGCA
GATATATCACGCCAAAATGACCAGTTTTAAAGTAAACACGCTGTCCAATAATAATATTAA
AATTGTGTATCGAGTCGAAGATTATAATCAGGACATTAACGGTGTGATATTTTTGAACAA
TGATCGAAAGGACATAAAGAACAATGAATATGAAAAGGTACTGTTGGATCTCAACCAGAC
CGCCGACACGATCGGAGACCTGAACGATGTTTACATATACACGTCGAGCGATACAAACGG
ATATTACACCGTTTTAGGTTTAACTTGTTATGATTTGAATAATTTTGAATATGTTCCTAT
ATAGATCATAATTAATATTATATTAAATAAATATAAAATACATTCAATACTTGTTGTTTT
TTTTTATTAAAATGTACTAAAATGGCCGATCTAGTCTATCGGTATAAATCTATTTTCATT
TCAAGAGTATATAGTAGACTTAAAGAAAAGTCAGACACGTTCGAATCAAACCTGGCCGAC
TTTTTGTAAACATATATCAATCGGTATGTCCCCATTCAGTATAATAAAATTTACGAAAAG
TCTGCCAGGTTCGATTCGAACGCGTCTGACTTGTTTCAATTACTCGATCATCGTTTGGGC
CTGATAGTCTACAATGATCCGGTTAATCATGTTGTACTGTTGTTCTCTCAAATTGGTCTC
GTCGATCACGGACGTGTCCGATCTCTGAACGTTTTCGTAGTCTGACCGAATCAAACTTAG
AATATTTCTAGACAGACCGATGAGTCTGTCCGGCGGCAGATGAAGATTCGCATATTTTAC
AAACGCTTCAACGCCCAGTCTTCTAACTAGATACGCGTAACCGTAGCTAGGTCTAGAGTT
TTCAATGTCTGACACAATCGTGGACAACGTCCACGTCAACGCGGCCGGATTGTTTAGAAT
CTCTCTAATTATCGAGTATCGGCGCACATTGATCGCGTAAGGATCGTCGGTTTCATCGGA
TGATGCCGTCGTCGCCGTAGTGATCAATGTCTGATCCGTGACCGTGTTCTGCGTAGGAAT
GGTCACGTTCGACGTTGCCGGATACGCTTCGTATTGAGATACCAAATGCCAGGGAATGTC
CATGATCGTCGGTCGAGGCGGCGGCTCGGGTGTTTCAATCGGCGTTTCGGCCCGTCGCTT
TCGACTTCTCGTGTTGTACGGACGCGAACGAGGAGACGATCGCCGATCCGAGTACATGAC
CAACTCGTTGGTCGGCGTCGAATGTTCGCGACTGTCGGTCGGTTTCAATCTATCGATCTC
GGCCTGATGTCGAATTTCCATGTCGGACATTTGTTCTCGAATCTGAGCTTCGGCGGCGCG
GGCGCGGGCTCGGGCCTCTTGTAGTATTCGATTCTCTTCCAGCTGCTGCCTGAGCATTTC
GGAGACGCGTTCGATTTCCGTCTTTTGCTGTTCGTACGCCGATCGCATCGCGTTTAGCTG
TTCGACTTGGCTCTCGTAACCGAGCGTCTGTTGATTGATCACGTTCTGAAGATAGTTGTT
TTGGTACCGTTCCAAGGTTTGAGTCAGCGTAGATATGGTCGCCTGATCGTCGGCTTGAGT
CTCTCGTAACGCGTTCACCGTCTGTTTGAGCATACGAATCTCGTCACCTTCGACGTTTTC
ACGATCACATTCGATCGTTAGAGCCTCGATGCGTCTGTTCAGCGTTTCCGTATGCGCGAC
CAACTGTTCGTAGGCTTGCAGGTTTTCGTCATACTGGGACTTGAGCGTTTTATACATGGC
GATAAGTTTATCGTCGGCGACGGTTCGACGCTGAATCTCTTCGGTTTGCCGACGATAGTT
TTCAAATTCATCTTTGTCGTTTTTTGACCGCTCTCTCAACTCTTCCAACTGGACGCGATA
CGATTCGGCTAGCGATGATAGTTCATCGCGATCGCGCTCCAAGTCCGCGATCCTGCCCGT
CTCGCGTTTCAATTCGGCAATGTCGTTTTTGTAACGGTCTTCGCGCTCGACTCGCTGTCG
TTCCTCGTCTCGAAGATTTACCGTTCGCGTCGTTAGGAAACGAACTAGTTCCTCGTTGAA
ACGATCAAGATCGGCGGTCATGAGTCTCGTGTCGGGAAATTCGACGAGAGGATTTCGCAT
GTCGCGCGTGGCCAAAACGACGGCCGAATAGGCGCGTTCGTACGCACGCAAACGGTCGAC
GCGAGACACGATCTCGGCGGCGGCACGGTCCAGATCGATCGTGTCAAACTCGAGTTCGCT
GGACAAATTGAAAAATCGTATGTACAACTGTTTGCACGTTTCGTAAAGACTAGACAGTAT
GTTGCATATTTGACTCAAATCTCTATAATCTCGATTCGTGTTCTTGTTGATGCACGCCAG
CAAATCTTCCATATCGTTAGCGGAACGCTGCGCTTCGTCGTAGCTTCTGTCGAAACAGTA
CAAACGTTTCAATGCTTCGGCAAAGGTGTTATTTTTGAAATATTTGTCTGACATCTTGAC
CAGAGTCGACACCAAACTCTTCATGCTGTCGGTGTCCAAGCGTTTGCATGTATTTTCGAT
CGCGCTGTTCAATTCTTCCAAATCCATCGGTTCCACGGAGGGCAACCGTTGTTCGGATCG
CGTCGTCTGCGGTCGTTGCTGTTCGGGACTAGGCGCGAACGCGGACGTGATCGGTTGTCC
GAAAGCATCGTAGGATTGTTGAGGAATCGACGCGGGAGCGGCTCCTCCGTAATCGTATTT
GTAATTAAAATTGTGCGTAGTTATCGAAGGAACGGGCGCAGCGAGGGCCTCGATGACTAG
CTCCGGAACGGATACGTCGACGCCGCGCTTGATCAATTGAGGCCGATAAAGCCCTATAAT
ACTTCGTATCTTTGTTAGTGCGTCATCAGTAGCGCTCTGACGTTTAGTACGTTTACTCAT
AGAGTTGATTGTGCGTAACAGATTTTGCACTGTGGCCGCGTTTACGTCCATTCCCTTGTA
TTTTGCGGTCATTATGAAGGTGAAGATTCAAAACTTTTATCAATTACAACGAGAGATGGC
CGCAGACAACGGTTGCCGCAAAGGCGATGTGGTTATATCGACGCGAGACGTGTTTCGTAT
CACGAGAATGTGCTATCGAAACAAAAGTCTGTACGTGTTCATGACGGGATATCTCGAGTC
CGATCCGGACAGAGTGTTTCAATTCTATATGCGCAGTCCGTGCGTTTTATACTCGTACAG
GGCTTGTTATAACGTACACATGAATTCGTCGTGTCGATGCCGTAGTTACAAGACTCTGGT
CGTGCCCGGTCTCAGCGGATTCGGATGCGACAAGATCAACGTAGTCAAGTATGCTAGATA
CGAAGCTAACGCCTATGCCGGCAGGAAAAGAAACGATTGCGCCGATTATTTTCTAAAAGA
TATTAATCGTGTGCACATGCAGCTGGGTATAGTCGAGGGAAACTATGTGAAATTTGTTCG
CAATCAGACGGTGCACGACAACGCGCTCCAGGGCACTTATAAAGATTTGATAGTCGTCGA
CGCCGAATCTTTGGAGCGCGAGATACCGGCCGTGATTTCGTGTTACGACATTGAAACCTA
TACAAACGGCATGCGAATGTCGGCACCGGAGACTGATCACATCATCAGCATTTCGATCGT
GACCAGACGGGATCGATCGTACAAAAAGATTTGCTTCTACTACACCACTCAGGGACCGGC
TCGAGATTTGATCGACGGAGACGGAGACGACGAAACCGTTCATGTCGTGTACTTTGATAG
CGAAAAGAGAATGATCAAGGCGTTTTTCGATCTGATGCCCGTGTTGAATTTTGATTATTT
GATCGACTACAACGGCGACGCGTTCGACATGCCATTTCTGATGGGCCGCAGCACCGCCTT
GTCCGACGTTAAGGTGAAACGTTACGATCTAGATCCCGTAAACGTGGACACTGAACTGTT
GTGGGACAAGTTTCAAAATAAATTGAACACTCATCATCTAACATATTATGTGCACATTGA
TCTGTATCAATTTCTCAGCTCGGACTCGGAACAGAACGATGTGGAAAATTTTCGTTTGAA
TACGGTCGCTCAACACTATTTGAACGATACCAAAGTGGATTTGAAAATTTCCGACATGAT
CTCGATGTATCGCGAGAACAGGATGCTGAAGATCATCGAGTACAACGTGCACGATGCCGT
CCTACCCATAGAGATTTTTTCAAAATTGGAAATTATTGAATTTATGTACACTCAATGTAC
CGTTCTATTTTTATGCACCGACGACGCGCTAAAAAACATCTCACACAAAGTGAGCGTAGT
GCTGTTTCAAAAGTCTCTAACGAACGTCAGACACGATGGTACGCCCGATCCGTACTTTTT
TAACAAGTCCGATTTAAACGTGACATCGGGCCGAAGCGGAGGAGGCGGCGATAGACAGAT
TGTAGATTTGACGCAGTTGAATAGAAAATGCATCGTTCCCACAAACATGATACCCCAAAC
GGCGATTAAGTTGTGTGCGCGCCGAGAAAGATGTGTGTACAAGGGAGGCAAAGTGATTGC
GCCCATACCCGGCATGTACCGAAGCGTGGTCACTTTGGATTTCAACTCGCTGTATTTGAA
CATTATGAAGAACGAGGGTATATGTCTGTCTAACGTTTTCATCGCGTCGGACAATAACGT
GTACTTGAACAAAAATCGCGACGCGGTCAATCCCAAATTGTTGGAGGAACTGTTGCATCT
GAGAAGCGTGTACAAGGATTCACGAGATAGATATCCAAAGACTTCGTTTAAATACAATCT
GTACGACAAAATGCAAAACGCCGTCAAGCGCATCGCCAACAGTATATACGGATACTTTGG
TATTTATTTCAAACCGTTGGCGAATTTTGTAACTCACATAGGTAGAGAAAAATTATCCGA
TGCTATAAAAAAGATTGAATCGATGAGCAACGACGCGACGATACTCGAGGATTTTGGTCT
GTCGAGAATCAAATTCCGAGTCGTGTACGGAGACACGGACTCTTCGTTTATTCAAGTGGA
CTACGAGTCGAACGAGATCGACGAAACGCTTAGACACGAAACCGTAGAACGCATCGTGAA
TGGATACGTGTTGAAAAAGTTAAACGCTTCGTGGGACGGATACAAAATGGCGTTAGAAAA
CGTTATGCAATCGCTCATTTTATTGAAGAAGAAAAAGTATTGCTATTTGAACACAGAGAA
TCGGATCAAGTACAAGGGCTGGCTGGTAAAGAAAGACATGCCGATTTTTATGCGTAAAAG
TTTTCGAAGTTGCGTGGACAAGTTGCTGATGGGACACAGCGTTTCGTGTTCGATGGAAAC
GCTCAAAAGAATGCTGATCGAGAGCTATCAAAACTTTAACGCTTCGAACATGGCCGATTA
TTGTTTCAGCATGACCTACAACGAGAATCCGGGAGGCAAGAAGCGAACATCATCGACATT
TATCGATGAGTTGTGCGAAGATGTATTAATACAAGAGCCGCCCGCAAAACGCGCACGCAT
GCCCACCATCGCGCAGCAGTGCGTGGAGATTTTGAAGAACACCAGCACGGACTTTTTGCC
GGGCAATGGTGACAGAATTCCGTACCTGTTGAGAGACGAAGCCGGCAGCGTTACGAAAAA
GGCGTATCCGACACACGCGTTTGATCCCCGAATCATGGCGGTCAGTTGGACCAAACACGT
CGGCATCATGTGTTCGTTTATTAACGAACTGATTCAAGTGTTGGGAGATCGCGGCGAGTT
TCAATTGTACTTTAACGAAATTTGCAATGTGTACAATTCAAAGATGATGTACGACGTCCG
AGTTCCGGTCCTAAAGGAAATCACCGAATCGGTCGCCAGAAAAATTAGGGGCGGAGGCAA
GAAGCAAAAAAGAGACATCGAGACCGACGATGACGACTGCGGCGGCGACGACGACGACGA
CGATTGTGATTCTGATTGTGATTCAGACAGTGTTGGTTTCAAATGTCAATTTTCAATGTT
AAAACGAGAGCCTAAGACGGCTATAAAGATAAAATTTAACAGACCCGATGTGATTGTTTG
TGATGTTTGTTCGAATAAATGAGATGTCAATACAAAATTTTATTGTGATATGAAAAGTCG
GCCAGGTTCGATTCAAACGTGTCTGACTTTTCGTTAACTACTCTTGTAAAAATTTTGATA
TTAAAATTTACAACACGTTATGAATATCGAAAAGTCGGCCAGGTTCGATTCAAACGTGTC
TGACTTTTTGCAAACATGTTTAAATTTTTATACTTGTAAAAATTTTTAACATGTCGATCG
CTTATCGAAAAGTCGGCCAGGTTCGATTCGAACGTGTCTGACTTTTTGCAAACATGTTAA
AAAAAAATTCAAATTTACATGTCGATGACTTATTACGAAAAGTCGGCCAGGTTCGATTCG
AACGTGTCTGACTTTTTGCAAACATGTTTAAAGTCGGCCAGATTAGATATCAACGTTGTA
ATCTAATCAAAAAGTTTGCGCGACTTTAGATTAGATTAAATGTACGTATAAAAACCGATT
AATTAATCAATTAATTAATCTATACAAGTAAATTGTACACTTGCTACGCTACTACCATGG
ATCTTGTGTCGACCAATCTGCTATTCGATCCGTCTTTGTGGAAGAAATTTCCATTATTGT
CGGACATGTCCGAAGTGTCTGTGATTAACATTGTCAATAAACTTATTAATCATATTGAGT
GTAATAATTTTGAAAATTTTATAAATCACGAATTGATAAAGTGGATGAAGGAGGAAGAAT
CGCTACCGCACGAGTCGCTATTGCCCATCAACGATTTGATGAGATTTTGTTGCAAATTCA
AGTTTGATAATGGTCTGAAGACGGTAACAGCGCTGGCGACGGGCAAATTTAAATCGATGT
CATACGATTACTTGGTGTCCAAAGACATTATGAGCAGTTTTGAAAATGCAATGTTTTGGT
CTTTTAAAAACATTAGCATTGGAAGCGTTTACGAGATGCTCGAGTTTTATGACGCCATTG
CCGAATCTTCGTGTAAGACCGCCGACGACAAGTACGCGAACGTGTATAACGTAAAGATGA
ATAAAATATTTGAAAATCAATACGACATCTTGATGGGTATAAATTACCAAAACGCCGATA
GTATTCATCACATTATTTATTTTAATGCGTTTGTCGAGTTTTGCAAAGTGAGATCCAAAG
TTTATAGCATGATGCGTAACGACGCTCCAGATTGGATCAACAACAAGATCATGTTTAACA
AATTTAAAAGCGCCATTGTTAACTATAGATGCGCTTTGAGTGATTTGGACGCGCGATTGA
AAAAGGATTGCGGTCTCATCAAGTATAACGGAACTGTATACTGCAAATGTCTCAATCGGC
ACGTAAAAGTGATGCTGATGATATACTTTAGCATGATCGTAAAGACAATGATCAAGCACG
TGATTGGTAGCGTCGAAGAATTTAAAAAGAAACACAGTCTAATGAATTCGTGTCTGGTGA
ACGACATTAAGATTATCGACATTGACGTTCGAGAAAAACTCGAGTATATCAAAGTGATAT
CGAAAAATTTCAATTATGACGCAAAAACATTTCATAAATTCTTCGATAACTTGGAACATG
CATGTCTATGTATTATGCGCTCGAAAACATTTTATCATGTGTCCGAAAGTCTGTACTATG
TGAACAATAATTTTGTAAATATGCTGTATGGAAATGATTTAGATGAATTTTTAATGTAAA
TAAAAAAAATGTTTAAAAAAAAATTGTTTATTCAATTAAACACACACACACACACACACA
CACACACACGTTATTTTACATTTTACCAATTACGATGGGAACCAGATCGTTTTTGGTCAC
AATCGAATCGAAAGAATCCAAATTTTTGGCTTTGCTCTTGATTTTTTTACACAAAGAATC
GAGCATGTCGGCGTTTAAATCTTGCGATCCTTTTTTTGCCCACGATTTGTACAATACGAA
ATCGTCGAGCACTTCTTCGACCAATTTTACAATATCATCGATCAAAACGTGATAATCTTG
TCCACCATCGTTCCTGAACCAGTCCACTATAAAGTTTACTATTCGTTTGATTAATTTAAA
GTATTCAACGTAGCTTGCTTTCAAAACAATTTTTTTAGTCAATTTGCTATCGGAATCAGT
CTCCCCGTCGTCGTCTTCGTCGTCGTCATTGACGTACACTTCTCCAATGTCTTGTATAGT
CTTTATATCGATAGAATTTGTTGTGTCGTTTGAATGACACTTTTTACATTTGGCCACCAC
CACATTGGTGTCGGTTTCGAATGTGAGTTTTGGATGTTTCACGTCGTCAAAAAGATTCTT
GCAATTTGAACATTTTTTTACCGACGCGGCGTACGAATCGAGCAAGTTTAAAACTTGCGC
TTGGTCAGTGTCTTTAGATAGGGGTATCACGGCTATAGCCATGATCGGGCGCGATATAAT
AACAAATTTCAATTTTATCAAATATCTTATTTATTCATAATCATCCGTACACGAGCGCGT
TGTTAACTTCGTGCACCAAAAACTCGGCCACGTCGTTTACTTCGTCGCTGTTTAACTTTT
GCCGTTCAATGTACACGTTCGCGATTGACATTATTCTCTCGTTGCTAAACATTCTGCTGC
ACAGGTATTCCAGTTGAGATTTGGATAGTTCTATATCTACAGCTTCGACGACGTCCATGA
GCGAGTCGACAGACACTTTGCCTTTGACGAACATGTCCAACACGGTTATGAACGTGTTTC
GGAAAGAATCGTCTCGTTCCATGTCCTTTAGACAACGGTTTATTTGTATGTTTGCGAACG
CCACCTTTGTCACCATCGGACCGTATTCGATCACTTGATTCATAAAACTTTTGACGAAAT
TCATGATTTGTAGTGATCACTGTTAGTCTGTAGAACTCGTGTTCTTATTAATAATTGCGT
CTAACGCCTTTTCCAAATCTCTTTTCTTTTTTATTCTCTTAGATTTATCGGTTTGAAGAT
CGGTCGTGTTCGACGCGGGTTTCACGTAATATACGTGCAGCAGGGCCACGAAAATTATGA
ACAATAAAAGCACAAACAGTATTAAATTGGACATACCGTTGTTTCGATCGAATATAAAAC
TCAGAGTGATGAGTATGAACGTGAAGAAAATCAACATGTCTCAAGGGTTTTTTTCTTTTA
TTAACACCAAATCACTTGTTCTTTGAACGCTCTTACTACTTTCAATCATATTCGCGATCT
TCGTCATTGTCACCGGCGACGTCGTTTTCATTTTCATCATCATCGTTATTATTATAATCG
TCGTCGTTATCCTCCTCCTCGTCGTCGTCGTCGTCGTCGTCGTCGTCGTCCATTTTCATC
GTGGGCCCTATGTGAAACTTGTTCAAATAATGTTTTGTGCTAGATACGGAATTGTGATTC
ATCATTTGTGATACTTTACGCAGCGACATGCCGTCATTGTACATGTTGCTCGTGAGATAA
TGACGGATCATGTTCGATCGAGGTTTGTCCACTTCGACGCCGGCTTCGTCCAGTAATCGT
TTGAAATCTTTAAAAGGAGTCGAAGTGTTTTTGGATATTTTCAATATGGACGGATTCTTC
AAGTATATCTCTTTGGCGAGCTGAAGAGACTTTTTGTCGATTACCTTTATAAAATTAAAG
TTTGCGTCTTTGCGTTTTAAATGAATGTTACTTTTGACTTCGCCCCGTTTAATCAGCTTG
GACACGTCGTCGACGGTCAGCTGGCGCGCTTCGTTGATTCTCATGCCGGTGCCGAGCATG
ATACAAAACACGATCGCGCCCCGTATAAGACCTCGATCGTGTACGTAGTCGCTGTTTAAA
TATTTAATTTTGTTTTCTATGCATCTCAACACAGAGTCGATAATCTCTTTTAGGATTAAA
TTTTTTTCCTTGTTTTTAATGTTCTTCAACTCCTTGTCTCGCGGCAACATGACTACTTTG
GGAATTTTGTATTCGGTCAGACCCATAGCGTTTGTATAAAAATTGATCGTGAGCTGCAAC
GTTTCCTTTGTGACCGATCGCAATTCGAGCATACGTCTGCATAGTTCCTCGTTGTCTATC
ATCGGTTTCTGTTTAAAGATCGAATCAAACTCTTTTACGAGATCGTGCGAATCGATCTCG
TTCAAGTGGACGTCGTCGATGAGACAATATATCAATTTAATCAACCTAGACTTGTAGCTT
TTGAGCGTCGTGGGCGCAAACGGTTTGGAAAATAAATATTTCGACCACACTTTGCTGTTT
TTCACTTCGTCGGGTGTGCACCGTTGACGTTCGGTAGCGGCGGTAAACAGTTCTTCGAAC
CTGGGATGATTTTGAATTTTAATTTTCCAATAATTAAACGAATGTTCGTTTCTCATTTTG
ATTGTAATTATTATTCTAAATGTACAAAGAGTCGGGACGAGCTGGCGTTGTTAATGATGT
GGGTCGCCGACGACGTCCTTCTCTTAATAAAAAGAAATACAGCAACGCAAAAACCACGAT
CAGCACACACAGCACCACGATCACGCCCGTCATCATGTTGAACATGTTCGCGTTTTTGAC
AACCGAAGAGGGTGCCGATTGATTCGCGGCATCGAAACCGATAGCCGTAGATTTGACGTT
TTGAGCGATCGATCCAACGTCACCGCCGTTGCCGCCTCTGTCGCTATCGGAATTTACATT
TATGGCCAGTTTTAAAGGAATGTATTCGACCTTTTCGTTCGTTATACCCAAACGGTCGTA
GGGTACGTCCAAATTCATTGTTGCTGTTGCGTATGCTGTTGAGACGATTCGACGTTAGTG
TATATATTTTTTTTGTAGCTTAACTTTTGAAAAATGAACCGTCGCAACGCTTCGTTTTGA
AACGCCAGTTCGGTCAGGCTATCCTGGCATGTGTTTTTGCCGCTGTCCTTGTCGCCGACG
GCGACCACGCTGCTCGGCACGTTCAAGAAAGTGGCGTTTTCGAACAGCAACGGTTTCTTA
CCTCCGCGCGTCGCCAGATCGGCCATGTATTGAAATATATCGATGGACGTGGACAGAGGC
GCAAGGAATGCGACGTTGTCTTTCAAACTCGATATTCGAGCGCGATTCTTTTCGTTGAGC
ACGTAATAATAGTAGTTTCCGTATTTGCCCGTAAACACATCGTCAATTATATTATTGATC
AGATCGTTGACCATGTTAAGCTGCCGGTAACGTCGAGACGCGACCGCCTGTTGAATGTTG
TTCGGTATAGTGGCGCGCTGCAACAATAGAGTAATATAATTGTCCGTCAGCTGCTGACTG
AACGGTAACGGGATCGGGGTGTTTCTGGCGATCGCGTCCGCGATCATGTACTGAAGCGCG
ACGCTGAGATGTCGGGCCGCTTCGGCTACGCTGCCTCCGCTCACGTTCTCGGCGCCCGAG
TTGTAAAATTTTTGCGCGTACGACGGCAGCACGGACAGAACGAACGACGGCTGAAACACC
GTGTCGGGCACGTCGCTGCCGCCCAGTTCTTTGCGCAGTCTCGCGTAGTGCTTGATGAGA
TTCTCGTCGCTGTCGAAACGTTTGACAACGTTAACGCTCACGGGATCAGAATCGATGCAC
ATGTCCCTGATCGTGTTTATCAAAGCAATATTCTGGGGATTCAATTGAGACATGTCGTTG
GTCCGATAATATTTGATAATTTTATCAATGTAATCGACGCATTTTGTCATCCACATGCCG
GAATCGTTGCCGCCGCCGCCGCTACCATTTCCACCACCGTTGTTCATCGTGTGTCTGTTT
TTTGTCGTGATGGGCACAGATCGAAACGCTGGGATCTCTTATCATATAATTATTGTTGAT
GTACAACAGTACAATTATTACGAGAATAAAAAAAAGATGCAGAAAAGAAAACGCCATCAG
GTTTATTAGCACGATCAGAAGAGCGATCGTGATGAGCACGGTCTGTACGCTTTTTCGTTT
GCACAATATGCTTTCGCAGTTTTGAAAGGCAATATTGAATCTATTCTCGCCTTTTACGTA
TTCGATCAATTCCTTTTTACAACAATCGTCACACATTACGCGCACCATTATCACTGTACC
GTTGCTGTGAACGTTTTGAAAAGTTTTCGGCTGACTGCCCGGATGGAATTCGAACGTGTA
ACCGTTCGATAGTTTGATGCGGGCGTAATAGTGCGCAAGCATCGTGCCGCCAGTTTTTGT
AACTTTGACTTTACAAATTTTTATAACGTTTGCATCTTTTTTGATGCCGTCTTCTTTCTT
ATCAAACGATCCGTACTCGAATAGATACTTGATCATCAAATCCGGATCGTATTTCACTCT
ACTGTTGGGTTTCAGAGGATTTTCGTCTCTTTGACTGCGGTTGACCATCATCATAATCAT
GTCCGTCGACGTCTCCTCCTGATCCTCTTCCTGCTGCTGATTCGGAGACGATAGTTGCAT
CCTGATCGCTATTTTGTTTCAACTCTTCTTTTTCAAACTGTTCGTAATTATTTTCGTAAT
CGGCGTCGTCGTCGTCGTCGTCCTCGTCGTCGTCGTCGTCGGTCGTAATCGTGCCTTCTG
TTACCGTCGACGTAGCTTTCTTATAGTGAATCTTAAAAATACAAACTCCTTTTTTCAAAG
TGACACAACTCTTGTTAAACAATATCGCGTTGATACCGTTCGATTCGTTTTCATTGCAAG
CGATCAAAAATTCACCGCACGCGACAATCTTGTTCAAGACATGATCATTGTCGTTCAACA
GTTTGTTTAAAATTTTATTAGAGTCGATCACGTTGATGGCGTACGCTCCGATGGCTAGTT
TTTTTAAGTGACATTCGTCCTGCACGATAAAAGACAACACTTTTTTGTCATTCTCGTCGG
TAAGGTTGACATCAACAGCTATGTCGACGGTACCGTTGTTGTTTGTCGTCATTATGATGC
TGATACTCTTTTCAATTATATACTTATCTATTCGCAACGATTTCAACGAAAACGAGTTTG
AAAACAGGCTGACCGTTCTCACCGAATGGATGAAGCGCAACAACGCCGATATGCCGACGC
CCGAAACACTTTCGTACGTTTCTGCAGTAAACGGCGATCTGTACACTCTTACCGAATTTT
ATACAAACAATATGAGAACATCACGCGTGACCGTTCACGACGACACCGTGGAGATTTTTG
ATTTTATTAATCAACAAATTATCAAACTGTCGACCGATCCTCGAGATTCGGGGCCGAGGG
TGCTGCCGGATCCCGAAGACGCAAATGGATTTTTGGCTAGAGGCGACGACGGTTGGATGC
GAGTATCTTGTCCGACACGAGAACGTTTCGATGTTGGCGTTTTGAAATGCGTACCAATAC
CTCCGTGTGAAAATTTACCATCGGGTCTGTATCCTATGAACGAGAGCATGATCGACGAAC
TGGTCTTGAATCATCGCGTCTACAAGGAAAATGACTTTGAAAAAATTTCGTATCATCCTA
CTTTGTATCTTCGATGTTCGGAAAACCGATCGCATTCGATACACGAATGTCCAGAAGGTC
ATTTGTTCAACGCATCCGAGCGTCGATGCGAAATGATAAATCCGTGCGTGGATCGACCGG
ACGGTTTCATACTTAGCGGCGATCAGTTCTATGCCGATTTAGACGTTCAACAGTACGCGA
TATGTACCAATGAAGAGATCGCAATCGAGTCGTGTCCAAACGGCGCGGTATTCGATAAAA
CGCTATTGACATGTATTTTTTTGCATCCGTGCGCGATGCACGGAACCAATCACACGTACA
TCACCGACGATCTTGCACCGAATCAGTTTTACCGATGCATTTCAAATTCGGCATCCGAAG
TGGTCACGTGCCCGATCGTCAGGCGCTTCGTGGACGGTCAGTACGAATGTCAGGGCGATG
TGCAATGTTTGAACGTGGAAAACGGAGGCAACGGATCGACACTTAAAGAGTTTTCCAATG
CCGTCGCCAGCTTCTACACGGGCAAAGTGGTGTGCGATAATTACAACGTCATCACCGATG
TGACGTGCGATTGGTCTAATCAATTGGAAAATTTCCATTTTAGAAACTTGTACGCCGTCG
ACGAAAACTTGACCATACCGACTAGAATGTTTTCGGAACGGGCCGATTCGTGCGTAGACT
TTGATAAAAACCTAATGATTGAAAACAGATCGACATTTGCGATTGTGCCCACGTTCTTGG
CGCTCAATGACTACAAAATTCTTCCAAAATTTTCATATTATGGCGTGACGTCACAACTCG
ATGGACTGTTGATCGCCGACGCTACCGACGAGATGCCATCTCGAACGGTCGTGTATCCGG
ACACCACAACCGGTCCATATTTTGTAGATCCGTACACGGGAAAGGAAATTTTTTGTGCCG
GCGAAGGAAGAGAGATATTGTTTGACGTCATGAAGTCATTTACTAGAGTAAATCTGTGTG
ACGAAAACGATCGACTCATTCAAAGTCGCAATCAGAGCTATTACCGACCGTTGCGCAACG
ATACCGTTCAAACGATCGATCATAGCATCGGAGATTTAAATTCCACATTGAATACCGAAA
TGTTTATAACGAAAACTTTTGACGTTTCATGTACGCCCGAATCGATAGGACAGAAAATTT
TTACTCTTTTACATCGATATACTACGAAACGCTCAAAATATACTACACTGAACTCCAAAT
ATACTACACACGTCGAAAAAAGCGGTGTAAATATGGAAAAAATCGAAAAACACGATGAAA
AAGTTGAAATATATTCAGCGAATACACATTTCGATTTCGTAAAATTCGATCCCGTATATG
AAACGTCAGTTGATTTTGACAACCCCGAAGATCACGTTAAGTCGCTTTTCAATCCGTTTG
AGATCGGCGGCGCTAATGTCGCTCCGTTCAATACGCTCGAAATCGGCGGCGCCGTCACCG
ACGACGACGACGACGAGACGGACATCGAAACCGATGATGGTGTCGGGACGGACATCGAAA
CCGATGATGGTGTCGGCGATTCCGATATACTTGTGGACGCTTCTCAGGAATACGTGTACA
CGATAATGTACGGTATGCCGTTGTATAGATTGACAAACTTTAATTACGCAAAATATGGTC
CCCATCTGATGGAAGCGTGGCGATCGATGCGACAAAACGTCTCCGTGCATCCCGATTGTG
CAAACGCTTCGGGTTTAATTCACGCTATAAACTCGTACGCTTACCTGGGCAACGGTATAG
GATGTCGATGCGTAATGTTTGAAGAAGGCATCCGGATTGATCGAGTGTCGAATCCTTTAG
AGTTTGAAAATTTAGAATTACAATCAAACGATGCCGTAAAATACAATATTATGTTCAACA
AGATCGGCGACAAGTACATGATTTGCCCTAACGGACTGACCGATGATGGACAAGATTGTG
TCGCCAATCCGGACACAATCATAACGTACATTGAAGATTTTCAACGCGACGATTTGACCA
TGACTGAAACTTTTCCACCATTTTAATGACGTAATCATTGTGCAATAATTTAAAATTATG
GCGCAATAACGTCGAAAAGTCAGACGCGTTCAAATCGAACCTGGCCGACTTTTCGTAAAT
TTTAATGTACAAAAAAAAATAAGTCGAACAAGTTGTTGTTCGACCGAAATTTTAAAGTAT
TGAGTAGAGTAAAGTTTATGAAAAGTCGGCCACGTTCAAATCGAACCTGGCCGACTTTTC
GTTGATTGTATGAATAAAAAAAATACAAATATAATTAAATATATGTTTTTAATTTTTACT
AAAAATTTAACATGTATCGTCTTCAACAATTATAGTTTTGGAAGCATATTCGTCGTTGTC
ATCTTCCATTGGTACATATTCTTTTTCAATCGTTACAACGTCATTGTTCCCGGTGACGGG
ATTTCGAACCATCTCGGTGCCAAGGTAATTGTTAATGTTGTTGAGTTGTTTCAATAGAAA
ATTGCGATGTATCGTCAGTTGATTGTTTCTGAATTGATACAATTTTCTACGCGATCTCAA
TTCGTCGAGACTCTTTCGATACTCTGCGCATTCAGCCTTTATGTTGTTCAATTCAGATTT
AAACTTACAAATTTCATCGCGCAAAATATTGTGTTCTCTCATACATTCTTGGATTATCAA
TTTGTACTTTTCGCATTCCGATTTGATATTGTCCGTTTTGATCTGTTCGATTTTACACTC
GTCGTTCTCGTCCCTGTACACGGACGACATGCATTTCTTTGCGTACTCTTTAAAATTATC
AAACGGTAGCACGGCGTCCTTTACACACTTTAGACTTGAATTAAATATAATAATTTTTCG
ATTCGGTCCTCTTGCAACGATTGTGACGCTCGTCGTCGTCTGTCTGCATACTGGGCACGT
GATTTTTTTCAAAGAACCGTTCAACCTGCTCATGCACGGAGCACATAAATGATGAGCACA
TTTTAATTTCACAAACGGCACAATAAATATATCGCCGATACTCTCTTGGTTTATTACGGT
CGTCGACAGACAAATCATACATTCCAACACGGTGTCCATGACGACTATTGCGAAGCCGCC
GTCGTAGATATCAATTTATACAACAAACGTAGATTTATCAAATTTCCGCAGGCGCTTGCG
AACGGATGCCCTGATTGATAGTCTGCGAACCTAGAAACAATTGTACGACAAGCGGATAAC
ACTCGTATCGCGCGAGTTTCTTGTTTAGCGCGTCAGAGTTGCCGATAAACTGGATAACGT
TTCGTATTTCTAAAACGTTGTCGTTACGATTGTACAGGTACTTGGGTTCGACCTCGTTGT
ATAGCTGCACGGCTTGCAAACCGTTCGTCGTTATGGACACTGTCGCGCAAGCTTTGAGCG
GAAACGTGTTGTTTCCGAGCGTGAGAACTTCGGGCGCAACCAGAGTGTTGATCAGATTTT
TTATGAATGGCGGCAGCGAGTTGTACGTTCTCGTCAGGTCGGCTTCGTTGCCGAATGATC
TGATGTCATTGGACGCGACGACCGAACAGAACGCTTCGGGATCCGTGATCTGTATGATAC
GGTACGCCATGCTGGTCACGTTTTCGACGACGTCGCTCCTAAAATTTTCCTGTTGACGTA
GCTGGTTGCATATCTCCGCGGCGGCCGTACGATTATTGTAAATGAGATGCAAAACTAGGC
GTTCTGCGGGCGGCAGCATCGACACGTTCATCACGGCCTGATAGTTTTCCTGCGTCGGTA
TCAGGATGCGATCGTTGGCGCGTGCATTGTGACTAACCAGACTTTTGCCGACTATCCTGT
ACAGTTTTTGACCGGTTCCGTCGGGTATCGCTATGCTGGTCTTTTCAATTTTAAAAAATC
TCGACAAGTGATACTGACACATGAACACTCCGTCGTTTTGCGACGCGTCATCCGAGCACG
GAGACCGATAGTTTGAACATTGATTAAATTCTATCGGTCTAACTCCTTGAAATATGCAAT
AGTTTTTCATTCGCGAGTTGGCATTACCGCCGGACACTAGCGCCATTATGATGATTGTAG
AAAAGGAAATCTCTTATACTGTAAACGTCAGTCAAGACTTGCTGTATATTATTTTTGATA
CTTATATTTCTGAAAAGTTTCAATTCAAACAAGAATACCGAGACGTGACAGACAATGACG
GCGTGCGATCGCGTATCCTGGTACAAGATGACGGCGGCGACGACGGCGACGGAAAAATTG
TAATCGACAACGGTACAATATGTCGTGTGAAAAAAAGCACAAAGTCGACGGAACGCTTTG
TGTATCTGTCCGGACACAGCTTGGTTCCTCTTATAAATCGTATCAGCATCGAAGAGAGTC
CGAATGAAAAGGCCGGCGGCGTTGATATCAAACGCATCGTACAGTGTAGAGTGTACGGCG
AGATCGATTCACCCATTGAAATTAAATTTGAGCAAATATACTTTAGTCGAAACTTTATCG
ACGGATTTGACTCGTTGATGGGTAGCAAACAGGTCACCCTGTTCAATCTTTTGTGCAACA
AGAACGAAACTCTGATTAAAAATTCTCATTTGGGCTCCGACGAGATTATGGCCAATCTTC
GAATAGAATGTGAATATTCATCTGGATCCAGACCGTCGGACGATATAATGTCAAGATTTT
CGGAAATCATTTGCGACATGGATCGAATTTGTTCGAGTCACAACATAAATCCCCATTTGC
CGCACACGACCGTTCAAAACAATATAGTGTATAGAAAGTTTGAACACGAACACTTTGTGT
ACACCGGCTCGAACGACAATGTGTACAGATGGTGCGTAAAATTGGACGGCGTCAGAGGTA
GAGGCTACTTCACCAGAAACTTTGTCATCATGTTCATGGACGACATGAGAATGTTTTCGA
GCCGAGTTGATGTGTCGCCGTTTACTTTGAACAATTTGGTCGCTTTTCAATGCGAACTGA
TCGATGATACGAAAACGGTTTACATGACAGACATTTTACACGTCTTCAAATATGGATACA
ACAACCGCACCCAGTACGATGTATCGATGGAATCGTACGATGTGTCCGTGACGGACGCGA
TCGATTGCCTAAACAGTTTAAGCGACTCACACTCGCATATAGATCTCACGAACATGTCGA
CCGGCGAAAAATTTACAATGAAATTTCAACAGTTTCACTTGCCTCCTGTGGAAAATTTAG
GAGGAGGCAACAGCTATTTTACCGTTCCCACCGACGGCTACGTGATCATCACGTCCGATT
TGAAATATGTAAAATACAAGTATCACAAGACGACCGAGGTGGAATACGAAGCACGCAAAG
ATCGATTCCTCACCCTCGACGGACCCGTAATCGCGTCCGAAAGATACGTTCGCGACGGCG
TCGTGCTCAAAGACGGATCCATCTACGAGGCGTTAATAAATTCTCAGCGCATCGACATAA
TCAAAGCGAGACCGGATCGATTGATACCAAATTAAAATAAAATAAATATTTAAACATGTG
TTTGTTTATTTCAAATCCAATCATTTCATGTCCAATTGAGATTTGTAAACGTTCCATTCT
TTTCGTTCGTAATTCATCGGATTCTTTATTTTTCTTTGCACGAAACGATAGTCGTTGATG
TGATTGTGAAAAACCATGCTAGTGTACAGCATGCCGTGTTTCATGAGAACAGTTTCGTTG
ACGTTGGACGGCACGATGGCGTCGACCATGTCAATGTTTTCGTTATCGCCCACCCGATTC
AGACACGTTTCGATGCGTTCAATGTAAAAGATGAGTTGTCCCTTGGTGGTCATATAGTGG
TCTCGACACGTGCTGCAGTTTAGGCGAAAGAACACGTTATAGAACAGCGCTTTGATCTCG
ATCAAATGATGCTTCAGCAGGTCATTGGAAACAGCGCCGCCGATGTGATTCTCGACCATG
TCGTCGACGATCATGCTCAGCAAGTGTATAGTGTCCCAGATGGTGCTGAATTTAAAAGTG
TAATCTTTGGGCTGAATTGCGCGAAGATTCAAACTGTCCATCTTTTCGACGGTCATTATT
TTCAACTGTTCGTGTTTGTACACTCGTTTCGGTAGAGACATTAGCCAATTTTTTAATTCT
TCAATTTCCGTGTCCTGTTTGTCTTTGTACGTCAATATACAGGCCAAATGATATAGATAA
GTGAATTCTTTGGATAATATTTTTGAAAAGTTTGGATCGGGCGAATAGTATACTAAATGT
ACTGTCCAAAAACAGTATAGGAAAAAACTGTCTCTGTAGCGTGAAAACAGTGGCGTGATC
GGAATCATGTTTTCGGAATCACCGTTGCGACGCCAACATGAGCAGCAGCAGCGGCAGCAA
CGATCGGAACATGAACAGAGGCGCACGCTCAACCTATTTTTAGGCGAACCGCCCGCTAAT
GTCGAAAACGACAAGTGCGACGATGATGATGTGATATACTTTGAAGGCGTGATCGAGAGC
CTTACGGACGACGAGCGCGACAAACACAGCTGTTTCTCCGAAATTAAAAAAGAGGAAGCC
TTATTAATGAAAAAGGCCTATTATGATCTGATGTACCACAGCGCGGGCAACTATTACAAG
TATCACACCCTGCTCGATGCTTTGTTAATGTATAAGACGTGCGTGGAATTGATCGACGAC
AGTGCTTGGTCGGCAAATGTTATAGAATCGTGCGAAACGTTCGTAACGTTTATGTTCAGA
TTGTTTGGTCTGTTCAATCGAATAATTGTCGTGGTGCCGGCAAACGTTAATTGGGAAGAG
GATAATTTAAGTGCTCTTTTGAAACAATTATCGCAACTGTCCATTATCACAATCGAACAA
CTGGATACGAGATGATCGGAACGATCGTTTTCATATTGGTCGTGTTGGCCGTCCTGTACT
TTTTGTGGGCCAATGATAAATTGAACGCAAACTCGATCAATCAGTCGTCGCCGAGCCTCA
ATCAGTCGAGCGAATCGGTGCAACAGAACGAAGCGGGACAGTACAATGTAAAATTCAACT
CTCCCAAAATTAAATCTCTACGCGTTTTGTACGGCGACAACGGCATCGGGAAGATCACCG
TTGGCGAGGGGCAGCTCAGCTACGCCGACGTGATCGATCTGGGCAACCGTACGGTCGGAT
CTAACACGGTATTTTTGGGCGTGCTCAACGACGCGTCGTCTGCGACGGCGACCGCGTCGA
CTTCGACGACAGCCTCGCCGCAGATACAGACAAGGAACACGGCCAATTTTAACATTAAAC
AATTTAAGAATCTATTCATAGTATTCAAAGGAATCGAGCACAGCGAAATCAAAGTCACAT
CCAACATGGCTCGATATGAAGCCGAGGGAATGGTGTATTGTCTGATCGATTCGAGCTCTA
GTTCGGCGCCCGATCTAAGAGACGTATCGTACCCGATCACGGTACTGACCAACAATGCAA
ACGTCCAGCTCAAACTCAAAGAATGGAACTATACGCAAATCAACGATTCGGGCACCGTTT
TCATCAAGAATGAAAAATCATTTAGATTACAATAATAATGTTACTTTCAATACAAAATAA
TAGCTCTGTGTCTTTTTTAAAATTTTTTTATTAATAAAAAATACAAAATAATTTAATTTT
TTTTTCAACATTTAAAACTCGGTATGTTCAAGTTAAAGTCCCTGGAATGACGCACCATCG
ACAGTCCCACGTAAACCTTTTCGTCGGGACGATAGTGTTTAGCGTACACCGTTTTAAATT
CGGCGAGCAGCTTGTGTTCATTGTAAGATTTTTTCAATAGTACGTGACAAAATTTTTCAA
TGTGAGGCATCGCGTCCTCCATCACCGCATTCAGATGGTTCTCTTCGATGAACGATCCGG
GTCGCTCTTGAACTTTTAGCATGTACACGAGCGCGCTAAACGGATGATTGTTCAGGTCCA
AGCAGGCAAGATTGTGATTGTGCGTAGGATCGTTGATGATAATGTTCTTGTAATACACGT
AACCGTCGCGAGGATTGCGCATGTATTTGAGTATGTGAGCTGCAAAAACTCTGACGCCGT
TCTTCAAATTTTCATAATATCCCTTTTCCATCGGGTAACGCGCCGATCTATAATGATCAT
ACACGGATCCGTTAAACTTTAAATTTTCGACAAAAACGTGTTTCATGTACACGACGCAGA
ATCTGTTCCTGACGCCCTTGTCATAATCTTGAATGCACAACGGCTTGTTGTTCACTATCA
GCAGTTTATAATTGGCCTCGTACTTTTGACTGCCCTCGTACTTTCGGCACACGCTGTTGC
TCTTGCTCGAATCGGCGGAATTTTTAAAAAAAGCATCGTTACATTCCTTCATTTCGTTGA
TCACGTACAGTTGCGAGATGAGTTTGTTGGCTTCCATCTCGTCGGTTTCTTTTTTGCTCG
TGTTGTAACTCATCGAGTCGCGTTTGTGCGCCACGATGATCGTGTCGAGGAGGTCAAAAA
AACTCGACTTTCCGCAGTTTGATTCGCCATTCAAATATATGCACATCTTTTCATAGTCAC
TCGGTATGGCCAAGCTGGCCGTAAAGTGCATCATGACCAGAGAATTGGTCACGTTAAAAT
TTGTAAACAGTCTAAAGTAGAGATAGCCCTGTACGAGCGCTCTGAGAACGTACGACGACA
CGTCGCTCGTGTCCACTTTTGACATGATGATGCGCATATAAAATCTCGCCAGCCATTTGG
ACAGATCGTCGTTTGGTCTCGCCACGATCAACTTGTCCCACCAAACGCCCCATTTCTTTA
AAAGATTTAAAGTTTCGTAGAAATGATCAAAAAAAGAATTCATGTAGACGGGCGCGTAAT
GAGGTCTCAAAGTGTCCATATCGTTGTCTTCCGACGTCGTCGAAGAATTTTCATCGAAAA
AGTCTCGTATAATGTAATTTACATCGTTGCCGCGATCGATGATGTCAAAAATGTAATCGG
ACCGATCAAACTTGTCGTACAAACGGTTCACAATTTCTTCGCGATTGCGCTGAATTCGGT
CCACATAGCTAGAAACTAGTCCGTTGTCATCGGACGCCTCAAACACGTACTTTACCGTAT
CACTGTACGATTTGATCGTGTACATGAGCGACCAGGCCATTTCGATGATTGTATAATTGT
TTTCAAAAAAGAGATTATACACGAGCGCCAATTTAAACGCTCTCAAATCAATACTGACCC
TGCCCGATATACAGTTGCATTGTAGGTTTGAATTCAAAGGCGCGTTACATTCTCCACACT
GTGCCATGTTGATTCTAAGATCGTGCATTTTGTACAGATTCAGATATATACCCAACATTA
CAAACTCGCACTGATCCATATTCCAAATCTCGCGAAACAACCGATTCAATTCCATCCTTT
CGTTGATCTTGCAATGTGAACAATTGTCGAACGTGCTCGTCATCAAGACGTTTTTCTTTA
AAATTTTCATTTCGCGCGCCACTTTGGCGACATGATACGCCTTTAGTACAGGAATCTCAT
TTTCAATGTTGGACAGCATGTAATTGATGATACTTTTGGGCGCAAACTCGTTCTCGTCTC
GGTTCACAAACGATTTGATCAGACAATTTCCCACAATAAACGGGCAGCTGTCGTGATATT
TCATCTTTATCACGTTGAATACGCCTTGTTCGGTCAGATACAAATATTTCCAATTGTTAA
ACTTTAAATTGGACACGTTGTACGCCGGCTGTTTGTCTGTCACTTTGAACAGTTCGTCGT
CTTTCTTCATTACCGTATAATGTTTTCCATTGAACACGCTATGTGTATTTTGTATAGTAA
TCTTTTTGATGAAGCCATTGCAAAGAATCTCAGGATTTATGCCGCATTGTATCGCGTTCT
CGATCGAATACGTCCACAAACGGTCTTCGTCGCGATTCAGCTCGATCTGTTTCGCATGAA
TCATATAGTGAACGGCGTAAAAATGAGCGAGTTCGATGCAAGCGTTTACGAAAAACGTGA
GGCCCGCGCAAAACTTTTTGTACACAGTCTTGGTGAGCTGAAAGTACGGTTTACAACAAT
CTAGCGCGCGCTCCATCAGACCGGGACGTTGACCGAATAGAGTCTCGCACAACAGTTCCA
TATACAATTTAATGTCTGTCTCGCAATATTCAAACTTGCGCTCCTTTCTAACATAATTCC
ATACGACAATGATTATGTAGTCAAAATTTACAAAATCGCTTTCGTCAAAGTATCGCACCA
AAACGTCGCCTCCTACGCCGTCCATGGAAGCGAGCGCTTCCTCCATGTTGTCGGATATCT
TAGCGACCGCGTCCCTGACGCTCTTTTTTATAAAATTACCTTCTTCGCTGCTGGGCGTGA
TTACGTTTATTCTATCCTGCTGACACTTTATCGACAATCGGTTCATGTCCAGACCGCCGT
CCGACGAGCACGATTGTCGCTTGTCCTCGAACGTTCTCATGTGATTCGGATCGATGCATA
AAAAGTTTGCATACTTTTCGTTTATCTCACACGATTCCAACTGTATGTCGTCCGTAATGT
ACTCAAATATGTCCTTTTTCGAATACACCAACTTGTCGATGATCTTGCACGCGCCTTTGT
TTCCATTGGTCATGTTTACTACGAACAGGTCGTCGTGATCGGCGGGACTGTAATTCTCGT
TACCGGACGTGTTACCGTTCACAAACAGATTCGATCCGTTCGCGGACATTGCCAGTTCGA
CATTTATAAAATATTCCGTGTCAAACACAAACAGATTCACGTTGCCCAGATGACGGTTGC
CGATAATAGGTATGTAGATTCCAATATCAATGTTGGTCTTCATCATGATGAACATGCGCC
AGCCAAAAAACGAAACGGTCACGTTGGGCCAGTACACGTACGCGCCGGCGGGCTCGCAAT
GGTTCGCGTCGCCGTTTAGCACAAACTTTTCAAAATTAAAATGATCGCTAATCATTTCGT
AGTGTTTCAACAACACAAACGGTCTGATTTTCATAGTCAAATAGTTTGCGTGGACGCTCC
AATTGTGATAGTTTGCCGTCGTCGATGATCCGGCATCAATATCGATGTTGTCGCGGTTGT
CATTGTTCAAATTGAAAAAATAATGTTTTGTCGTTTTTTCGACTAAAGTTTTACATTTTC
GATGAGTACGATTTTCAAAGTTTTTCGGCTCGGTGTTTTCATTTGTCATGGTAAAAATCA
GTTTCTTAAAGTTTTCATAAGACCGAAGACACCTCTTTTCCTTGGTAGTAAAATTTTTAA
AGATTATCTTGTCCAAACACGATAAATCTTCAATTCGATCGTCGTCGTTATCCGTGATCG
GTTCTAATATTTTCTCAAAGATGGTATCCACGTTAATTTGGCTGGGCGTCATGGTGTGTC
TAATCGCGTTTGTGTACGCGCTCTCCCTTTTAAATCCTTATCGGAATCAATTACAAAAAT
TAATAGACGACCACGCGGACACTACACACTTTGGAGTGTTCGTAGACGTGTTTGATTTGA
GTCTGAACGAAAATAACATTGAAAGACTATTGCTTGTGCGACCGGAAAACGTTATCGTAT
ACAACGTGGGCGACGTAGTGTATTATTATTTGGAGTCCGGCAGCGTTCTATGTCCCCGCG
AATTCGCAGTCGTCCGGTTCACCAGCGATAATATCGCGTCAATAAACGAAAACGGCGTGT
TCGATACAATATGCACCGGAGTCAACTCTCTTTCGCTCATCGAACATTTTATGACGTTAA
AACAGGGCGTGCCCGACGTTCGCGCCATCATGTCCGTCGAAACGGGCGAAATAAATTATA
GCATAATGGACATTATCAATTATATGATACACAACGGTCTTGTGAAAATGTAAAAAAAAT
TTATTTAAAAATTTCATCATATTCTTTCATATAGTCGACAATCTGATCGTGATACTTTTG
CCAATCGTTTCTAGGGACCGGACTTTTCGACACATTGACAAAATTGTCATACGAATAGTT
GTTACTCTTCAAGTCGTCCACGAGCGTGATGGTCTTGACGCAATTGACGCCCAAGCGCTG
CAAATAGTAGAGCACGATGCGCGGAGACTTTGGTAGTCTACCGTTCGACGGCGTCACGTC
CAAAAAGAACTGTCTATCTCTGTACGCAATTTTCGAATTGTCCCGATCGATCCGATGCCC
AGGCTTTGTCGTCGCCGTCGTAGTTTTGTAGCCGCCGCATATAATTTTGTGAAAATATCC
ACAGTCGAGTCGAGTTTTACGCATAGAATCGCTGACGTGATCTTCGCTTCCATACGACCA
TAGAATCAAAACGCAGCCGCGATCTCTCAACTCGTCGAGGCTTTCGTACACAAACTCATC
TCGTATACTAACTTCCAATTCGTCTGTGATCAGAGTGCTGTCAAGATCAAAGACGACGAC
GTGTGGCGGTTCGATCATTAGAGTTTCGTGTCCCAGTATGTAAACGCTGAACGCGTCCTG
TACGTACCATTCTTTTAAGAACGCGTACGGCGGCACCGATTTATTGATCGTGTAGGTGTG
TCCCAAATACGACGTTTTGTATGTAATTTTGATATGATTTCTGATATCGTTCATAGTGTC
GGCGCACTTGAAAATTTTCATAGTATAGTTTAGAGTGTCAATGGAAGTGTCGGGCGTAAA
TTTAAAAATTATATATTCAAACAGTTCTAAATGTCTGACGGAGAGTATACGCGCGTCTTC
AAATCTATGAACGACGAACAGGTGGCCTCGCAACATCGTGGGCCACCTTCGTTTGAGACA
ACACCAAAGCTCCATTGCTGCTATGAACTGTACAAAGTGTTCAAGCGATTTCGCGAGAAC
AATCAGTGTCGAGAACTTATATTGTATCTAACGAAAAATTATCCCAACAATGTCAAGAAC
AAAACATTCAATTTTATAAACACCGGACATTTGTTTCACTCGTTGTACGCTTATATTCCG
GCTCTGACGGGAGCCGAACGTGAACGAAAACAGATTAGACTATCGGTCGAATGTATACGC
AAACTGTTCGAGAGCACCATAAATCCTTTTAAATTGTACGGGGAACTGTTTCAAGTAATA
CAGTCGTCGTCGAGTTTGGATACATGTCCGTGCGAACTGTTAATATCGAGACGGGAATCG
ATCAAAGACTACGTAAGAATGATCAAGGAAAAAAAATTTGACACCAAACCACCAAAGTTG
AAGAAGGACAACATTGACAATATCATGTATAAATACTCGATAAACTGGAAAAATATACTA
TTGAAAAAAAAAATTGGAAATGATGGAAGATCGATCGACGTCGGCGACGGCGGTGGCACC
GACTTAGTTGCATCATCATCATCATCATCATCAATATCAAACTCGGTCAAAAAAAAACGA
AAAATCAAACATAGAAAAATTATGACAGACGAGTTTATTAAATTTGATCACAAAAACGAC
AACGGACGACTCTTTCCTGTAGCCGGATGGACGTTGAGAGCACCGTGTAATAATCACGAA
TATATCGTCGCCGAAAAGCAACTTCGTGCCGGCGACGAAGCCGTCTCGTTCATTAGACGA
TGCGTTAAATGTGGCACAATATCTTCTCGATCATGTTAACCGGATCTGCGACGCAGCTAA
TAGTGTCGATAGTGATAGCTGTACGGATTGTGATGTGAGCCGCCGCTGCGCCTTCTACCG
TGATGACTGCGTCTCCTTCCGCCCGAGCTGCGACGTCTGTAATGACTGCGGCTTCGACGC
CTTCTACCATCGCCGCTCGATCCGTAAGATCTACGACGATAACCTCCGCTTCGTCTTCTG
CCGCCCGAACTGCGACGCCTCCTGCCGCCTGAGCTTCGGCGTCTTCCTCCGCTGCTTGAT
CTACGTCGCATATTTTATTTGTATACGTGTCTTTTAGATTTTTCAAAAATAATAAATCTA
TTTTCGCCTTATATATGTTTTTTTCTTTTTGACGACGACGACGCTAAAGACACATTCAAC
GTGTCAGATCTAAATAGAGAATTTTTATGAGGATCATTAATGTGATCCATCGACTTGAAA
ATGTTGTTGTAGTCGTCGGGTACGAAGCGACAGTTTGACGTGGCGTAATTTTCCATTGTG
CTATAGAATATCGAATTGGCGGCGTTGTAAAACATGCGTTCCACTGAAAAATCATCGATA
ATTTTGACTAAATGATCAATCAGTTCGGTGTCGTTGCAGTGCGGTATCTTGGCGTTGCTT
TCGGTCGCACACTGCGGCTCCAGGCGTTTCATGTTCTCGTACCGTTCGACGATCAGGTCT
TCCAGATTGCACTGCTGATCGTGCGATGTTCGATACGTTTCCGCGATAATGATACGTGGA
TATCTGGCTATAGGGTAATTCATAACTTTTCCTAGAGACGTTTTCATCATGCGCAACGAT
TCGTAATCGACCGAATATGCGGTGAGACCGGTAAGATCGCGCAACGCGTCCACGTTCTCT
TGAATCTGTCGATCGCTCATCGGAGGCATACACTCGTAATCGTCGCTCATGCTCGTGCGA
AGCAATTCAAACAGCGTTCGATATTTCGCCGTATTTGCCAAGAACACCATGCACGCCATC
AGGTCGCTGATTTTAAACTCGGTAGACGTAGTGCCTGCGGACGTGTAATACTGTAAAATT
TTTTGACATCTTCGTTGAAACGGCGTCACGTTGATTGTACCGGCGCCGGAAAGAGCGTTT
CTAGACGCCGCGGCAGTCTTGAAAATGTTAAAAATGCCCTGCGATCGAGAAGCCGCCGAG
TCGGACGGTGTCGTGTCCGAAGCCGTCGGCGCCGTCGAAACAAACTGACTGGTCAGAGCC
GCGTTGTTTTCGGATCGGTCGATTTCTGATATTCGAGCCGTGGTTACGAGAAAATCGTTT
ATTTCGTCCAAACTCAACTGAATGCTGGCCTGAGAATCCGCGAGTAGTGGAAAAAATTTG
GGCCAAATGCCCATGTTCATACGTTTGTCGATCTTGTTCTTTATGTTTTCAATTTCCAAA
AATAACATTACAGAACTCATCTTGGCGGCGTGCACTTACTACTAAAAACTGCGTTGCTAT
GAACAAACATGAGCGTTTGATTTATATTATCCAAAAGTCAGCCAAGTTTGATTTGAACAT
GTCTGACTTTTCATAGACATGTTTAAAATTTTAGACTTGTAAAAATTTACATGTTTAACC
ACGAAAAGTCGGCCGGGTTTGATTTGAACGCGTCCAACTTTTTGTCAAACAGTTTGAATA
CAAAAAGTTTGATATTTACTTGTTTAAAACATGAAAAGTCAGACACGTTCAAATTGAACG
TGTCCGACTTTTCGTAAACTTTACTATATTTTTGAGACACGAAAAGTCAGACAGGTTTAA
TTTGAACGTGGCTGACTTTTCGTAGAATCTGGTGGACAGTTGAAATTAAAACACACGATC
GGTTTATTCGACAATTAGAAATTTATTATCATAAAGATCCGTCATTAGACGCAACAGTTC
CATTGTTTCGACGACGTTGAATTTTACACGATCATCGCGATTGTTGGCGGCGGTTACAAT
TTTTTTCGCAATGTTTGATTGATTTGACAAAACTTGCAGCGTTTCCAATCGGTTGTCGGA
TCGATCGGTGAGAACTGCGTGCGCGCTCGTGTTCACGTCGTTGAGTTCGTTTATAATTTG
AGATGGATCAATGTTGTTCGCGACATCAAAGTCATCGTTTCCGCCGGCATCTCCCCTGCG
ACGACGCGAACGGTTTCTTCCGCCGCCGCCGCCAGACAGGATGTCATCGGGCGTCACTAT
TATACTCATTGTTTATTAGTATTGTCCAACAATATTTCAATGTCTTTGTCCACTTTGTAC
TTGATGCACAGTTGTCTTATAAAACTTTCCGGAATTATGTACGATTCCATCAGAGCCACG
CACAATTCCATTTTTATACTTTTCAACTTGACAATAAACTCTTCAAACTGTTCCGAATTG
TACTGTTTCAATATTAAACGGCAAACGTTGCGAATTTCCAACTCGTCGGCGCCCATCGTC
TTGTTCGGCGCCGCGTCCAAATAGTTTCTTAGATAGAAACCCGTGAATATAACGGACGCG
ATTTTGTTGACTTTTTTAATTTTTGTGACTCGATTCAACTCTTCCATGAAACGCTTGAAT
GGCGCAAACAATTTCGTGTGATACGAATGCGAATTGAGAGCCGTGAGGAACATTTCAAGT
TCGCGATTCTCGATGCCCACAGTGACTTTTCGACACTCGAGGACAAGATTCTCGCGAGCT
TTCCAGTTTGTGTAACTAGTGGACGCTTTGTCGCACAGTAGATTGTAAAAGAATTGGGCG
AACGAGTTGGTTATGAGATCGTCGGCTTTGAAAATTTCCTCTTTATCAAAAGTTGTGTTG
AGCAAAACGGTCAAATATAGCGGCAATCCAAACATTGGTCTGAGGAAAATGTCCCAGCCG
TCTTGGATGCCCGAATCGAACGTTGTGATCGACTCGGAAAGATATCTGCATTTGCAATTA
AAGCACGACACGATCGACGAACAGTTTTCACATCCTACCGTCACGTTTTCGGCAATGTCT
GGCTTCGGTATCGGTTTATAATACCGTTTCAAATATTTCATAATGATTTGAAAGTTGGGC
ACTTGACTCATGAATTCATCTTTTAAAAACAACGAAAATATACGCTTTACTTCCGATTGA
TCTTGTTTCTGTTCAAAATTTCTCTTTATAAATTCGACGCATTTGTTAAATTCGGTGAAA
AACGTCAATCCCTTGACTTGGACGAGATTCTGTTGATCGAAATACACTGAGAATAAGAAC
GCGAGCGAATCGATCTCGGTTCTCGTCAGATTTGCTCCAAAGCTCACGTTCTGGAATTCA
TTGTACCGATTGAATCTCAAACAATAGTCGACCAAATATCTCTCCATTTTAACAACTCTT
ATATATTACACGATGGACGAAAACGAGCTATTGATGAACGCGTCAATGTTAAGGTACAGG
ACTCTTGATGCCAAACTCAAAGCGATATCGACCATGGGCAGCAGGAGCAGCGGTAGATTC
GACTCGGACGCGGCCGCCGCTCAGAATCGTCTCGATCGAGTGCGTCCACTTTTGACTCGG
GACGTCGAAAGATGCGAACGCGAAATGGACTCTATCGATAGGTACATTGATGAAAATCTC
AATCCTCCATCGAACGTCGTCTACCGATCGTACATTATGCCCGACGAGGAAAGAAACGAA
CTCAGCATGCCTCCGCCTCATCCTCCGACTCCCCCTACCACCGACACCGGCGCCGTGTTT
TTTGCTAGAAAACGTACCATCAATGACGACGACGACGACGACGACGACGAGGACGAGGAC
GAAAATAATTCAATTTCTCCCGAATACGCTAGTTGGTTCGTCGATTTGTCTAACATGATC
GTGATTCTGGACAACATGGTACGCAATCGAATCGAACCGGTCGAACAAAATTCTCAAATT
TTAAACAACCTAATACTGCTTAAACAACAACGTGAACACGTGTCTACGATTCTGCCTCCG
ATCGACGTGAACGTGAGGAACATGATCGACAATCCTCCCTTTGAGGATTTCATAAACATT
TACCGAAAGTATGGTATAGTGAACGTGTCACACGAACCGCTTCGCGACATACTCAATCGA
ATTAGAAGCGAGGGCAAAGATGTAGATCAGCCGCCTTCGGTGCGCATGTTTATCCGTACA
TTGACTAAAAACATAAATAATAGAGTACCGATCAAAGTAAACAAGTCCGACGTTGAACAA
GTCACCGATCCCGATGTTAAAACATTATTATACGCGTACAGATTGCAGTCTATGCTCAGA
GTGGTCGATGCCGATGTGAAAAAAAATCAACCAGTTCCGCCGCCAAAACGTAGAAAACGA
CAACGACGAACCGGCCACGGTGCCGGTGGATCGGATTCTTTCATAACCGATCCCGATACA
GTTCCATATTTAGGTGACGGCGGCGCCGGCGTCGGAGGCGAACTTTCCATACCGCCGAGC
GAGATGATCAAGTCGCCAAGCATCAAAGAGATTTTAGACGAATTGAGATCCGCTCCCGAA
GCCGAACTGGCGATCGCTCCGTACGAAGAGCCGTTTTACGAAATGTCCACACCTGACGAG
GACGACGTAGACTATCAGGAATCAGAGTCTAGATTTAACGATCAGGCCGAAGATTTTAGA
CCGATCGAAACGCAACAGTTTGTATCGAACTACTTGTTGCGCGAAGGAATGGGAAGCAGG
CATCCGCTGATAACGACCATGTTGGACGTATTGCCGCACAGCGGCGAGCGCTTGGCGATA
TGCGAACTAAAACAGCACTTGGACGTGCGACGTTATTCGTCTCAGTTTGAATGGGTACAG
ACGCTGAACCTGTCGCCTATCAATAGAAACGTGCATCTGTATCAACTCTTGGAACCGTTA
ACGTATTACGCGACAAACGAAACAATGTCAATGGCGATCGGCTGGTTTGTGGTGAACGCA
TATCGCTATTTCATAAACGCCATCGACGACTTTGATCACATTCGAAGAGTAGTGATATCG
TCCGGATTTAGAGACACGGATCGGGTCGCTTTATTCTTCGTCAAATACAATTATCTCTTT
ATATATAGACAATTATTAAGTGACATGACCGCTATCAGCGGAGACGAACTGGTTCCCGAT
CGGTACATGAACAATCGCATAGTCGTCTTGCTAAAAACATATGACATTATCGTTCAAAAA
CAATACAACGCTTTCAACTTTTCATTTCAATCGCCGCCTCAAAACTCGGACAGACCCATT
GACAAGATCGTTTTGTTAGCAGTCGGACAAACCACCACCTCCACTGTTGCTGACGCCGCC
GCCGATACCGTCTTTGACGCGGTTTGATGACCGCCATATATATTGTGTTGGTGATCGTGC
TGACCGTGTGCTTTGTCACAATGCTGTTCGTATTAAGGACGAACCGGCGACATGTCGAAA
AGATTTTATATTATCAATACAATTACATACCGAAACCTTTAATAAGCTTGGTAAAAGTAT
ACAAATTAAAATAGTAGAATTCATCATCATCATCATCCATGCGCTATGGCTTGTCCCGCC
AACATTAAAGTGTACGTGAGCGAACAGTTTCTACTGTTCCCCGCCAATTACGTAAAACCA
CAAGCTGACGTGGCTAACATGCCGGTGCGCAATTTGATCGTGTACGTTCCCACCGACGCC
GACGTGCAGTACGTGAGCCGAGAGGCATTGTTGGGCACATTCGACACGGTGCTCGTGTAC
AGACACGAAAGTTCGTCGACGGTCGAGGCGAGAGCGCCGCGCAAGAATCCCAACGCCACG
ATCGTCTATTGGAATCCTGTATTGGCGATAACCGAAGTAGGCGTCGGTGATACAAGAGTG
TTCAGCGTTTTATTAACCAACAATCTGTACAGTTGTAACACGATGGTCGTGGACACCGAA
ACGCCGCTATGTCCGATCGAATATCATCGCGCCGCAACAGTTAACGCCAACAAGTTTACA
CCCATTGCGGGCGAGGATCCGTTGTATCAACGGACACAGATCATGGATCCCAACATTGTC
GATTTTGTAATATGTTTCAATCGAGAAACGTCCGAAATGATTAAGATTTTAAACACAAAA
CGTATACTGGCAATGTTGAGCATGCGAAGAGTCCGCGCCAGATACTGGATCAATCTACCG
GACAAAGTCGTCGATAGCATTTACAGCAAACTGAACTGGGAACGGGTCAGGCGTTTGATG
AAAGGTGGCAAATGGGAGGGCCAATGTATGTTGATCGATCGCGAATCGCTTCGGTACATA
AGAATGGCGCAGGACGTGCTTGGCGTTCGCGACTACGCCCGATCGACTCTGGACTTTGTC
GAAATGTTTGAATCTCTGATCGCGCCGTACCACATGGTGCCCGAGATCATTGTAAAATTG
AACAGTCTAGAGGGCAAGGCTCGCGTGAGACTTTATTGTAAGAATGACAGTTACGCGATC
ACGAATCACGGCATCGTACCCAACAACTGTCCAGACATTAATCCCGTGCCGTTTGATTAT
TCGGACGTGAACAGCGTCGGTTACATCAACTCGCTGCGTAAAAATCTCTTTGAACGAAAC
AATGTCTATGACGTAATTCTATATCCGGCCTACTACAATTACTTTTTCTAATTTGTTAAA
AGAATTAAAAAAAAATTATAATTACACATTATACACATATTCTCTTGTATTTTTTTTTAC
ATTTCTAAGATATGAACACTCTAAACGAAGACGTCACTAGACAGCCGTCGGTGCTAGATT
ACGATCAACTTGGACAGATCGTGTCTAGAAATCGAATATTTCTCAGAGACTTTGTGCTGG
TCATATGCGGTCTGATCGTGTTCATAGTGATCATCGTGTTTATGCTGCTCGTGTACAATA
TCAATGAAACGGTTCGATTGGAAGAGTATGAGCGCGAATCGACGCGCCAACGTTATCTTG
CAAACTACGATTTTACACGACGAACCGTTCCCGCGACCGAAACGTCGGCCGAGAGGGCCG
CTAGACTATTAGAAACGCCATCCCGTCCGTCTCGTAGACTCAATACGTAAATTTAAATTG
GTTTCCGTGAGCGTTGTCGAAATAGAACGCGTCTCCGTTCCTATTGACCGTGCTCGATTT
TAGATTGTGAATATTGAGAGACAATTGCGAAATTATATGCGATACGCTAACAAACGGTAA
ACGATGAGATTCTCTTGAAAAGTTGTTTGCATTATTAATCGTGACCTGTCGACTCTCGAC
ATCTTTGATAGCCGCGTACGGAAAATCAATTACGCACGAAATCATACCATTGTTTGCGTT
TATTATGAAACCGTTGCCTCCGACGCCGGCGCTGTTTGTGATTCTAGATACGGACACGTC
GGTAGACGCCAAAGACGCGTCGTCGGCGTGCACCAAGCTAAAACATGCGGCGCCTACGCC
CTTGTTGATGTGTTCGGCCGACACGATCTGTTCTAAAATTTGCAACTGAGACGATTCGAC
AATTCTGGTTGTGAAACTGGGCATCGTGTACGGATTGTTGGCAATGTTGTGGTAAACGGC
GCTGACCCGATTGTACGTTTTTGTCGTGTTCGAAGCGGACGTCCAACGCGGCTCGTTGGT
GTCCTGCGTCAAGTCTCTCGTCAAAATTACACATTTCGCCGACGTAGGCGACGAAGACTC
GAACGTTTTGATTCGATCGTAAACTTGGACCATACCGCGCTTGTGATACAGCGTGTAGCT
GTGAAACTCGACGCTCAACTCTTCGAATCGAGAATGTGTTATCATGAGACCGGCATTGTC
CGTGGCGCAGATGGCCGTGTACGCAAAGGTGGGAACGAAACTAGTCGTGCCGGGTCCGGT
CGTCGGTATCGAATGACTTCCTCCCGCCGTCAATATCACGCCCGAATCGATGCCCAGCGT
CGCGTTCCGGTACGGCACGATGCGGCCGTCTTCGGCCCAAATCTTTTTGATCATCGCCCA
CAGTGGCGCGTGCTTGTCGTTACTCTCGTCGGCTTCGTAGTACGCGACCTGATCCGTGTT
TCCCACGACGCTGCCGAAAAACTTTTCGCTTCGATACGTGAGAACCTTGCTAAAATCGGC
CGAGTAGACGCCGTTCGCGTAATCTATCATGTGAGCTAGACTATTCTCATGGTGAGATAC
GCTTCGTAAATACAACGCCGGATTGATCAGACCGCGTCTGCTACCCGCAATGTTGATCGA
ATTGTTTACGTTGAACATGTTCACGGTGCCGCCGCCGAACAGATGGTTGTAATATTCAAA
CGTAAAGTACGAATCGATCAAGCTCTGGTAGGCGCGCACGTCGGTCCTGTCGAAGAATAC
ATAGTCGCGATGGACACCGTTACCACTCGGCACCAGCGAGTATCGAATCTTGTTCAAAAT
TTTCTGAACGTCCTGTTCGTACCGGATCGAGTTTAGAGACTGACCACGAAGCATCTGGCC
GTACACGTAAGCCACGCACAGTCTCACCGATTCGGGTTTAGTAACGTAAAAATTGAAAAC
TCGCTGTACGATCGGACTGAGATTGTAGAACCCGCGTAAAACTATACAAGTGTTCATCAT
GCACTCGGGCATCGTAACGTTAAAATGATACCAATCGTTGCCCCATGGAGGCGAGTTGCC
GTTGGAACCGTTCGAGTTGGACGGGAACGGCAGCCTGTTGTAAACGAGCATGACGCCGAT
CATCAGATTGTCGGCCAGGTTAGAATCGAGATAGAGCGCGTCTTCGGGATCCCTGAACCG
GACTCCGTACCCGATCAAAGTGTGCATGGCGATTCCAAAGTGAGACGCGTTCGACCACGG
TTCTAAATCGACAAACATATTACCGTCGTTTGAAAACAGCCGAGTCGGCGAAGCGATCTT
GTCGGATTTTTGTAAAAATTTACGTTTGAGCGTGTTCAAATAGTAGTTTTCAAAACGAGC
CAAATCGTCATCGTAATAACTGTTGTACAAAAAATTATAAAGTTGCCGCTCTTGATCGTA
TAACGTGAACAGTTTCAGTTGAAAGCGACGCCGATTACGTTTCGCCATCGGTGTTCCATG
ATTGTTTAAAGAAAAGACAATGACGAGCACGACGACCACTACCAAAACGACTATCAACAA
CGTCGCCGATGTGTACATTTTTAGGTCCGAGCTCTTATCTTGGTACTACTGTTCATATCG
TTTTTTACCAATAGATTGAAATATCTCCATATGTAAACGTCCATATAGCGAACGGTTTTA
ACATCGTCGTCGTTGTCGTCGTACCACGGCTTTTTGTCGCCGTAATAGTTTATCACGAAC
GGTTCCGTGTTCTTTTTTAATCTAAAATACGCTCCGGCGTTCCACGCGTACATCGGAGAC
AGTTGCTCGACGGACATGCGAAGATCTATGAGCGCCCGTACAAACATTTGTTCGTCGAAA
CCGTTGTGGTAGCGATTGGCGGCGATCGAGAAACACTTGGACGTCTTGATCGCATTTTGT
ATGGCTTCGAACAAGATTTTAGATGGCGTCAACACCACGGTTCCCGTCTTGCACAATACT
CGATTGTATTTCATAAATTTAATCATTTGATGAAAAGTCACAATGTCTCCCTGAGACAGA
TTATCGTAGCATGAATAGTATTCGGACCAAAAACTGACAGACACTGCAGATTTTGACGCA
AACAAATGGTCGATATTCTTCACGACCAGATGGTCTGCGTCCAGATATACAATCTTTTCG
TATTCGGTCATGTTTAAACATTGCCATTTGGTAAACGAACACGAGATCCAATCGCTGTAC
AGTTGATTCTGTCTCTTGGTCAACATGCGGGGACATTTGCGTTGCACGTACTCGACTCTT
TTGATACTATAATACGTCTTCAACTTGGCTACTGCCGACTCGCTCACATCAGATGTCACC
ATGCAAACTAGATCGTGGACCGTGCCGGTCATAAGTAAACTTTTGGCGAGAACCATAGCG
CCGGCGACGTATCGATCGCCCAACATTACCAAAGTTACAAAGGCAAACATTGTCGCACCT
TAACAAATTAACACATTGACGTTCACGAAAAGTCGGCCACGTTCGATCACAACTTGTCTG
ACTTTTCATAGACAGGTTTGTACGAAAAGTCGGCCACGTTCGATCACAACTTGTCTGACT
TTTCATAGACGGGTTTGTACGAAAAGTCGGCCACGTTCGATCACAACTTGTCTGACTTTT
CATAGACGGGTTTGTACGAAAAGTCGGCCACGTTCGATCACAACTTGTCTGACTTTTCAT
GATGAGATAAAGAATAATTTTAGAGATAACACAGATAACATTCAACGATATAAACGGCAT
TGTTGCGTTTGTAAACTACAACAGTTTAATCGAACATGTCAAAGTTTCTAGTGATCGACG
GCGTCGCCTGCACGGGCAAGACCACCTTTATTAAAAATTACAACTATACCAATATGATAA
AATATTGCGGAGATTACAAGGAAATTCACGACAGGTACGATCTGACGTCGATTCCTCACG
ATCTGTGCGAAGTGATGTTTTGCGCTCACCGGGCCGTTTGTGACGCTCAATTGAGGATCG
AGAATCTCGATTGTTTGATACAAGCAGACAGACAGCCGACGTCGACGATGGTGTACAAAT
TGATTCGAGAAAAGGCCAGCGACGCTGAAATAAAACGCGTCGCCGATAAATGCAAGAGAA
TGGGTTTGATGAGAAACTATGAGACTATCACGGTACTCGTCGGGCCCGGTACCGAATCGT
TTATCGTTGATAAAATGCAGCAGCGCAACAACGGAATCGATAACACGATGAAAGAGAATT
ACGTGATCGATCAGAACAGAGTGTTTCGTGTGTGGTCGGAACATTTAAATTTTTCCACGA
TCGAAGTTAACTTTGGAGATTACGATACTATGTATAAATCATTAAACGACATTGTAAAGT
CTAAAATACACAAAAATTACTCAATTGAAAACGGCTACAAGGTGTACGAATATAAATTGC
CCATTATAAACAAATGTGTGGCCGTCGTATTGATGGATCTTTGCGGTGCATCATTTTCAA
ACGGACAGTTTGAAAACGCCAAAACCAATCTGATGAACATGATAAAATCCAACGTGACCA
TAATATACTGGTCGAACGACGAGAACACCATGCAACGTATTGTAAACCGTTTGAACGTGC
CCGGTGTGGCGTATTCTTGCGCTGATGACAATAAAATTTTACAATCCGTCTCTCTAATGC
ATTACGAGAACGTGTTGATGAAGAACGAGTTAATTGAAGACGATATTGATATCAAAAATA
TATACACTTTTGACGATTTGTGCTGTAAAATAATACAATAAATGGTATAATAAATAAAAA
AAATGTATTTTTATTTTATAGTTTTATATTTCTATACAACAAACAAAGGTTTAACCATTT
TAGAATCTATAGCGTGTTTTTGAGCAATAGCTTTACGTTTTCTATTAAAATTAATGGCGT
TTGCTAACAAGTTGATTTTTTCTCCTCCATCTTTTTGTACCGATCCGTCGTCGGATTTTA
ATATTCTAAACGATGACTGAGGCTTGGAAACCGCGGCGGTGTTGAGTTCGATGGTACATT
TTTTACTATAACTGTACACGTCTATAGTCTCGATAAACATTTTCGTGGCAATCTCTTTTA
CAAACGTGATCAGATGGTGTTCGTTGCTGGCGACTGGATCGTCGATCGTGTTTAGACATT
CATTGTAGTGTTGCAGCATGGCGCGCGTCGAACTCTTTAGGTCGGGATCGATGCCGTCGA
GACGCTTCATTGCCATATCGATCACGTTTCGATGACTCGTAAAATATTCTTTGCTCTTGT
TCAGCATAAACTTTATACCGATGACTACGATGCGTCTGTTAAAATTTTTATAATCGATCC
CGTCGTCCACATACTTTGTCTGGCTGAACAATTTTTTCATAGTTTCATAATTCTTAGGCG
ACGGATTCTTAAAATACTCATCTCGAGCCGTCCTCACTATCGACAGTATAGTCTCGGGTA
GCATTTTTTCTTTTTCTATCAAAACGCTACACTTGTGAACAATCAATTGTTTCACAAAAT
CATCGACGTCTATCGATTCCATGATAGCCGCGCCTTATATTTCATTTATTCTCAGATACT
ATCGAACGTAATTTAGCCACTTCGATTATTGACGGTAAACGTTTCAATTCAGACTCCAAT
TGTTCCCGATTAGCTGCAACTTCGACGCGCACGTTGCATTGATCTCGTTCGCAAATCAAC
ACCAACTCGAAGATTCTTTTCAATAGCTTATCAACGGGATCGATGGTGGTGGAAAAGAAT
CGTCGTTCATCATTCAAATTCACATAAACGTTGAAAGGTTTGTGCGCGACCGTCGCCGAC
CACGATGCGACCAACGAGTCGAAATCATTTCCCATGCCCACGTTGCACAAGTGCGGACGG
TCATAGTTGACGGGCCGCTCGGTCCACAGATCTGTCATGGAATCGTTGTATTTCACCAGA
TTTGTAATGATCAAATTTGCCGCGTTTGCTATGGACGCGACCACGTATAGCTCGGGATGA
GTAGTAGATATAATCTCTTCAAAAGTTTGACCGTTTCCTATTAAATTGCCGACGACGCGA
TCGTGCTGTCTTCTACATAGCACGATATCATCGGTGGTGGTCGTCGATACCGTGGATAAT
ATGTCGTATACGAACGATACTTTGTTCGCAATCACTACCGCGGATGAATCGCTGATCGGT
CTATCGTTCGAAGGAGGCACGATTCTGATTCCAATCTTTTGTTGTAAAAATAACGTTTTC
TTTTCGCGCATAGCCAGACAAATTTGGAAAATGTAGTCGAGAAGCGCGTCGAGTTTTTTG
ATTCTGACCGGCGTGAACGCGCTAGTTTCATATAACACACCAAAATCTACGACTGCCGTC
TGACGAAGGAGTAACGCGCGCGTCAATATCGAAGCGCACTCTAGACGGCTAACGGACGAC
GCGTCCGGCTCGATCGCTCTATTCTCAGCCAACGCGTTCAACTCAATGTCCAAATCGAAC
AGTTCCAAGTACCGTTGCGACGAACGCTTGGCCAATCGTATAAACTCATTTTTGACATTG
ATATTATCATCGTACTCCGGTCTAGATGCTTTCGTCGGAGACGGAGTTTTTGGCGCTACG
GGATGACGCGTGATGGGCGCGATCGAAACGTTTCTCACTTGTTCGTTTGCATTTATGATT
TTAAAATATTGCATCATGTTGATGAGTGTGTTGTAATTTGTTTCAATGTCTCGTATCAGA
TCGTTCCTGATTCGTACCACCGACGGCGGCTCGGTGATCTGGCCCAGGTCTCGTTCTGCG
TGAGATTTCGCATTGATCAGGCGATTTTCGATTTCGACAAACAAATCCTGCGATCCATCG
CCGTCGTCGTGATATCTATTCAACATTGATACACATTCGAACGTTTCATTTTGAATTCTA
GTGATTTTATTGTACAAAATCTCAGGTATGGTCATGTCGAAAAAAGATATCTCTTTGACT
TCTACTTATACTTTGACAGCCAATACGCGGAATGTGGATAGATACCGATGGCGTCCTCTA
AACACTCGTTCAAGTCCCATATGGATTCCAACAGCACACGTTTCGATGGATCACGCAATG
ACTTTAGAAACGACAACAGCTTTGACTTTGTCGACGATGACTTTGAAAATTGTAAACATT
GTCGTTCGTATGCGGATTTTAGACATCTTTTAAACTTTTCACACTTGTTGAGATTCGACG
CTTCCACAAACCGAACAAAGTTTTCGGGCAACGGGACCGGATCGACGCTCTTCTCTATCA
TCCATGCGACACGATCGTTTCTCACATACACTTCTTTGATCATAGCCCATATAAACTTTT
CAGCAAACTTTTTAAATTTATCATCGTTCATCACCAGGTCGATCGCGGTCAGCTTGTTGA
CCACGTCTATGTCGTTTCCGTATCGATGTTTGTTTGCGATTTGTTGTTTTGACACGATAC
TATCGCAATTTTTATCCAATAAAGCGTACGATTCGATCAGGAACGATATTAACGACGACA
TGATAGTGTGACAAGCGATATACAAATGATTCAAACAGAATGAGAATAATACAAAAAAAA
TTTCAATACAACAACAATCTTTTATTTTTTCCTGTTACAAGTACAATATTTCATGCCGAC
ACATTGAATGCAGCCGTGAAGTTTGCTCGAAGAAGGCACCGTACTGTAGAATAGTAACGA
CAACATGGCACCGACAACACCGCCGCCACCGCCACCGCCGCCGCTTCGATTCGATGACGC
TTGCTGCTGTTTCATTTGTCTATATTCACAATTGATGCACATTTTGATAAATTAATGATT
ATATCATGCATTCGAAAGTGATAAATTATCATGCATTCGAATGCATTTTATACAATTCAT
ATATCTAATCTTTAGATAAAGCGCATAATATAATGCAATCAATTGCATAGTCACTAATAA
TGTCTGCAATAACGGTGTTATCGTGTCTTTTCGTCGTCGAATTCGGCAGCAGCGCGATGA
GCACGACGATGGGTCTGCCGTTTAACGTGGCGCTGCAAAAAATCGGCGATAGAGTTTACG
GCCGAAACGAAGGAGGAGCCTCGTTGATTTTTACCAAAGTTGAAATAATATCGAGCGTCA
TCACGTTTGTGGTCAGCGCCGTCTTTGTCTCGATGAATGTAAATTCGGTAAAGACAAAGA
GTCGCATGCTGCTGATGGCGTGCATAGGACAGACAATGGAAATGTTCGCTATCGCATACA
TGAAACTGTTCATCGACACGATCACTTCGACGCAAGTGTACGCGCTGGTCGTCGGGCATT
CTCTGCTGGGCGGCAAATTTTTACTCGAAACGTGCATATCAGACTCTGTAGCCGCCGTTT
TGCCAAAAACGTCCAAGCGACGACGGGTATCGGTATACATGTGGCTGAAATCGGTCAAAC
TGATGGGCGTAGTCGTGGTGCAAATGATTGCGCCAAGATTTTTGGACGAGCATCAAATGT
TTTATATGTTAACACCGATCGCCGGCGTAATCATGCTACTGGCTTCCATATTATTTGTGA
TCGTGGCTCAAAATCATGATGACGACGTCGACAATGACGACGGCGGTGCCGATGAAAAAA
TTGCAATGTTAGAAAAATTCAAACATTACTCTAGATCGCTGACCGCGGATCACTTTGTCT
TGTTCGCAATCATAGCAACTTACTGCGCACAGCGGGGCGAGTACAAATTTACGTTTTTCT
TTTTGAAAGATCATCTAAAATTCACACCGGCAAATATACGACTTATCAATGGATGCCAGT
ATTGTCTGTTCGTCGTATCATTGTTCATGACCGGCGTCGTGATGCATTGTGAGAAACGTC
CGATCGTGACCATGATCGGGTTTCTGGTATCGATGTCGTTCAGCACGGCGGCTAGAACGT
GTCAGATTTGGGCGTGGACCGCCACCAGATTCGACGTTTGGGTCGCGTCCGCGGTCATGT
CCACGATGGGACCGATCGCTCAACAGGTGCTACAAGGCGTACTGTACAAGACGCTTGACG
ACGCGCGTCTTTCCGGTTTGGTGATGTTGACTTGTGATAAATTTTTGCCTATACCGATCG
TGTGGATTTACAATCTAGCACGAGACTCTCCGTTCTACGTGACGCTAGGCTTGATGATCG
TGACCACGATCGGTGGACTTTCCACGAAACGTATGCGTAATTGGATGATGAAATAAATTA
TTATTTTTACTCATTCTAGTATTTTCTTTACCACCAAATCCGGGTTCATCGGCTGATGTA
ATCATTAAGATGATGCAATAATTTAAAATTATGGCGCAATAACGTCGAAAAGTCAGACAC
GTTAAAATCGAACCTGGCCGACTTTTCGTGCTCAAACGTGTCCGCGAAAAGTCAGACACG
TTCAAATCAAACCTGGCCGACTTTTTGACCATCGACATGTCCGCGAAAAGTCAGACACGT
TTAAATCGAACCTGGCCGACTTTTTGACCATCGACATGTTCACGAAAAGTCGGACGCGTT
CAAATCGAACCTGGCCGACTCTTCATAGATTGAAATATTCGAAATGAATTTTGATACCAG
TTTAATCGAACATGTTGCGCACTTTGCTAATTTTATTCAAACACGTTGGACACTGTTAAT
TTTATTTTATTTATAGCTTTGATCGAACATGTTCGACACTTGACGTTGCTAGTTTTAGTC
GAACATGTTGAACACTTGACGTTGCTAGTTTTAGTCGAACATGTTGAACACTTGACGTTG
CTAGTTTTAGTCGAACATGTTGAACACTTGACGTTGCTAGTTTTAGTCGAACATGTTGAA
CACTTGACGTTGCTAGTTTTAGTCGAACATGTTGGACAGTTAATGTTGCTGGTTTTAGTC
AAACACTTGATTTAATATAAAATTGTCGAACAAATACCAAATACTATTTAACTTGTACGA
TTTTTAATATAAATTTTGTAGCGTGCACACAACGGCAAGTGTTCAACATGTTCGACTGAA
ATCAGCAGCGTCAAGTGTTCAACATGTTCAGCTAAAGCTATGAATAAAATAAAATTAGCA
AACTGTTCAACATGTTTGACTAAAACTAGCAGCATCAAATGTCCAACGTGTTCATAAAAA
GTCAACAGTAATGCAAAAAGTCAGACAGCTTTGATTTTAACCTGGTTGACTTTTCGATAA
GCCATCGACACGTCCACGAAAAGTCAGACACGTTCGAATCGAACCTGGCCGACTTTTTAG
ATGACGCAATTATTGCACAATGATTTCATCGTGATGATAATAAAATTATTGCACAATGAT
TTCGTCATGATGACGTATTAAGGATTTTTCTAGACTTTGGTCGATGAATAACGGTCAACC
CACGAAAAGTCTGACACGTTCGTTTCGAACCTGGCCGACTTTTCGTTGACATGTTTAGAT
CTACTAATACTTAAAATTTTTACAAGAGTATTTTAAGAGTAGAGTAAATAGAATAAAGTT
TATGAAAAGTCGGCCACGTTCAAATCGAACCTGGCCGACTTTTTGTTGATTGTGTAAATA
AAAAAAACTTTATAATTTTTAATTATAAATATATTTAAAAATTTTAACACGTTTACATGT
TATACAATATATTTCTCGAAGTACATTCAAATAGACAAATTCAGTCTTGGAGCAAGTGCA
AAAGCTTTTAACAATCTTTTCCGTGATGTCGTAACGCTCGTAAAATAATTGAGTTGCGCA
TTCTGAGCAAAAACACATCTTTAATGGGTAAACGTGGTTGTCTCTATATTGATATTTTGC
GTCGCATACATAGCAATCTTTCCAATACTTTAAATCGACATCAAACATGGCCACGTACAC
GTTTACCGGCAGGGTCGCGTGAAACACTTTTACAAAATCTTCCAAGTTTTCAAATCCGCC
CCGACGATGCAGTTCCTTGTACCATTTTTCGACGGTTTTAACGACGGTCGATACACTATA
GAAACAATGGCTCTTGCTCGTCAAATACCAATTTGGATGATGTTCGCAGCAATAATTATC
ATAATCTTCACCATAATCTGTATCATCGTATCCGTCAAACTTTAAATCGTACCCGAAGCG
CTCAAACCGTTGGGTGAAGATTTCTCGTGCCTTTTCAATTTTTTGCTCCAAAGTCGTAAT
AGATTCATCGAACATGTTCGATTCATCTATCTCGTAACTCTCGTCCGTACAGATTGTTGC
ATCTTTCTCGTCGTCACCGTCGTCGCCGCTGTTATCGGCACCGCTCGAATCAGAATCGAT
CTTTTCGAAATCGTCCAGATCGCTCTTGTTGGTTGTTTCGGAATCGGTTTTATCGAAAAC
ATAATTTTCACGGCGGAATAATTTATTCAATAAATTTCCCATTGTACGACCGCTCTAGGA
TAAGTCAGAAATGTATTATGATCTGATAATGATAATTATAGCGCTGCTCGTCGTGTACGG
ATACTGTTCATACGCTTTTGATAGATTAAACGTCGAACGAGATAAAGAAATAGAATCATC
TTCTGAACCGATGCGTTTAGTATTCGATCGGCCGCCTCTGGTAAACTGCGATGAAACGCG
ATTGCCGTGCGTGTCAGACGAGCAGTGTTACGAGAACTGTTCAAATTCAAACATGACCAG
CGTGATGCATTGTAATCAGGGTTTCTGTTCAATACGACCGGCGAACGTGGCCGGCGAGCG
CCCCGATGATTTCGTTTGCGATCAAAAACTTGGTCTCATCCGCGTGTTTGCTGCTAGCGA
GTTTGTCGCCTCTCAACTGTGCATAAGTACGTACCGAGACATTGTCGATGACGACGGCAA
TCCTAGACCGTATATATGCGACGGAGGACGCCTCGACGTCGATGTGGTCGAGAGACAGTT
TACGTCTGCCGATTGCGAATGTTCGGTAGGCTACACGAAATACACGTTCGTTCAGGGCGC
TTTTGCTAGAGCCGTACCTGTCTGTATACCTAACAGTTTGGCGCGCATCTATTCGCGTAT
TTACAGATCTTGACAAAAAAATGTCGGCGACGGTTGAAACGTATCAAGGTGTCGCCGCTC
GACTGCAAAAACTGGACACTGTTCGATGTTTGGCGAGACGCGAACTCGGCGAGCCGTTTA
GCAAAATGAACGTGGCCCTCAACACGGCTCAGCCTTTTGTAATCGTTAATTCTACAAATA
GTTTCAGCCGAATAAGCGTGCGCAATTGCCCGTCGATGCGGGAGGCCGATTCTATCGGAT
TCAACATTATGTTGAACAAGTTGAAAACGGCGCAGCGTTGTATATTTTGCACCAGAATTT
GCGATCCGATGGATTCGAAAATGTCATGTAAAACCTGCATGGAAATAGTTATGAAGAAAA
AAATAAAGAAATAAACAATATATTTTTCATTTCATTTATTGTAATAATCACAACTGTCCA
AATGTCCTACTACAACTTCGGGTTCCACTTCGACGATTCCGTCGCAGCAAAACAACTTGT
ACCGATTCGAATCGGCTGCGTCGCAAAACACTCCCAGTCTCGCCAAATGTGTCTTGTCCG
TTGGCAATGTTGATATTCTCTTTGTTATACTCAAATAGTTTTTGTACTTTTTCATCATTA
GTTTTTTGTTTCTAGAGTTTTTTTCACAATCGCCGCCGTGCACTTCGGACACGACATCGG
GATTCATGTTTATATCGAAACGTTTCATGCAAAACACACATACAAGTGCACCAAACGAAT
AGTAAAACCCCTGGCGGGTTAAACGCGCCGCTACCGTTTCGTCAAACGGTATCGATGGAC
ACACTTTTAAAGATTCCATTCTAAAGTATTGATGATCGAGTCGGTCGTCGTTTTTGTTAT
TAGTCACGTACGATGCAAACATGTACTTTTCCGATCTGAGCTCCTTGTCGTAAAACTGCA
CGTCTCGCTTCACGGTGTTTACCACAAAACCGTTTTTAAATCTGACCAAATAGACGGCCA
TCGGTGCGTCCATCACGTATATCTGTCGCTGCATCTGTCTATAGTGCGGATCGGTTTTTT
CGACATAAAACACGGGCACGCCTTTAGTGTTAACCGAAAGCGCCGTGTGTTTGACTCGAT
ACCGATCTTTTCGTACGCCCAACGAGGCTCGCATCTCGTCGACCGTCACGTTTCTATACG
TGATCGGACATTTAATCTCGAGCGGCACGATTTGGCCATTGTCTAATAAAAAATAAGCGT
CGGGCGAGGCCGACGACAATCCGTACTTGCTCAGCATCATGCCGCAATTCAGCACCGTCT
GCGCAACCTTGACTCTCAATTGTTTTTCTATCAGCGCTTCAATGTGTCCGATCAAGACTT
TGTTATCTTTAACTTTGTCCTCTTGAAACAGGCCATAGCTCATAGCGCCGCAATTGAACA
TATCGGTGCCAACGTGTGCGCCCGACATGGACGCCGTTTTGCGGTTCATCCGCATCAGCA
ACCATAGCGGATTATTGGATTGGCCGCGAGTGTGATGTTCGATTTCAAAAATTTTCTCAC
GACTCAACGTCGCATTCTCGTTCATGAGCCGAGTCACGTAGTTTTCGTATTGAAACTCTG
CGTAAATTTCTTTTTGTCTATCGTTTAACAAAAGTTTCAAATCGAAGACACGATCCATGA
TGATTCGTACACGACTATTTCACTTAAAAAATATAAAAAGACTAATTTTTTTACAAACAT
TTATTCAATACAAATATACAATTACAATTTATTAAAACTCTTTACAACCACGGGACTTTC
GACGTCCAAATTCATACGTTTGGACACGATCGGTGGAAGAGAAACGTTGCTGTCGTCGAT
GCTTTCGTGGCCGCGTTTTAAATATTTTTTTACACGAGACTCTCTATACACTCTGGGTTC
TAAACAGTTGTTCACCACCAGCAGCTTGTTCGTGTCCTTAATCAACATTCCGCGTCTGGT
CGCGGGCAAATCAAAGTTTCGAATTATGCCGAACGCGTTGCGAACGGTCATGACATCTTC
GTGCATCAACACGATAATTTGAATATTTTTCAATTCATTCCAATAGACGGATTTAATGGT
GAAAAAACGGTCACATTCCATAGACTCGCAGCGTGTCCATTTATCTTTATCCACGTCTCT
GGACGTCGAGTACGCGCTATACTCTCCATTGTACGTCTTTTTGAAATCATACTCTTTACA
AAACTCTTCGGTCAAAATCTTTTCGTTCCCACTAAATATGAACACATCGATGTCTCTGTG
CTCGGTCGTGTCTCCGCATACATGGGACAAAAAACCTCCGGCCAATAGTGCTTCGTTAAA
ATGCATCTTCCAAAATTTAAAATCAAACTTGTCGTTTAATTCTTCTTCAAATTTTTTCGA
CACATCGATCGTTATGTACTTTACAAATGGATCGGATGTCGGAGCGCAACAAATTTCATC
GGTTTGTTTATCCTTTTCATCTTGCCCGTTCTTGTCGTCGTCGTCGTCGTCGTCGTCGGA
GCCGGAACCGAGTGATTCTTCATCATAATACGTTTCGTCATCGTATTCGCTTCCATCACT
GTCATCTCCACTACCTTTACCGTTGGCGTCATTCTGATCGTCGCCGTTGACAATTTGTTT
ATTCTGATCGTCGCCGTTGGCGTCATTCTGATCGTCGCCGTTGGCAATTTGTTCTCTTTC
TTCGTCGCTCAATGAAATTACGCTTTTTTTATTTTTGTAAATTTTTTCCAATATAAGATT
TTTAATGTTAAATGGAAACATAATCTCCATTTGAAATTGATTTTTTACTATTGTAGTCTT
CACTTGAGGCGGCTCAAACGTGATCGGCTCGCCGTCATGGGAATCGACTTGAAACATGTT
GACCATTTGCGACATGATGATTTGGGAATAAGATTTAGTTTGAAACTAATCCCTTTACAA
ATGACGATCTGTTTTATATCAAAATGCCAAGTTGATAAGATTCGAAAGGAAGTCATTATC
GGACGCGCGCCGTGACACTAATCTAATCTGTCTCCGGTCAGAGAGTCGTGTTTCCACAAC
AGATAGTCGAGACACTGCACGTAAACTGGATTCTCGGCCGCGGCTTCGTGTTTATTAACG
AGGAAGCATATGAGAAAATTTAGCACACAGCTTTTTTTGAAAACGACATATTCCATTTCG
ATCAATCCATCGAACAGTTGTCTGAGTGTCGAAACTGAGGACGTATTTCGATTCCACCAC
AACGTTATAAGTCTAAAACAGTGGTTGCGGAACGATTGATGCGACAGTTTTTCGACGGCG
TTACGTAGTATCGAGAGTAAAACGGGTACTTTGTCCACATTTAAACCGTTGATGCGATTC
GACATCGACACCGTCGGTCTTTTCGAGTAACGCGGAGACATAATGGACTCGTTGATTAAA
CAATTGTACTTTTACAAATCTATACCTTACATCTCTAAGAAGATGATAAACGACCGTTTG
ACAGAACTGGTCATGAAATCGATCGAACCGTCGTTTTATTCGAAAATATACAAATGTGTT
ATGGACAACATGCCGGATCGCAGCAGGATTGTGGTAAAAGGCGGCACCGCGATCAGGGCG
GTAACGTGCTACAATGATTTCGGATCGAACGATCTAGACCTGCAGATATATACGGATGCG
TTTGAAAATTTTGAAGACGGCGACGACGAACGAGTGAAGAACACGCTCAGACTCGATACC
GTTCATGATTGCATCGATCGCGTCGCAGCGACGTACAGAGACGATGTGTCGGCGAGTTTG
CGCAATGTGAAAATTGAAAATTTACAATTGCCCAGTTCGAGTAGATTGATTGTGTTCAAG
TCGTACGAAAACGAAGCGTTGGTAGCACACGACCGGAGACGGGTTCGTTTCGAATTGAAC
GAGTCGATGCCACGATTAAAGATGACCATGTCCATGTTGAACAGAAACGACGAAAATCGA
TATTTGATCAGGTTTTCATTTAACGTGTCGATGATTTGCAACGGTTCAGCGATGCATCTA
TACAGATCGAAAGAGAAGCGAATCATTAAACATTTTCCATTAGATTTGTACTTTTTGGAC
GTGATCATAGTGCCGGCCGGATCGGGACGCCGCCGGGCCATGTGGAACGACTACATGTAC
GTGACAATGAACTGCGACAGCGGACACGCCGTCGACATGATCGTGGACGCGCCCGAGATC
ATCGTGTGCGATCAACTCGAATGCCTTTTCTATAACGTGTTTTACTTTAACGAGAACAAG
ATTCAAGTGTGCGTTAGCCGCATATCGCAACTCATTGATCGGTTCGGTGATCGGATCATG
ATCGAAACTCCGACGCATGCGTCTAGAGCCCAAACGATCCTGTCTTCTTCGGACAAGTTT
TCGGTGCGCCGACTCAAACGCATACTGATCGAGACGGGACCGTTGATGGGCGCAAAGGTG
TTAGCTCGTCTGTACTTTGAGCGACGTTTCGTCAACGACGTGGCCGACATCACGTACCAA
GTCAATTTTCCGTATCACGTCTGGGACAAGAATTATTTTTCAAAGTGTTGGAAGCGATAT
TTAAATTTATTAAATGATCTGTTCAAACTAAATCTATGTTTAAAATAAAAAAAATTATAT
AGTTTAATATTTTTTTTTATTTAACAATATACATTTTAAAAAACATTTAAAAGTTATGTA
TAGGATTGGTGCCTTTACATTTATTTGTTTTGTAACACAAAGAGTATTTGTCTTTCATTT
TGACGCAGTTGGGCGTAACGAAATTTCCGTCGAAAATATAATCGATCTCGCGCACGCACT
TGTCGTCGTGATCGTAGATCACGGCCAGCATGCTTTTGATGCATTTTTTGTCACATTTCG
TACATCCAAAAACTGTGCGCACATAGCTGTTGAACACAAATCGAATAGAATGTCGGTTTC
CTCGACATTGCACCTTTAACAGTCTCAGATTGCGACTCATGCATTCGGGCAACTCTACAT
TGTTGGTTATGGCGTCGATCACCGCTCTCTTTGAAGACAAATACATTTTGAAGCAAACGT
TTTTTAAACTCTTGCGCCTCGGAGAACCAGAGCTATCTTTAAATTTCGAAATAAAAGGAT
TCACTCGCTTGTTGAGATTGAAAAGACTCTTCAGACGATTGCCCGACATTATTACGTACA
TGCCGTTTTTTGCAAACACCGTATACGGAGAAACGTCAAAGTCAAAATCGTCCACTCGTA
CCAAATACTGAACGTTTCGATCCAAAATCTCGATAGAAGGATTCCAAATTACAAAATTTT
CATCAACAGATTCCGCCATCGGTGATGCCTGCGTTTTCTCGGTTTCTTCTGCTCGCATTG
AAAATTTGGGGCAAATTGCCATTTGGTTTAGCGGTGGTGATGATGACGCCGCCGCCGCCG
CCTCCTCCGCTTTTGTCTCCGACGATTGCATTGTAATGACGTTCGGCCGAAAAGGTGTTA
TCTTTTATTCTGTTACATAGTTCTGCGCCGCCCACGTTTATAGGAGAGGAACCGGCCGTC
GCATATCTACACACTTCGTACAAGTTGGATCGCATCGTTTGCACGTCGTTTTTGATACGA
TCGTGATCCATACGGATCCGATTTAATTCGTTTCTATAATTGTTCATGTTATGATACAAA
AAATTTTCACAACTTATCAACCTCCTAATAAGAGATGGCCATCGTCAGCGGCGACATGTC
TACATTTTTCAACTACGACGAACACGAACCGATTGAGGTTTTCGTGATTGAAAACGATCT
GGGAGGCGGCGCAGGAGTCGACACCGATTCTTTTGTTGAAATTAAATCTTTATGCAAACT
GATCGCACCTCTGGTCAACATTAGACACTTCAATCCGGCCATGTTGTGGTCCACTACTCA
GACTTCGCATCGGTTGATAAAAAACGGTAAAAATTACGTACACATGTTTACGATTTGTAA
ATATTTGTCGTCGTACAATCTTTCGAATCGAGCCCATCCTCATGAGTATTACGCACTCAA
ACAATTGTTGAGAGACATGTTTATTGGTAGACAGGTCGAAAGATCGAACGAAGAGATTGC
AACGTCGGAAAATTTCAAAGACATTAAAAACAAACTGTGTTCGCTACAAGAATGTCTGAC
GGTGGGAGGTGTCGCAGCCGTAGTAGCTTCCGACGATCCGACAATATCGACGCTCAACGA
CTGCCTGAAAAACCTGACCGATCTCGTCTACACCGTTCGATCCGACACGGCCGTCATGTA
CGCGGACCTAAATTCTGCAATTGAAAATTTAAAAACTCAAACACAACTCGACGTGATGAA
CAAGATCGCGTTCGGCAACGACACGCTTTTGGACGGCATAAAATCTATAAAAGATATTTT
GTTGTCGAGAAACAGCAAAAAGCAACATCAGCAACAAACCGTTTCGTAACTAAAAGTCGG
ACACGTTCGATTCGAACCTGGCTGACTTTTCATAAAATAATCTTGTAAAAATTTTGTAAA
ATTTTACTCAAACGAGCTCGCGTCCACGAAAAGTCAGACACGTTCGATTCGAACCTGGCC
GACTTTTCGTTGACATGTTAAATTAGTCCACGTAAATTAGTCCACGATATGAAAAGTCAG
ACACGTTCGATTCGAACCTGTCTGACTTTTCGTGAACATGTGTTTGGCTTTCGGACACAT
TTTCTACGAACATGTTTATGAAAAAGTCAGAACGAACATGTTTATGAAAAGTCATACAAG
TTGCAATTGAACCTGGCCAACTTTTCGTAAACTTTGTAGTCTTATAGACGTTTATTTTTT
TTTTGCTGCGCGACCGATCAAGTTGGAACGCGATGAGTTTTTTTTTATTTTAGGTTGTTT
AAAATATCGAATCTGTTCGTGGGCGTCTACGGAAACGTTTATCTTATCAATACAATAAAA
CTTGTTGCATTCGAAATGATCGCGTTAAACTTGTACGAATATGTTTCGAGAGAACGTCGT
CGTCGTCGTGGCGGTGGTGGTGTCGGCGGTGGCGGCAGTGACAATTGCCGAAAACGTGGA
CAGCATCCATCGATTCAAGAACGCGTGCGTACAGGCAAAATTCAAAAGTGCCGAATGTCG
ACCCGACGTGGTGTACAAGAGAGTCAGAAACGTCGCGGACGCGGGCTTTGACTTTAGACG
AGTCGACCACATCAAACTGTACACGCAGACGTTGGTCCTTCTCAACAACCTCAATTACTA
TTCACCATACAAGACGGACGTTTTCATAGGAATGATGGCATCGAACTGTCGCTCGCTTTC
GTATTTGGTCGCGACAAATTCGACGCTGAGTCTCGACGTGCAGCGCGAATCATCAGAGTT
GTTCCGATGGACGAGCGACTCGTTGGTCAGATACCATTCGTTCGATCCTGACGTGTTTCT
ACGCACCTTTGTAGATTTTCAAAATTTCTACAATACATTCGTCTTGTGGAACAATCACGA
TACATACATACTCGGCATCCTGCTGCTGCACTATCAACGATTGAGAGGTAGATTCGCGAC
GACGACGACGATGCCAAACGAAAAGACTCTAGTCGTCGACCGAATCGACGTGGCGGCCGC
TCAAATAATTCGAATAGCCATCGAGCATCCTCTGTTTATGGTCGATTCAAAGTTTATCAA
GGAAACCGCATACGTGGTCTACGTGTCCAAGATGGACACGTCGACGCCGCCGGCGTTATT
TGACGGACTCTACAGTAATGTTACAAAGATGGAAGTGATGGTCGATCTGTTCAACGTGAC
CGTTGCCGATGGAAACTTGACGTACAACGTGCGCCACAGTCGAAACGTGGCGGGCGCGGG
CGTCGATTTGATGAAGAATGAAATCAAAGCTGTCTACGGACGGTTCATAAAAGCGTATTC
GTTTCTGGGAGAGTACGGACCGAATGGACGCAAGCACGTCGACGTTTTTGTTCACGCCAC
CAAGGAACAGTATAAACGTTATGGTCCCATGTGGTCGATACCTACCAACAACGGCGGTTA
TACATTTATGGACAGATCGACGGGTCGCATCCAGATGCACGTGTACTACGATGAACGCGC
CGTCCTGCCTAGAAATTTTGGTCACGAAACGTTTCACACGATAATGTACGCGATCGACGA
CGACGAGATCGAATCGATGCCCGACTGGTACGTCGAGGGTGCGGCCAATGCGTACGGTCA
CGAGGATTGTTTCGATGAAGACCAAACTTTTATGAAGCAAAACGTTCGAAGCGTCAAGAT
TCGAGAAATCGTCGAGGCGACGTACGATTCGGACATACTGTATCCGATGGGACACGCGCT
AGTCAGATTTTTGCGCGATCAAAGACGATCGACGCTCAAGCGTATGATCGAATCGCGCGA
CTACAAGATATCGGTTAGAGACGCGATCGAGATGCAAACTCGCTTTGAACACTTTGTCTT
GGATCGCGTCGAGTTTTGCGACTACAAGATTCGTCAGAGACACGAGTTGATCAATCGTGA
GCGTATGGAAAATGTTCAGCGTCGGTATTTGGACGAGTTGAGAAGCGGCGGCGACATGTC
TGTGTTCGACGATACCGTGTGTCCAGACTATGTTCTAGTCGAGTTTGACGATTGCTTTTT
TCTATTGACACCCAAAGGTTTGATCAAAGTGCTGAGGCCGCACTACAACAGTCCAATGAT
CGATGTGGACGACGAACTGATTCGTTACCGATCGGACAACCGATCGTATTCAGTGTCTCG
ATACGATTTCGATTGGTTTAAAAAAGGAGCCATCAAATATGGATTTAAAATTGCCGTCTC
GACCGCCAATGTGACCGATTCGATCGAGTCTATAGACACGATCGTTGCAAAGTATTTAAT
GTCCGACATGATATACGATTATAGAGCCATTAGCGTCACATGTCGATACGGCAACGGTTC
GGACGCTTTGATTCGTTACGCTTCAAAGACCAAAGAGTACGCTACGATAGTCACGGCGGT
GTCCAAAGGCAACGGCGGCGACAGCGGTGGCGGTGGCGGTGGTGGCGTTAAAGACTTTGA
AATGATCGTAAACAATTTATTCGAAACACTCAAGGCGTGCCGGATCATGTTGATGCCCGT
CGTCGTTTCTCGATTGGACGTCAACACGACAGTCTATCGTATAGCAAAAAATATTAGCGC
CGGAGCGCGTATATCATATTGGGCCGACGACGAAAGCGAGCTCGTGACGCCGATCGACAA
ACAGGGTGATACTTTGATGCATTGGGCCGCTTTACACGACACAATACTGTACGAGTACAG
CGTCAATTGGTTCGGAGAATCAAAAGTGGCTCGAGTTAAAAACGGCGACGGTCACACCGC
TTCCGAGTTACACGAGCGCCGTGTTGCTTACAACGATCGGTTCGGACTCAGAATCGGAGG
ACGTTACTGTTTTACATTCTTACCGACCAATAATATTAGTACCAAAGTCAGTTATACTAA
AAATTATACTACTACTACTACTACTACTACTACTACTGATAATTATAACAGTATTAGCCG
CAGCAGTATTAGTAGTATTAGTAGTACTACTACTACTACATTTAATATTACTTTAAAGGA
TAATGAAATAAAACATTTTCATAAAACTTTTATTTTTCTATATATAATAGGCACATTGTT
ATTACTGTTATTTAGTTTTACAATAGGCTTATGTTTAATAATGTATAAAGTAAAAACAAC
ATCAACAACAGTATTGTATAATAAAGTTAATAATAAATAAATAGTGTAAATTTTATTTAA
TTTTTGGTAGCAGTTAAAACAAAATGAAACAATAATTCTACAGTGGCGATTCGTGGTCCC
GTCCTGCAGTCCACGGACGCCCAATGGGTAAAATTATTAGCCTTAGAGCTGCTGTCGCGC
ACAACCAAATAATCGTCGTCATTGTCGCTCTCGTCGTCCGTCTCGAAAATATCTTTACAC
AGTTCGAGTTCGGCTTTAGCCAAAGTTTCAGAGTCGAATCTATGCCTTTTGCACGATGAT
GATGATGGTAAAAACTTCATGTACCACGCATTGTGCGTTCTAGGCTGTGGCATGATAGCT
TCGTTCAAATACATCATTAGTCTAGTGTCTCCGGACATTGCTTTCGCCATACGTTTCACG
CCCACACCTCGGTGATCTTCGACCAGAGAATTGAGGTGGTGAATCGTAAACGGTTTAGTT
TTGCTGTCGTCTGTTTCGTAATCTACAAATCCGTCAAACTTGATGGGTAGACTTTTGTTT
GTCGCGTTCACGATTGCCACGTGCCGATGTTCACATTTAAACGTCGCTTGTAAAAAACGA
TCTTCGCTATCCACTTTCACCACGACCGTTCGCTTACAATCATCTCGTCCTGAATATTCA
ATAGTATACATGTACACTATGGTTTTATTTTTAACGTCAATGGATATTCTAGACGGTTCA
GTTTCGAGTCCATCCAAAATAATGGTCACGTTGTGCTCTTTTAATTTAAACATTTTGAGA
TTTCTTCTACTTTATTACAAACTAATCTATTACTACTACTACTATTCGATTACTCTTCCT
TTAATTTTTATTCAATGAAAACATTTGCTGTAGTTTGACAGCGTATTCTTCGGCAAGAGA
TTCGTTGATAAATATCAATTTTCGCTTATTTACAATTACATTTTCGTAACCGTAATCTTT
ACACGCCTTGTTCAATATCATATTACAATCGATCTTGGGCGAAGCCGTGACGGTGTCGAT
CAATATTGTAAAATTTTCATTAGTTTTCATGATTCGATTACGTCGGTTGCGCACGTACAC
GCTTTGGCCCGTTATCACGTAAAAGGCGTTTAAATTTCTCAACACGCACAACTTTGAAAA
TTCTATATTGTCGCAATTCTTTTTCGATGACGCATGTGTCACATTCGCGACGGCGGAGGT
AATTTCATTTTTAATTTTTTGTTTTAGAGTGTTCCGAAGCGATCGTATCGTTTGACGCTG
TTGTTGCAATGCTTTACTTTGAAGTCGATTTTTATAATGCAAATATTGCATATTTCCGTA
TATACTTTTCAAAAAAATTTTCAAATCTTGATCTTTAATAAATCGATGAATCATATTTTT
CTTGTATTGTGATTTAATCATTGTGTCGTAACACACTCTCACGCCCACAGACACACTCTG
CACGCACGCAAATGCTTGCGTATCGACATTCAAATGAATACTGATTAACCCGGCTCGCAG
TGCTCGTTTTTAACTCGGAGGTTATTGCGGTAAAAAAGAAAACACGCGCGCGCCGCGGGC
TTTGACGCACGACCACAAGACCATGACTAATTACGCAAGGTAGTTTAAATAAAAAAAATA
TACATTACGTAGTATTTATTTAATTAAATAAACTATAATTTTTGTAGGTACATTGAAAAT
ATAGTTATGAGTATCGGGAGAACCAAGTCGAACATTGCGTATTTGGAATAGGTCACGTTG
GCGGCTCTTGTGCCTAAATGTTTTTTAGCTCCTTTGCGCCTGGCGACGTGTTCCGTGTAC
CAGACGGCTTTTTCCAGCGGTCTTATCGGTTGATCCATGATCGCGTCGCGCAATGAAAGC
GTTTCGGTTTTGTACTTGACGTTGTTGGCGACGTCCATCACTATCTCGATCAATAGGCGA
GCGTCGACGGTCAAAGTGTCCACGCTACGTCCGATGCCGTGCGTCTCGTACATGTTGACG
TTGTAAAACTGATCGCCCATGATGGGCACACCGACCATCGGTACACCGGCATCGATGGCC
TCGTCGGTCGACTGGACGCCTCCTTGCGTTATGAACACTTTTACGTTTCGATGCTTTAGC
ACTCGACGCTGAGGAAACCAACGTTGTATCAACACGTTCGACGGCAGATTGTCGATGATC
GTGTCCGACTTGTCCACTTTCCACAACACCCGATATGGTATAGATCGAAAAGTTTCAATG
AAAACGTCCAACATGTTCGAGTCCATGTCGCTAACGCGCACGCTCGATCCGAAACTTACG
TACACAACGCCCATTGTGGAATTTTCCAGAAATTCTGCGAGGTCATCGTCGATCTCTTCG
GCGTAGGCGGTTGTTTCGTCAATGTGTATGCCTCCCAAATATTGCACGTTGGACGGTACA
GGCCGATTGTTATCGAACATCGGATGCGTGTTCACGAACAGCATGTGGACGTTTTCGCGA
AGCACATCAACGTCGGGCACTTTGGTTCCAAACTGGCGTTTCATCATTGCGTTCTGATCG
GCGTCCAGTTGCGAGAATTCCCTGTATAGACGGATCTCGGTGTACACCTGCCTGACGGTC
TGCCACACGCTGAGATCTTTGAAACGATCTCGCCACATGTTTGGATAGTAGACGGGATGG
CGTGCGACGGCGCCCATCGTTTCAAAATTTTCGGCTACACCGTGACCGGACGAGATGAGA
ATTACGGGTGCATTTTTGAAGAAATACGATAATATCAATGGATATGAAACAAAAGCCTCG
ATTATAATCACGTCAAAAGTCCGTTTCGATTTTAGTAAACGTTTCACTTGTTCGTGTTCG
AATTGGGCGGATATCATGCGCACCAGTCCCATGTAATTTACTCTCGTCACAGTGCTCGCG
TCGGACACGATGCCTCTTTTTCTCGACACCTTTGAATCTTGAAGGAGCTTCTTGAAAAAA
TTATTGGTCACTAAACCGACGTCTATTTCGGTTAAATTTTCATGATGATGATTATGACGA
CTATGGTTATGAATCTTTGGCGATATCACAACTAGACTATGTCCACGTTTTAGCAAAGCG
TTTACGTACACATTGAAAACGGTCTGATGACTGTACGACGGCGTTGGAAACATGCAAAGG
ACTCGGACCGCAGCCGAGTTTCTCAACGCGTGCAATAAGACGACAAGTATTATCATCTTC
ATGTTGGTTGTGTGTGGGACGACACGGATCCGTGGCCTCATTTATAAAATGTGTCACCGT
GTCGCGTTCACCCACACACACACACAAAGAGATTCATCTAGACATTTACATTATTGTCAC
GTGCGCGTAGAGTGTTTATTAGCCGCGGCGGTCGTGACCCCACGCAAACGTCATGAGGTC
TCCGATAGCGATAGTCGTCGTGATCGCGGTGGCGTGCTGTTGGTGCATGCCCGCGCACGG
TACTCGTCGACAAATTCAATTGTTTGTAAAGAATCAATACATCGCTGTCGACGGCAACGG
AGACGTGATGGGTTCCAGGGATCGTACGGCGTCTCGCACGGTTTTTCATAGAATATCTGT
ATCGCACAATCTAATGTTGTTGGTCAATAGCGTTTCGTGCAGATACGTGTGTATAAACGC
ATGCGGCTACGTGTACACATTGGCCGCAAACGGCGGCGCCGGTGGCGTTCTTAGTCAAGA
TTGCGTGTTGCATGAACACATGACCGAGTCGTATTACAATTGGTATTATAGAGATGACAA
TCAGACTAGATCGTTTTTGGCTCTCAACAAATCGGGGCGCACCAAACGGGTGCGCATAAG
AAACGATGACCCTTTACACAACCACATCAATTCGATTAACATAATTACCAGTCAATGGGA
CGGACCGGCCATAGTGAACCGATGCGTTGACAAAAGAAACATTATGCCTTCTAGCGGCAT
CTGCGAAGACGATGGTGTCGCGGGTGAGGATGGAAGACGTAAAAAAAATTTTTATTCTAT
AGACGAAGATGATATATCTATACAATTGTTAGCATCAAACAACAGCAGCGCAACAACGAC
TAAGACGACGACGACGACGACGATGAATCTCCCCGCGTTTGTGATGAGAGACGAATGTGA
AATGTACAATTAAAAGTAGATTTTTTTTAAAATTTTTATTGTGAATCTCGAATTAAACTA
ATTTTACACAATTGAGTTTGTTTCTTTTTTTGTATGTCTTGTAACCGTTCGATGTGACGC
CGGCATTCTTCGAGTTTGTGCTCGTCTGCGTCTTCCATGCGCATTATAAATTTACAACAA
ATTTTGTAACATTGTATCGCTCGATGCGTGTGGCCCAGACTCTCAAACTTGTCGGCTAAA
TACAACGCTTCGTCGACGATGGCCTGCATGTCTTTTGTGTGAAAAAAACTCTTAACGAAC
GCTATAGTTTGGGTACGTGTCCAACAGTTGTCTTAAAATTCCGTGTTCCTGTTCGGGTAG
AGTGACTATGCCGAATACTGCGTTTAAAATGTTATGTTCCGGCTTCAATGACGTTAAAAA
TTCACTGCTTACTACCAGCGTCAAGACAAAATATTCACTGTAATCCGTTGCCGTAGTGGG
CATCTTGATGATTTCATCATTGTCCCTGACGCCGTAACACGAGCGCTGAAAGCGCGCTTC
GGATCCTAATAGAATGCAAGTAATTTGCGGTAAGACTAACGTACACATGCTGTACGGAGG
ACGTCTAAAGCACGACGTCGATCTTGGTCCCTCCTTTTGTCTCAAGTTGTACGCAATGGC
GTAGTCGTTAAAACCGCTAACGTAATTTTCAAAACCCGGCTCGATCGTTCGGGGGGTGTA
CGACACGCTAAATTTAAATATGAACTTGTTCATACTCCAATGTTCGTCGAACATGTCCTC
ATTACCGCCGGGCAACATGGGAAACAACATAACTCTATACTCGGGTCGGACTTCGTCGGG
AAGCACGTTCGCCACAATGTCCGCGTCTGCGGTGTCCTCTTCGTTTCTCGCCCAAAACAC
CTTGTACAAAAACCGAGGCTGCAGCGAAACGAACGGTTTAATACAGGCGTTTACCAAATT
TGTACTGTTCGGCCTCAACATTGAGCCACCCGACGAGTACACGGGGAAAGTTCCCCATAT
TGACGTACAGCCGCACCAACTGTTGTCTTCGTTGTGTATTATGATGCCTTGATTGTGGCG
CTCGCCCGTGATCGGATCGATGGCGCACGGGTTCAGGACGCAAGCGTTTCTGTTACGCAA
ATGCTGAGCGTAGCTAATGGGCAGACCGGGATGGTCGACTTGAATGTAACCCGGCGGACA
CGGCGCGACCGGCACGAAATTGGTATCGTGTAAAACGTCTCGAAACGTTTGGGATCTACA
GTACGGAATCTCGGTGTTGGGCACGAAATCGGACACAAAGCCCGGATCGCATCTGCATCT
GATCGGTCGCTCGTTGATGTCGGCGACGACGCCGTGCGGCATGCAGCCAACTGGCACGTC
GCAATCCTCGTACATGTTTATTTGAGTGACTAGACCGGGCGACGTGCAGCTGCAAATCAA
AGAAAATCCCACGTCCGACTGGGTCAGCAGCCACACGCCCGTATTGGGATTGCATCTTCT
CGCCCTGTGTCTGTCCAAAGCCATACAGTACGATTCGCCCGGTTCGATTTTGTACTCTAC
ATTTTCTCCGAACTGGTCTTGAAGTTTGAGCGTCGTAGGCTCGTCGAAATATTGACAGTT
GGCCATCGCTTCGCGACACAAATCGCAATCGCGATGCGTCGAACAGGGCGTGAGTTGTTT
ATGACATTCGTGCGTGTTTCCCTCGACTATAATAGATGTCGGCGGCGAAATGTAAGGAAC
GTGAGAGTTATCAAAGAGACGCACAACGTCACGATCGGTCTTTTCATCTTCTACCATATA
CAGTTGACCAACGAATCTGACTAATACCAAAACTACCACCAGAAACAACACTATCAATAT
TATCTCGTACATGTCGATGACTTATCGAAAAGTCGGCCAGGTTCGAATCGAACGTGTCTG
ACTTTTCGTAGTCAGGTTTGAGAAAAATTTAAAGTGGTTTAAGTACGAAAAGTCGGACAG
GTTCGATTTGAACGTGTTTGACTTTTCATAAACGCGTTCTAGTAATCGAAACAAGTCGGC
CACGTTCAAATCGAACGAGTTGTAGTTGATGTAAACTGTGCTATATAAACGGGATGCTGC
GCCACGAAAGATCATTCACAGATCTTATTTCGATCAGTGAACATTACCATAAACTACATA
AACTAAACCATGGCTCTTGTGAAAAAATCTTGCAACATTGGTGGAATAGTTGGTGAAGTT
TGGATTGTGGAAGTGGAAAAGGACAAGTTTATGTACGGAGGACTTGGTATTGCTGAGTTT
TTGGGATACAAACAACCAGATAAAGCTATACGTGATCATGTAAAACCAGCTTGGCGCAAA
AATTGGGAAGAAATTGAGGGAGCTAAATCAGCCGCCCCTTGTGACGTCATCTACACCAGT
CAATGTACCAGTCAATTGGCAGCCAAACACAGTCTTTATTAGTGAGGCTGGAGTATACGC
TCTTATAATGCGCTCGAAGCTACCTGCTGCTGAGGAATTTCAGCGCTGGCTATTTGAAGA
AGTTTTGCCAGAGTTGAGGAAAAGCGGAAAGTATAGTATTGAAACATCAAACTGCACCGA
TGTTGTAAACTACGAAAAGCAATTGGCCGATGCTCAGATGGAATGTATGCAGAAAAAATT
AGAACTCTCTGAGGCAAACACTGCTATAGCCAAATATGAAGTATCAATATCTGAACTGAA
GCGGAATTACGAGCAGCAAATTTCCGAATTCAAGGAACGCGAATACAAAATGCAGCTGCA
GATGAAAGACTTGGCTAACGCCGCAAATATGACCATGACTCAGTTTGCCGTTAACGCTCT
GCTAGCAAAAGACAACATTGAAGAGAATGACCAGATGCGGCAGACGTTAAGTGACTTGAG
TGACAGAGTGGTACCCGAAATGACGGAACATCCGCACAAGGAAGAGTATATTACTGGTTA
CGAGCGCACCGTCAACGGCAAGCGTCGCATACGCATGTGTCGTAGCCAGTTACATTTGAT
CGACCAACAAGACAAGGCGATACAACGCTACCGAGAAACGCCGTACCCCAAGAGATCAAA
AATGTCAAAACGGTACGCGTGGTTGCGTGATTCCGAAAAATTCCTCCAGCTCAAGTGTCC
CAACCCGGTAATGGTATGGCTCAAAGTGCGCACAGATCAACCGCATATGTTTTACGGTTT
GCGGTACACAAACAAACTTAAAACGGAAATGGAGATTTTGGATGAGAACGAATTGCGCTT
GAAATATCGCACCGACATAGAAATGTGCAAACGTAACAAAAACATTCACTCAAAATTAAT
TGAAGAGTTTAAATCGCTACAACTGATAGACGAAAATGACTGTGTGGCGAAATGTTTGAC
GCCGAGCGTTGACGCTAAAGATCGTATAAACTCGATTGTTGAAAAAATAGTGGAAGGTAT
GTCTAAGGATATTTTACCTACTACTCCGCCTCGTCGCCACTCGAACGCCGGTGAAACGTA
CACCGCCGAGCAGATGGTGCATACGATGATGAACTGCCAGAATTATTTTGTTAATAACGT
GTTCAACATAAACTTTGTCTCGGCACCCGCAAAAGCTATCGAAGAGCCCGCATCAAACAA
GTAAATGATATAAATTTGTATCTATGTTAAAATAAAATACATTTGTGTTTAATAAAAATT
GTTTTATTTAAGACATAGTTTTGTAGAAGTTACAAATTTAGATCGATACTCACACCCTTC
CTAAACTTATCTATAATCCGATCTATAGAATGTGAGTTTATTTTTTATTGTAATATAGGT
AGAAACTCATATTTGTTTGTGTCTCAGTATCGTTTGGCAATCGAACGCGCGCGCACACCG
CGATGAATTACACAGTTGCGCCAATTGAGCTCGCTGATATTGGGACACCATGTTCGTGGT
CGATCTACATGGACATGTTTGATGTTTGGCGACAATGTCTCAGTTTTAACTCTCGCTTAC
TGGACGATCTATTCTCCGAGTACTTGTTTGAAAAATTTCAAAGTTACCGCGATAAAGTGC
ACTGTTCTGATTTGTCATTTTTACAATTTGATGAAAATTATACAGTGATACAACAACATC
AAATGTCTGTCCATATTAATTATTTGAAAATCGATAATTTAACAAATTACACCTACGAAG
AATATGTTTCTGCAAATCCTAACATTACCATATTTACGGTACAGAAACATGCAGAGTTTG
CCTGGGATTATAATCAATTACACTGTTTTCTTGGAGACACTAGTGATAATAAAGGTTATT
TAGAAGTAAAAGAACGTTTGTGCCGGTCTAAAAATTGGAAGAGACGATACACCGACTGGT
CTAAATGTTTACGTGAGAATAACAATTTATTGGATTTGTGCTATAACAAATATCTTAAAG
TGGTGTATTTTATTGAAAATGATGACATGTTTCAACAAATATTAGATTCAGAGTTTTTCA
ACATTTTTTGCAAAAATCCAAATGTCACTTGGGAGTTTTTGAAAACCCGCGTTGCTTACA
ATTGTAATGTTAGTTTAAAAAAACGTATAATTACTCTCATCAACCCTAACGTTCGCTGGC
ATGATGTATTAGAATTTTGTCGCGCTAACAATTTGTTTTTAAAATCAGATTTTTGGGCAA
AACCTGAATTTACATACCTGTATGCAAACTATACCCATTTAATTGATTATAGAAAACTGC
AAGAACAAGATTTGAATTGTGATATTATTTCTGCAATTATGCAAAAACCTGATGTGCCCG
AGGAGGTAGTTATGTCGTTAGACAGACAATATTACGCACAGTTCAGTAATTTATATTCAT
GGATAAAGTGCGAAAAAGGATGTTTGTGCAGTACTAAAAGTAAATTTAGAGATAAAAATT
TCGTTATGCCTATTTTTTTAAATTTAAACGTGCAAAAAAAATTAAAGAATACAAACAGCA
GTGTATTGTATTTAGACTATAGAAATGGTTATTTTATTAAAGATGTTAAAAAAAATTTTA
ATTTTTTAAAGAATTCTGAACATATATATTTAGACGCAGAGCTCTTTCAAAATCCGATGT
GTATTGAAAAATTGGCTTTTTTACATGAAGTACTAACCCCGGCCGCTATAAAAATACAAC
GCTGGTACTTGAAACACTTTTATCGACCAAATAGCCGTTACGTCGCTACCACTTTACGTA
ACCGGTTCAACAATGCTCTACAAAAGACTATAAATACGATAAATCACGTATGAATCACCA
GTATCGTCCGAGAGTGTCCATGCCGCTGAGGAATTTCAGCGCTGGCTATTTGAAGAGGTT
TTGCCAGAGTTGAGTCTCGGCGCCCACAAAAGCTATCGAAGAGCCCGCATCAAACGAGAA
ATAAACAAAAGTTTATCTTTAGATGTAACTGATGTAAACTTGTATTTAAAAATAAAAGAC
ATCATATTTATAAAAAAATTTTTATTTCAAAATAATGGGGATGAGTCGAGATATAAAAAC
GTCGTCGACATTACTTCTTTGAAAAGTGTGCATTCCACTAGACAGTTTTGTAAAAATCAC
ACCCTCTAAATTTAGTAGACAAAACAGACAATACTGCATCGCGGCAAGGTTTCGATACTC
GCACCCTTCTCCTTCTGAACGATACTGAAGTATCATATCTTCCAAGTCACCATATAGATT
ATACATTGCATATGACAAATTTTTCACAAATGTGTTGGGTTGGCATGTTAGTTTGTACAT
CTGAACAATAATTTTGTTCACATTGTAGTCTTCTTCATCTGTGCACACCACCATTTTACC
GGAACCGTCATCAAAACGGTAAACGTACCAACCGGGTAAATGTTGAGGCAGCATGTTTCG
TAGGTCTTCAACAATAGTTCGAGGTAAACCCTTGGTGTCAATTCCGTCTTTGCAAGCCGC
AGCGTAGTAAAGAGGAGAGGCCATTGTATCGAAATGTATAATCATAATTGTAAAAGTCAT
TGATTATTTATACCAAATGATATCTATGAATTTATCAAAACCAATTTTTATCATTATTAA
ATTTTTATTACATTATCAACAAGAGATTTGGCGGATTCAAACGGCAAATCGTCGATGCGC
ACACTGCTTCTGGACAATTTTGTAATTTTATAATTTTTAGATTCTAATTCTTCACACAAT
CTAATGAATTCCAATTGAGGATTCGGATGAACGTTATCGTATACCAACTGCTGTCCAAAT
TTTCGCTTCCTGTATTGCCGATCGCAATACTGATGTTGACCCGTTATAAACTTGATCACG
GTCGCGCCGCCATTTTCGTGAGTTTCTATCAAGACGCACAAATGTGGCCGTTTCGATAAA
TCTTTAGGGTATCTTACGATGGCCGTATTGTCGATCCATTGACCGTCCCGCTGCTGACCG
TCCCGCTGCTCGGAAACGGTTACAGGAAACTGTTTCTTGTTGTGTTCCGTATACTCTTTG
AGTCGATCGTACAAAGTGTCTATACGATCGAGACATGCAATTCTTTCATTTAAACTGTTC
AATCGAATGTCATAATCTTTAAAGTTGGACACGACCGTGTCTCTAAATGCGACATCATCT
CGCTTGATCTGTTCGACGCTGTCGAGTATTCGGTTTAATATTTCACCGTCTTTCTTTTCG
AGTCTGGCGACGATGTCGTTTAAGAACCAAACGGTAAAATTTGATTTGTCTTCAAAATCT
TCGATCGTGTCCAAGAGCTGCAGGCATCCGTGTTTATCTATACACCAAACCGTATCGTCG
TTCGTGTCTTCATTATTATTTAAAAGTTGATCTAGAGACCGTCTGTATCGTCTCTCGACA
TATCTGTGCGAATCTCGAACGTTGTTGTGACCGATGCCTCGGGCAAAATCGTAAACTATA
AACCAAGCCGTATCCTCCACGATCGTGTATCGAACGTAAAATGAAAATAAATTTTTAAAG
TTTAAAAGTTTTCTATTGAGCCGTTTTGCCGATGAAGGAGTTATATGAAATTCTTCTTCG
TCATCGTCGTAGTCGGTCTTAAGGATCGAAAATGTTTTTTGTATAAAATTTTTAAACATG
TTCATAGTCCTCGGAAAACTTTTGACCCTTGTAATTGTAGCTGTACGGAGCGCGTATTTG
ATTCAAATTACAAAAAACCGCTTCGTCGACGGGCGGAAACAATACTTCGAGTAAACGTTT
TCGATCTTGACATATATCGGAAAACAACAATTTTATCCTTTGCTTTATCGGCTCCGATTC
GATTGCCTCGTCGAGGGCGTGAATGAACGATCCGGCTTTAATGTTTTCACACCGAACCGG
CGGGTTCAACTTGAGAACCTTATAATAACGCTGTCTTATATCGCGCGTAGTGTGCACGCT
AAACGTGCTAATCTTCAACCAGACGTGAAGTCCTCGGTTGCCCGTGAACATGATGCGATT
AATGTTGTCTTTATAGAACAGTTTAAACGCCTTCGCGGCCACGTCCATTCGAAGCGCCAG
TCTGCGCGGATCCGATTCGACGAAATCCACGTCGATCACCCATTCTCGGCCGCCGTCGTT
GGTCGCCTTTACGTGCACATCCGTGATGCGATTATTTTCAATGTACTCGGCGAACGTGTT
CATAGTGAAATCAATGTCGGGATGATGCCATCGTTTCAAATGAGCCGAAAAGAATGCCCA
CTTTCGGCAAAAATTGTACGGCACAGCGTTCCATATCAATTCGACGCGGTCCCGCGTGTA
CACAGACTTAAGCGCTTTCGTGTTCATGGTTCACCGTGTAATTGAGCTCCTGGATAGTGA
TGTTATCGCGACTGTTGCGACGATTGCGCCGCTTGCTTTTATTAAACCATTCCGACACGC
GGGGACATTTGAGTTTGATAAAAATAATGAACATGAGCAGAGATACGAACAGCGTTATCT
TTGTGTAATTGTGTGCGTGTTCTTCTTCGTTTTCGAGTCGCGCCACTTCCTCTAGTATCT
CATCAAACAGGTTGTCGATGATCCGGATCGATGAATTGTGTTGCAAAACGTTTTCTATCG
AGTCGTTGGATGATGATGATGATGATTCTCCGCCGCCGTCGAACACGACAATGATGATAA
TATTTGTAAAAATCATGATTGACTTAAAAACTTGGGAATTCTCGTTCCAAACGTTTTCGA
CAAAAAGTTGTCATGAATAACGTTCAAAAAGTACGGATTCGGAGTCCACTCGACTTGGCC
GCGTATGTAATAGCTGTAGTTGAAATGCACACAGTACAACTTGTACGTAATATCGTCGAC
CACGTACGGTAGCATAAACTCGAAAGCGATACTTCGATTCGGTTCGTCGCAGTACATTTC
CACGACTTGATACACGTAATATGTGGACCGATCAATGGGCGACGTCACCTTGGCCTGTTG
TTTAATTAGAGGATTCTTGTTCTTGTCGTACAGATCTTCATCGTAGTCGACGTTCTCGTA
CACGTACCTCATTCGATAGTAGCCATCTCCTTCGCTTTTGCACGTGTACGAATCGGGGTC
TAAAAACGGCACGATCAACGGATAATCGCCCGGTTCGTAATTTTCAAACGCCAACTTTTC
GTCCAAATCATCGATCCTGTACACTTGCGCTCTGGGATGTTTCGATGCCGACGGTGCAAA
CATTATCTATTTCCTGAGCGGAGGCGTTAATATTTCGAGAATCGCGTCAATCTTTTGCAA
CAGATCGTTTAGCAATGACGAGATAGCGTCGAGATTCAAATTGCCTAGCGTCTGCGCGAT
ATTGTTCAGTGTGGATATCATGTTTCCGATGCTCGCGGCCAAGTTCGATATGACCGAATT
GAGAGACGTGATCTCGGCACGGACAGTTTCCTGTAAACGAACCAAAATGTCGTTCAGCGC
GTTGAGCGCGCTAGACAGACGCGTCTCGAGACCGGCTATCAAAGATTCCAATGATTGTTC
GACGTTATTGAAACCCGTCTCGATCGCTTCTTGTATGGCGGACACTTGAGCCGCGATCGA
AGCGTTCTGAGCGCGTATAGCGGCGACGGCGTTGTTCAATTCGACAAATTGATTTGTCGC
ATTCACAGACAGCTGATTGACATTATTTAATATTGTCTCGTTTTGCTTGGATATGGCCTC
GTTCTGTTTGGCGATGCGTTCGAGTAATACGGTATGATTATGATGATGATGATTATGATG
ATGGTGATGGTGTCGTCGGCACGATGAACTACGTCGCCGGCTACAATTACTGCCGGTCCT
GCGTCGGCCGCCGCCGCTACCCCGCCGGCAGCTGCCGCTTCTGCGTCTACCGCTACTTCG
GCGTCTACTGCTCCGTCGGCGCCGGCCGCCGCTACTCGTCCTGCGTCTATGCTCGAGACA
CGAAATTTCCTGATAAACTTCGGCGACGAACGCGGTCAGGAGATAATCACAAATGTTGCA
ATTTGATCGACTGCACAGAATACTCAAACCGAGAAGGTCTACAAAAACTTTATTATTATC
GAACCGACACGTATGCGAGCATCTAAAATCGCCGAGACATCGGCGATGTCGTGGCGGTAC
CGATTGGATCACGCACGATCCGGGCAAGCGTAGCAACTGTACGAGTTCGTCGGCGGACAG
CCATACGATCCAAGACGGTTCGACGAGAACTGTGATCGTCACGTCTTGAACTTTTTTCGT
TATAATTTTAAAAGCAGACATGATATCGTAGGTTTTTCGTAGAATTTTGATGTGTTACTT
ATCGACATATGCATTCCGACCATCGGTTCGTGTGCACGTTTCAATTCGAATCACAGCCAA
TTTTATTATTATAATGGAAGAGAAAATAAAACAGTGCCGAAACAAAGAGAGCAACCTCAT
GTCCCAGTACGACAATCGCGTTTTTGGATTCTTACGCGATTCGTCCAAAGATGATCGCCG
GTCGGCCGACATCAAGTTGCTATCGTGTATAATATACGGTCAACGTCATCAAACCGTTTG
GCTGGACAGTTTCGACAAGATTCGAGGTGAGAACAAATATTTGGACACGATCAACAATCT
CACAGACTTAAAAATCGATGCCGAACAGATCGAATCGCTCGTAAACATCGCCGACGGTCG
GGAAAGATATGAAGCGACGCGCATCCTGGTCGGCGGTAACGTTGATGAGTTGAAAGATTT
TTACAAAGAAATCATCATGACGCAATGTGGAAAATTTGCAAAGATCTTAAAGCAATTTGT
GGTCAAACGGAACGCCATGCGTCGCAACAACAGCCACGATATTGCCTTGGAACTTGTCTT
TCTCAAATCTAATCTTGTAAAAATAAAATGTACTATAGACAAATTAATGTGTATATCGGA
AAAGTAAAATAAAACAATAAATGGTATAATAAATGTATTTTTATTTAACATTTTGATTTA
ACATATAAAGGAGGCGGCGGTGGAGGAAACAAAATTTGATCGTCATCGGTTTCGTCATGC
GGCGGCGCCGAAGAAGACAAATTGTACAAGTCTGTGTATTGACTCTTAAGATCAAATCCA
TCGGTCTGTCGACAGAGTCTGTCAAACATGTTTTGTATAAAGAGAAAATTTGCCATAACG
CTGATCGCGGCCAAAACGAACAGGGTCCAGTAGTGTTGTTTCGCAAAAGTCGTCTCGTCG
CACACATACTCTGATCTACATTCGACGCACATCATTTTGCGCACACAACAGTTGTTCGCA
TTGCTGTCGTTGATAAATTTACGCCTTTCGAGTCCCGTCCAACAGACGCTGTCCTTGTCG
TGGTCTCTATACGCAGCGTCGACGATAGGTAAATGTAAATGCTGCGACACGGACGCGATA
GACATGAACATTGATATTTGCAAGACGGCGAGGAAAACGGCTATCGGCACGGCCACGTGC
ATAAAACGTTTGATTCTCGAAAAGTACCCAATCGATCCGACGACAGTGACGAGAGCCAGC
AGCGATCCATACGCCAGCATGAGATAAACGACCGTCTGGGCGCCGTAACCATTTTCGTAG
TCAAGCGTCGGCTCGAACCGTTCGTCGATCACGCCCAATATCCCAAATGCTACACACAGC
GACGCCGTCGCCAGCATGAACACGATTAGGATCAAATGAACGGTTTTGGTCAACGCCGAC
ATGTTGCCTATGCGATCGGTAAACTAAGTATGGTGGACGGCGCCATGTACGTGGTGATTT
TTATATTGTTGATAATTTTTGTGTTGGCGTTGGCGCGTCCTATGCAAGTCGCGTACGAGA
CCATACGCAAACGACAAATTGATTACGAGAATCGAATCGATGAACGGATCGGCTACATGC
AAAACGTGCTCAGCCGACGGCGCTACGTGCCGCTGAGCTCGTTGCCTAACATTGATTTTG
GTGCCACGCTCGAGACGATCTCCGAAGGAGAGATTCGATGTCTGTCCGTGCCGGCGTTTG
TGAGTCGATTCAACACGCCCAACTTTGATTGTACCGAAATGTGCGACGATCCTTCGGCGT
CGTACTTTTACGTAGGACCGTTCGATCGGTTTGTAGTGAACGGTGAAATGCTTACTAGCG
GCGGCTACTGCACTACAAACAGCGTACCTCGCCAATGCAACCGCGAGACTTCGGTGATCG
TGCACGGTCTCAATCAGTGGACGTGCATAGCCGAAGATCCCAGATACTTTGCCGGAGAAC
AAAACATGATCCAAACCGCGGGCAGGCAACATATCGACTTTATACGTAGCGACGAGATCG
ATAGGATTGTACTGTTCGATCGTCAATTGGGCGTACCCGTGGACGTGTCTCGTAACACAT
TTCGGAGCCATTGGGACGAGACGATGGCGGACGGATCGAGAAGGTTCGAAGTGCGATGCG
ACGCCCGAGACATTAACAACAATTCAATGTTCATAAATCCTCTAAACCCGATCGAATGTC
TACCGAACGTGTGCACGAACGTGCAATACGTTCATCCTTCCGTTAGGCCAGATTTTGAGC
GAGGCGTGTGCGACTGTGGCGATCCGGACGAGACCAGAGTCGTTCACGTCGATCCGAACG
ATCCCAGTTCGATGTGCGCTTCGATTGTGCACAATTTGAATCAAAGCGAGCTAACGTACG
AGTTTAGAATAGAATGCATCAACATGAACACGCCCGTCAGTCGGATTCGCGCAAACATGC
TGCTGTGTCCCGATCATTTGATGGAATCGACAGGCGACGCGGCATACACTTTTGTGATGC
CAGGCGCGTTTCCAATGTCATCGAACGGTATAGAGGAGCCAAACTACAGACTATGGTTGG
ACGTGAGGAACAGAGTCAACTTTTTCCAACGAAGCCATAATGAATCTGTTAGCGCCGAAG
CGACTCAAGCAATGGCCAAATTCAAATACCCAACGAAAAGTCAGACAAGTTAAAAACAAA
CGCGGCCGACTTTTCATAAACATGTTCATAAACTTGTTAGACTTTTCGTGAACATGTTCA
TGAACTTGTTAGACTTTTCATGAACATGTTTATAAACTGCTGGCTAAATTTTGTCTCAAA
AATCTAAAAGTTTGAACATGTTCATGAACTTGTTGGACTTACTTTTCGTGAACATGTTCA
TGAACTTGTTAGACTTTTCATGAACATGTTTATAAACTGCTGGCTAAATTTTGTCTCAAA
AATCTAAAAGTTTGAACATGTTCATGAACTTGTTGGACTTGAAGTTGGACTTTTCGTGAA
CATGTTCATGAACTTGTTAGACTTTTCATAAACATGTTTATAAACTGCTGACTAAATTTT
GTCTCAAAGTTGGAAAAGTTTGAACTGTTATACTTTTCGTGAACATGTTTATGAACTTGT
TAGACTTTTCATGAACATGTTTATAAATTGCTGGCTAAATTTTGTCTTAAAGTGGAAAAG
TTTGAACATGTTTTATGAACATGTTAGACCGTTAGACTTTTCGTGAACATGTTTACGAAC
ATGTTAGACCGTTAGACTTTTTGTGAACATGTTCATTAACATGTTGGACTTTTTGTAAAC
ATGTTCATGAACCTGTTATACTTTTCGTGAACATGTTCATGAACATGTTAGACTTTTTGT
GAACATGTTTATAAATTGCTGGCTAAAAATTTTTATCAGACTATTTATGAACATGTTCAT
GAACATGTTAGACTTTTCGTGAACATGTTTATGAACATGTTAGACTTTTAGTGAACATGT
TTATGAACATGTTAGACTTTTAGTGAACATGTTTGTAAATCGGTAGCTAAAAATTTTCAA
ATTTGTCTTAAAAATCTAAAAGTTTAAACATGTTCATGAACTTGTTAGACTTTTAATGAA
CATGTTCATGAACTTGTTAGACTTTTTGTGAACATGTTTATTAACATGTTAGATTTTTTA
TAAACATGTTTATAAACTTGTTAGACTTTTTGTGAACATGTTTGAAAATTGGTGGGATGA
TAATAAAAATTATATCGCGGTCTACTGAAGCGTAATCTAAAAGCCGGCCAGGTTGTGTCC
CACTTGTTTAAATTTTGTGTCTCAAATAAAAATCGAAAAGTCTGACATGTTACATTAAAC
TTGTATAACTTTTCATGAACATGTTCATAAATCGCTGACCAACTTGCATACATTTTTTAT
AAGTGAATCGTATATAAAAGGAACACAATTTGTCTAACGGAACAAACGACATTACAATGC
TGTTCGCTGTTATCACGTTGCTGACTTTGAGTCTAGGTGAAGCAAAGATTGTAAACGTGA
ATCCGTTTAAATCAGAAGACGTCGGTGGTATTTATTTCGAACACGTCAATGCCGTCAACT
TTGTGTCGGACACTTGGCATTTTGTAATTGAAGTGGATCATAACTATTTGTTTAGCAAGG
TGCACAACGTTTTCGATGAAGCCGAATCGCTGATCCGCGTCGCCGGATCGACCGAAATGA
ATTCGTGTCACAATCGAGAAGTGGTAAAAATGGACGTGCATTTGCACATTATGGAAAAGT
GTAAAATTTTACAAAAATACCATAGAGACATTGAAAGCAAAGTCAAGATGATCGACGAGT
TTGTAAACGATCCGGCTCCCGATCTGGTTACTAAAGCGCCTTTGTTTGTTGAATCGGGGC
CGCGTCGCAGCCGCCGTAGTGTCGCCGCAGTCGAGCGTCTGAGAGACGAGCGGCGTCTCA
GCCGTCGCAAACGGGGCGCTTTCGATTTCGTGGGTAAGATGGACAAGTATCTGTTTGGAG
TGATGGACAGCGACGACGCGGCCGAGCTGCATCGCCTTGCCGTCGGTGAGAATTCGATCA
ATTCTCAAGTAAAGAATCTCACGAGCGCCGTAATCGAGATGGCGGACAACATCGACAAGC
GACTGCGGTGCATCGAACAGGCTCGCGATTTGGACAAGTGTAACTATATTGAAAAAAAAT
ATCAAGCTCTAAAAGACGAACTTTCCGAGATCGAACGGTCGTACGACAAATTAAACACGG
CCATCGATTTTGCAAAAGGCAATCGGCTCAGCACGTACGTGATAACTCCCGAAACTTTAA
TGTTTGCTATGGCAAATGTGACTTCGAAACTGCCGCCGGACACGAGCTGGCCGATCGAAA
CCAAATTGAAACAGATGCACACACTAATCGACAACGTGATGAACACGCACGTTTTCGTCA
CAACAAACAGAAAGCTGCTGTTTATACTCGAAGTGCCATTAATCAAGACGGCGTCGTACA
ACTTGTTTGAGGCAATTTCGGTGCCAATGTGTAGCGGCGGCGGCGGCGGCGGCGGTCGCA
AGAATTTGGCGCCGCCGGCGGAAAATATTTGCGCGATCGTATTACCATCGAGCCGATATA
TTGGTATTTCAAACGACAAACACACGTATATTCGAATGGATGATACGCTTTCGTGCCGCC
AGACCGAAGACCGAATGCTATGTTTCAAACCGCACACGATCTACATTACCGCCGAAACGG
CGTTATGCGACGTTCGCATCATGATGAAGGAAAACGTGTCCACATACGATAATTGCGACG
TGAGAGTTGGCCGATTCAACGATGAAATTTTCCACCCGATCGCCGACTACAACCGATGGT
TATACATGGTCCGCGTGCCGACCGAGCTCAACATGCTGTGTTCGTCTCTGCTCGACGAGG
ATGCGACCGTCGTGCTGCCCGCCGGCGTCGGCGTGTTGAGCGGCGACGGTTCGCAATCGT
GCGAGCTGGCCACTAAACGCAGCACCATATCCGTACACAAGCTAAAGTCAGATTTGATGA
GCACGATACGAATCAATTTTACGGCTTCTCTGTACGATCTCAACGAGGCGATCGAAACGG
CCAAGCGCATCATGTTGGACGGTACAAAATCGTCGTCGTCGTCGTCAAACAACTTGAACA
GAGACGCGTTAAAAAGTGTAACCATCAGACTCAACGAGCTAAGAAAACAAATGAACAACA
ATACTATATTCACGGGAAAAGAGATTGGAGAGGGCGACGACGGCGGTGGCTGGTTCGACG
CGTTTGATTTCGGATTTTGGAAAGATGTGAAAATAATTTTATATTGCGCTTTAGTAGTAG
CGATAGCCGTCGTGGCATTCAAAGTGTACGCATTTTGCGGAGGATGCAATACGAGCCGAA
CAAAAACGACGACCATCATACGGAACAATTACGATAGAGAGATGGTTTATTTGAAAGGAG
CGGGATCCAAGTCCGAACCTTCGGCGCCATCGGCTCGAAAATTGTACGACGAACATGCAT
TTTAGATATCAATAAAAAAAAATATATATATAAACTGTGTAGTTTTATTTTATGTTATTA
AATCAAATATGTGAATTTCAAATTCTTCAATTTCCCTTTCGGCTTCGCGTTCTTCCAACT
CTTCCAATTCGTCCATTTCAGAATCAGAATCAGAATCGGAATCGGCGTCGGGGTTTTTGC
GATGGCGTCGTTGCGCTATCCTCTCTTGGGCTTCTTTAGAAAACACATCGAAATCATTGT
GAATCGTCGATATGTTGATCTTCATGTCGTCGTCAATTGAAAATTCTTCATTTTCGACGC
CGTAGTACATGTCCAGATCGATGGGATCGCCGTCGTCGCCAGAAATTGAATTACCGTGAT
ACTTTTCAAACAGTTCTTCCATAATACACTCGAACGCGTCTCTGTCGTGTTTTCTTATGA
TCCTGAGACACAAATAGTGTCTGAGCCATCTGTACACTAACTTGCCGTCAAAATGGTGGT
GCCGATGATGATCACAATCAATTTTTAATACAAAATTGCTACACTCGCTAAATTTCATGT
AATACATACATCGTTTCAAAGACGAGACCGAGATCAGCGTGGCTGGTGAGGGAAATATGT
CTCGAATAAAAGGAACGGCAAAGTCCAGAACGTGAGCGTCGAATAGAATGCGACCATTTT
TGTCTATATTGTACTCGACATCGCGATCCAGTAGGTTGAAAAAGTTTACATTGATGATGC
CCGTGTAAATTATAGGCAACGACATATTGTTGTTTTGTGTTCGATAATGAGGCGTCGGGC
ATGCTTAAAAACGTCGAGTCTTATCGCGTTGTCTCAGTGTATGAATCACGCGTGTGTGCA
AAATGTTTTTTGACTCGAATCATCTGTACATTTGTAAAAATAAAACGATGGTCGAACATG
TTTGGCCCGTGTACGATCTGCGTCAATCGCATCTGCCTTCATTCGAACCGTACGGAAAGA
TGATAGATCGAGCCATCAGATCGACAATCGAGCGATCGAAGAAAGCTCGCCTCTTGGCGT
ACAAGAGTTGTATGAGCGTAAAGTCTGATTTAAAAAAGTCTCTGAGGAGATTGAATTTTG
CCATCGTCAGACAGAAGATTGGCGCGATCGAGCGCATTTTGAACACTGAAATTTTAAATC
CAAATCTGTTTCGAGTCGAGAACGTGCGCATCGTCAACGGTCACCAGCTGCATGCTACCA
TCGAGTTTGCAAACTACGATTACGACACACGACGACCGTGCTTCGTGTACTTTTCGATAG
AGGAACGCGCGCTCAGAATGATCTTCAAGCCCATAATTGTGTACGACCAAGAATTTTGGC
ACCGATACATCGATCTGTACGGAATGATACGAGACAAGAATTTTTATAATCCACAAGTCG
ACCGGTTCGTGTATGATTTTAATTCGTCAGTTTTTGCATCGTGGCCTCCCATTTGCCGGT
ACGAGACCGGTTCGATCGAAGACAGATCGTTCGAATCGATCATGTTTTCGGCCCATCAGC
GGCGCCCCAACGATCGGATGCCGGCGTGTCGGAGCATCGTGAAAAAATTTAAAGTGTTCA
ACGCGAATCAATGTAAAAATTTCTCGTACAAGTATCAAAGAAATTTTGTAATAAAATTGT
AGATCCGGATGGTTTGACTCGTGGACCAATTTACGTGGACTAATTTAACATGTACACGAA
AAGTTGGCCACGTTCGATTTGAACCTGTCGGACTTTTCATAAATATGTACAATTTTTTTT
TACAAGTCAAATATTAAACGTGTTCGAGAGACATGTCCACGAAAAGTCAGACACGTTTGA
ATCGAACGCGGCCGACTTTTCATAGCCGTAGACTTGTAAAAAATTTAACATGTTCACGAA
AAGTCAGACACGTTTGAATCGAACACGGCCGACTTTTCATAGCCGTAGACTTGTAAAAAA
TTTAACATGTTCACGAAAAGTCAGACACGTTTGAATCGAACCTGTCTGTCTGTTTCGAAT
TGTTCTAGAATATCATGACGCACGATATCATGATGCAATAATTTCCTGTTTTCGATCATT
GACCGCGGTTTTTCCAAGAATTTAAATACATTGAACTTGTGACGTAATTTGTTTTTCAAC
TTTTTCCAAGAATTTAAATACATTGACCTCAATTATTGCACAATGATTAAAATTATTGCA
TCATCATTTGAACATGTCTAGACACGTTTGAAATAATTTTTACAAACATGTTTATGAACA
TGTTTATGAACATGTTCTGTAACTTTAAACTCATCTCTAAACTCGGTGAACATTTGTTAT
GAACATGTCTGTACTCGAACATGTTTATGAACATGTCTGTCTATTAGCATTTTGAAACAA
CAACTCGAACATGTTTATGAACATGTCTATGAACAACTTTAACATGTTACTCGAACATGT
TTATGAACATGTTTATCTGTACTCAAACATGTTTATGAACATGTCTGTACAAACATGTTT
ATGAACGTGTCTATGAACAACTTTAACATGTTACTCGAACATGCCTATAAACATGTTCAT
GAACATGTTCATAAACATGTCTATGAACATTTGCTGGATCAATCGAAACAAATTGTACAA
TGTGACATACTTTTATTTTAAAAATATTTTAACAAAAAAATTTAATAAAGTTATATACAT
ATTGGATTTGATGTTTGGTTATTTCATCCTTAGAAGCAAACACTGGACGAAACATGAACA
CGTCGTACCAATTGTTGCGAACGAATATAGGTTCCGATGACATCTTTTTCCACGAACGTC
CCATGCGATCTGTAGTGAAATAACAGTTGACGGGAGGATACTTGTAGTGCTCGGAATTGA
AGTTTTTGTAATCGTAGCTATACAACAGCATGTCATCGTTTTGACTTTTATATTCTATGT
AATTTGTCAGACCGTACAGTTGCGTGTATTTTACGAAATGCTGGTGTTGTTCAAGATCAT
AAACATGAAGGGATCTGGTGATGAAAAATAAAATTTTCTTGACCGGATCAAAGCACATGA
GACACTCTTGCGTTTTCTCAATGATTTCGAAATACATCGATCCGAACAGTGTCAAAACGC
GACAATTGTTAAACGTGATTATGTAGGGACGCGTCGCTTTGAATGTCATCAGTTCGGGGT
TAAAAATTTCTCCACATACGCGATTCACTAGCTGTCGTTTAATCTTCCAAGCGTCGTTTA
TTTTGTGTCCCACTCTGATATTTCCAAACGTGAGATCGGCCAGTAGTGGCAGGTTGCTTT
TCTTCACGTGCGTGGTAAACACATTGTTGAACACGAGTTTGATGTTCTTCTTCAATTTTA
GCTGACTCCGATACACTATGTCAGACTCCACGATGAAAATGTTTATAGTTGAACATTTAC
ATTCATTACAATTATGAATGTTACACATCGTTGGTCTGTAAATGGGCCAATTGTGAGAAT
AGACGGGATCTTCCATTTTCATTACGTTATCAAACATGATGATGGCAACTTGATACTTTT
TAAATTAACGCGGGCGCAGGTTCGTGCTGTAACTGAATAAAACACTTGATACTTTTCAAA
TTTATAATGCGAACATGTTCATAATCATGTTTGATAAGATAATGCCCTCGGTGCGTACGT
GATCGTAAGCATGTAAAATTGCATGTATACGTGACCAAAAGCATGTAAAAATTGATAAAA
TACATATTATTTGATTAGATAGTACAAAATATTTAGATTAAATAATATTGACATGTAATG
ATTAGATAGTACAAAATATTTAGATTAGATAATATTGACATGTAATTTCTCAATACTACA
AAGATTTAAGTGATGATAAGGAATTTATTACTATTGTTCTAGATAGTGAAAAATCAAATA
TCCCATA
