# Supplementary material for: Identification of Loci Associated with Enhanced Virulence in Spodoptera litura Nucleopolyhedrovirus Isolates Using Deep Sequencing
Source: Viruses. 2019 Sep 17;11(9):872. doi: 10.3390/v11090872 (PMC6783950; doi:10.3390/v11090872)
Supplement: Supplementary file 1 [file viruses-11-00872-s001.zip › viruses-564066 revised supplementary - to proofreading/Supplementary Materials/R_Code/TSV_and_CSV_Files/Final_dNdS_results.csv]

ORF	Chi_Pak_dNdS_1	Chi_Pak_dNdS_3	Chi_Pak_dNdS_5	Reseq_dNdS_1	Reseq_dNdS_3	Reseq_dNdS_5	Denovo_dNdS_1	Denovo_dNdS_3	Denovo_dNdS_5
1	0	0	0	0	0	0	0	0	0
2	0.174729686	0.218730588	0.239217898	0.183645976	0.229848809	0.251361041	0.306307405	0.383340082	0.41920737
3	0.083275869	0.114719341	0.129696638	0.250256001	0.344653303	0.389618788	0.250256001	0.344653303	0.389618788
4	0.349342762	0.466266418	0.521610285	1.348050358	1.797570768	2.010321065	0.269471088	0.359315705	0.401835333
5	0	0	0	0	0	0	0	0	0
6	0.555165593	0.737190199	0.823389703	0	0	0	0	0	0
7	0.157379938	0.211172733	0.236639372	0.788299525	1.05758839	1.185085879	0.612961835	0.822338799	0.921467691
8	0.042059755	0.057120083	0.064261006	0	0	0	0	0	0
9	0	0	0	0	0	0	0	0	0
10	0	0	0	0.291174136	0.308444171	0.316489103	0.291174136	0.368047657	0.403857785
11	0	0	0	0	0	0	0	0	0
12	0	0	0	0	0	0	0	0	0
13	0	0	0	0	0	0	0	0	0
14	0.237907874	0.348588724	0.402323444	0	0	0	0	0	0
15	0	0	0	0.300167593	0.382078404	0.42043013	0.300167593	0.382078404	0.42043013
16	0.066638191	0.087700801	0.097610603	0.053283263	0.070131544	0.078058535	0.053283263	0.070131544	0.078058535
17	0.127975799	0.16135882	0.176924095	0	0	0	0	0	0
18	0.13403974	0.182380234	0.205430262	0	0	0	0	0	0
19	0	0	0	0	0	0	0	0	0
20	0.115231952	0.151011019	0.167827911	0	0	0	0	0	0
21	0.028180061	0.035634461	0.0391014	0	0	0	0	0	0
22	0.947019613	1.026644454	1.065021496	0.225690824	0.32839207	0.377871689	0.225690824	0.32839207	0.377871689
23	0.091560519	0.117084145	0.12898633	0	0	0	0	0	0
24	0.230066155	0.329420459	0.377090257	0.230593796	0.329916918	0.377567898	0.461292779	0.659996481	0.755328604
25	0.31275132	0.372979937	0.400517896	0.872433711	0.912460481	0.930761693	0.872433711	1.040017928	1.116641491
26	0	0	0	0.261783167	0.346319984	0.386120122	0.156831335	0.207520569	0.231384428
27	0	0	0	0	0	0	0	0	0
28	0	0	0	0	0	0	0	0	0
29	0.271080488	0.346797456	0.382081339	0	0	0	0	0	0
30	0.082485291	0.108345929	0.120440703	0	0	0	0	0	0
31	0	0	0	0	0	0	0	0	0
32	0.057724257	0.073733621	0.08122028	0	0	0	0	0	0
33	0.26535046	0.348253701	0.387205236	0.132529912	0.173972044	0.193443349	0.132529912	0.173972044	0.193443349
34	0.17836657	0.190295548	0.195910829	0	0	0	0	0	0
35	0	0	0	0	0	0	0	0	0
36	0.091101208	0.121574109	0.136015922	0.136488648	0.182208362	0.203876997	0.136488648	0.182208362	0.203876997
37	0	0	0	0.665147472	0.707046585	0.726664092	0.665147472	0.863108131	0.955794907
38	0.085796708	0.113415856	0.126399299	0.051300176	0.067861841	0.075647353	0.068407174	0.09049224	0.100874363
39	0	0	0	0.298744226	0.370618467	0.403916142	0.298744226	0.370618467	0.403916142
40	0	0	0	0	0	0	0	0	0
41	0.13312635	0.174720118	0.194267247	0.816269623	0.86989329	0.895094119	0.816269623	1.069143673	1.187983624
42	0	0	0	0.285677863	0.362636544	0.39851347	0.42877008	0.544223219	0.598045661
43	0	0	0	0.071930476	0.10502451	0.1209222	0.071930476	0.10502451	0.1209222
44	0.233916591	0.326948217	0.371256678	0.186615558	0.200685502	0.207386639	0.186615558	0.260863498	0.296225791
45	0	0	0	0	0	0	0	0	0
46	0	0	0	0	0	0	0	0	0
47	0	0	0	0	0	0	0	0	0
48	0	0	0	0	0	0	0	0	0
49	0	0	0	0.130150116	0.137788641	0.141343849	0.130150116	0.165523733	0.181987717
50	0	0	0	0.58653254	0.629443662	0.649818446	0.58653254	0.798949423	0.89980782
51	0	0	0	0.251646649	0.266711018	0.273733837	0.251646649	0.324102834	0.357880988
52	0.368460158	0.474241717	0.523712414	0	0	0	0	0	0
53	0	0	0	0	0	0	0	0	0
54	0.271864621	0.353421113	0.391666216	0.135894388	0.176658097	0.195773329	0.135894388	0.176658097	0.195773329
55	0.049013549	0.067646677	0.07651421	0.122849232	0.169455498	0.19163551	0.122849232	0.169455498	0.19163551
56	0	0	0	0	0	0	0	0	0
57	0	0	0	0	0	0	0	0	0
58	0	0	0	0	0	0	0	0	0
59	0.037584498	0.050662681	0.05686655	0	0	0	0	0	0
60	0	0	0	0	0	0	0	0	0
61	0	0	0	1.03225915	1.114356065	1.153679045	0.479335857	0.676521333	0.770969561
62	0.100788263	0.141889155	0.161524772	0.236363306	0.332331054	0.378177691	0.236363306	0.332331054	0.378177691
63	0	0	0	0	0	0	0	0	0
64	0.258943224	0.348835064	0.391413868	0	0	0	0	0	0
65	1.150068559	1.504599557	1.671938063	0.143475409	0.187729144	0.208614956	0.143475409	0.187729144	0.208614956
66	0	0	0	0	0	0	0	0	0
67	0.028825779	0.04064052	0.046278433	0	0	0	0	0	0
68	0.168207484	0.215531141	0.237718767	0.05889979	0.075458379	0.083221585	0.05889979	0.075458379	0.083221585
69	0	0	0	0.084635167	0.090645381	0.093490699	0.084635167	0.113805081	0.127614512
70	0.111460887	0.158889833	0.181546329	0	0	0	0	0	0
71	0.114686557	0.123204103	0.127254507	0	0	0	0	0	0
72	0	0	0	0	0	0	0	0	0
73	0	0	0	0.53918777	0.578574642	0.597273183	0.53918777	0.721935884	0.80869378
74	0.079980664	0.110498458	0.12500218	0.079980664	0.110498458	0.12500218	0	0	0
75	0.636215838	0.796260911	0.870959341	0.438510762	0.465109954	0.477523802	0.438510762	0.548736092	0.600178268
76	0	0	0	0	0	0	0	0	0
77	0.482717426	0.652458116	0.732523675	0	0	0	0	0	0
78	0	0	0	0	0	0	0	0	0
79	0.191249765	0.248426805	0.275240504	0.182554808	0.237003645	0.262536628	0.273862208	0.355546909	0.393852146
80	0.093230097	0.100278699	0.103636723	0.161818178	0.174052339	0.179880814	0.161818178	0.224299628	0.2540664
81	0	0	0	0	0	0	0	0	0
82	0.196754595	0.259911421	0.289633986	0.091981081	0.098114439	0.101000781	0	0	0
83	0.241775852	0.333539113	0.37715364	0	0	0	0	0	0
84	0.250189601	0.3485384	0.395589968	0	0	0	0	0	0
85	0	0	0	0	0	0	0	0	0
86	0.043921061	0.060333844	0.068121991	0.021958895	0.030164513	0.034058187	0.021958895	0.030164513	0.034058187
87	0	0	0	0	0	0	0	0	0
88	0.263004339	0.350539732	0.391882995	0.263004339	0.350539732	0.391882995	0.263004339	0.350539732	0.391882995
89	0	0	0	0.136285571	0.178085401	0.197729522	0.136285571	0.178085401	0.197729522
90	0	0	0	0	0	0	0	0	0
91	0	0	0	0	0	0	0	0	0
92	0.30193843	0.380612146	0.417317499	0.30193843	0.380612146	0.417317499	0.30193843	0.380612146	0.417317499
93	0.082149229	0.113478553	0.128400051	0	0	0	0	0	0
94	0.028002392	0.036001588	0.039744286	0	0	0	0	0	0
95	0	0	0	0	0	0	0	0	0
96	0	0	0	0	0	0	0	0	0
97	0	0	0	0.332312391	0.403758743	0.436779511	0.332312391	0.403758743	0.436779511
98	0.162653075	0.209276546	0.231121715	0.071234624	0.091628105	0.101182993	0.071234624	0.091628105	0.101182993
99	0	0	0	0	0	0	0	0	0
100	0.121103581	0.163570632	0.183602182	0.121103581	0.163570632	0.183602182	0.121103581	0.163570632	0.183602182
101	0	0	0	0.250733234	0.336691456	0.377257343	0.250733234	0.336691456	0.377257343
102	0.219848677	0.283328387	0.313151227	0.175753044	0.226528621	0.25038304	0.175753044	0.226528621	0.25038304
103	0	0	0	0	0	0	0	0	0
104	0	0	0	0	0	0	0	0	0
105	0	0	0	0.074537494	0.09202574	0.100111308	0.074537494	0.09202574	0.100111308
106	0.074781749	0.108401137	0.124566983	0	0	0	0	0	0
107	0.285950626	0.357464113	0.390607054	0	0	0	0	0	0
108	0	0	0	0.269751864	0.340353219	0.373073031	0.269751864	0.340353219	0.373073031
109	0.327161775	0.434748459	0.485485621	0.130974029	0.173973998	0.194250641	0.130974029	0.173973998	0.194250641
110	0.22855908	0.323577538	0.368953184	0	0	0	0.076273998	0.107920561	0.123031587
111	0	0	0	0	0	0	0	0	0
112	0.214303531	0.22827542	0.234837111	0	0	0	0	0	0
113	1.063740405	1.413338893	1.578394601	0.033013917	0.043915077	0.049061456	0.029319649	0.0390078	0.04358152
114	0	0	0	0.168795336	0.228189853	0.256311013	0.337888766	0.456811394	0.51312218
115	0	0	0	0.285121517	0.360922755	0.396217345	0	0	0
116	0.092896699	0.122201997	0.136032445	0	0	0	0	0	0
117	0.909588566	1.112392522	1.205895827	0.475307378	0.499915829	0.511260053	0.475307378	0.581138922	0.629926088
118	0.225066867	0.288015927	0.317424806	0.070241335	0.089902974	0.099088432	0.070241335	0.089902974	0.099088432
119	0	0	0	0.263518628	0.351538122	0.393130344	0.263518628	0.351538122	0.393130344
120	0.122899546	0.168690454	0.190443087	0	0	0	0	0	0
121	0.063384293	0.079455552	0.086910579	0.114384303	0.143328887	0.156755519	0.057181725	0.071650643	0.078362293
122	0.068307129	0.085959576	0.094138848	0.823765615	1.035991309	1.134332458	0.823765615	1.035991309	1.134332458
123	0	0	0	0.48546155	0.524773688	0.543640876	0.48546155	0.697961193	0.799946719
124	0	0	0	0.078926907	0.103149355	0.11454439	0.078926907	0.103149355	0.11454439
125	0.686979346	0.880227731	0.970659118	1.291956609	1.654072111	1.823507067	0.357944096	0.458195727	0.505092564
126	0	0	0	0	0	0	0	0	0
127	0	0	0	0	0	0	0	0	0
128	0	0	0	0.509490096	0.692128602	0.778802375	0.509490096	0.692128602	0.778802375
129	0	0	0	0	0	0	0	0	0
130	0.212609933	0.226358067	0.232809926	0	0	0	0	0	0
131	0.246085248	0.34325392	0.389697077	0.231896883	0.24997999	0.258623072	0.231896883	0.323472709	0.367242682
132	0.077963852	0.097605866	0.106763069	0.20815069	0.260559796	0.284993788	0.20815069	0.260559796	0.284993788
133	0.130679746	0.172692897	0.192462334	0.212570175	0.226723667	0.233383363	0.212570175	0.28064163	0.312671539
134	0.05647881	0.072748941	0.080371401	0	0	0	0	0	0
135	0.069826103	0.088597318	0.097334045	0	0	0	0	0	0
136	0.094411317	0.121851945	0.134720443	0.284271364	0.366635023	0.40525913	0.284271364	0.366635023	0.40525913
137	0.241816895	0.333560403	0.37716444	0.080340553	0.110902277	0.125427697	0.160744907	0.221899137	0.250965864
138	0.197266894	0.258810754	0.287704813	0.087731451	0.115066916	0.127899694	0.087731451	0.115066916	0.127899694
139	0	0	0	0	0	0	0.608481646	0.918086121	1.069053357
140	0.039389613	0.053891057	0.060750188	0.237716324	0.324851156	0.366067144	0.237716324	0.324851156	0.366067144
141	0.384661835	0.415976629	0.431014473	0	0	0	0	0	0
