# Supplementary material for: Identification of Loci Associated with Enhanced Virulence in Spodoptera litura Nucleopolyhedrovirus Isolates Using Deep Sequencing
Source: Viruses. 2019 Sep 17;11(9):872. doi: 10.3390/v11090872 (PMC6783950; doi:10.3390/v11090872)
Supplement: Supplementary file 1 [file viruses-11-00872-s001.zip › viruses-564066 revised supplementary - to proofreading/Supplementary Materials/R_Code/TSV_and_CSV_Files/Mutational_spectrum_data_5.csv]

Original_Base	New_Base	Observations	Probability
A	C	1	0.428571429
A	G	5	2.142857143
A	T	1	0.428571429
C	A	1	0.428571429
C	G	1	0.428571429
C	T	5	2.142857143
G	A	5	2.142857143
G	C	1	0.428571429
G	T	1	0.428571429
T	A	1	0.428571429
T	C	5	2.142857143
T	G	1	0.428571429
