# Supplementary material for: Identification of Loci Associated with Enhanced Virulence in Spodoptera litura Nucleopolyhedrovirus Isolates Using Deep Sequencing
Source: Viruses. 2019 Sep 17;11(9):872. doi: 10.3390/v11090872 (PMC6783950; doi:10.3390/v11090872)
Supplement: Supplementary file 1 [file viruses-11-00872-s001.zip › viruses-564066 revised supplementary - to proofreading/Supplementary Materials/R_Code/TSV_and_CSV_Files/Mutations_per_ORF_data.csv]

ORF	Tot_Mut_Reseq	Tot_Mut_de_novo
1	0	0
2	8	8
3	4	4
4	6	2
5	2	2
6	0	0
7	12	10
8	0	0
9	0	0
10	1	1
11	1	1
12	0	0
13	1	1
14	0	0
15	2	2
16	6	6
17	0	0
18	0	0
19	0	0
20	1	1
21	4	4
22	2	2
23	8	8
24	2	3
25	1	1
26	8	8
27	3	2
28	0	0
29	0	0
30	1	1
31	1	1
32	3	3
33	3	3
34	0	0
35	3	3
36	12	12
37	3	3
38	18	19
39	4	4
40	1	1
41	1	1
42	6	5
43	4	4
44	1	1
45	0	0
46	4	4
47	1	1
48	0	0
49	1	1
50	1	1
51	1	1
52	0	0
53	0	0
54	3	3
55	3	3
56	0	0
57	0	0
58	0	0
59	1	1
60	0	0
61	2	3
62	4	4
63	1	1
64	0	0
65	3	3
66	1	1
67	2	2
68	6	6
69	2	2
70	1	1
71	1	1
72	0	0
73	1	1
74	4	3
75	1	1
76	1	1
77	4	4
78	0	0
79	5	6
80	1	1
81	4	4
82	1	0
83	1	1
84	0	0
85	0	0
86	12	12
87	0	0
88	2	2
89	3	3
90	0	0
91	5	5
92	2	2
93	2	2
94	4	4
95	1	1
96	2	2
97	2	2
98	5	5
99	1	1
100	3	3
101	2	2
102	8	8
103	0	0
104	0	0
105	5	5
106	5	5
107	0	0
108	2	2
109	3	3
110	2	4
111	0	0
112	1	1
113	9	10
114	5	7
115	2	3
116	3	3
117	1	1
118	10	10
119	2	2
120	1	1
121	7	6
122	4	4
123	1	1
124	9	9
125	22	9
126	0	0
127	1	1
128	3	3
129	0	0
130	2	2
131	1	1
132	5	5
133	1	1
134	1	1
135	4	4
136	2	2
137	4	5
138	4	4
139	0	1
140	4	4
141	0	0
