# Supplementary material for: Identification of Loci Associated with Enhanced Virulence in Spodoptera litura Nucleopolyhedrovirus Isolates Using Deep Sequencing
Source: Viruses. 2019 Sep 17;11(9):872. doi: 10.3390/v11090872 (PMC6783950; doi:10.3390/v11090872)
Supplement: Supplementary file 1 [file viruses-11-00872-s001.zip › viruses-564066 revised supplementary - to proofreading/Supplementary Materials/R_Code/TSV_and_CSV_Files/Read_mapping_BNG_to_G2b.tsv]

S_litura_Genome_NC_003102_annotated consensus	1	-	A	5892	1	0	0	0	0	5893
S_litura_Genome_NC_003102_annotated consensus	2	-	T	0	0	0	5895	0	0	5895
S_litura_Genome_NC_003102_annotated consensus	3	-	G	3	2	5887	5	0	0	5897
S_litura_Genome_NC_003102_annotated consensus	4	-	T	0	3	0	5896	0	0	5899
S_litura_Genome_NC_003102_annotated consensus	5	-	A	5899	0	3	2	0	0	5904
S_litura_Genome_NC_003102_annotated consensus	6	-	T	2	1	1	5891	0	0	5895
S_litura_Genome_NC_003102_annotated consensus	7	-	A	5891	0	1	1	0	0	5893
S_litura_Genome_NC_003102_annotated consensus	8	-	G	1	1	5882	5	0	0	5889
S_litura_Genome_NC_003102_annotated consensus	9	-	T	2	0	0	5876	0	0	5878
S_litura_Genome_NC_003102_annotated consensus	10	-	C	12	5868	0	1	0	0	5881
S_litura_Genome_NC_003102_annotated consensus	11	-	G	1	0	5845	7	0	0	5853
S_litura_Genome_NC_003102_annotated consensus	12	-	T	0	2	0	5860	0	0	5862
S_litura_Genome_NC_003102_annotated consensus	13	-	T	0	0	0	5870	0	0	5870
S_litura_Genome_NC_003102_annotated consensus	14	-	A	5861	0	1	0	0	0	5862
S_litura_Genome_NC_003102_annotated consensus	15	-	T	0	3	0	5850	0	0	5853
S_litura_Genome_NC_003102_annotated consensus	16	-	A	5834	0	3	3	0	0	5840
S_litura_Genome_NC_003102_annotated consensus	17	-	G	0	0	5820	3	0	0	5823
S_litura_Genome_NC_003102_annotated consensus	18	-	T	1	0	0	5815	0	0	5816
S_litura_Genome_NC_003102_annotated consensus	19	-	G	2	0	5769	5	0	0	5776
S_litura_Genome_NC_003102_annotated consensus	20	-	C	10	5733	0	3	0	0	5746
S_litura_Genome_NC_003102_annotated consensus	21	-	C	14	5718	0	0	0	0	5732
S_litura_Genome_NC_003102_annotated consensus	22	-	T	0	0	0	5733	0	0	5733
S_litura_Genome_NC_003102_annotated consensus	23	-	A	5732	0	1	2	0	0	5735
S_litura_Genome_NC_003102_annotated consensus	24	-	C	8	5718	1	1	0	1	5729
S_litura_Genome_NC_003102_annotated consensus	25	-	A	5735	0	2	0	0	0	5737
S_litura_Genome_NC_003102_annotated consensus	26	-	A	5729	0	1	0	0	0	5730
S_litura_Genome_NC_003102_annotated consensus	27	-	T	0	0	0	5720	0	1	5721
S_litura_Genome_NC_003102_annotated consensus	28	-	T	2	0	1	5720	0	0	5723
S_litura_Genome_NC_003102_annotated consensus	29	-	A	5711	0	1	0	0	0	5712
S_litura_Genome_NC_003102_annotated consensus	30	-	T	0	2	0	5708	0	0	5710
S_litura_Genome_NC_003102_annotated consensus	31	-	A	5689	0	0	0	0	0	5689
S_litura_Genome_NC_003102_annotated consensus	32	-	G	0	0	5649	2	0	0	5651
S_litura_Genome_NC_003102_annotated consensus	33	-	T	1	0	0	5645	0	0	5646
S_litura_Genome_NC_003102_annotated consensus	34	-	C	14	5588	0	2	0	1	5605
S_litura_Genome_NC_003102_annotated consensus	35	-	C	15	5458	0	0	0	0	5473
S_litura_Genome_NC_003102_annotated consensus	36	-	C	7	5446	2	1	0	0	5456
S_litura_Genome_NC_003102_annotated consensus	37	-	C	8	5447	0	5	0	0	5460
S_litura_Genome_NC_003102_annotated consensus	38	-	A	5463	0	2	0	0	0	5465
S_litura_Genome_NC_003102_annotated consensus	39	-	T	0	2	0	5464	0	0	5466
S_litura_Genome_NC_003102_annotated consensus	40	-	C	11	5487	0	3	0	0	5501
S_litura_Genome_NC_003102_annotated consensus	41	-	T	2	0	0	5504	0	0	5506
S_litura_Genome_NC_003102_annotated consensus	42	-	G	4	0	5480	11	0	0	5495
S_litura_Genome_NC_003102_annotated consensus	43	-	G	1	1	5454	8	0	0	5464
S_litura_Genome_NC_003102_annotated consensus	44	-	G	3	0	5448	3	0	0	5454
S_litura_Genome_NC_003102_annotated consensus	45	-	C	3	5457	1	0	0	0	5461
S_litura_Genome_NC_003102_annotated consensus	46	-	A	5472	0	2	0	0	0	5474
S_litura_Genome_NC_003102_annotated consensus	47	-	A	5464	0	1	0	0	0	5465
S_litura_Genome_NC_003102_annotated consensus	48	-	A	5457	0	0	0	0	0	5457
S_litura_Genome_NC_003102_annotated consensus	49	-	A	5462	0	0	0	0	0	5462
S_litura_Genome_NC_003102_annotated consensus	50	-	C	4	5467	0	1	0	0	5472
S_litura_Genome_NC_003102_annotated consensus	51	-	C	13	5460	0	1	0	0	5474
S_litura_Genome_NC_003102_annotated consensus	52	-	T	0	0	0	5477	0	0	5477
S_litura_Genome_NC_003102_annotated consensus	53	-	A	5494	0	1	2	0	0	5497
S_litura_Genome_NC_003102_annotated consensus	54	-	T	0	0	0	5508	0	0	5508
S_litura_Genome_NC_003102_annotated consensus	55	-	G	5	0	5519	7	0	0	5531
S_litura_Genome_NC_003102_annotated consensus	56	-	T	1	0	1	5531	0	0	5533
S_litura_Genome_NC_003102_annotated consensus	57	-	A	5535	0	0	2	0	0	5537
S_litura_Genome_NC_003102_annotated consensus	58	-	T	0	2	0	5527	0	0	5529
S_litura_Genome_NC_003102_annotated consensus	59	-	A	5528	0	2	1	0	0	5531
S_litura_Genome_NC_003102_annotated consensus	60	-	C	6	5514	1	2	0	0	5523
S_litura_Genome_NC_003102_annotated consensus	61	-	G	2	0	5518	9	0	0	5529
S_litura_Genome_NC_003102_annotated consensus	62	-	A	5517	0	0	1	0	0	5518
S_litura_Genome_NC_003102_annotated consensus	63	-	T	0	2	0	5512	0	1	5515
S_litura_Genome_NC_003102_annotated consensus	64	-	A	5522	0	1	0	0	0	5523
S_litura_Genome_NC_003102_annotated consensus	65	-	A	5504	0	1	3	0	0	5508
S_litura_Genome_NC_003102_annotated consensus	66	-	C	2	5496	1	0	0	1	5500
S_litura_Genome_NC_003102_annotated consensus	67	-	A	5492	0	1	0	0	0	5493
S_litura_Genome_NC_003102_annotated consensus	68	-	A	5474	1	0	1	0	0	5476
S_litura_Genome_NC_003102_annotated consensus	69	-	G	3	0	5448	7	0	0	5458
S_litura_Genome_NC_003102_annotated consensus	70	-	T	2	0	1	5456	0	0	5459
S_litura_Genome_NC_003102_annotated consensus	71	-	A	5455	0	0	2	0	0	5457
S_litura_Genome_NC_003102_annotated consensus	72	-	T	0	0	0	5430	0	5	5435
S_litura_Genome_NC_003102_annotated consensus	73	-	T	1	1	1	5414	0	0	5417
S_litura_Genome_NC_003102_annotated consensus	74	-	A	5409	0	4	5	0	0	5418
S_litura_Genome_NC_003102_annotated consensus	75	-	C	6	5395	0	0	0	0	5401
S_litura_Genome_NC_003102_annotated consensus	76	-	A	5400	1	1	0	0	0	5402
S_litura_Genome_NC_003102_annotated consensus	77	-	A	5365	0	1	0	0	0	5366
S_litura_Genome_NC_003102_annotated consensus	78	-	A	5305	2	0	0	0	0	5307
S_litura_Genome_NC_003102_annotated consensus	79	-	A	5272	0	2	0	0	0	5274
S_litura_Genome_NC_003102_annotated consensus	80	-	A	5263	0	0	1	0	0	5264
S_litura_Genome_NC_003102_annotated consensus	81	-	T	0	1	0	5252	0	0	5253
S_litura_Genome_NC_003102_annotated consensus	82	-	C	14	5248	0	1	0	0	5263
S_litura_Genome_NC_003102_annotated consensus	83	-	T	0	1	0	5259	0	0	5260
S_litura_Genome_NC_003102_annotated consensus	84	-	A	5261	0	0	1	0	0	5262
S_litura_Genome_NC_003102_annotated consensus	85	-	G	1	2	5237	5	0	0	5245
S_litura_Genome_NC_003102_annotated consensus	86	-	G	1	0	5190	1	0	0	5192
S_litura_Genome_NC_003102_annotated consensus	87	-	T	1	3	0	5191	0	0	5195
S_litura_Genome_NC_003102_annotated consensus	88	-	C	21	5159	0	1	0	0	5181
S_litura_Genome_NC_003102_annotated consensus	89	-	A	5197	0	2	0	0	0	5199
S_litura_Genome_NC_003102_annotated consensus	90	-	C	3	5175	0	2	0	1	5181
S_litura_Genome_NC_003102_annotated consensus	91	-	G	1	0	5177	1	0	1	5180
S_litura_Genome_NC_003102_annotated consensus	92	-	T	0	1	1	5166	0	1	5169
S_litura_Genome_NC_003102_annotated consensus	93	-	G	1	0	5141	15	0	1	5158
S_litura_Genome_NC_003102_annotated consensus	94	-	A	5136	0	2	0	0	0	5138
S_litura_Genome_NC_003102_annotated consensus	95	-	T	0	1	0	5101	0	2	5104
S_litura_Genome_NC_003102_annotated consensus	96	-	T	20	5022	0	1	0	1	5044
S_litura_Genome_NC_003102_annotated consensus	97	-	A	5134	1	0	1	0	0	5136
S_litura_Genome_NC_003102_annotated consensus	98	-	A	5152	0	0	0	0	0	5152
S_litura_Genome_NC_003102_annotated consensus	99	-	A	5140	0	0	0	0	0	5140
S_litura_Genome_NC_003102_annotated consensus	100	-	A	5125	0	1	0	0	0	5126
S_litura_Genome_NC_003102_annotated consensus	101	-	A	5130	0	0	0	0	0	5130
S_litura_Genome_NC_003102_annotated consensus	102	-	T	0	2	1	5122	0	0	5125
S_litura_Genome_NC_003102_annotated consensus	103	-	G	3	0	5114	2	0	0	5119
S_litura_Genome_NC_003102_annotated consensus	104	-	C	3	5107	0	0	0	0	5110
S_litura_Genome_NC_003102_annotated consensus	105	-	T	0	2	1	5106	0	0	5109
S_litura_Genome_NC_003102_annotated consensus	106	-	A	5114	0	0	0	0	0	5114
S_litura_Genome_NC_003102_annotated consensus	107	-	A	5105	0	1	0	0	0	5106
S_litura_Genome_NC_003102_annotated consensus	108	-	A	5092	0	1	0	0	0	5093
S_litura_Genome_NC_003102_annotated consensus	109	-	C	1	5091	0	0	0	0	5092
S_litura_Genome_NC_003102_annotated consensus	110	-	G	3	4	5057	4	0	0	5068
S_litura_Genome_NC_003102_annotated consensus	111	-	C	4	5029	0	1	0	0	5034
S_litura_Genome_NC_003102_annotated consensus	112	-	A	5047	0	1	1	0	0	5049
S_litura_Genome_NC_003102_annotated consensus	113	-	A	5043	0	1	0	0	0	5044
S_litura_Genome_NC_003102_annotated consensus	114	-	A	5030	0	1	0	0	0	5031
S_litura_Genome_NC_003102_annotated consensus	115	-	C	2	5032	0	2	0	0	5036
S_litura_Genome_NC_003102_annotated consensus	116	-	A	5019	0	0	0	0	0	5019
S_litura_Genome_NC_003102_annotated consensus	117	-	C	4	5002	0	1	0	0	5007
S_litura_Genome_NC_003102_annotated consensus	118	-	G	1	0	4980	11	0	0	4992
S_litura_Genome_NC_003102_annotated consensus	119	-	A	4968	0	1	0	0	0	4969
S_litura_Genome_NC_003102_annotated consensus	120	-	T	4	0	0	4954	0	0	4958
S_litura_Genome_NC_003102_annotated consensus	121	-	G	0	0	4927	3	0	0	4930
S_litura_Genome_NC_003102_annotated consensus	122	-	C	3	4898	0	0	0	0	4901
S_litura_Genome_NC_003102_annotated consensus	123	-	T	0	2	0	4877	0	0	4879
S_litura_Genome_NC_003102_annotated consensus	124	-	C	7	4881	0	0	0	0	4888
S_litura_Genome_NC_003102_annotated consensus	125	-	T	0	0	0	4905	0	0	4905
S_litura_Genome_NC_003102_annotated consensus	126	-	C	14	4915	0	1	0	0	4930
S_litura_Genome_NC_003102_annotated consensus	127	-	G	3	0	4925	9	0	0	4937
S_litura_Genome_NC_003102_annotated consensus	128	-	A	4925	0	0	1	0	0	4926
S_litura_Genome_NC_003102_annotated consensus	129	-	A	4935	0	1	2	0	0	4938
S_litura_Genome_NC_003102_annotated consensus	130	-	C	3	4926	0	0	0	0	4929
S_litura_Genome_NC_003102_annotated consensus	131	-	G	1	0	4913	3	0	0	4917
S_litura_Genome_NC_003102_annotated consensus	132	-	C	1	4896	0	1	0	0	4898
S_litura_Genome_NC_003102_annotated consensus	133	-	G	0	0	4889	3	0	0	4892
S_litura_Genome_NC_003102_annotated consensus	134	-	A	4866	0	1	3	0	0	4870
S_litura_Genome_NC_003102_annotated consensus	135	-	G	2	0	4860	5	0	0	4867
S_litura_Genome_NC_003102_annotated consensus	136	-	G	0	0	4845	6	0	0	4851
S_litura_Genome_NC_003102_annotated consensus	137	-	C	5	4842	0	0	0	0	4847
S_litura_Genome_NC_003102_annotated consensus	138	-	C	5	4841	0	3	0	0	4849
S_litura_Genome_NC_003102_annotated consensus	139	-	G	1	0	4837	9	0	0	4847
S_litura_Genome_NC_003102_annotated consensus	140	-	A	4837	0	0	0	0	0	4837
S_litura_Genome_NC_003102_annotated consensus	141	-	C	1	4827	0	2	0	0	4830
S_litura_Genome_NC_003102_annotated consensus	142	-	G	1	0	4806	23	0	0	4830
S_litura_Genome_NC_003102_annotated consensus	143	-	A	4818	0	1	0	0	0	4819
S_litura_Genome_NC_003102_annotated consensus	144	-	G	0	0	4840	4	0	0	4844
S_litura_Genome_NC_003102_annotated consensus	145	-	C	6	4819	0	3	0	0	4828
S_litura_Genome_NC_003102_annotated consensus	146	-	G	2	0	4818	6	0	0	4826
S_litura_Genome_NC_003102_annotated consensus	147	-	T	2	2	0	4803	0	0	4807
S_litura_Genome_NC_003102_annotated consensus	148	-	G	0	0	4794	10	0	0	4804
S_litura_Genome_NC_003102_annotated consensus	149	-	A	4792	0	0	2	0	0	4794
S_litura_Genome_NC_003102_annotated consensus	150	-	G	0	0	4791	3	0	0	4794
S_litura_Genome_NC_003102_annotated consensus	151	-	C	3	4789	0	2	0	0	4794
S_litura_Genome_NC_003102_annotated consensus	152	-	T	0	0	0	4762	0	0	4762
S_litura_Genome_NC_003102_annotated consensus	153	-	C	11	4754	0	3	0	0	4768
S_litura_Genome_NC_003102_annotated consensus	154	-	G	1	0	4755	12	0	0	4768
S_litura_Genome_NC_003102_annotated consensus	155	-	A	4761	0	0	0	0	0	4761
S_litura_Genome_NC_003102_annotated consensus	156	-	T	0	0	0	4753	0	0	4753
S_litura_Genome_NC_003102_annotated consensus	157	-	C	9	4740	0	3	0	0	4752
S_litura_Genome_NC_003102_annotated consensus	158	-	A	4765	1	0	0	0	0	4766
S_litura_Genome_NC_003102_annotated consensus	159	-	C	15	4755	0	1	0	0	4771
S_litura_Genome_NC_003102_annotated consensus	160	-	C	12	4757	0	1	0	0	4770
S_litura_Genome_NC_003102_annotated consensus	161	-	T	2	0	1	4733	0	0	4736
S_litura_Genome_NC_003102_annotated consensus	162	-	C	21	4733	0	1	0	0	4755
S_litura_Genome_NC_003102_annotated consensus	163	-	G	1	0	4743	13	0	0	4757
S_litura_Genome_NC_003102_annotated consensus	164	-	A	4742	0	0	1	0	0	4743
S_litura_Genome_NC_003102_annotated consensus	165	-	C	4	4745	0	1	0	0	4750
S_litura_Genome_NC_003102_annotated consensus	166	-	A	4774	0	0	1	0	0	4775
S_litura_Genome_NC_003102_annotated consensus	167	-	A	4754	1	1	0	0	0	4756
S_litura_Genome_NC_003102_annotated consensus	168	-	G	0	0	4758	2	0	0	4760
S_litura_Genome_NC_003102_annotated consensus	169	-	T	0	2	0	4757	0	0	4759
S_litura_Genome_NC_003102_annotated consensus	170	-	A	4750	0	1	1	0	0	4752
S_litura_Genome_NC_003102_annotated consensus	171	-	T	0	2	0	4711	0	0	4713
S_litura_Genome_NC_003102_annotated consensus	172	-	C	7	4732	0	0	0	0	4739
S_litura_Genome_NC_003102_annotated consensus	173	-	T	0	3	0	4741	0	0	4744
S_litura_Genome_NC_003102_annotated consensus	174	-	G	4	0	4731	14	0	0	4749
S_litura_Genome_NC_003102_annotated consensus	175	-	G	2	1	4740	6	0	0	4749
S_litura_Genome_NC_003102_annotated consensus	176	-	T	0	1	0	4745	0	0	4746
S_litura_Genome_NC_003102_annotated consensus	177	-	C	17	4744	0	1	0	0	4762
S_litura_Genome_NC_003102_annotated consensus	178	-	G	0	0	4751	7	0	0	4758
S_litura_Genome_NC_003102_annotated consensus	179	-	C	2	4751	0	1	0	0	4754
S_litura_Genome_NC_003102_annotated consensus	180	-	A	4743	1	0	0	0	0	4744
S_litura_Genome_NC_003102_annotated consensus	181	-	G	1	0	4728	11	0	1	4741
S_litura_Genome_NC_003102_annotated consensus	182	-	A	4717	0	0	0	0	1	4718
S_litura_Genome_NC_003102_annotated consensus	183	-	G	1	0	4699	8	0	1	4709
S_litura_Genome_NC_003102_annotated consensus	184	-	G	3	0	4686	7	0	0	4696
S_litura_Genome_NC_003102_annotated consensus	185	-	A	4673	0	0	0	0	0	4673
S_litura_Genome_NC_003102_annotated consensus	186	-	T	1	0	0	4659	0	0	4660
S_litura_Genome_NC_003102_annotated consensus	187	-	C	5	4659	0	1	0	0	4665
S_litura_Genome_NC_003102_annotated consensus	188	-	C	5	4659	0	0	0	0	4664
S_litura_Genome_NC_003102_annotated consensus	189	-	G	1	0	4648	3	0	0	4652
S_litura_Genome_NC_003102_annotated consensus	190	-	T	2	2	0	4626	0	0	4630
S_litura_Genome_NC_003102_annotated consensus	191	-	T	3	0	0	4641	0	0	4644
S_litura_Genome_NC_003102_annotated consensus	192	-	C	20	4624	0	0	0	0	4644
S_litura_Genome_NC_003102_annotated consensus	193	-	A	4643	0	1	1	0	0	4645
S_litura_Genome_NC_003102_annotated consensus	194	-	T	0	0	0	4646	0	0	4646
S_litura_Genome_NC_003102_annotated consensus	195	-	G	2	0	4632	6	0	0	4640
S_litura_Genome_NC_003102_annotated consensus	196	-	G	1	0	4631	8	0	0	4640
S_litura_Genome_NC_003102_annotated consensus	197	-	G	3	0	4623	10	0	0	4636
S_litura_Genome_NC_003102_annotated consensus	198	-	T	0	1	0	4643	0	0	4644
S_litura_Genome_NC_003102_annotated consensus	199	-	C	5	4638	0	0	0	0	4643
S_litura_Genome_NC_003102_annotated consensus	200	-	C	5	4651	0	0	0	0	4656
S_litura_Genome_NC_003102_annotated consensus	201	-	T	0	3	0	4667	0	2	4672
S_litura_Genome_NC_003102_annotated consensus	202	-	G	1	0	4654	21	0	1	4677
S_litura_Genome_NC_003102_annotated consensus	203	-	G	1	0	4688	8	0	0	4697
S_litura_Genome_NC_003102_annotated consensus	204	-	T	1	0	0	4688	0	0	4689
S_litura_Genome_NC_003102_annotated consensus	205	-	A	4680	0	1	0	0	2	4683
S_litura_Genome_NC_003102_annotated consensus	206	-	A	4671	0	0	0	0	0	4671
S_litura_Genome_NC_003102_annotated consensus	207	-	A	4647	0	0	0	0	0	4647
S_litura_Genome_NC_003102_annotated consensus	208	-	A	4635	0	1	0	0	0	4636
S_litura_Genome_NC_003102_annotated consensus	209	-	A	4615	0	1	1	0	0	4617
S_litura_Genome_NC_003102_annotated consensus	210	-	T	0	4	0	4590	0	0	4594
S_litura_Genome_NC_003102_annotated consensus	211	-	C	12	4599	0	0	0	0	4611
S_litura_Genome_NC_003102_annotated consensus	212	-	A	4635	0	0	0	0	0	4635
S_litura_Genome_NC_003102_annotated consensus	213	-	A	4628	0	1	0	0	0	4629
S_litura_Genome_NC_003102_annotated consensus	214	-	A	4635	0	0	0	0	0	4635
S_litura_Genome_NC_003102_annotated consensus	215	-	A	4631	0	0	0	0	0	4631
S_litura_Genome_NC_003102_annotated consensus	216	-	G	0	0	4616	2	0	0	4618
S_litura_Genome_NC_003102_annotated consensus	217	-	T	0	0	1	4615	0	0	4616
S_litura_Genome_NC_003102_annotated consensus	218	-	T	0	3	0	4627	0	0	4630
S_litura_Genome_NC_003102_annotated consensus	219	-	G	1	0	4613	13	0	0	4627
S_litura_Genome_NC_003102_annotated consensus	220	-	A	4634	0	0	1	0	0	4635
S_litura_Genome_NC_003102_annotated consensus	221	-	C	1	4638	0	0	0	0	4639
S_litura_Genome_NC_003102_annotated consensus	222	-	T	0	0	0	4632	0	0	4632
S_litura_Genome_NC_003102_annotated consensus	223	-	C	10	4655	0	0	0	0	4665
S_litura_Genome_NC_003102_annotated consensus	224	-	T	0	1	0	4674	0	0	4675
S_litura_Genome_NC_003102_annotated consensus	225	-	G	1	0	4694	6	0	0	4701
S_litura_Genome_NC_003102_annotated consensus	226	-	T	0	1	0	4689	0	0	4690
S_litura_Genome_NC_003102_annotated consensus	227	-	T	1	2	0	4686	0	0	4689
S_litura_Genome_NC_003102_annotated consensus	228	-	C	18	4675	0	0	0	0	4693
S_litura_Genome_NC_003102_annotated consensus	229	-	A	4700	1	2	0	0	0	4703
S_litura_Genome_NC_003102_annotated consensus	230	-	A	4684	0	1	0	0	0	4685
S_litura_Genome_NC_003102_annotated consensus	231	-	A	4673	0	1	1	0	0	4675
S_litura_Genome_NC_003102_annotated consensus	232	-	G	0	0	4660	10	0	0	4670
S_litura_Genome_NC_003102_annotated consensus	233	-	A	4652	0	0	0	0	0	4652
S_litura_Genome_NC_003102_annotated consensus	234	-	G	0	0	4650	12	0	0	4662
S_litura_Genome_NC_003102_annotated consensus	235	-	A	4644	0	0	1	0	0	4645
S_litura_Genome_NC_003102_annotated consensus	236	-	T	0	1	1	4630	0	0	4632
S_litura_Genome_NC_003102_annotated consensus	237	-	T	0	3	0	4631	0	0	4634
S_litura_Genome_NC_003102_annotated consensus	238	-	C	11	4640	0	1	0	0	4652
S_litura_Genome_NC_003102_annotated consensus	239	-	G	1	0	4655	8	0	0	4664
S_litura_Genome_NC_003102_annotated consensus	240	-	T	0	2	0	4654	0	0	4656
S_litura_Genome_NC_003102_annotated consensus	241	-	A	4670	0	0	0	0	0	4670
S_litura_Genome_NC_003102_annotated consensus	242	-	A	4657	0	0	0	0	0	4657
S_litura_Genome_NC_003102_annotated consensus	243	-	C	2	4637	0	2	0	0	4641
S_litura_Genome_NC_003102_annotated consensus	244	-	G	3	0	4620	4	0	0	4627
S_litura_Genome_NC_003102_annotated consensus	245	-	T	1	1	0	4613	0	0	4615
S_litura_Genome_NC_003102_annotated consensus	246	-	G	0	0	4609	5	0	0	4614
S_litura_Genome_NC_003102_annotated consensus	247	-	A	4606	0	0	1	0	0	4607
S_litura_Genome_NC_003102_annotated consensus	248	-	A	4609	0	0	0	0	0	4609
S_litura_Genome_NC_003102_annotated consensus	249	-	G	1	0	4589	4	0	0	4594
S_litura_Genome_NC_003102_annotated consensus	250	-	C	8	4571	0	0	0	0	4579
S_litura_Genome_NC_003102_annotated consensus	251	-	C	5	4564	1	1	0	0	4571
S_litura_Genome_NC_003102_annotated consensus	252	-	C	11	4556	0	1	0	0	4568
S_litura_Genome_NC_003102_annotated consensus	253	-	G	0	0	4567	14	0	0	4581
S_litura_Genome_NC_003102_annotated consensus	254	-	A	4582	0	1	0	0	0	4583
S_litura_Genome_NC_003102_annotated consensus	255	-	C	2	4578	0	1	0	0	4581
S_litura_Genome_NC_003102_annotated consensus	256	-	A	4604	0	0	1	0	0	4605
S_litura_Genome_NC_003102_annotated consensus	257	-	C	3	4608	0	1	0	0	4612
S_litura_Genome_NC_003102_annotated consensus	258	-	G	0	0	4604	5	0	0	4609
S_litura_Genome_NC_003102_annotated consensus	259	-	A	4575	1	2	0	0	0	4578
S_litura_Genome_NC_003102_annotated consensus	260	-	T	0	1	0	4570	0	0	4571
S_litura_Genome_NC_003102_annotated consensus	261	-	G	3	0	4551	6	0	0	4560
S_litura_Genome_NC_003102_annotated consensus	262	-	A	4540	0	0	0	0	0	4540
S_litura_Genome_NC_003102_annotated consensus	263	-	A	4523	0	0	0	0	0	4523
S_litura_Genome_NC_003102_annotated consensus	264	-	G	2	0	4504	4	0	0	4510
S_litura_Genome_NC_003102_annotated consensus	265	-	C	9	4497	1	2	0	0	4509
S_litura_Genome_NC_003102_annotated consensus	266	-	T	1	1	0	4509	0	0	4511
S_litura_Genome_NC_003102_annotated consensus	267	-	G	3	0	4498	8	0	0	4509
S_litura_Genome_NC_003102_annotated consensus	268	-	A	4501	0	3	0	0	0	4504
S_litura_Genome_NC_003102_annotated consensus	269	-	T	0	0	0	4481	0	0	4481
S_litura_Genome_NC_003102_annotated consensus	270	-	C	8	4466	0	3	0	0	4477
S_litura_Genome_NC_003102_annotated consensus	271	-	G	3	0	4461	1	0	0	4465
S_litura_Genome_NC_003102_annotated consensus	272	-	T	0	1	0	4440	0	0	4441
S_litura_Genome_NC_003102_annotated consensus	273	-	C	12	4427	0	0	0	0	4439
S_litura_Genome_NC_003102_annotated consensus	274	-	A	4436	0	0	0	0	1	4437
S_litura_Genome_NC_003102_annotated consensus	275	-	A	4413	0	0	0	0	0	4413
S_litura_Genome_NC_003102_annotated consensus	276	-	T	0	1	0	4405	0	0	4406
S_litura_Genome_NC_003102_annotated consensus	277	-	T	1	0	1	4411	0	0	4413
S_litura_Genome_NC_003102_annotated consensus	278	-	G	4	0	4381	12	0	0	4397
S_litura_Genome_NC_003102_annotated consensus	279	-	G	3	0	4378	13	0	0	4394
S_litura_Genome_NC_003102_annotated consensus	280	-	A	4360	0	1	3	0	0	4364
S_litura_Genome_NC_003102_annotated consensus	281	-	A	4370	0	0	0	0	0	4370
S_litura_Genome_NC_003102_annotated consensus	282	-	C	4	4367	0	0	0	0	4371
S_litura_Genome_NC_003102_annotated consensus	283	-	G	2	0	4350	10	0	0	4362
S_litura_Genome_NC_003102_annotated consensus	284	-	G	1	0	4349	3	0	0	4353
S_litura_Genome_NC_003102_annotated consensus	285	-	T	0	1	0	4341	0	0	4342
S_litura_Genome_NC_003102_annotated consensus	286	-	A	4352	0	1	0	0	1	4354
S_litura_Genome_NC_003102_annotated consensus	287	-	A	4346	0	0	0	0	0	4346
S_litura_Genome_NC_003102_annotated consensus	288	-	A	4321	0	2	0	0	0	4323
S_litura_Genome_NC_003102_annotated consensus	289	-	G	0	1	4304	6	0	0	4311
S_litura_Genome_NC_003102_annotated consensus	290	-	A	4299	0	0	0	0	0	4299
S_litura_Genome_NC_003102_annotated consensus	291	-	G	1	0	4279	8	0	0	4288
S_litura_Genome_NC_003102_annotated consensus	292	-	T	0	0	1	4248	0	0	4249
S_litura_Genome_NC_003102_annotated consensus	293	-	T	0	2	0	4219	0	0	4221
S_litura_Genome_NC_003102_annotated consensus	294	-	T	0	0	0	4218	0	0	4218
S_litura_Genome_NC_003102_annotated consensus	295	-	C	8	4208	0	0	0	0	4216
S_litura_Genome_NC_003102_annotated consensus	296	-	T	0	2	0	4208	0	0	4210
S_litura_Genome_NC_003102_annotated consensus	297	-	G	2	1	4198	0	0	0	4201
S_litura_Genome_NC_003102_annotated consensus	298	-	C	4	4179	0	5	0	0	4188
S_litura_Genome_NC_003102_annotated consensus	299	-	G	2	0	4178	1	0	0	4181
S_litura_Genome_NC_003102_annotated consensus	300	-	C	1	4177	0	1	0	0	4179
S_litura_Genome_NC_003102_annotated consensus	301	-	G	0	0	4173	3	0	0	4176
S_litura_Genome_NC_003102_annotated consensus	302	-	A	4145	0	1	0	0	0	4146
S_litura_Genome_NC_003102_annotated consensus	303	-	G	4077	1	1	0	0	1	4080
S_litura_Genome_NC_003102_annotated consensus	304	-	A	4139	0	1	1	0	0	4141
S_litura_Genome_NC_003102_annotated consensus	305	-	C	0	4177	0	0	0	0	4177
S_litura_Genome_NC_003102_annotated consensus	306	-	T	0	1	0	4179	0	0	4180
S_litura_Genome_NC_003102_annotated consensus	307	-	T	0	0	0	4181	0	0	4181
S_litura_Genome_NC_003102_annotated consensus	308	-	G	2	0	4173	10	0	0	4185
S_litura_Genome_NC_003102_annotated consensus	309	-	G	0	0	4178	5	0	0	4183
S_litura_Genome_NC_003102_annotated consensus	310	-	A	4179	0	1	1	0	0	4181
S_litura_Genome_NC_003102_annotated consensus	311	-	C	8	4181	0	0	0	0	4189
S_litura_Genome_NC_003102_annotated consensus	312	-	T	0	1	0	4183	0	0	4184
S_litura_Genome_NC_003102_annotated consensus	313	-	C	7	4181	1	0	0	0	4189
S_litura_Genome_NC_003102_annotated consensus	314	-	G	1	0	4184	5	0	0	4190
S_litura_Genome_NC_003102_annotated consensus	315	-	C	4	4203	0	2	0	0	4209
S_litura_Genome_NC_003102_annotated consensus	316	-	T	0	1	0	4203	0	0	4204
S_litura_Genome_NC_003102_annotated consensus	317	-	T	0	0	0	4212	0	0	4212
S_litura_Genome_NC_003102_annotated consensus	318	-	T	0	3	0	4221	0	0	4224
S_litura_Genome_NC_003102_annotated consensus	319	-	A	4233	0	1	1	0	0	4235
S_litura_Genome_NC_003102_annotated consensus	320	-	T	0	3	0	4233	0	0	4236
S_litura_Genome_NC_003102_annotated consensus	321	-	G	1	1	4210	15	0	0	4227
S_litura_Genome_NC_003102_annotated consensus	322	-	G	2	0	4201	6	0	0	4209
S_litura_Genome_NC_003102_annotated consensus	323	-	A	4188	0	0	0	0	0	4188
S_litura_Genome_NC_003102_annotated consensus	324	-	A	4164	0	0	0	0	0	4164
S_litura_Genome_NC_003102_annotated consensus	325	-	G	2	0	4155	4	0	0	4161
S_litura_Genome_NC_003102_annotated consensus	326	-	A	4144	0	0	0	0	0	4144
S_litura_Genome_NC_003102_annotated consensus	327	-	C	4	4134	0	5	0	0	4143
S_litura_Genome_NC_003102_annotated consensus	328	-	A	4141	0	0	0	0	0	4141
S_litura_Genome_NC_003102_annotated consensus	329	-	G	0	0	4118	8	0	0	4126
S_litura_Genome_NC_003102_annotated consensus	330	-	C	8	4101	0	1	0	0	4110
S_litura_Genome_NC_003102_annotated consensus	331	-	T	0	0	0	4110	0	0	4110
S_litura_Genome_NC_003102_annotated consensus	332	-	T	0	0	0	4104	0	0	4104
S_litura_Genome_NC_003102_annotated consensus	333	-	C	7	4095	0	2	0	0	4104
S_litura_Genome_NC_003102_annotated consensus	334	-	C	3	4083	0	3	0	0	4089
S_litura_Genome_NC_003102_annotated consensus	335	-	C	6	4092	0	1	0	0	4099
S_litura_Genome_NC_003102_annotated consensus	336	-	C	11	4104	0	5	0	0	4120
S_litura_Genome_NC_003102_annotated consensus	337	-	A	4130	0	0	1	0	0	4131
S_litura_Genome_NC_003102_annotated consensus	338	-	T	0	1	0	4108	0	0	4109
S_litura_Genome_NC_003102_annotated consensus	339	-	C	0	1	0	4025	0	0	4026
S_litura_Genome_NC_003102_annotated consensus	340	-	G	2	0	4141	5	0	0	4148
S_litura_Genome_NC_003102_annotated consensus	341	-	T	0	0	0	4148	0	0	4148
S_litura_Genome_NC_003102_annotated consensus	342	-	A	1	0	4064	17	0	0	4082
S_litura_Genome_NC_003102_annotated consensus	343	-	A	4137	0	0	1	0	0	4138
S_litura_Genome_NC_003102_annotated consensus	344	-	A	4159	0	1	0	0	0	4160
S_litura_Genome_NC_003102_annotated consensus	345	-	C	3	4144	0	3	0	0	4150
S_litura_Genome_NC_003102_annotated consensus	346	-	G	0	1	4139	8	0	0	4148
S_litura_Genome_NC_003102_annotated consensus	347	-	A	4126	0	0	0	0	0	4126
S_litura_Genome_NC_003102_annotated consensus	348	-	T	1	1	0	4105	0	0	4107
S_litura_Genome_NC_003102_annotated consensus	349	-	C	14	4101	0	0	0	0	4115
S_litura_Genome_NC_003102_annotated consensus	350	-	A	4129	0	0	0	0	0	4129
S_litura_Genome_NC_003102_annotated consensus	351	-	A	4115	0	0	2	0	0	4117
S_litura_Genome_NC_003102_annotated consensus	352	-	G	1	0	4117	7	0	0	4125
S_litura_Genome_NC_003102_annotated consensus	353	-	A	4110	0	0	0	0	0	4110
S_litura_Genome_NC_003102_annotated consensus	354	-	A	4091	0	0	0	0	0	4091
S_litura_Genome_NC_003102_annotated consensus	355	-	G	0	0	4076	2	0	0	4078
S_litura_Genome_NC_003102_annotated consensus	356	-	T	0	2	0	4072	0	0	4074
S_litura_Genome_NC_003102_annotated consensus	357	-	G	1	0	4062	11	0	0	4074
S_litura_Genome_NC_003102_annotated consensus	358	-	A	4061	0	0	0	0	0	4061
S_litura_Genome_NC_003102_annotated consensus	359	-	T	2	1	0	4041	0	0	4044
S_litura_Genome_NC_003102_annotated consensus	360	-	G	1	0	4020	10	0	1	4032
S_litura_Genome_NC_003102_annotated consensus	361	-	G	0	0	4017	8	0	0	4025
S_litura_Genome_NC_003102_annotated consensus	362	-	A	4018	0	2	0	0	0	4020
S_litura_Genome_NC_003102_annotated consensus	363	-	C	2	4019	0	2	0	0	4023
S_litura_Genome_NC_003102_annotated consensus	364	-	G	2	0	4029	2	0	0	4033
S_litura_Genome_NC_003102_annotated consensus	365	-	T	0	0	0	4027	0	0	4027
S_litura_Genome_NC_003102_annotated consensus	366	-	G	4	0	4019	2	0	0	4025
S_litura_Genome_NC_003102_annotated consensus	367	-	T	1	0	0	4007	0	0	4008
S_litura_Genome_NC_003102_annotated consensus	368	-	T	0	0	0	3983	0	0	3983
S_litura_Genome_NC_003102_annotated consensus	369	-	T	1	0	0	3976	0	0	3977
S_litura_Genome_NC_003102_annotated consensus	370	-	T	0	1	0	3967	0	0	3968
S_litura_Genome_NC_003102_annotated consensus	371	-	T	0	1	1	3957	0	0	3959
S_litura_Genome_NC_003102_annotated consensus	372	-	A	3942	0	0	0	0	0	3942
S_litura_Genome_NC_003102_annotated consensus	373	-	G	0	0	3925	3	0	0	3928
S_litura_Genome_NC_003102_annotated consensus	374	-	T	3	0	0	3919	0	0	3922
S_litura_Genome_NC_003102_annotated consensus	375	-	G	2	0	3914	10	0	0	3926
S_litura_Genome_NC_003102_annotated consensus	376	-	G	0	0	3921	7	0	0	3928
S_litura_Genome_NC_003102_annotated consensus	377	-	T	1	0	0	3931	0	0	3932
S_litura_Genome_NC_003102_annotated consensus	378	-	A	3919	0	5	0	0	0	3924
S_litura_Genome_NC_003102_annotated consensus	379	-	A	3918	0	0	1	0	0	3919
S_litura_Genome_NC_003102_annotated consensus	380	-	A	3910	0	3	0	0	0	3913
S_litura_Genome_NC_003102_annotated consensus	381	-	C	2	3899	1	0	0	0	3902
S_litura_Genome_NC_003102_annotated consensus	382	-	A	3900	0	2	0	0	0	3902
S_litura_Genome_NC_003102_annotated consensus	383	-	T	0	0	0	3897	0	0	3897
S_litura_Genome_NC_003102_annotated consensus	384	-	G	5	0	3846	4	0	0	3855
S_litura_Genome_NC_003102_annotated consensus	385	-	C	6	3833	3	4	0	0	3846
S_litura_Genome_NC_003102_annotated consensus	386	-	G	1	0	3828	8	0	0	3837
S_litura_Genome_NC_003102_annotated consensus	387	-	T	0	0	0	3815	0	0	3815
S_litura_Genome_NC_003102_annotated consensus	388	-	C	9	3803	0	2	0	1	3815
S_litura_Genome_NC_003102_annotated consensus	389	-	C	13	3800	0	3	0	0	3816
S_litura_Genome_NC_003102_annotated consensus	390	-	C	9	3812	0	1	0	0	3822
S_litura_Genome_NC_003102_annotated consensus	391	-	A	3835	0	0	0	0	0	3835
S_litura_Genome_NC_003102_annotated consensus	392	-	C	1	3813	2	1	0	0	3817
S_litura_Genome_NC_003102_annotated consensus	393	-	T	0	0	0	3812	0	0	3812
S_litura_Genome_NC_003102_annotated consensus	394	-	A	3805	0	1	0	0	0	3806
S_litura_Genome_NC_003102_annotated consensus	395	-	G	0	0	3786	12	0	0	3798
S_litura_Genome_NC_003102_annotated consensus	396	-	A	3793	0	2	0	0	0	3795
S_litura_Genome_NC_003102_annotated consensus	397	-	C	3	3783	0	0	0	0	3786
S_litura_Genome_NC_003102_annotated consensus	398	-	C	5	3740	0	0	0	0	3745
S_litura_Genome_NC_003102_annotated consensus	399	-	G	3647	0	2	0	0	1	3650
S_litura_Genome_NC_003102_annotated consensus	400	-	A	3708	0	1	0	0	0	3709
S_litura_Genome_NC_003102_annotated consensus	401	-	A	3734	2	0	0	0	0	3736
S_litura_Genome_NC_003102_annotated consensus	402	-	C	1	3747	0	3	0	0	3751
S_litura_Genome_NC_003102_annotated consensus	403	-	C	12	3723	0	0	0	0	3735
S_litura_Genome_NC_003102_annotated consensus	404	-	G	0	0	3719	0	0	0	3719
S_litura_Genome_NC_003102_annotated consensus	405	-	T	0	2	0	3690	0	0	3692
S_litura_Genome_NC_003102_annotated consensus	406	-	T	0	2	0	3676	0	0	3678
S_litura_Genome_NC_003102_annotated consensus	407	-	G	0	0	3666	3	0	0	3669
S_litura_Genome_NC_003102_annotated consensus	408	-	C	1	3665	0	0	0	0	3666
S_litura_Genome_NC_003102_annotated consensus	409	-	T	0	0	0	3658	0	5	3663
S_litura_Genome_NC_003102_annotated consensus	410	-	T	0	0	1	3649	0	0	3650
S_litura_Genome_NC_003102_annotated consensus	411	-	T	0	0	0	3644	0	0	3644
S_litura_Genome_NC_003102_annotated consensus	412	-	A	3630	0	0	0	0	0	3630
S_litura_Genome_NC_003102_annotated consensus	413	-	G	2	0	3607	11	0	0	3620
S_litura_Genome_NC_003102_annotated consensus	414	-	A	3598	1	1	0	0	0	3600
S_litura_Genome_NC_003102_annotated consensus	414	1	-	0	0	0	1	0	3577	3578
S_litura_Genome_NC_003102_annotated consensus	415	-	T	1	0	0	3601	0	0	3602
S_litura_Genome_NC_003102_annotated consensus	416	-	T	0	0	0	3588	0	0	3588
S_litura_Genome_NC_003102_annotated consensus	417	-	T	0	0	0	3592	0	0	3592
S_litura_Genome_NC_003102_annotated consensus	418	-	T	0	0	0	3598	0	0	3598
S_litura_Genome_NC_003102_annotated consensus	419	-	T	0	3	0	3599	0	0	3602
S_litura_Genome_NC_003102_annotated consensus	420	-	A	3597	0	2	2	0	0	3601
S_litura_Genome_NC_003102_annotated consensus	421	-	G	0	0	3597	1	0	0	3598
S_litura_Genome_NC_003102_annotated consensus	422	-	C	2	3591	0	0	0	0	3593
S_litura_Genome_NC_003102_annotated consensus	423	-	G	2	1	3565	7	0	0	3575
S_litura_Genome_NC_003102_annotated consensus	424	-	C	1	3561	0	1	0	0	3563
S_litura_Genome_NC_003102_annotated consensus	425	-	A	3573	0	1	0	0	0	3574
S_litura_Genome_NC_003102_annotated consensus	426	-	G	2	0	3571	2	0	0	3575
S_litura_Genome_NC_003102_annotated consensus	427	-	C	6	3570	0	0	0	0	3576
S_litura_Genome_NC_003102_annotated consensus	428	-	A	3570	0	0	0	0	0	3570
S_litura_Genome_NC_003102_annotated consensus	429	-	C	3	3574	0	1	0	0	3578
S_litura_Genome_NC_003102_annotated consensus	430	-	G	2	0	3550	4	0	0	3556
S_litura_Genome_NC_003102_annotated consensus	431	-	C	2	3539	0	2	0	0	3543
S_litura_Genome_NC_003102_annotated consensus	432	-	G	3	0	3540	4	0	0	3547
S_litura_Genome_NC_003102_annotated consensus	433	-	C	3	3542	0	0	0	0	3545
S_litura_Genome_NC_003102_annotated consensus	434	-	T	2	0	0	3535	0	0	3537
S_litura_Genome_NC_003102_annotated consensus	435	-	C	7	3538	0	2	0	0	3547
S_litura_Genome_NC_003102_annotated consensus	436	-	C	5	3555	0	1	0	0	3561
S_litura_Genome_NC_003102_annotated consensus	437	-	G	1	0	3554	6	0	0	3561
S_litura_Genome_NC_003102_annotated consensus	438	-	A	3546	0	1	0	0	0	3547
S_litura_Genome_NC_003102_annotated consensus	439	-	T	0	0	0	3541	0	0	3541
S_litura_Genome_NC_003102_annotated consensus	440	-	G	2	0	3528	4	0	0	3534
S_litura_Genome_NC_003102_annotated consensus	441	-	C	5	3537	0	0	0	0	3542
S_litura_Genome_NC_003102_annotated consensus	441	1	-	0	0	1	0	0	3515	3516
S_litura_Genome_NC_003102_annotated consensus	442	-	G	2	0	3528	2	0	0	3532
S_litura_Genome_NC_003102_annotated consensus	443	-	A	3537	0	1	0	0	0	3538
S_litura_Genome_NC_003102_annotated consensus	444	-	T	0	3	0	3536	0	0	3539
S_litura_Genome_NC_003102_annotated consensus	445	-	C	9	3536	0	1	0	0	3546
S_litura_Genome_NC_003102_annotated consensus	446	-	C	9	3551	0	2	0	0	3562
S_litura_Genome_NC_003102_annotated consensus	447	-	C	7	3555	0	3	0	0	3565
S_litura_Genome_NC_003102_annotated consensus	448	-	G	1	0	3559	6	0	0	3566
S_litura_Genome_NC_003102_annotated consensus	449	-	A	3557	0	0	0	0	0	3557
S_litura_Genome_NC_003102_annotated consensus	450	-	G	0	0	3561	1	0	0	3562
S_litura_Genome_NC_003102_annotated consensus	451	-	T	0	2	0	3574	0	0	3576
S_litura_Genome_NC_003102_annotated consensus	452	-	A	3581	0	0	1	0	0	3582
S_litura_Genome_NC_003102_annotated consensus	453	-	C	1	3578	0	2	0	0	3581
S_litura_Genome_NC_003102_annotated consensus	454	-	G	3	0	3573	0	0	0	3576
S_litura_Genome_NC_003102_annotated consensus	455	-	T	0	0	0	3569	0	0	3569
S_litura_Genome_NC_003102_annotated consensus	456	-	T	0	1	0	3566	0	0	3567
S_litura_Genome_NC_003102_annotated consensus	457	-	C	12	3564	0	0	0	0	3576
S_litura_Genome_NC_003102_annotated consensus	458	-	C	3	3579	0	1	0	0	3583
S_litura_Genome_NC_003102_annotated consensus	459	-	T	0	3	0	3566	0	0	3569
S_litura_Genome_NC_003102_annotated consensus	460	-	C	11	3587	0	0	0	0	3598
S_litura_Genome_NC_003102_annotated consensus	461	-	A	3600	1	1	1	0	0	3603
S_litura_Genome_NC_003102_annotated consensus	462	-	C	2	3608	0	1	0	0	3611
S_litura_Genome_NC_003102_annotated consensus	463	-	G	2	0	3604	4	0	0	3610
S_litura_Genome_NC_003102_annotated consensus	464	-	A	3598	0	0	0	0	0	3598
S_litura_Genome_NC_003102_annotated consensus	465	-	C	5	3605	0	3	0	0	3613
S_litura_Genome_NC_003102_annotated consensus	466	-	G	0	0	3591	3	0	0	3594
S_litura_Genome_NC_003102_annotated consensus	467	-	T	0	0	0	3585	0	0	3585
S_litura_Genome_NC_003102_annotated consensus	468	-	G	0	0	3567	6	0	1	3574
S_litura_Genome_NC_003102_annotated consensus	469	-	A	3553	0	0	0	0	0	3553
S_litura_Genome_NC_003102_annotated consensus	470	-	T	0	1	0	3570	0	0	3571
S_litura_Genome_NC_003102_annotated consensus	471	-	C	14	3590	0	2	0	0	3606
S_litura_Genome_NC_003102_annotated consensus	472	-	C	12	3595	0	1	0	0	3608
S_litura_Genome_NC_003102_annotated consensus	473	-	G	1	0	3597	4	0	0	3602
S_litura_Genome_NC_003102_annotated consensus	474	-	T	2	4	0	3595	0	0	3601
S_litura_Genome_NC_003102_annotated consensus	475	-	A	3601	0	0	0	0	0	3601
S_litura_Genome_NC_003102_annotated consensus	476	-	T	0	0	0	3588	0	0	3588
S_litura_Genome_NC_003102_annotated consensus	477	-	C	8	3598	0	1	0	0	3607
S_litura_Genome_NC_003102_annotated consensus	478	-	G	1	1	3594	6	0	0	3602
S_litura_Genome_NC_003102_annotated consensus	479	-	T	0	1	0	3607	0	0	3608
S_litura_Genome_NC_003102_annotated consensus	480	-	A	3604	3	0	0	0	0	3607
S_litura_Genome_NC_003102_annotated consensus	481	-	G	0	0	3582	2	0	0	3584
S_litura_Genome_NC_003102_annotated consensus	482	-	A	3569	1	0	1	0	0	3571
S_litura_Genome_NC_003102_annotated consensus	483	-	A	3566	0	0	0	0	0	3566
S_litura_Genome_NC_003102_annotated consensus	484	-	C	4	3563	0	0	0	0	3567
S_litura_Genome_NC_003102_annotated consensus	485	-	C	5	3543	0	2	0	0	3550
S_litura_Genome_NC_003102_annotated consensus	486	-	G	1	0	3547	1	0	0	3549
S_litura_Genome_NC_003102_annotated consensus	487	-	T	0	1	0	3537	0	0	3538
S_litura_Genome_NC_003102_annotated consensus	488	-	C	6	3550	0	0	0	0	3556
S_litura_Genome_NC_003102_annotated consensus	489	-	G	1	0	3545	1	0	0	3547
S_litura_Genome_NC_003102_annotated consensus	490	-	T	0	1	0	3557	0	0	3558
S_litura_Genome_NC_003102_annotated consensus	491	-	A	3552	0	1	0	0	0	3553
S_litura_Genome_NC_003102_annotated consensus	492	-	C	1	3556	0	1	0	0	3558
S_litura_Genome_NC_003102_annotated consensus	493	-	G	3	0	3560	0	0	0	3563
S_litura_Genome_NC_003102_annotated consensus	494	-	T	0	0	0	3536	0	0	3536
S_litura_Genome_NC_003102_annotated consensus	495	-	C	12	3535	0	0	0	0	3547
S_litura_Genome_NC_003102_annotated consensus	496	-	G	1	0	3508	9	0	0	3518
S_litura_Genome_NC_003102_annotated consensus	497	-	G	3	0	3492	4	0	0	3499
S_litura_Genome_NC_003102_annotated consensus	498	-	C	5	3479	0	1	0	0	3485
S_litura_Genome_NC_003102_annotated consensus	499	-	A	3469	1	1	0	0	0	3471
S_litura_Genome_NC_003102_annotated consensus	500	-	C	3	3458	0	1	0	1	3463
S_litura_Genome_NC_003102_annotated consensus	501	-	C	4	3464	0	0	0	0	3468
S_litura_Genome_NC_003102_annotated consensus	502	-	A	3470	0	0	1	0	0	3471
S_litura_Genome_NC_003102_annotated consensus	503	-	A	3458	0	0	0	0	0	3458
S_litura_Genome_NC_003102_annotated consensus	504	-	T	0	4	0	3456	0	0	3460
S_litura_Genome_NC_003102_annotated consensus	505	-	A	3460	0	0	0	0	0	3460
S_litura_Genome_NC_003102_annotated consensus	506	-	A	3471	0	1	0	0	0	3472
S_litura_Genome_NC_003102_annotated consensus	507	-	C	1	3488	1	5	0	0	3495
S_litura_Genome_NC_003102_annotated consensus	508	-	G	2	0	3483	9	0	0	3494
S_litura_Genome_NC_003102_annotated consensus	509	-	A	3493	0	1	0	0	0	3494
S_litura_Genome_NC_003102_annotated consensus	510	-	A	3492	1	0	0	0	0	3493
S_litura_Genome_NC_003102_annotated consensus	511	-	T	1	2	0	3504	0	0	3507
S_litura_Genome_NC_003102_annotated consensus	512	-	A	3532	0	0	0	0	0	3532
S_litura_Genome_NC_003102_annotated consensus	513	-	C	8	3550	0	6	0	0	3564
S_litura_Genome_NC_003102_annotated consensus	514	-	C	7	3564	0	1	0	0	3572
S_litura_Genome_NC_003102_annotated consensus	515	-	G	1	0	3567	0	0	0	3568
S_litura_Genome_NC_003102_annotated consensus	516	-	C	5	3554	0	1	0	0	3560
S_litura_Genome_NC_003102_annotated consensus	517	-	A	3574	0	0	0	0	0	3574
S_litura_Genome_NC_003102_annotated consensus	518	-	T	2	0	0	3579	0	0	3581
S_litura_Genome_NC_003102_annotated consensus	519	-	C	4	3610	0	0	0	0	3614
S_litura_Genome_NC_003102_annotated consensus	520	-	A	3606	0	1	0	0	0	3607
S_litura_Genome_NC_003102_annotated consensus	521	-	G	0	0	3610	1	0	0	3611
S_litura_Genome_NC_003102_annotated consensus	522	-	T	0	0	0	3606	0	0	3606
S_litura_Genome_NC_003102_annotated consensus	523	-	C	5	3624	0	1	0	0	3630
S_litura_Genome_NC_003102_annotated consensus	524	-	T	1	0	0	3627	0	0	3628
S_litura_Genome_NC_003102_annotated consensus	525	-	G	2	3	3613	8	0	0	3626
S_litura_Genome_NC_003102_annotated consensus	525	1	-	0	1	0	0	0	3600	3601
S_litura_Genome_NC_003102_annotated consensus	526	-	G	0	0	3625	1	0	0	3626
S_litura_Genome_NC_003102_annotated consensus	527	-	C	7	3620	0	1	0	0	3628
S_litura_Genome_NC_003102_annotated consensus	528	-	T	1	4	0	3627	0	0	3632
S_litura_Genome_NC_003102_annotated consensus	529	-	A	3659	0	0	0	0	0	3659
S_litura_Genome_NC_003102_annotated consensus	530	-	A	3633	1	0	0	0	0	3634
S_litura_Genome_NC_003102_annotated consensus	531	-	G	1	0	3624	10	0	0	3635
S_litura_Genome_NC_003102_annotated consensus	532	-	A	3622	0	2	0	0	0	3624
S_litura_Genome_NC_003102_annotated consensus	533	-	A	3642	0	1	0	0	0	3643
S_litura_Genome_NC_003102_annotated consensus	534	-	G	3	0	3630	10	0	0	3643
S_litura_Genome_NC_003102_annotated consensus	535	-	G	2	0	3623	4	0	0	3629
S_litura_Genome_NC_003102_annotated consensus	536	-	G	0	0	3634	5	0	0	3639
S_litura_Genome_NC_003102_annotated consensus	537	-	C	5	3625	0	5	0	0	3635
S_litura_Genome_NC_003102_annotated consensus	538	-	G	0	0	3621	10	0	0	3631
S_litura_Genome_NC_003102_annotated consensus	539	-	G	2	0	3619	3	0	0	3624
S_litura_Genome_NC_003102_annotated consensus	540	-	C	4	3631	1	2	0	0	3638
S_litura_Genome_NC_003102_annotated consensus	541	-	G	1	0	3636	9	0	0	3646
S_litura_Genome_NC_003102_annotated consensus	542	-	G	0	0	3638	6	0	0	3644
S_litura_Genome_NC_003102_annotated consensus	543	-	T	0	3	0	3605	0	0	3608
S_litura_Genome_NC_003102_annotated consensus	544	-	T	0	0	0	3618	0	0	3618
S_litura_Genome_NC_003102_annotated consensus	545	-	G	0	0	3630	2	0	1	3633
S_litura_Genome_NC_003102_annotated consensus	546	-	T	1	2	0	3640	0	0	3643
S_litura_Genome_NC_003102_annotated consensus	547	-	C	7	3640	0	0	0	0	3647
S_litura_Genome_NC_003102_annotated consensus	548	-	C	6	3647	0	0	0	0	3653
S_litura_Genome_NC_003102_annotated consensus	549	-	C	5	3672	0	0	0	0	3677
S_litura_Genome_NC_003102_annotated consensus	550	-	G	1	0	3688	2	0	0	3691
S_litura_Genome_NC_003102_annotated consensus	551	-	T	0	0	0	3695	0	0	3695
S_litura_Genome_NC_003102_annotated consensus	552	-	G	0	1	3693	9	0	0	3703
S_litura_Genome_NC_003102_annotated consensus	553	-	A	3693	0	0	0	0	0	3693
S_litura_Genome_NC_003102_annotated consensus	554	-	T	0	1	0	3696	0	0	3697
S_litura_Genome_NC_003102_annotated consensus	555	-	G	0	0	3682	9	0	0	3691
S_litura_Genome_NC_003102_annotated consensus	556	-	A	3689	0	0	0	0	0	3689
S_litura_Genome_NC_003102_annotated consensus	557	-	A	3684	0	0	0	0	0	3684
S_litura_Genome_NC_003102_annotated consensus	558	-	C	9	3670	1	4	0	0	3684
S_litura_Genome_NC_003102_annotated consensus	559	-	C	2	3678	0	1	0	0	3681
S_litura_Genome_NC_003102_annotated consensus	560	-	T	0	2	0	3688	0	0	3690
S_litura_Genome_NC_003102_annotated consensus	561	-	G	3	2	3683	1	0	0	3689
S_litura_Genome_NC_003102_annotated consensus	562	-	C	1	3672	0	6	0	0	3679
S_litura_Genome_NC_003102_annotated consensus	563	-	A	3675	0	2	0	0	0	3677
S_litura_Genome_NC_003102_annotated consensus	564	-	C	1	3685	0	1	0	0	3687
S_litura_Genome_NC_003102_annotated consensus	565	-	G	2	1	3681	2	0	0	3686
S_litura_Genome_NC_003102_annotated consensus	566	-	C	3	3684	0	1	0	0	3688
S_litura_Genome_NC_003102_annotated consensus	567	-	C	8	3695	0	0	0	0	3703
S_litura_Genome_NC_003102_annotated consensus	568	-	G	0	0	3703	8	0	0	3711
S_litura_Genome_NC_003102_annotated consensus	569	-	A	3693	0	0	0	0	0	3693
S_litura_Genome_NC_003102_annotated consensus	570	-	A	3681	0	1	0	0	0	3682
S_litura_Genome_NC_003102_annotated consensus	571	-	T	0	0	0	3687	0	0	3687
S_litura_Genome_NC_003102_annotated consensus	572	-	A	3681	0	1	0	0	0	3682
S_litura_Genome_NC_003102_annotated consensus	573	-	C	7	3657	1	1	0	0	3666
S_litura_Genome_NC_003102_annotated consensus	574	-	A	3669	0	0	0	0	0	3669
S_litura_Genome_NC_003102_annotated consensus	575	-	C	6	3661	0	1	0	0	3668
S_litura_Genome_NC_003102_annotated consensus	576	-	C	5	3647	0	1	0	0	3653
S_litura_Genome_NC_003102_annotated consensus	577	-	A	3656	0	1	0	0	0	3657
S_litura_Genome_NC_003102_annotated consensus	578	-	C	3	3674	1	1	0	0	3679
S_litura_Genome_NC_003102_annotated consensus	579	-	G	0	2	3668	3	0	0	3673
S_litura_Genome_NC_003102_annotated consensus	580	-	T	1	0	0	3658	0	0	3659
S_litura_Genome_NC_003102_annotated consensus	581	-	C	5	3671	0	3	0	0	3679
S_litura_Genome_NC_003102_annotated consensus	582	-	G	4	0	3668	2	0	0	3674
S_litura_Genome_NC_003102_annotated consensus	583	-	T	0	0	0	3667	0	0	3667
S_litura_Genome_NC_003102_annotated consensus	584	-	T	0	0	0	3658	0	0	3658
S_litura_Genome_NC_003102_annotated consensus	585	-	C	12	3646	0	3	0	0	3661
S_litura_Genome_NC_003102_annotated consensus	586	-	G	2	0	3649	11	0	0	3662
S_litura_Genome_NC_003102_annotated consensus	587	-	A	3648	0	0	1	0	0	3649
S_litura_Genome_NC_003102_annotated consensus	588	-	G	0	0	3656	7	0	0	3663
S_litura_Genome_NC_003102_annotated consensus	589	-	A	3638	1	1	2	0	0	3642
S_litura_Genome_NC_003102_annotated consensus	590	-	G	1	0	3649	6	0	0	3656
S_litura_Genome_NC_003102_annotated consensus	591	-	C	4	3658	0	2	0	0	3664
S_litura_Genome_NC_003102_annotated consensus	592	-	T	1	2	1	3671	0	0	3675
S_litura_Genome_NC_003102_annotated consensus	593	-	T	0	0	0	3689	0	0	3689
S_litura_Genome_NC_003102_annotated consensus	594	-	C	0	3682	0	0	0	0	3682
S_litura_Genome_NC_003102_annotated consensus	595	-	A	3688	0	3	1	0	0	3692
S_litura_Genome_NC_003102_annotated consensus	596	-	T	0	2	0	3690	0	0	3692
S_litura_Genome_NC_003102_annotated consensus	597	-	C	5	3706	0	2	0	0	3713
S_litura_Genome_NC_003102_annotated consensus	598	-	G	2	0	3707	14	0	0	3723
S_litura_Genome_NC_003102_annotated consensus	599	-	A	3730	0	0	0	0	0	3730
S_litura_Genome_NC_003102_annotated consensus	600	-	C	3	3724	2	2	0	0	3731
S_litura_Genome_NC_003102_annotated consensus	601	-	A	3736	2	2	0	0	0	3740
S_litura_Genome_NC_003102_annotated consensus	602	-	A	3722	0	2	0	0	0	3724
S_litura_Genome_NC_003102_annotated consensus	603	-	G	1	1	3714	10	0	0	3726
S_litura_Genome_NC_003102_annotated consensus	604	-	G	0	0	3716	3	0	0	3719
S_litura_Genome_NC_003102_annotated consensus	605	-	T	0	3	1	3717	0	0	3721
S_litura_Genome_NC_003102_annotated consensus	606	-	G	1	1	3716	4	0	0	3722
S_litura_Genome_NC_003102_annotated consensus	607	-	A	3712	0	0	0	0	0	3712
S_litura_Genome_NC_003102_annotated consensus	608	-	T	0	0	0	3729	0	0	3729
S_litura_Genome_NC_003102_annotated consensus	609	-	A	3733	0	1	1	0	0	3735
S_litura_Genome_NC_003102_annotated consensus	610	-	T	0	2	0	3734	0	0	3736
S_litura_Genome_NC_003102_annotated consensus	611	-	G	0	0	3728	8	0	0	3736
S_litura_Genome_NC_003102_annotated consensus	612	-	G	1	0	3739	3	0	0	3743
S_litura_Genome_NC_003102_annotated consensus	613	-	T	1	1	1	3753	0	0	3756
S_litura_Genome_NC_003102_annotated consensus	614	-	A	3759	1	0	2	0	0	3762
S_litura_Genome_NC_003102_annotated consensus	615	-	C	3	3755	1	2	0	0	3761
S_litura_Genome_NC_003102_annotated consensus	616	-	A	3760	0	1	0	0	0	3761
S_litura_Genome_NC_003102_annotated consensus	617	-	A	3766	0	0	0	0	0	3766
S_litura_Genome_NC_003102_annotated consensus	618	-	C	5	3764	0	1	0	0	3770
S_litura_Genome_NC_003102_annotated consensus	619	-	T	0	0	0	3754	0	0	3754
S_litura_Genome_NC_003102_annotated consensus	620	-	T	0	1	0	3749	0	0	3750
S_litura_Genome_NC_003102_annotated consensus	621	-	T	0	0	1	3764	0	0	3765
S_litura_Genome_NC_003102_annotated consensus	622	-	T	0	0	0	3769	0	0	3769
S_litura_Genome_NC_003102_annotated consensus	623	-	A	3770	0	1	2	0	0	3773
S_litura_Genome_NC_003102_annotated consensus	624	-	C	2	3790	0	2	0	0	3794
S_litura_Genome_NC_003102_annotated consensus	625	-	A	3809	0	1	0	0	0	3810
S_litura_Genome_NC_003102_annotated consensus	626	-	A	3827	0	1	0	0	0	3828
S_litura_Genome_NC_003102_annotated consensus	627	-	G	2	0	3815	2	0	0	3819
S_litura_Genome_NC_003102_annotated consensus	628	-	C	5	3809	0	3	0	0	3817
S_litura_Genome_NC_003102_annotated consensus	629	-	C	8	3795	0	1	0	0	3804
S_litura_Genome_NC_003102_annotated consensus	630	-	C	4	3810	1	3	0	0	3818
S_litura_Genome_NC_003102_annotated consensus	631	-	A	3823	0	0	0	0	0	3823
S_litura_Genome_NC_003102_annotated consensus	632	-	T	1	0	0	3802	0	0	3803
S_litura_Genome_NC_003102_annotated consensus	633	-	C	17	3824	0	0	0	0	3841
S_litura_Genome_NC_003102_annotated consensus	634	-	G	1	0	3859	3	0	0	3863
S_litura_Genome_NC_003102_annotated consensus	635	-	T	0	1	0	3866	0	0	3867
S_litura_Genome_NC_003102_annotated consensus	636	-	G	1	0	3848	5	0	0	3854
S_litura_Genome_NC_003102_annotated consensus	637	-	T	1	0	0	3860	0	0	3861
S_litura_Genome_NC_003102_annotated consensus	638	-	A	3861	0	0	0	0	0	3861
S_litura_Genome_NC_003102_annotated consensus	639	-	C	2	3859	0	2	0	0	3863
S_litura_Genome_NC_003102_annotated consensus	640	-	G	2	0	3876	2	0	0	3880
S_litura_Genome_NC_003102_annotated consensus	641	-	T	0	0	0	3876	0	0	3876
S_litura_Genome_NC_003102_annotated consensus	642	-	G	3	0	3817	7	0	2	3829
S_litura_Genome_NC_003102_annotated consensus	643	-	G	1	0	3811	8	0	0	3820
S_litura_Genome_NC_003102_annotated consensus	644	-	G	1	0	3816	1	0	0	3818
S_litura_Genome_NC_003102_annotated consensus	645	-	C	3	3820	0	3	0	0	3826
S_litura_Genome_NC_003102_annotated consensus	646	-	A	3830	0	2	0	0	0	3832
S_litura_Genome_NC_003102_annotated consensus	647	-	C	1	3826	0	1	0	0	3828
S_litura_Genome_NC_003102_annotated consensus	648	-	C	8	3818	1	3	0	0	3830
S_litura_Genome_NC_003102_annotated consensus	649	-	G	1	0	3820	10	0	0	3831
S_litura_Genome_NC_003102_annotated consensus	650	-	A	3823	0	1	0	0	0	3824
S_litura_Genome_NC_003102_annotated consensus	651	-	C	2	3828	0	3	0	0	3833
S_litura_Genome_NC_003102_annotated consensus	652	-	T	0	0	1	3832	0	0	3833
S_litura_Genome_NC_003102_annotated consensus	653	-	C	8	3848	1	3	0	0	3860
S_litura_Genome_NC_003102_annotated consensus	654	-	G	0	0	3847	9	0	0	3856
S_litura_Genome_NC_003102_annotated consensus	655	-	G	2	0	3843	5	0	0	3850
S_litura_Genome_NC_003102_annotated consensus	656	-	C	6	3854	1	0	0	0	3861
S_litura_Genome_NC_003102_annotated consensus	657	-	T	0	1	1	3867	0	0	3869
S_litura_Genome_NC_003102_annotated consensus	658	-	G	2	0	3872	3	0	0	3877
S_litura_Genome_NC_003102_annotated consensus	659	-	A	3864	0	0	0	0	0	3864
S_litura_Genome_NC_003102_annotated consensus	660	-	A	3851	1	2	0	0	0	3854
S_litura_Genome_NC_003102_annotated consensus	661	-	G	0	0	3827	12	0	0	3839
S_litura_Genome_NC_003102_annotated consensus	662	-	A	3818	0	0	1	0	0	3819
S_litura_Genome_NC_003102_annotated consensus	663	-	G	1	0	3802	10	0	0	3813
S_litura_Genome_NC_003102_annotated consensus	664	-	G	1	0	3793	11	0	0	3805
S_litura_Genome_NC_003102_annotated consensus	665	-	A	3791	0	1	0	0	0	3792
S_litura_Genome_NC_003102_annotated consensus	666	-	G	1	0	3794	3	0	0	3798
S_litura_Genome_NC_003102_annotated consensus	667	-	G	0	0	3781	7	0	1	3789
S_litura_Genome_NC_003102_annotated consensus	668	-	A	3779	0	0	0	0	1	3780
S_litura_Genome_NC_003102_annotated consensus	669	-	G	2	1	3786	8	0	0	3797
S_litura_Genome_NC_003102_annotated consensus	670	-	A	3795	0	0	0	0	0	3795
S_litura_Genome_NC_003102_annotated consensus	671	-	T	0	0	0	3793	0	0	3793
S_litura_Genome_NC_003102_annotated consensus	672	-	C	7	3778	0	3	0	0	3788
S_litura_Genome_NC_003102_annotated consensus	673	-	C	9	3777	0	0	0	0	3786
S_litura_Genome_NC_003102_annotated consensus	674	-	T	0	0	0	3791	0	0	3791
S_litura_Genome_NC_003102_annotated consensus	675	-	T	1	1	0	3800	0	0	3802
S_litura_Genome_NC_003102_annotated consensus	676	-	C	6	3812	0	2	0	0	3820
S_litura_Genome_NC_003102_annotated consensus	677	-	T	0	1	1	3830	0	0	3832
S_litura_Genome_NC_003102_annotated consensus	678	-	C	11	3837	0	1	0	0	3849
S_litura_Genome_NC_003102_annotated consensus	679	-	G	2	0	3859	2	0	0	3863
S_litura_Genome_NC_003102_annotated consensus	680	-	A	3858	0	0	0	0	0	3858
S_litura_Genome_NC_003102_annotated consensus	681	-	A	3852	0	0	0	0	0	3852
S_litura_Genome_NC_003102_annotated consensus	682	-	G	0	1	3856	2	0	0	3859
S_litura_Genome_NC_003102_annotated consensus	683	-	T	0	1	0	3872	0	0	3873
S_litura_Genome_NC_003102_annotated consensus	684	-	G	2	0	3868	0	0	0	3870
S_litura_Genome_NC_003102_annotated consensus	685	-	T	0	1	0	3887	0	0	3888
S_litura_Genome_NC_003102_annotated consensus	686	-	C	15	3877	1	1	0	0	3894
S_litura_Genome_NC_003102_annotated consensus	687	-	G	2	0	3885	3	0	0	3890
S_litura_Genome_NC_003102_annotated consensus	688	-	C	5	3878	0	1	0	0	3884
S_litura_Genome_NC_003102_annotated consensus	689	-	T	2	1	1	3846	0	0	3850
S_litura_Genome_NC_003102_annotated consensus	690	-	C	7	3876	0	4	0	0	3887
S_litura_Genome_NC_003102_annotated consensus	691	-	G	0	0	3887	5	0	0	3892
S_litura_Genome_NC_003102_annotated consensus	692	-	T	0	0	1	3882	0	0	3883
S_litura_Genome_NC_003102_annotated consensus	693	-	G	0	0	3882	3	0	0	3885
S_litura_Genome_NC_003102_annotated consensus	694	-	T	0	1	1	3866	0	0	3868
S_litura_Genome_NC_003102_annotated consensus	695	-	T	0	0	1	3875	0	0	3876
S_litura_Genome_NC_003102_annotated consensus	696	-	C	11	3881	0	1	0	0	3893
S_litura_Genome_NC_003102_annotated consensus	697	-	A	3914	0	1	0	0	0	3915
S_litura_Genome_NC_003102_annotated consensus	698	-	A	3911	1	1	0	0	0	3913
S_litura_Genome_NC_003102_annotated consensus	699	-	G	1	0	3911	11	0	0	3923
S_litura_Genome_NC_003102_annotated consensus	700	-	A	3902	0	1	0	0	0	3903
S_litura_Genome_NC_003102_annotated consensus	701	-	T	2	2	1	3882	0	0	3887
S_litura_Genome_NC_003102_annotated consensus	702	-	C	0	2	1	3816	0	1	3820
S_litura_Genome_NC_003102_annotated consensus	703	-	A	3888	0	2	3	0	0	3893
S_litura_Genome_NC_003102_annotated consensus	704	-	A	3919	1	1	0	0	0	3921
S_litura_Genome_NC_003102_annotated consensus	705	-	A	3925	0	0	0	0	0	3925
S_litura_Genome_NC_003102_annotated consensus	706	-	G	1	0	3926	0	0	0	3927
S_litura_Genome_NC_003102_annotated consensus	707	-	A	3934	0	0	0	0	0	3934
S_litura_Genome_NC_003102_annotated consensus	708	-	G	1	0	3949	2	0	0	3952
S_litura_Genome_NC_003102_annotated consensus	709	-	T	0	0	0	3956	0	0	3956
S_litura_Genome_NC_003102_annotated consensus	710	-	T	1	1	0	3950	0	0	3952
S_litura_Genome_NC_003102_annotated consensus	711	-	T	1	0	0	3958	0	0	3959
S_litura_Genome_NC_003102_annotated consensus	712	-	G	0	0	3963	2	0	0	3965
S_litura_Genome_NC_003102_annotated consensus	713	-	C	4	3961	0	1	0	0	3966
S_litura_Genome_NC_003102_annotated consensus	714	-	T	0	0	0	3965	0	0	3965
S_litura_Genome_NC_003102_annotated consensus	715	-	C	17	3972	2	1	0	0	3992
S_litura_Genome_NC_003102_annotated consensus	716	-	C	10	3982	0	1	0	0	3993
S_litura_Genome_NC_003102_annotated consensus	717	-	C	6	3992	0	2	0	0	4000
S_litura_Genome_NC_003102_annotated consensus	718	-	G	3	0	3991	13	0	0	4007
S_litura_Genome_NC_003102_annotated consensus	719	-	A	3978	0	0	0	0	0	3978
S_litura_Genome_NC_003102_annotated consensus	720	-	C	4	3984	0	0	0	0	3988
S_litura_Genome_NC_003102_annotated consensus	721	-	G	0	0	3973	2	0	0	3975
S_litura_Genome_NC_003102_annotated consensus	722	-	C	3	3969	0	1	0	0	3973
S_litura_Genome_NC_003102_annotated consensus	723	-	G	1	0	3979	4	0	0	3984
S_litura_Genome_NC_003102_annotated consensus	724	-	C	4	3987	0	2	0	0	3993
S_litura_Genome_NC_003102_annotated consensus	725	-	C	2	4011	0	1	0	0	4014
S_litura_Genome_NC_003102_annotated consensus	726	-	T	0	1	0	3997	0	0	3998
S_litura_Genome_NC_003102_annotated consensus	727	-	C	2	4000	0	0	0	0	4002
S_litura_Genome_NC_003102_annotated consensus	728	-	T	0	1	0	3999	0	0	4000
S_litura_Genome_NC_003102_annotated consensus	729	-	A	4004	0	0	0	0	0	4004
S_litura_Genome_NC_003102_annotated consensus	730	-	T	0	0	0	4010	0	0	4010
S_litura_Genome_NC_003102_annotated consensus	731	-	A	3996	1	1	0	0	0	3998
S_litura_Genome_NC_003102_annotated consensus	732	-	C	4	3999	0	1	0	0	4004
S_litura_Genome_NC_003102_annotated consensus	733	-	A	3989	1	0	0	0	0	3990
S_litura_Genome_NC_003102_annotated consensus	734	-	C	7	4025	0	1	0	0	4033
S_litura_Genome_NC_003102_annotated consensus	735	-	C	8	4034	0	1	0	0	4043
S_litura_Genome_NC_003102_annotated consensus	736	-	G	1	2	4015	8	0	0	4026
S_litura_Genome_NC_003102_annotated consensus	737	-	G	0	0	4011	1	0	0	4012
S_litura_Genome_NC_003102_annotated consensus	738	-	T	2	1	0	4014	0	0	4017
S_litura_Genome_NC_003102_annotated consensus	739	-	C	13	4019	0	1	0	1	4034
S_litura_Genome_NC_003102_annotated consensus	740	-	C	12	4034	0	1	0	1	4048
S_litura_Genome_NC_003102_annotated consensus	741	-	C	6	4048	1	1	0	0	4056
S_litura_Genome_NC_003102_annotated consensus	742	-	G	3	0	4068	3	0	0	4074
S_litura_Genome_NC_003102_annotated consensus	743	-	C	3	4077	0	1	0	0	4081
S_litura_Genome_NC_003102_annotated consensus	744	-	G	3	0	4083	1	0	0	4087
S_litura_Genome_NC_003102_annotated consensus	745	-	T	0	1	0	4062	0	0	4063
S_litura_Genome_NC_003102_annotated consensus	746	-	A	4057	0	0	0	0	0	4057
S_litura_Genome_NC_003102_annotated consensus	747	-	T	0	0	0	4034	0	0	4034
S_litura_Genome_NC_003102_annotated consensus	748	-	T	1	0	0	4019	0	0	4020
S_litura_Genome_NC_003102_annotated consensus	749	-	A	4009	1	0	3	0	0	4013
S_litura_Genome_NC_003102_annotated consensus	750	-	A	4009	2	1	0	0	0	4012
S_litura_Genome_NC_003102_annotated consensus	751	-	A	4003	0	0	0	0	0	4003
S_litura_Genome_NC_003102_annotated consensus	752	-	T	1	0	0	3996	0	0	3997
S_litura_Genome_NC_003102_annotated consensus	753	-	T	0	3	0	4016	0	0	4019
S_litura_Genome_NC_003102_annotated consensus	754	-	T	0	1	0	4039	0	0	4040
S_litura_Genome_NC_003102_annotated consensus	755	-	G	1	0	4053	5	0	0	4059
S_litura_Genome_NC_003102_annotated consensus	756	-	C	4	4055	0	2	0	0	4061
S_litura_Genome_NC_003102_annotated consensus	757	-	G	0	2	4057	6	0	0	4065
S_litura_Genome_NC_003102_annotated consensus	758	-	A	4035	0	0	1	0	0	4036
S_litura_Genome_NC_003102_annotated consensus	759	-	A	4029	0	1	2	0	0	4032
S_litura_Genome_NC_003102_annotated consensus	760	-	G	0	0	4032	6	0	0	4038
S_litura_Genome_NC_003102_annotated consensus	761	-	A	4020	0	2	2	0	0	4024
S_litura_Genome_NC_003102_annotated consensus	762	-	G	0	0	4011	12	0	1	4024
S_litura_Genome_NC_003102_annotated consensus	763	-	G	0	0	4011	8	0	0	4019
S_litura_Genome_NC_003102_annotated consensus	764	-	A	4026	0	1	0	0	0	4027
S_litura_Genome_NC_003102_annotated consensus	765	-	C	1	4038	0	0	0	1	4040
S_litura_Genome_NC_003102_annotated consensus	766	-	A	4053	0	1	1	0	0	4055
S_litura_Genome_NC_003102_annotated consensus	767	-	A	4049	0	1	1	0	0	4051
S_litura_Genome_NC_003102_annotated consensus	768	-	C	3	4038	0	2	0	1	4044
S_litura_Genome_NC_003102_annotated consensus	769	-	C	6	4046	0	2	0	0	4054
S_litura_Genome_NC_003102_annotated consensus	770	-	G	3	0	4049	10	0	0	4062
S_litura_Genome_NC_003102_annotated consensus	771	-	A	4052	0	0	0	0	0	4052
S_litura_Genome_NC_003102_annotated consensus	772	-	G	1	0	4062	3	0	0	4066
S_litura_Genome_NC_003102_annotated consensus	773	-	A	4068	1	0	0	0	0	4069
S_litura_Genome_NC_003102_annotated consensus	774	-	C	6	4079	0	0	0	0	4085
S_litura_Genome_NC_003102_annotated consensus	775	-	A	4094	0	2	0	0	0	4096
S_litura_Genome_NC_003102_annotated consensus	776	-	G	0	0	4113	2	0	0	4115
S_litura_Genome_NC_003102_annotated consensus	777	-	T	2	0	0	4121	0	0	4123
S_litura_Genome_NC_003102_annotated consensus	778	-	T	0	1	0	4126	0	0	4127
S_litura_Genome_NC_003102_annotated consensus	779	-	C	17	4127	1	0	0	0	4145
S_litura_Genome_NC_003102_annotated consensus	780	-	G	0	0	4143	3	0	0	4146
S_litura_Genome_NC_003102_annotated consensus	781	-	T	0	0	0	4148	0	0	4148
S_litura_Genome_NC_003102_annotated consensus	782	-	C	12	4144	1	1	0	0	4158
S_litura_Genome_NC_003102_annotated consensus	783	-	G	1	0	4146	4	0	0	4151
S_litura_Genome_NC_003102_annotated consensus	784	-	A	4137	0	1	0	0	0	4138
S_litura_Genome_NC_003102_annotated consensus	785	-	C	3	4137	0	1	0	0	4141
S_litura_Genome_NC_003102_annotated consensus	785	1	-	0	0	1	0	0	4103	4104
S_litura_Genome_NC_003102_annotated consensus	786	-	T	0	0	0	4130	0	0	4130
S_litura_Genome_NC_003102_annotated consensus	787	-	C	11	4129	0	1	0	0	4141
S_litura_Genome_NC_003102_annotated consensus	788	-	T	1	0	0	4135	0	0	4136
S_litura_Genome_NC_003102_annotated consensus	789	-	C	16	4139	0	0	0	0	4155
S_litura_Genome_NC_003102_annotated consensus	790	-	C	9	4147	0	1	0	0	4157
S_litura_Genome_NC_003102_annotated consensus	791	-	G	2	0	4143	4	0	0	4149
S_litura_Genome_NC_003102_annotated consensus	792	-	C	5	4150	0	2	0	0	4157
S_litura_Genome_NC_003102_annotated consensus	793	-	C	5	4170	0	2	0	0	4177
S_litura_Genome_NC_003102_annotated consensus	794	-	T	0	0	0	4186	0	1	4187
S_litura_Genome_NC_003102_annotated consensus	795	-	G	4	0	4170	10	0	0	4184
S_litura_Genome_NC_003102_annotated consensus	796	-	A	4166	0	0	0	0	0	4166
S_litura_Genome_NC_003102_annotated consensus	797	-	G	2	0	4197	2	0	0	4201
S_litura_Genome_NC_003102_annotated consensus	798	-	C	3	4223	0	1	0	0	4227
S_litura_Genome_NC_003102_annotated consensus	799	-	T	0	0	1	4240	0	0	4241
S_litura_Genome_NC_003102_annotated consensus	800	-	G	0	0	4233	2	0	0	4235
S_litura_Genome_NC_003102_annotated consensus	801	-	T	1	0	0	4246	0	0	4247
S_litura_Genome_NC_003102_annotated consensus	801	1	-	0	1	0	0	0	4222	4223
S_litura_Genome_NC_003102_annotated consensus	802	-	G	3	1	4224	10	0	0	4238
S_litura_Genome_NC_003102_annotated consensus	803	-	A	4216	3	0	0	0	0	4219
S_litura_Genome_NC_003102_annotated consensus	804	-	A	4227	0	1	0	0	0	4228
S_litura_Genome_NC_003102_annotated consensus	804	1	-	0	1	0	0	0	4191	4192
S_litura_Genome_NC_003102_annotated consensus	805	-	A	4224	0	0	0	0	0	4224
S_litura_Genome_NC_003102_annotated consensus	806	-	T	1	0	0	4236	0	0	4237
S_litura_Genome_NC_003102_annotated consensus	807	-	T	0	3	0	4233	0	0	4236
S_litura_Genome_NC_003102_annotated consensus	808	-	T	0	0	0	4250	0	0	4250
S_litura_Genome_NC_003102_annotated consensus	809	-	T	0	0	0	4258	0	0	4258
S_litura_Genome_NC_003102_annotated consensus	810	-	C	8	4261	0	2	0	0	4271
S_litura_Genome_NC_003102_annotated consensus	811	-	T	0	0	0	4251	0	0	4251
S_litura_Genome_NC_003102_annotated consensus	812	-	C	8	4252	0	2	0	0	4262
S_litura_Genome_NC_003102_annotated consensus	813	-	G	0	0	4254	3	0	0	4257
S_litura_Genome_NC_003102_annotated consensus	814	-	T	0	1	0	4254	0	0	4255
S_litura_Genome_NC_003102_annotated consensus	815	-	C	6	4260	0	0	0	0	4266
S_litura_Genome_NC_003102_annotated consensus	816	-	T	0	1	1	4253	0	0	4255
S_litura_Genome_NC_003102_annotated consensus	817	-	T	2	0	0	4262	0	0	4264
S_litura_Genome_NC_003102_annotated consensus	818	-	G	1	1	4246	14	0	0	4262
S_litura_Genome_NC_003102_annotated consensus	819	-	A	4257	0	0	1	0	0	4258
S_litura_Genome_NC_003102_annotated consensus	820	-	T	2	1	0	4277	0	0	4280
S_litura_Genome_NC_003102_annotated consensus	821	-	C	8	4268	1	5	0	0	4282
S_litura_Genome_NC_003102_annotated consensus	822	-	G	4	0	4270	3	0	0	4277
S_litura_Genome_NC_003102_annotated consensus	823	-	C	0	4278	0	5	0	0	4283
S_litura_Genome_NC_003102_annotated consensus	824	-	C	3	4293	0	1	0	0	4297
S_litura_Genome_NC_003102_annotated consensus	825	-	G	3	0	4299	2	0	0	4304
S_litura_Genome_NC_003102_annotated consensus	826	-	T	0	0	0	4258	0	0	4258
S_litura_Genome_NC_003102_annotated consensus	827	-	C	0	4	0	4178	0	0	4182
S_litura_Genome_NC_003102_annotated consensus	828	-	T	0	1	1	4279	0	0	4281
S_litura_Genome_NC_003102_annotated consensus	829	-	C	8	4284	0	2	0	0	4294
S_litura_Genome_NC_003102_annotated consensus	830	-	C	6	4297	1	1	0	0	4305
S_litura_Genome_NC_003102_annotated consensus	831	-	A	4313	0	0	0	0	0	4313
S_litura_Genome_NC_003102_annotated consensus	832	-	C	0	4309	0	3	0	0	4312
S_litura_Genome_NC_003102_annotated consensus	833	-	G	0	0	4308	3	0	0	4311
S_litura_Genome_NC_003102_annotated consensus	834	-	T	0	1	1	4298	0	0	4300
S_litura_Genome_NC_003102_annotated consensus	835	-	T	0	1	0	4291	0	0	4292
S_litura_Genome_NC_003102_annotated consensus	836	-	T	0	0	0	4299	0	0	4299
S_litura_Genome_NC_003102_annotated consensus	837	-	C	5	4302	1	0	0	0	4308
S_litura_Genome_NC_003102_annotated consensus	838	-	T	1	0	0	4324	0	0	4325
S_litura_Genome_NC_003102_annotated consensus	839	-	G	0	1	4313	11	0	0	4325
S_litura_Genome_NC_003102_annotated consensus	840	-	A	4316	0	2	1	0	0	4319
S_litura_Genome_NC_003102_annotated consensus	841	-	A	4297	0	1	0	0	0	4298
S_litura_Genome_NC_003102_annotated consensus	842	-	G	0	0	4304	1	0	0	4305
S_litura_Genome_NC_003102_annotated consensus	843	-	C	2	4304	0	1	0	0	4307
S_litura_Genome_NC_003102_annotated consensus	844	-	A	4304	0	1	0	0	0	4305
S_litura_Genome_NC_003102_annotated consensus	845	-	T	2	1	1	4318	0	0	4322
S_litura_Genome_NC_003102_annotated consensus	846	-	A	4314	0	1	3	0	0	4318
S_litura_Genome_NC_003102_annotated consensus	847	-	C	3	4324	0	0	0	0	4327
S_litura_Genome_NC_003102_annotated consensus	848	-	T	0	2	0	4311	0	2	4315
S_litura_Genome_NC_003102_annotated consensus	849	-	T	0	0	0	4321	0	0	4321
S_litura_Genome_NC_003102_annotated consensus	850	-	T	0	1	1	4328	0	0	4330
S_litura_Genome_NC_003102_annotated consensus	851	-	T	0	2	0	4332	0	0	4334
S_litura_Genome_NC_003102_annotated consensus	852	-	C	6	4339	2	2	0	0	4349
S_litura_Genome_NC_003102_annotated consensus	853	-	G	0	0	4327	4	0	0	4331
S_litura_Genome_NC_003102_annotated consensus	854	-	C	3	4332	0	1	0	1	4337
S_litura_Genome_NC_003102_annotated consensus	855	-	C	6	4349	0	0	0	0	4355
S_litura_Genome_NC_003102_annotated consensus	856	-	T	0	1	1	4367	0	0	4369
S_litura_Genome_NC_003102_annotated consensus	857	-	T	0	0	0	4388	0	0	4388
S_litura_Genome_NC_003102_annotated consensus	858	-	T	0	0	0	4423	0	0	4423
S_litura_Genome_NC_003102_annotated consensus	859	-	G	0	0	4422	4	0	0	4426
S_litura_Genome_NC_003102_annotated consensus	860	-	C	6	4418	0	6	0	0	4430
S_litura_Genome_NC_003102_annotated consensus	861	-	G	3	0	4430	9	0	0	4442
S_litura_Genome_NC_003102_annotated consensus	862	-	A	4411	0	0	1	0	0	4412
S_litura_Genome_NC_003102_annotated consensus	863	-	T	0	1	0	4415	0	0	4416
S_litura_Genome_NC_003102_annotated consensus	864	-	G	1	0	4419	2	0	0	4422
S_litura_Genome_NC_003102_annotated consensus	865	-	T	0	0	0	4429	0	0	4429
S_litura_Genome_NC_003102_annotated consensus	866	-	C	11	4431	0	2	0	0	4444
S_litura_Genome_NC_003102_annotated consensus	867	-	G	1	0	4441	4	0	0	4446
S_litura_Genome_NC_003102_annotated consensus	868	-	T	0	1	0	4442	0	0	4443
S_litura_Genome_NC_003102_annotated consensus	869	-	C	9	4450	1	2	0	0	4462
S_litura_Genome_NC_003102_annotated consensus	870	-	G	1	0	4465	3	0	0	4469
S_litura_Genome_NC_003102_annotated consensus	870	1	-	0	0	0	1	0	4441	4442
S_litura_Genome_NC_003102_annotated consensus	871	-	T	0	0	0	4471	0	0	4471
S_litura_Genome_NC_003102_annotated consensus	872	-	T	0	0	0	4466	0	0	4466
S_litura_Genome_NC_003102_annotated consensus	873	-	T	0	0	0	4483	0	0	4483
S_litura_Genome_NC_003102_annotated consensus	874	-	A	4462	0	1	2	0	0	4465
S_litura_Genome_NC_003102_annotated consensus	875	-	C	1	4468	0	3	0	0	4472
S_litura_Genome_NC_003102_annotated consensus	876	-	G	0	0	4460	14	0	0	4474
S_litura_Genome_NC_003102_annotated consensus	877	-	A	4440	0	0	0	0	0	4440
S_litura_Genome_NC_003102_annotated consensus	878	-	T	0	3	0	4423	0	0	4426
S_litura_Genome_NC_003102_annotated consensus	879	-	A	4414	1	0	0	0	1	4416
S_litura_Genome_NC_003102_annotated consensus	880	-	A	4410	0	0	0	0	0	4410
S_litura_Genome_NC_003102_annotated consensus	881	-	A	4388	0	0	0	0	0	4388
S_litura_Genome_NC_003102_annotated consensus	882	-	A	4401	0	1	0	0	0	4402
S_litura_Genome_NC_003102_annotated consensus	883	-	T	1	1	0	4412	0	0	4414
S_litura_Genome_NC_003102_annotated consensus	884	-	G	2	0	4433	3	0	0	4438
S_litura_Genome_NC_003102_annotated consensus	885	-	T	0	0	0	4447	0	0	4447
S_litura_Genome_NC_003102_annotated consensus	886	-	T	0	1	0	4450	0	1	4452
S_litura_Genome_NC_003102_annotated consensus	887	-	C	14	4442	0	4	0	1	4461
S_litura_Genome_NC_003102_annotated consensus	888	-	G	0	0	4447	15	0	0	4462
S_litura_Genome_NC_003102_annotated consensus	889	-	A	4449	1	2	0	0	0	4452
S_litura_Genome_NC_003102_annotated consensus	890	-	C	9	4462	0	1	0	0	4472
S_litura_Genome_NC_003102_annotated consensus	891	-	C	13	4448	1	2	0	0	4464
S_litura_Genome_NC_003102_annotated consensus	892	-	G	6	0	4451	6	0	0	4463
S_litura_Genome_NC_003102_annotated consensus	893	-	C	6	4455	0	0	0	0	4461
S_litura_Genome_NC_003102_annotated consensus	894	-	T	1	0	0	4451	0	0	4452
S_litura_Genome_NC_003102_annotated consensus	895	-	C	22	4446	0	4	0	0	4472
S_litura_Genome_NC_003102_annotated consensus	896	-	G	3	2	4463	4	0	0	4472
S_litura_Genome_NC_003102_annotated consensus	897	-	C	3	4465	0	1	0	0	4469
S_litura_Genome_NC_003102_annotated consensus	898	-	A	4511	1	0	0	0	0	4512
S_litura_Genome_NC_003102_annotated consensus	899	-	C	2	4518	0	2	0	0	4522
S_litura_Genome_NC_003102_annotated consensus	900	-	G	2	0	4514	11	0	0	4527
S_litura_Genome_NC_003102_annotated consensus	901	-	A	4538	0	2	0	0	0	4540
S_litura_Genome_NC_003102_annotated consensus	902	-	A	4551	1	4	0	0	0	4556
S_litura_Genome_NC_003102_annotated consensus	903	-	T	1	1	0	4576	0	0	4578
S_litura_Genome_NC_003102_annotated consensus	904	-	C	11	4601	0	0	0	0	4612
S_litura_Genome_NC_003102_annotated consensus	905	-	T	0	4	0	4618	0	0	4622
S_litura_Genome_NC_003102_annotated consensus	906	-	G	1	1	4625	2	0	0	4629
S_litura_Genome_NC_003102_annotated consensus	907	-	T	0	0	0	4633	0	0	4633
S_litura_Genome_NC_003102_annotated consensus	908	-	C	6	4636	0	1	0	0	4643
S_litura_Genome_NC_003102_annotated consensus	909	-	T	0	0	0	4640	0	0	4640
S_litura_Genome_NC_003102_annotated consensus	910	-	T	0	2	0	4659	0	0	4661
S_litura_Genome_NC_003102_annotated consensus	911	-	T	2	2	0	4664	0	0	4668
S_litura_Genome_NC_003102_annotated consensus	912	-	G	0	0	4648	14	0	0	4662
S_litura_Genome_NC_003102_annotated consensus	913	-	G	0	0	4624	18	0	0	4642
S_litura_Genome_NC_003102_annotated consensus	914	-	A	4608	1	1	0	0	0	4610
S_litura_Genome_NC_003102_annotated consensus	915	-	C	2	4619	0	2	0	0	4623
S_litura_Genome_NC_003102_annotated consensus	916	-	A	4609	0	0	1	0	0	4610
S_litura_Genome_NC_003102_annotated consensus	917	-	T	0	0	0	4613	0	0	4613
S_litura_Genome_NC_003102_annotated consensus	918	-	T	0	1	0	4634	0	0	4635
S_litura_Genome_NC_003102_annotated consensus	919	-	G	2	0	4633	1	0	0	4636
S_litura_Genome_NC_003102_annotated consensus	920	-	T	0	0	0	4644	0	0	4644
S_litura_Genome_NC_003102_annotated consensus	921	-	G	1	0	4650	1	0	0	4652
S_litura_Genome_NC_003102_annotated consensus	922	-	T	0	1	0	4632	0	0	4633
S_litura_Genome_NC_003102_annotated consensus	923	-	C	1	3	0	4570	0	0	4574
S_litura_Genome_NC_003102_annotated consensus	924	-	C	9	4650	1	0	0	0	4660
S_litura_Genome_NC_003102_annotated consensus	925	-	G	0	1	4675	7	0	0	4683
S_litura_Genome_NC_003102_annotated consensus	926	-	C	7	4675	0	0	0	0	4682
S_litura_Genome_NC_003102_annotated consensus	927	-	T	0	0	0	4692	0	0	4692
S_litura_Genome_NC_003102_annotated consensus	928	-	T	0	1	0	4708	0	0	4709
S_litura_Genome_NC_003102_annotated consensus	929	-	G	1	0	4702	11	0	0	4714
S_litura_Genome_NC_003102_annotated consensus	930	-	G	0	0	4683	8	0	0	4691
S_litura_Genome_NC_003102_annotated consensus	931	-	T	1	0	0	4708	0	0	4709
S_litura_Genome_NC_003102_annotated consensus	932	-	C	18	4696	0	2	0	0	4716
S_litura_Genome_NC_003102_annotated consensus	933	-	A	4719	0	2	0	0	0	4721
S_litura_Genome_NC_003102_annotated consensus	934	-	C	6	4719	0	0	0	0	4725
S_litura_Genome_NC_003102_annotated consensus	935	-	C	12	4707	1	1	0	0	4721
S_litura_Genome_NC_003102_annotated consensus	936	-	G	2	0	4719	5	0	0	4726
S_litura_Genome_NC_003102_annotated consensus	937	-	T	0	1	0	4721	0	0	4722
S_litura_Genome_NC_003102_annotated consensus	938	-	T	0	0	0	4739	0	0	4739
S_litura_Genome_NC_003102_annotated consensus	939	-	G	0	0	4738	4	0	0	4742
S_litura_Genome_NC_003102_annotated consensus	940	-	G	3	0	4713	8	0	0	4724
S_litura_Genome_NC_003102_annotated consensus	941	-	C	3	4735	0	1	0	0	4739
S_litura_Genome_NC_003102_annotated consensus	942	-	C	8	4747	0	0	0	0	4755
S_litura_Genome_NC_003102_annotated consensus	943	-	T	0	3	0	4762	0	0	4765
S_litura_Genome_NC_003102_annotated consensus	944	-	G	1	0	4759	3	0	0	4763
S_litura_Genome_NC_003102_annotated consensus	945	-	T	1	1	1	4771	0	0	4774
S_litura_Genome_NC_003102_annotated consensus	946	-	T	0	0	0	4773	0	0	4773
S_litura_Genome_NC_003102_annotated consensus	947	-	C	11	4770	0	0	0	0	4781
S_litura_Genome_NC_003102_annotated consensus	948	-	G	2	0	4743	17	0	0	4762
S_litura_Genome_NC_003102_annotated consensus	949	-	A	4735	1	0	0	0	0	4736
S_litura_Genome_NC_003102_annotated consensus	950	-	C	5	4735	0	0	0	0	4740
S_litura_Genome_NC_003102_annotated consensus	951	-	T	3	1	0	4734	0	0	4738
S_litura_Genome_NC_003102_annotated consensus	952	-	G	4	0	4733	1	0	0	4738
S_litura_Genome_NC_003102_annotated consensus	953	-	C	3	4739	0	0	0	0	4742
S_litura_Genome_NC_003102_annotated consensus	954	-	G	4	0	4727	9	0	0	4740
S_litura_Genome_NC_003102_annotated consensus	955	-	A	4725	0	1	0	0	0	4726
S_litura_Genome_NC_003102_annotated consensus	956	-	G	0	0	4719	5	0	0	4724
S_litura_Genome_NC_003102_annotated consensus	957	-	C	4	4724	0	3	0	0	4731
S_litura_Genome_NC_003102_annotated consensus	958	-	G	2	0	4728	2	0	0	4732
S_litura_Genome_NC_003102_annotated consensus	959	-	C	2	4733	0	2	0	0	4737
S_litura_Genome_NC_003102_annotated consensus	960	-	A	4731	1	0	1	0	0	4733
S_litura_Genome_NC_003102_annotated consensus	961	-	G	0	0	4731	6	0	0	4737
S_litura_Genome_NC_003102_annotated consensus	962	-	A	4726	0	0	3	0	0	4729
S_litura_Genome_NC_003102_annotated consensus	963	-	C	8	4738	0	1	0	0	4747
S_litura_Genome_NC_003102_annotated consensus	964	-	T	0	0	0	4752	0	0	4752
S_litura_Genome_NC_003102_annotated consensus	965	-	C	5	4759	0	0	0	0	4764
S_litura_Genome_NC_003102_annotated consensus	966	-	T	0	1	0	4782	0	0	4783
S_litura_Genome_NC_003102_annotated consensus	967	-	G	2	0	4778	5	0	0	4785
S_litura_Genome_NC_003102_annotated consensus	968	-	C	4	4786	0	3	0	0	4793
S_litura_Genome_NC_003102_annotated consensus	969	-	G	1	0	4787	7	0	0	4795
S_litura_Genome_NC_003102_annotated consensus	970	-	T	0	0	0	4816	0	0	4816
S_litura_Genome_NC_003102_annotated consensus	971	-	C	7	4809	0	1	0	0	4817
S_litura_Genome_NC_003102_annotated consensus	972	-	T	0	1	0	4801	0	0	4802
S_litura_Genome_NC_003102_annotated consensus	973	-	C	9	4806	0	0	0	0	4815
S_litura_Genome_NC_003102_annotated consensus	974	-	C	8	4823	0	2	0	0	4833
S_litura_Genome_NC_003102_annotated consensus	975	-	A	4850	0	0	0	0	0	4850
S_litura_Genome_NC_003102_annotated consensus	976	-	A	4824	1	3	0	0	0	4828
S_litura_Genome_NC_003102_annotated consensus	977	-	A	4823	0	2	0	0	0	4825
S_litura_Genome_NC_003102_annotated consensus	978	-	C	1	4845	1	0	0	0	4847
S_litura_Genome_NC_003102_annotated consensus	979	-	A	4848	0	0	0	0	0	4848
S_litura_Genome_NC_003102_annotated consensus	980	-	T	1	0	0	4841	0	0	4842
S_litura_Genome_NC_003102_annotated consensus	981	-	G	2	0	4810	15	0	0	4827
S_litura_Genome_NC_003102_annotated consensus	982	-	A	4812	0	0	0	0	0	4812
S_litura_Genome_NC_003102_annotated consensus	983	-	T	0	0	0	4810	0	0	4810
S_litura_Genome_NC_003102_annotated consensus	984	-	C	7	4830	0	3	0	0	4840
S_litura_Genome_NC_003102_annotated consensus	985	-	T	0	1	0	4869	0	0	4870
S_litura_Genome_NC_003102_annotated consensus	986	-	G	0	0	4883	13	0	0	4896
S_litura_Genome_NC_003102_annotated consensus	987	-	A	4899	0	0	0	0	0	4899
S_litura_Genome_NC_003102_annotated consensus	988	-	A	4887	0	0	0	0	0	4887
S_litura_Genome_NC_003102_annotated consensus	989	-	C	2	4893	0	0	0	0	4895
S_litura_Genome_NC_003102_annotated consensus	990	-	A	4912	0	2	0	0	0	4914
S_litura_Genome_NC_003102_annotated consensus	991	-	A	4898	0	2	1	0	0	4901
S_litura_Genome_NC_003102_annotated consensus	992	-	T	2	0	0	4900	0	0	4902
S_litura_Genome_NC_003102_annotated consensus	993	-	A	4896	0	3	2	0	0	4901
S_litura_Genome_NC_003102_annotated consensus	994	-	G	0	1	4894	15	0	0	4910
S_litura_Genome_NC_003102_annotated consensus	995	-	A	4921	0	0	0	0	0	4921
S_litura_Genome_NC_003102_annotated consensus	996	-	C	0	4965	0	2	0	0	4967
S_litura_Genome_NC_003102_annotated consensus	997	-	A	4977	0	2	0	0	0	4979
S_litura_Genome_NC_003102_annotated consensus	998	-	T	0	1	0	4970	0	0	4971
S_litura_Genome_NC_003102_annotated consensus	999	-	T	0	1	0	4972	0	0	4973
S_litura_Genome_NC_003102_annotated consensus	1000	-	G	4	0	4973	8	0	0	4985
S_litura_Genome_NC_003102_annotated consensus	1001	-	T	1	2	0	4996	0	0	4999
S_litura_Genome_NC_003102_annotated consensus	1002	-	C	18	4980	0	0	0	0	4998
S_litura_Genome_NC_003102_annotated consensus	1003	-	C	15	4978	0	1	0	0	4994
S_litura_Genome_NC_003102_annotated consensus	1004	-	G	3	0	4990	5	0	0	4998
S_litura_Genome_NC_003102_annotated consensus	1005	-	T	0	1	0	5003	0	0	5004
S_litura_Genome_NC_003102_annotated consensus	1006	-	T	1	0	0	5000	0	0	5001
S_litura_Genome_NC_003102_annotated consensus	1007	-	C	15	4990	0	1	0	0	5006
S_litura_Genome_NC_003102_annotated consensus	1008	-	G	0	0	5022	12	0	0	5034
S_litura_Genome_NC_003102_annotated consensus	1009	-	A	5045	0	0	0	0	0	5045
S_litura_Genome_NC_003102_annotated consensus	1010	-	C	2	5051	1	1	0	0	5055
S_litura_Genome_NC_003102_annotated consensus	1011	-	A	5044	0	1	0	0	0	5045
S_litura_Genome_NC_003102_annotated consensus	1012	-	T	1	2	0	5042	0	0	5045
S_litura_Genome_NC_003102_annotated consensus	1013	-	T	0	1	0	5036	0	0	5037
S_litura_Genome_NC_003102_annotated consensus	1014	-	G	3	0	5020	6	0	0	5029
S_litura_Genome_NC_003102_annotated consensus	1015	-	T	0	3	0	5030	0	0	5033
S_litura_Genome_NC_003102_annotated consensus	1016	-	C	13	5031	2	0	0	0	5046
S_litura_Genome_NC_003102_annotated consensus	1017	-	A	5065	0	1	0	0	0	5066
S_litura_Genome_NC_003102_annotated consensus	1018	-	A	5047	1	1	0	0	0	5049
S_litura_Genome_NC_003102_annotated consensus	1019	-	T	2	2	1	5038	0	0	5043
S_litura_Genome_NC_003102_annotated consensus	1020	-	G	0	0	5012	12	0	0	5024
S_litura_Genome_NC_003102_annotated consensus	1021	-	A	5022	1	0	0	0	0	5023
S_litura_Genome_NC_003102_annotated consensus	1022	-	G	1	0	5013	4	0	0	5018
S_litura_Genome_NC_003102_annotated consensus	1023	-	T	2	1	0	5026	0	0	5029
S_litura_Genome_NC_003102_annotated consensus	1024	-	C	18	5008	0	0	0	0	5026
S_litura_Genome_NC_003102_annotated consensus	1025	-	G	3	0	5008	9	0	0	5020
S_litura_Genome_NC_003102_annotated consensus	1026	-	C	2	4998	0	2	0	0	5002
S_litura_Genome_NC_003102_annotated consensus	1027	-	A	5010	0	1	0	0	1	5012
S_litura_Genome_NC_003102_annotated consensus	1028	-	A	5003	0	1	0	0	0	5004
S_litura_Genome_NC_003102_annotated consensus	1029	-	A	4981	0	1	2	0	0	4984
S_litura_Genome_NC_003102_annotated consensus	1030	-	G	0	0	4984	4	0	0	4988
S_litura_Genome_NC_003102_annotated consensus	1031	-	C	10	4988	0	1	0	0	4999
S_litura_Genome_NC_003102_annotated consensus	1032	-	G	0	0	4997	5	0	0	5002
S_litura_Genome_NC_003102_annotated consensus	1033	-	T	2	0	0	4996	0	0	4998
S_litura_Genome_NC_003102_annotated consensus	1034	-	C	13	4987	0	0	0	0	5000
S_litura_Genome_NC_003102_annotated consensus	1035	-	A	5014	0	0	2	0	0	5016
S_litura_Genome_NC_003102_annotated consensus	1036	-	T	1	0	0	5027	0	0	5028
S_litura_Genome_NC_003102_annotated consensus	1037	-	C	8	5022	1	0	0	0	5031
S_litura_Genome_NC_003102_annotated consensus	1038	-	T	0	0	0	5036	0	0	5036
S_litura_Genome_NC_003102_annotated consensus	1039	-	T	0	0	1	5057	0	0	5058
S_litura_Genome_NC_003102_annotated consensus	1040	-	T	0	0	0	5062	0	0	5062
S_litura_Genome_NC_003102_annotated consensus	1041	-	C	11	5048	0	2	0	0	5061
S_litura_Genome_NC_003102_annotated consensus	1042	-	G	1	0	5035	6	0	0	5042
S_litura_Genome_NC_003102_annotated consensus	1043	-	C	1	5036	0	1	0	0	5038
S_litura_Genome_NC_003102_annotated consensus	1044	-	A	5036	0	1	0	0	0	5037
S_litura_Genome_NC_003102_annotated consensus	1045	-	A	5010	2	3	1	0	0	5016
S_litura_Genome_NC_003102_annotated consensus	1045	1	-	0	0	0	1	0	4994	4995
S_litura_Genome_NC_003102_annotated consensus	1046	-	C	3	5029	0	0	0	0	5032
S_litura_Genome_NC_003102_annotated consensus	1047	-	G	3	0	5031	7	0	0	5041
S_litura_Genome_NC_003102_annotated consensus	1047	1	-	1	0	0	0	0	4993	4994
S_litura_Genome_NC_003102_annotated consensus	1047	2	-	1	0	0	0	0	4993	4994
S_litura_Genome_NC_003102_annotated consensus	1048	-	A	5017	0	0	0	0	0	5017
S_litura_Genome_NC_003102_annotated consensus	1049	-	T	1	0	0	5062	0	0	5063
S_litura_Genome_NC_003102_annotated consensus	1050	-	A	5049	2	0	0	0	0	5051
S_litura_Genome_NC_003102_annotated consensus	1051	-	T	0	0	0	5063	0	1	5064
S_litura_Genome_NC_003102_annotated consensus	1052	-	T	0	1	0	5065	0	0	5066
S_litura_Genome_NC_003102_annotated consensus	1053	-	T	1	1	0	5073	0	0	5075
S_litura_Genome_NC_003102_annotated consensus	1054	-	T	1	0	0	5073	0	0	5074
S_litura_Genome_NC_003102_annotated consensus	1055	-	T	0	1	0	5063	0	0	5064
S_litura_Genome_NC_003102_annotated consensus	1056	-	T	0	0	0	5073	0	0	5073
S_litura_Genome_NC_003102_annotated consensus	1057	-	A	5077	0	0	3	0	0	5080
S_litura_Genome_NC_003102_annotated consensus	1058	-	C	2	5088	1	1	0	0	5092
S_litura_Genome_NC_003102_annotated consensus	1059	-	A	5087	0	1	3	0	0	5091
S_litura_Genome_NC_003102_annotated consensus	1060	-	T	0	0	0	5105	0	0	5105
S_litura_Genome_NC_003102_annotated consensus	1061	-	T	0	0	0	5110	0	0	5110
S_litura_Genome_NC_003102_annotated consensus	1062	-	G	3	0	5088	3	0	0	5094
S_litura_Genome_NC_003102_annotated consensus	1063	-	T	0	0	0	5095	0	0	5095
S_litura_Genome_NC_003102_annotated consensus	1064	-	T	2	2	1	5077	0	0	5082
S_litura_Genome_NC_003102_annotated consensus	1065	-	T	0	0	0	5092	0	0	5092
S_litura_Genome_NC_003102_annotated consensus	1066	-	A	5074	0	0	0	0	2	5076
S_litura_Genome_NC_003102_annotated consensus	1067	-	A	5054	0	3	0	0	0	5057
S_litura_Genome_NC_003102_annotated consensus	1068	-	A	5031	0	0	0	0	0	5031
S_litura_Genome_NC_003102_annotated consensus	1069	-	T	0	1	0	5026	0	0	5027
S_litura_Genome_NC_003102_annotated consensus	1070	-	C	11	5026	0	3	0	0	5040
S_litura_Genome_NC_003102_annotated consensus	1071	-	T	0	2	0	5021	0	0	5023
S_litura_Genome_NC_003102_annotated consensus	1072	-	C	13	5020	0	2	0	0	5035
S_litura_Genome_NC_003102_annotated consensus	1073	-	G	4	0	5020	6	0	0	5030
S_litura_Genome_NC_003102_annotated consensus	1074	-	A	5001	0	0	0	0	0	5001
S_litura_Genome_NC_003102_annotated consensus	1075	-	A	4979	0	1	0	0	0	4980
S_litura_Genome_NC_003102_annotated consensus	1076	-	G	0	0	4960	7	0	0	4967
S_litura_Genome_NC_003102_annotated consensus	1077	-	T	0	0	0	4984	0	0	4984
S_litura_Genome_NC_003102_annotated consensus	1078	-	A	4988	0	0	0	0	0	4988
S_litura_Genome_NC_003102_annotated consensus	1079	-	T	1	1	0	5007	0	0	5009
S_litura_Genome_NC_003102_annotated consensus	1080	-	A	5026	0	0	0	0	0	5026
S_litura_Genome_NC_003102_annotated consensus	1081	-	T	0	0	0	5020	0	0	5020
S_litura_Genome_NC_003102_annotated consensus	1082	-	C	9	5015	0	3	0	0	5027
S_litura_Genome_NC_003102_annotated consensus	1083	-	G	4	0	4954	12	0	0	4970
S_litura_Genome_NC_003102_annotated consensus	1084	-	G	3	0	4952	2	0	0	4957
S_litura_Genome_NC_003102_annotated consensus	1085	-	C	2	4941	0	2	0	0	4945
S_litura_Genome_NC_003102_annotated consensus	1086	-	C	11	4920	0	1	0	0	4932
S_litura_Genome_NC_003102_annotated consensus	1087	-	G	2	0	4928	3	0	0	4933
S_litura_Genome_NC_003102_annotated consensus	1088	-	C	1	4946	0	0	0	0	4947
S_litura_Genome_NC_003102_annotated consensus	1089	-	G	5	0	4952	2	0	0	4959
S_litura_Genome_NC_003102_annotated consensus	1090	-	T	0	0	0	4966	0	0	4966
S_litura_Genome_NC_003102_annotated consensus	1091	-	T	0	1	0	4965	0	0	4966
S_litura_Genome_NC_003102_annotated consensus	1092	-	G	1	0	4954	2	0	0	4957
S_litura_Genome_NC_003102_annotated consensus	1093	-	T	0	0	0	4959	0	0	4959
S_litura_Genome_NC_003102_annotated consensus	1094	-	T	0	0	0	4940	0	0	4940
S_litura_Genome_NC_003102_annotated consensus	1095	-	T	1	0	0	4951	0	0	4952
S_litura_Genome_NC_003102_annotated consensus	1096	-	C	13	4946	0	0	0	0	4959
S_litura_Genome_NC_003102_annotated consensus	1097	-	G	2	0	4930	3	0	0	4935
S_litura_Genome_NC_003102_annotated consensus	1098	-	T	0	0	0	4941	0	0	4941
S_litura_Genome_NC_003102_annotated consensus	1099	-	A	4930	0	0	3	0	0	4933
S_litura_Genome_NC_003102_annotated consensus	1100	-	T	0	1	0	4938	0	0	4939
S_litura_Genome_NC_003102_annotated consensus	1101	-	G	0	0	4908	10	0	0	4918
S_litura_Genome_NC_003102_annotated consensus	1102	-	A	4919	0	6	0	0	0	4925
S_litura_Genome_NC_003102_annotated consensus	1103	-	C	8	4933	0	0	0	0	4941
S_litura_Genome_NC_003102_annotated consensus	1104	-	C	8	4921	0	1	0	0	4930
S_litura_Genome_NC_003102_annotated consensus	1105	-	T	0	0	0	4934	0	0	4934
S_litura_Genome_NC_003102_annotated consensus	1106	-	C	12	4928	0	0	0	0	4940
S_litura_Genome_NC_003102_annotated consensus	1107	-	G	1	1	4930	3	0	0	4935
S_litura_Genome_NC_003102_annotated consensus	1108	-	C	1	4924	0	0	0	0	4925
S_litura_Genome_NC_003102_annotated consensus	1109	-	T	0	0	0	4934	0	0	4934
S_litura_Genome_NC_003102_annotated consensus	1110	-	G	0	0	4920	2	0	0	4922
S_litura_Genome_NC_003102_annotated consensus	1111	-	C	3	4920	0	0	0	0	4923
S_litura_Genome_NC_003102_annotated consensus	1112	-	T	0	1	0	4919	0	1	4921
S_litura_Genome_NC_003102_annotated consensus	1113	-	T	0	0	0	4924	0	0	4924
S_litura_Genome_NC_003102_annotated consensus	1114	-	T	0	0	0	4923	0	0	4923
S_litura_Genome_NC_003102_annotated consensus	1115	-	C	16	4912	0	3	0	0	4931
S_litura_Genome_NC_003102_annotated consensus	1116	-	G	2	0	4906	7	0	0	4915
S_litura_Genome_NC_003102_annotated consensus	1117	-	G	5	0	4855	8	0	0	4868
S_litura_Genome_NC_003102_annotated consensus	1118	-	C	5	4871	0	1	0	0	4877
S_litura_Genome_NC_003102_annotated consensus	1119	-	T	0	1	0	4875	0	0	4876
S_litura_Genome_NC_003102_annotated consensus	1120	-	A	4881	1	0	1	0	0	4883
S_litura_Genome_NC_003102_annotated consensus	1121	-	T	2	5	0	4877	0	0	4884
S_litura_Genome_NC_003102_annotated consensus	1122	-	C	10	4881	0	2	0	1	4894
S_litura_Genome_NC_003102_annotated consensus	1123	-	A	4865	0	1	1	0	1	4868
S_litura_Genome_NC_003102_annotated consensus	1124	-	C	5	4874	0	3	0	0	4882
S_litura_Genome_NC_003102_annotated consensus	1125	-	G	1	0	4851	6	0	0	4858
S_litura_Genome_NC_003102_annotated consensus	1126	-	C	3	4848	0	0	0	0	4851
S_litura_Genome_NC_003102_annotated consensus	1127	-	T	0	0	0	4820	0	0	4820
S_litura_Genome_NC_003102_annotated consensus	1128	-	C	16	4816	0	1	0	0	4833
S_litura_Genome_NC_003102_annotated consensus	1129	-	G	0	0	4812	14	0	0	4826
S_litura_Genome_NC_003102_annotated consensus	1130	-	A	4805	0	0	0	0	0	4805
S_litura_Genome_NC_003102_annotated consensus	1131	-	C	4	4822	0	0	0	0	4826
S_litura_Genome_NC_003102_annotated consensus	1132	-	G	2	0	4800	2	0	0	4804
S_litura_Genome_NC_003102_annotated consensus	1133	-	C	2	4799	0	2	0	0	4803
S_litura_Genome_NC_003102_annotated consensus	1134	-	G	0	0	4760	20	0	0	4780
S_litura_Genome_NC_003102_annotated consensus	1135	-	A	4745	1	0	0	0	0	4746
S_litura_Genome_NC_003102_annotated consensus	1136	-	T	0	1	0	4802	0	0	4803
S_litura_Genome_NC_003102_annotated consensus	1137	-	C	7	4817	0	4	0	0	4828
S_litura_Genome_NC_003102_annotated consensus	1137	1	-	0	0	0	2	0	4800	4802
S_litura_Genome_NC_003102_annotated consensus	1137	2	-	0	0	0	2	0	4800	4802
S_litura_Genome_NC_003102_annotated consensus	1138	-	G	2	1	4809	1	0	0	4813
S_litura_Genome_NC_003102_annotated consensus	1139	-	T	2	1	0	4805	0	0	4808
S_litura_Genome_NC_003102_annotated consensus	1140	-	C	5	4793	0	0	0	0	4798
S_litura_Genome_NC_003102_annotated consensus	1141	-	T	0	1	0	4778	0	0	4779
S_litura_Genome_NC_003102_annotated consensus	1142	-	C	8	4777	0	2	0	0	4787
S_litura_Genome_NC_003102_annotated consensus	1142	1	-	2	0	0	0	0	4761	4763
S_litura_Genome_NC_003102_annotated consensus	1142	2	-	0	0	0	2	0	4761	4763
S_litura_Genome_NC_003102_annotated consensus	1143	-	G	0	0	4773	6	0	0	4779
S_litura_Genome_NC_003102_annotated consensus	1143	1	-	0	0	0	2	0	4741	4743
S_litura_Genome_NC_003102_annotated consensus	1144	-	G	1	0	4763	1	0	0	4765
S_litura_Genome_NC_003102_annotated consensus	1145	-	C	5	4768	1	1	0	0	4775
S_litura_Genome_NC_003102_annotated consensus	1146	-	T	0	1	0	4765	0	1	4767
S_litura_Genome_NC_003102_annotated consensus	1147	-	T	0	1	0	4747	0	0	4748
S_litura_Genome_NC_003102_annotated consensus	1148	-	T	0	0	0	4743	0	0	4743
S_litura_Genome_NC_003102_annotated consensus	1149	-	G	0	0	4703	19	0	0	4722
S_litura_Genome_NC_003102_annotated consensus	1150	-	A	4676	0	0	0	0	0	4676
S_litura_Genome_NC_003102_annotated consensus	1151	-	T	0	0	0	4704	0	0	4704
S_litura_Genome_NC_003102_annotated consensus	1152	-	C	16	4683	0	1	0	0	4700
S_litura_Genome_NC_003102_annotated consensus	1153	-	C	9	4706	0	1	0	0	4716
S_litura_Genome_NC_003102_annotated consensus	1154	-	G	1	0	4701	15	0	0	4717
S_litura_Genome_NC_003102_annotated consensus	1155	-	A	4678	1	1	0	0	0	4680
S_litura_Genome_NC_003102_annotated consensus	1156	-	T	0	0	0	4687	0	0	4687
S_litura_Genome_NC_003102_annotated consensus	1157	-	T	0	1	0	4690	0	0	4691
S_litura_Genome_NC_003102_annotated consensus	1158	-	A	4673	0	1	1	0	0	4675
S_litura_Genome_NC_003102_annotated consensus	1159	-	T	0	0	0	4682	0	0	4682
S_litura_Genome_NC_003102_annotated consensus	1160	-	A	4664	0	1	1	0	0	4666
S_litura_Genome_NC_003102_annotated consensus	1161	-	C	4	4663	1	0	0	0	4668
S_litura_Genome_NC_003102_annotated consensus	1162	-	A	4658	0	0	1	0	0	4659
S_litura_Genome_NC_003102_annotated consensus	1163	-	T	0	1	1	4668	0	0	4670
S_litura_Genome_NC_003102_annotated consensus	1164	-	T	0	1	0	4660	0	0	4661
S_litura_Genome_NC_003102_annotated consensus	1165	-	T	0	1	0	4651	0	0	4652
S_litura_Genome_NC_003102_annotated consensus	1166	-	C	2	4658	0	1	0	0	4661
S_litura_Genome_NC_003102_annotated consensus	1167	-	T	1	0	0	4656	0	0	4657
S_litura_Genome_NC_003102_annotated consensus	1168	-	C	10	4646	0	1	0	0	4657
S_litura_Genome_NC_003102_annotated consensus	1169	-	G	0	0	4632	2	0	0	4634
S_litura_Genome_NC_003102_annotated consensus	1170	-	T	0	3	0	4633	0	0	4636
S_litura_Genome_NC_003102_annotated consensus	1171	-	T	1	0	0	4625	0	0	4626
S_litura_Genome_NC_003102_annotated consensus	1172	-	C	13	4606	0	1	0	0	4620
S_litura_Genome_NC_003102_annotated consensus	1173	-	G	6	0	4572	11	0	0	4589
S_litura_Genome_NC_003102_annotated consensus	1174	-	G	0	0	4557	2	0	0	4559
S_litura_Genome_NC_003102_annotated consensus	1175	-	C	7	4560	0	2	0	0	4569
S_litura_Genome_NC_003102_annotated consensus	1176	-	G	2	0	4562	4	0	0	4568
S_litura_Genome_NC_003102_annotated consensus	1177	-	A	4508	0	0	3	0	0	4511
S_litura_Genome_NC_003102_annotated consensus	1178	-	T	0	1	0	4500	0	0	4501
S_litura_Genome_NC_003102_annotated consensus	1179	-	T	0	4	0	4496	0	0	4500
S_litura_Genome_NC_003102_annotated consensus	1180	-	T	2	1	1	4489	0	0	4493
S_litura_Genome_NC_003102_annotated consensus	1181	-	C	8	4481	0	0	0	0	4489
S_litura_Genome_NC_003102_annotated consensus	1182	-	T	0	1	0	4490	0	0	4491
S_litura_Genome_NC_003102_annotated consensus	1183	-	T	0	0	0	4488	0	0	4488
S_litura_Genome_NC_003102_annotated consensus	1184	-	C	8	4472	1	1	0	0	4482
S_litura_Genome_NC_003102_annotated consensus	1185	-	T	1	1	0	4463	0	0	4465
S_litura_Genome_NC_003102_annotated consensus	1186	-	C	7	4453	2	2	0	0	4464
S_litura_Genome_NC_003102_annotated consensus	1187	-	T	0	0	0	4464	0	0	4464
S_litura_Genome_NC_003102_annotated consensus	1188	-	G	3	0	4435	2	0	0	4440
S_litura_Genome_NC_003102_annotated consensus	1189	-	C	8	4436	0	1	0	0	4445
S_litura_Genome_NC_003102_annotated consensus	1190	-	C	9	4446	0	2	0	0	4457
S_litura_Genome_NC_003102_annotated consensus	1191	-	A	4466	0	1	0	0	0	4467
S_litura_Genome_NC_003102_annotated consensus	1192	-	A	4436	1	2	1	0	0	4440
S_litura_Genome_NC_003102_annotated consensus	1193	-	T	1	1	0	4436	0	0	4438
S_litura_Genome_NC_003102_annotated consensus	1194	-	A	4393	0	1	0	0	0	4394
S_litura_Genome_NC_003102_annotated consensus	1194	1	-	0	0	0	1	0	4369	4370
S_litura_Genome_NC_003102_annotated consensus	1195	-	T	0	0	0	4418	0	0	4418
S_litura_Genome_NC_003102_annotated consensus	1196	-	T	0	0	0	4409	0	0	4409
S_litura_Genome_NC_003102_annotated consensus	1197	-	T	0	0	0	4382	0	0	4382
S_litura_Genome_NC_003102_annotated consensus	1198	-	T	1	0	0	4357	0	0	4358
S_litura_Genome_NC_003102_annotated consensus	1199	-	C	0	2	0	4246	0	43	4291
S_litura_Genome_NC_003102_annotated consensus	1200	-	A	4363	0	0	0	0	0	4363
S_litura_Genome_NC_003102_annotated consensus	1201	-	T	0	0	0	4386	0	0	4386
S_litura_Genome_NC_003102_annotated consensus	1202	-	T	0	1	0	4384	0	0	4385
S_litura_Genome_NC_003102_annotated consensus	1203	-	A	4378	0	1	2	0	0	4381
S_litura_Genome_NC_003102_annotated consensus	1204	-	T	2	0	0	4363	0	0	4365
S_litura_Genome_NC_003102_annotated consensus	1205	-	C	6	4362	0	1	0	0	4369
S_litura_Genome_NC_003102_annotated consensus	1206	-	T	0	0	0	4361	0	0	4361
S_litura_Genome_NC_003102_annotated consensus	1207	-	C	9	4344	0	0	0	0	4353
S_litura_Genome_NC_003102_annotated consensus	1208	-	C	5	4340	0	1	0	0	4346
S_litura_Genome_NC_003102_annotated consensus	1209	-	G	2	0	4314	11	0	0	4327
S_litura_Genome_NC_003102_annotated consensus	1210	-	A	4273	0	2	0	0	0	4275
S_litura_Genome_NC_003102_annotated consensus	1211	-	T	1	0	0	4295	0	0	4296
S_litura_Genome_NC_003102_annotated consensus	1212	-	C	7	4312	0	0	0	0	4319
S_litura_Genome_NC_003102_annotated consensus	1213	-	T	1	0	0	4317	0	0	4318
S_litura_Genome_NC_003102_annotated consensus	1214	-	G	4	2	4317	6	0	0	4329
S_litura_Genome_NC_003102_annotated consensus	1215	-	G	1	0	4296	12	0	0	4309
S_litura_Genome_NC_003102_annotated consensus	1216	-	G	2	2	4309	9	0	0	4322
S_litura_Genome_NC_003102_annotated consensus	1217	-	T	2	1	0	4322	0	0	4325
S_litura_Genome_NC_003102_annotated consensus	1218	-	A	4312	0	1	0	0	0	4313
S_litura_Genome_NC_003102_annotated consensus	1219	-	G	0	0	4303	7	0	0	4310
S_litura_Genome_NC_003102_annotated consensus	1220	-	T	0	1	0	4302	0	2	4305
S_litura_Genome_NC_003102_annotated consensus	1221	-	A	4297	0	1	2	0	0	4300
S_litura_Genome_NC_003102_annotated consensus	1222	-	T	0	0	0	4299	0	0	4299
S_litura_Genome_NC_003102_annotated consensus	1223	-	G	0	0	4284	6	0	0	4290
S_litura_Genome_NC_003102_annotated consensus	1224	-	A	4283	0	0	0	0	0	4283
S_litura_Genome_NC_003102_annotated consensus	1225	-	C	2	4287	0	0	0	0	4289
S_litura_Genome_NC_003102_annotated consensus	1226	-	T	0	0	0	4277	0	0	4277
S_litura_Genome_NC_003102_annotated consensus	1227	-	T	1	0	0	4286	0	0	4287
S_litura_Genome_NC_003102_annotated consensus	1228	-	T	0	0	0	4290	0	0	4290
S_litura_Genome_NC_003102_annotated consensus	1229	-	T	0	0	0	4281	0	0	4281
S_litura_Genome_NC_003102_annotated consensus	1230	-	C	6	4259	1	0	0	0	4266
S_litura_Genome_NC_003102_annotated consensus	1231	-	G	2	0	4252	10	0	0	4264
S_litura_Genome_NC_003102_annotated consensus	1232	-	A	4228	0	1	0	0	0	4229
S_litura_Genome_NC_003102_annotated consensus	1233	-	C	0	4228	0	0	0	0	4228
S_litura_Genome_NC_003102_annotated consensus	1234	-	A	4223	0	0	2	0	0	4225
S_litura_Genome_NC_003102_annotated consensus	1235	-	C	3	4211	0	1	0	0	4215
S_litura_Genome_NC_003102_annotated consensus	1236	-	A	4217	0	0	0	0	0	4217
S_litura_Genome_NC_003102_annotated consensus	1237	-	A	4209	0	0	0	0	0	4209
S_litura_Genome_NC_003102_annotated consensus	1238	-	A	4182	0	0	0	0	0	4182
S_litura_Genome_NC_003102_annotated consensus	1239	-	C	3	4187	0	0	0	0	4190
S_litura_Genome_NC_003102_annotated consensus	1240	-	T	0	1	0	4177	0	0	4178
S_litura_Genome_NC_003102_annotated consensus	1241	-	T	0	0	0	4171	0	0	4171
S_litura_Genome_NC_003102_annotated consensus	1242	-	G	0	0	4141	8	0	0	4149
S_litura_Genome_NC_003102_annotated consensus	1243	-	A	4117	0	1	1	0	0	4119
S_litura_Genome_NC_003102_annotated consensus	1244	-	T	2	0	0	4156	0	0	4158
S_litura_Genome_NC_003102_annotated consensus	1245	-	C	5	4139	0	4	0	0	4148
S_litura_Genome_NC_003102_annotated consensus	1246	-	C	8	4132	0	1	0	0	4141
S_litura_Genome_NC_003102_annotated consensus	1247	-	G	2	0	4128	1	0	0	4131
S_litura_Genome_NC_003102_annotated consensus	1248	-	T	0	0	0	4091	0	0	4091
S_litura_Genome_NC_003102_annotated consensus	1249	-	C	0	0	4016	2	0	0	4018
S_litura_Genome_NC_003102_annotated consensus	1250	-	T	0	3	0	4071	0	0	4074
S_litura_Genome_NC_003102_annotated consensus	1251	-	T	0	0	0	4084	0	0	4084
S_litura_Genome_NC_003102_annotated consensus	1252	-	G	3	0	4058	11	0	0	4072
S_litura_Genome_NC_003102_annotated consensus	1253	-	G	3	0	4042	12	0	0	4057
S_litura_Genome_NC_003102_annotated consensus	1254	-	G	3	0	4048	11	0	0	4062
S_litura_Genome_NC_003102_annotated consensus	1255	-	T	2	4	0	4077	0	0	4083
S_litura_Genome_NC_003102_annotated consensus	1256	-	C	14	4058	0	0	0	0	4072
S_litura_Genome_NC_003102_annotated consensus	1257	-	C	8	4057	0	4	0	0	4069
S_litura_Genome_NC_003102_annotated consensus	1258	-	T	2	1	0	4063	0	0	4066
S_litura_Genome_NC_003102_annotated consensus	1259	-	C	4	4060	0	0	0	0	4064
S_litura_Genome_NC_003102_annotated consensus	1260	-	T	0	2	0	4066	0	0	4068
S_litura_Genome_NC_003102_annotated consensus	1261	-	T	0	0	1	4056	0	0	4057
S_litura_Genome_NC_003102_annotated consensus	1262	-	C	7	4047	0	1	0	0	4055
S_litura_Genome_NC_003102_annotated consensus	1263	-	T	2	2	1	4048	0	0	4053
S_litura_Genome_NC_003102_annotated consensus	1264	-	T	2	0	0	4064	0	0	4066
S_litura_Genome_NC_003102_annotated consensus	1265	-	C	4	4058	1	1	0	0	4064
S_litura_Genome_NC_003102_annotated consensus	1266	-	A	4038	1	0	0	0	0	4039
S_litura_Genome_NC_003102_annotated consensus	1267	-	T	0	0	0	4014	0	0	4014
S_litura_Genome_NC_003102_annotated consensus	1268	-	C	10	4002	0	1	0	0	4013
S_litura_Genome_NC_003102_annotated consensus	1269	-	T	0	1	0	4019	0	0	4020
S_litura_Genome_NC_003102_annotated consensus	1270	-	A	4011	0	1	0	0	0	4012
S_litura_Genome_NC_003102_annotated consensus	1271	-	G	0	0	4020	2	0	0	4022
S_litura_Genome_NC_003102_annotated consensus	1272	-	C	6	4000	0	2	0	1	4009
S_litura_Genome_NC_003102_annotated consensus	1273	-	C	8	4007	0	3	0	0	4018
S_litura_Genome_NC_003102_annotated consensus	1273	1	-	1	0	0	0	0	4000	4001
S_litura_Genome_NC_003102_annotated consensus	1274	-	A	4035	0	0	0	0	0	4035
S_litura_Genome_NC_003102_annotated consensus	1275	-	C	4	4036	0	2	0	0	4042
S_litura_Genome_NC_003102_annotated consensus	1276	-	G	0	0	4027	10	0	0	4037
S_litura_Genome_NC_003102_annotated consensus	1277	-	A	3983	0	1	0	0	0	3984
S_litura_Genome_NC_003102_annotated consensus	1278	-	T	1	0	0	3983	0	0	3984
S_litura_Genome_NC_003102_annotated consensus	1279	-	G	0	0	3964	7	0	0	3971
S_litura_Genome_NC_003102_annotated consensus	1280	-	A	3951	0	1	0	0	0	3952
S_litura_Genome_NC_003102_annotated consensus	1281	-	C	5	3939	1	0	0	0	3945
S_litura_Genome_NC_003102_annotated consensus	1282	-	G	1	0	3939	10	0	0	3950
S_litura_Genome_NC_003102_annotated consensus	1283	-	G	0	0	3956	2	0	0	3958
S_litura_Genome_NC_003102_annotated consensus	1284	-	T	0	1	0	3935	0	0	3936
S_litura_Genome_NC_003102_annotated consensus	1285	-	T	0	0	0	3935	0	0	3935
S_litura_Genome_NC_003102_annotated consensus	1286	-	C	15	3917	0	1	0	0	3933
S_litura_Genome_NC_003102_annotated consensus	1287	-	G	0	0	3928	13	0	0	3941
S_litura_Genome_NC_003102_annotated consensus	1288	-	G	2	0	3925	3	0	0	3930
S_litura_Genome_NC_003102_annotated consensus	1289	-	T	0	0	0	3896	0	0	3896
S_litura_Genome_NC_003102_annotated consensus	1290	-	T	0	0	0	3878	0	0	3878
S_litura_Genome_NC_003102_annotated consensus	1291	-	T	0	1	0	3872	0	0	3873
S_litura_Genome_NC_003102_annotated consensus	1292	-	C	9	3857	0	1	0	0	3867
S_litura_Genome_NC_003102_annotated consensus	1293	-	A	3849	0	2	1	0	0	3852
S_litura_Genome_NC_003102_annotated consensus	1294	-	G	0	0	3841	2	0	0	3843
S_litura_Genome_NC_003102_annotated consensus	1295	-	T	1	0	1	3831	0	0	3833
S_litura_Genome_NC_003102_annotated consensus	1296	-	T	0	2	0	3824	0	0	3826
S_litura_Genome_NC_003102_annotated consensus	1297	-	T	0	1	0	3834	0	0	3835
S_litura_Genome_NC_003102_annotated consensus	1298	-	C	6	3833	0	0	0	0	3839
S_litura_Genome_NC_003102_annotated consensus	1299	-	A	3840	0	1	0	0	0	3841
S_litura_Genome_NC_003102_annotated consensus	1300	-	A	3813	0	1	0	0	0	3814
S_litura_Genome_NC_003102_annotated consensus	1301	-	T	2	2	0	3815	0	0	3819
S_litura_Genome_NC_003102_annotated consensus	1302	-	T	0	0	1	3830	0	0	3831
S_litura_Genome_NC_003102_annotated consensus	1303	-	T	0	0	0	3846	0	0	3846
S_litura_Genome_NC_003102_annotated consensus	1304	-	C	12	3835	0	0	0	0	3847
S_litura_Genome_NC_003102_annotated consensus	1305	-	A	3834	0	1	2	0	0	3837
S_litura_Genome_NC_003102_annotated consensus	1306	-	G	1	2	3828	12	0	0	3843
S_litura_Genome_NC_003102_annotated consensus	1307	-	A	3832	0	1	0	0	0	3833
S_litura_Genome_NC_003102_annotated consensus	1308	-	C	8	3850	0	1	0	0	3859
S_litura_Genome_NC_003102_annotated consensus	1309	-	G	0	0	3843	4	0	0	3847
S_litura_Genome_NC_003102_annotated consensus	1310	-	A	3836	0	0	0	0	0	3836
S_litura_Genome_NC_003102_annotated consensus	1311	-	A	3830	0	1	0	0	0	3831
S_litura_Genome_NC_003102_annotated consensus	1312	-	G	0	0	3826	2	0	0	3828
S_litura_Genome_NC_003102_annotated consensus	1313	-	A	3822	0	2	1	0	0	3825
S_litura_Genome_NC_003102_annotated consensus	1314	-	C	2	3844	0	1	0	0	3847
S_litura_Genome_NC_003102_annotated consensus	1315	-	G	0	0	3829	9	0	0	3838
S_litura_Genome_NC_003102_annotated consensus	1316	-	A	3821	0	0	0	0	0	3821
S_litura_Genome_NC_003102_annotated consensus	1317	-	T	0	0	0	3809	0	0	3809
S_litura_Genome_NC_003102_annotated consensus	1318	-	G	1	0	3805	9	0	0	3815
S_litura_Genome_NC_003102_annotated consensus	1319	-	A	3807	0	1	0	0	0	3808
S_litura_Genome_NC_003102_annotated consensus	1320	-	C	0	3805	0	3	0	0	3808
S_litura_Genome_NC_003102_annotated consensus	1321	-	G	1	0	3790	11	0	0	3802
S_litura_Genome_NC_003102_annotated consensus	1322	-	G	1	0	3789	1	0	0	3791
S_litura_Genome_NC_003102_annotated consensus	1323	-	T	0	0	0	3786	0	0	3786
S_litura_Genome_NC_003102_annotated consensus	1324	-	T	0	0	0	3785	0	0	3785
S_litura_Genome_NC_003102_annotated consensus	1325	-	T	1	2	0	3767	0	0	3770
S_litura_Genome_NC_003102_annotated consensus	1326	-	G	0	0	3755	6	0	0	3761
S_litura_Genome_NC_003102_annotated consensus	1327	-	A	3737	0	0	0	0	0	3737
S_litura_Genome_NC_003102_annotated consensus	1328	-	T	0	0	0	3730	0	0	3730
S_litura_Genome_NC_003102_annotated consensus	1329	-	T	1	1	0	3712	0	0	3714
S_litura_Genome_NC_003102_annotated consensus	1330	-	C	9	3686	0	2	0	0	3697
S_litura_Genome_NC_003102_annotated consensus	1331	-	C	5	3689	0	0	0	0	3694
S_litura_Genome_NC_003102_annotated consensus	1332	-	T	0	1	0	3696	0	0	3697
S_litura_Genome_NC_003102_annotated consensus	1333	-	A	3682	0	0	1	0	0	3683
S_litura_Genome_NC_003102_annotated consensus	1334	-	T	0	1	0	3678	0	0	3679
S_litura_Genome_NC_003102_annotated consensus	1335	-	C	3	3685	0	0	0	0	3688
S_litura_Genome_NC_003102_annotated consensus	1336	-	C	4	3674	0	3	0	0	3681
S_litura_Genome_NC_003102_annotated consensus	1337	-	G	1	0	3656	3	0	0	3660
S_litura_Genome_NC_003102_annotated consensus	1338	-	C	5	3636	0	2	0	0	3643
S_litura_Genome_NC_003102_annotated consensus	1339	-	C	5	3652	0	2	0	0	3659
S_litura_Genome_NC_003102_annotated consensus	1340	-	G	2	0	3639	13	0	0	3654
S_litura_Genome_NC_003102_annotated consensus	1341	-	A	3635	1	0	0	0	0	3636
S_litura_Genome_NC_003102_annotated consensus	1342	-	G	1	0	3629	8	0	0	3638
S_litura_Genome_NC_003102_annotated consensus	1343	-	A	3622	0	1	2	0	0	3625
S_litura_Genome_NC_003102_annotated consensus	1344	-	C	2	3625	0	0	0	0	3627
S_litura_Genome_NC_003102_annotated consensus	1345	-	A	3620	1	1	0	0	0	3622
S_litura_Genome_NC_003102_annotated consensus	1346	-	A	3585	0	1	0	0	0	3586
S_litura_Genome_NC_003102_annotated consensus	1347	-	G	2	0	3572	3	0	0	3577
S_litura_Genome_NC_003102_annotated consensus	1348	-	A	3546	0	0	0	0	0	3546
S_litura_Genome_NC_003102_annotated consensus	1349	-	T	1	0	0	3528	0	0	3529
S_litura_Genome_NC_003102_annotated consensus	1350	-	C	8	3529	0	0	0	0	3537
S_litura_Genome_NC_003102_annotated consensus	1351	-	G	4	0	3512	2	0	0	3518
S_litura_Genome_NC_003102_annotated consensus	1352	-	C	3	3518	0	0	0	0	3521
S_litura_Genome_NC_003102_annotated consensus	1353	-	A	3537	0	1	0	0	0	3538
S_litura_Genome_NC_003102_annotated consensus	1354	-	C	5	3514	0	1	0	1	3521
S_litura_Genome_NC_003102_annotated consensus	1355	-	C	4	3507	0	2	0	0	3513
S_litura_Genome_NC_003102_annotated consensus	1356	-	C	1	3514	0	4	0	0	3519
S_litura_Genome_NC_003102_annotated consensus	1357	-	A	3508	0	0	0	0	0	3508
S_litura_Genome_NC_003102_annotated consensus	1358	-	T	1	0	0	3508	0	0	3509
S_litura_Genome_NC_003102_annotated consensus	1359	-	A	3514	2	2	0	0	0	3518
S_litura_Genome_NC_003102_annotated consensus	1360	-	G	1	0	3539	3	0	0	3543
S_litura_Genome_NC_003102_annotated consensus	1361	-	G	1	0	3528	8	0	0	3537
S_litura_Genome_NC_003102_annotated consensus	1362	-	T	0	0	0	3540	0	0	3540
S_litura_Genome_NC_003102_annotated consensus	1363	-	G	0	0	3524	3	0	0	3527
S_litura_Genome_NC_003102_annotated consensus	1364	-	T	1	1	0	3529	0	0	3531
S_litura_Genome_NC_003102_annotated consensus	1365	-	C	9	3527	0	3	0	0	3539
S_litura_Genome_NC_003102_annotated consensus	1366	-	G	3	0	3530	7	0	0	3540
S_litura_Genome_NC_003102_annotated consensus	1367	-	A	3543	0	0	0	0	0	3543
S_litura_Genome_NC_003102_annotated consensus	1368	-	T	0	0	0	3551	0	0	3551
S_litura_Genome_NC_003102_annotated consensus	1369	-	T	1	1	0	3553	0	0	3555
S_litura_Genome_NC_003102_annotated consensus	1370	-	C	17	3510	0	4	0	0	3531
S_litura_Genome_NC_003102_annotated consensus	1371	-	C	3	0	3461	7	0	0	3471
S_litura_Genome_NC_003102_annotated consensus	1372	-	A	3558	0	0	1	0	0	3559
S_litura_Genome_NC_003102_annotated consensus	1373	-	C	2	3569	0	1	0	0	3572
S_litura_Genome_NC_003102_annotated consensus	1374	-	G	0	0	3573	2	0	0	3575
S_litura_Genome_NC_003102_annotated consensus	1375	-	T	0	1	0	3560	0	2	3563
S_litura_Genome_NC_003102_annotated consensus	1376	-	T	0	2	0	3559	0	0	3561
S_litura_Genome_NC_003102_annotated consensus	1377	-	A	3547	0	0	1	0	0	3548
S_litura_Genome_NC_003102_annotated consensus	1378	-	G	1	1	3534	8	0	0	3544
S_litura_Genome_NC_003102_annotated consensus	1379	-	A	3539	0	0	1	0	0	3540
S_litura_Genome_NC_003102_annotated consensus	1380	-	T	2	1	0	3549	0	0	3552
S_litura_Genome_NC_003102_annotated consensus	1381	-	A	3558	0	1	0	0	0	3559
S_litura_Genome_NC_003102_annotated consensus	1382	-	A	3555	1	0	0	0	0	3556
S_litura_Genome_NC_003102_annotated consensus	1383	-	A	3550	0	0	1	0	0	3551
S_litura_Genome_NC_003102_annotated consensus	1384	-	C	2	3570	0	0	0	0	3572
S_litura_Genome_NC_003102_annotated consensus	1385	-	T	0	0	0	3553	0	0	3553
S_litura_Genome_NC_003102_annotated consensus	1386	-	C	8	3557	0	1	0	0	3566
S_litura_Genome_NC_003102_annotated consensus	1387	-	G	2	0	3573	1	0	0	3576
S_litura_Genome_NC_003102_annotated consensus	1388	-	C	4	3567	1	1	0	0	3573
S_litura_Genome_NC_003102_annotated consensus	1389	-	C	6	3571	0	0	0	0	3577
S_litura_Genome_NC_003102_annotated consensus	1390	-	T	0	1	0	3566	0	3	3570
S_litura_Genome_NC_003102_annotated consensus	1391	-	G	0	0	3556	1	0	3	3560
S_litura_Genome_NC_003102_annotated consensus	1392	-	T	0	0	0	3554	0	0	3554
S_litura_Genome_NC_003102_annotated consensus	1393	-	G	1	1	3534	3	0	0	3539
S_litura_Genome_NC_003102_annotated consensus	1394	-	A	3491	0	0	1	0	0	3492
S_litura_Genome_NC_003102_annotated consensus	1395	-	T	0	0	0	3494	0	0	3494
S_litura_Genome_NC_003102_annotated consensus	1396	-	G	3	0	3482	7	0	0	3492
S_litura_Genome_NC_003102_annotated consensus	1397	-	G	0	0	3476	4	0	0	3480
S_litura_Genome_NC_003102_annotated consensus	1398	-	C	3	3459	0	4	0	0	3466
S_litura_Genome_NC_003102_annotated consensus	1398	1	-	0	0	1	0	0	3448	3449
S_litura_Genome_NC_003102_annotated consensus	1399	-	G	2	1	3462	5	0	0	3470
S_litura_Genome_NC_003102_annotated consensus	1400	-	G	1	0	3478	2	0	0	3481
S_litura_Genome_NC_003102_annotated consensus	1401	-	T	0	1	0	3449	0	0	3450
S_litura_Genome_NC_003102_annotated consensus	1402	-	G	0	1	3449	8	0	0	3458
S_litura_Genome_NC_003102_annotated consensus	1403	-	G	1	0	3460	7	0	0	3468
S_litura_Genome_NC_003102_annotated consensus	1404	-	T	0	0	0	3447	0	0	3447
S_litura_Genome_NC_003102_annotated consensus	1405	-	G	3	0	3431	3	0	0	3437
S_litura_Genome_NC_003102_annotated consensus	1406	-	T	3	1	0	3428	0	0	3432
S_litura_Genome_NC_003102_annotated consensus	1407	-	A	3412	0	0	0	0	0	3412
S_litura_Genome_NC_003102_annotated consensus	1408	-	A	3399	1	1	0	0	0	3401
S_litura_Genome_NC_003102_annotated consensus	1409	-	T	0	0	1	3390	0	0	3391
S_litura_Genome_NC_003102_annotated consensus	1410	-	T	1	0	0	3390	0	0	3391
S_litura_Genome_NC_003102_annotated consensus	1411	-	T	0	0	0	3375	0	0	3375
S_litura_Genome_NC_003102_annotated consensus	1412	-	T	0	0	0	3379	0	0	3379
S_litura_Genome_NC_003102_annotated consensus	1413	-	A	3373	0	0	2	0	0	3375
S_litura_Genome_NC_003102_annotated consensus	1414	-	C	2	3388	0	3	0	0	3393
S_litura_Genome_NC_003102_annotated consensus	1415	-	G	0	0	3375	8	0	0	3383
S_litura_Genome_NC_003102_annotated consensus	1416	-	G	0	1	3340	13	0	0	3354
S_litura_Genome_NC_003102_annotated consensus	1417	-	A	3312	0	1	0	0	0	3313
S_litura_Genome_NC_003102_annotated consensus	1418	-	G	1	0	3335	4	0	0	3340
S_litura_Genome_NC_003102_annotated consensus	1419	-	C	2	3321	0	0	0	0	3323
S_litura_Genome_NC_003102_annotated consensus	1420	-	G	2	0	3332	4	0	0	3338
S_litura_Genome_NC_003102_annotated consensus	1421	-	T	0	2	0	3341	0	0	3343
S_litura_Genome_NC_003102_annotated consensus	1422	-	C	6	3336	0	1	0	0	3343
S_litura_Genome_NC_003102_annotated consensus	1423	-	G	5	0	3333	6	0	0	3344
S_litura_Genome_NC_003102_annotated consensus	1424	-	G	0	0	3341	6	0	0	3347
S_litura_Genome_NC_003102_annotated consensus	1425	-	T	0	0	0	3336	0	0	3336
S_litura_Genome_NC_003102_annotated consensus	1426	-	C	6	3329	0	0	0	0	3335
S_litura_Genome_NC_003102_annotated consensus	1427	-	T	0	0	0	3329	0	0	3329
S_litura_Genome_NC_003102_annotated consensus	1428	-	C	1	3332	0	0	0	0	3333
S_litura_Genome_NC_003102_annotated consensus	1429	-	T	0	0	0	3336	0	0	3336
S_litura_Genome_NC_003102_annotated consensus	1430	-	G	1	0	3332	2	0	0	3335
S_litura_Genome_NC_003102_annotated consensus	1431	-	T	1	0	0	3319	0	0	3320
S_litura_Genome_NC_003102_annotated consensus	1432	-	T	0	0	0	3309	0	0	3309
S_litura_Genome_NC_003102_annotated consensus	1433	-	T	0	0	0	3299	0	0	3299
S_litura_Genome_NC_003102_annotated consensus	1434	-	T	0	1	0	3300	0	0	3301
S_litura_Genome_NC_003102_annotated consensus	1435	-	A	3288	0	1	0	0	0	3289
S_litura_Genome_NC_003102_annotated consensus	1436	-	T	1	0	0	3278	0	0	3279
S_litura_Genome_NC_003102_annotated consensus	1437	-	C	5	3266	0	3	0	0	3274
S_litura_Genome_NC_003102_annotated consensus	1438	-	T	0	0	0	3277	0	0	3277
S_litura_Genome_NC_003102_annotated consensus	1439	-	G	0	0	3269	1	0	0	3270
S_litura_Genome_NC_003102_annotated consensus	1440	-	T	1	0	0	3265	0	0	3266
S_litura_Genome_NC_003102_annotated consensus	1441	-	T	0	0	0	3259	0	0	3259
S_litura_Genome_NC_003102_annotated consensus	1442	-	C	6	3257	0	0	0	0	3263
S_litura_Genome_NC_003102_annotated consensus	1443	-	G	1	0	3244	12	0	0	3257
S_litura_Genome_NC_003102_annotated consensus	1444	-	A	3221	0	3	0	0	0	3224
S_litura_Genome_NC_003102_annotated consensus	1445	-	G	0	0	3246	3	0	0	3249
S_litura_Genome_NC_003102_annotated consensus	1446	-	A	3226	0	1	0	0	0	3227
S_litura_Genome_NC_003102_annotated consensus	1447	-	A	3218	0	1	0	0	0	3219
S_litura_Genome_NC_003102_annotated consensus	1448	-	G	0	0	3224	10	0	0	3234
S_litura_Genome_NC_003102_annotated consensus	1449	-	C	2	3228	0	0	0	0	3230
S_litura_Genome_NC_003102_annotated consensus	1450	-	A	3220	0	0	2	0	1	3223
S_litura_Genome_NC_003102_annotated consensus	1451	-	A	3208	0	1	0	0	0	3209
S_litura_Genome_NC_003102_annotated consensus	1452	-	G	2	0	3201	1	0	0	3204
S_litura_Genome_NC_003102_annotated consensus	1453	-	T	1	0	0	3202	0	0	3203
S_litura_Genome_NC_003102_annotated consensus	1454	-	T	0	0	0	3187	0	0	3187
S_litura_Genome_NC_003102_annotated consensus	1455	-	G	1	0	3181	2	0	1	3185
S_litura_Genome_NC_003102_annotated consensus	1456	-	C	3	3168	0	2	0	0	3173
S_litura_Genome_NC_003102_annotated consensus	1457	-	G	1	0	3183	4	0	0	3188
S_litura_Genome_NC_003102_annotated consensus	1458	-	T	0	1	0	3171	0	0	3172
S_litura_Genome_NC_003102_annotated consensus	1459	-	G	1	0	3170	2	0	0	3173
S_litura_Genome_NC_003102_annotated consensus	1460	-	T	0	1	0	3160	0	0	3161
S_litura_Genome_NC_003102_annotated consensus	1461	-	G	0	0	3155	8	0	0	3163
S_litura_Genome_NC_003102_annotated consensus	1462	-	T	1	0	0	3158	0	0	3159
S_litura_Genome_NC_003102_annotated consensus	1463	-	C	4	3157	0	0	0	0	3161
S_litura_Genome_NC_003102_annotated consensus	1464	-	T	0	1	0	3169	0	0	3170
S_litura_Genome_NC_003102_annotated consensus	1465	-	G	2	0	3164	7	0	0	3173
S_litura_Genome_NC_003102_annotated consensus	1466	-	G	0	0	3169	1	0	0	3170
S_litura_Genome_NC_003102_annotated consensus	1467	-	T	2	0	0	3160	0	1	3163
S_litura_Genome_NC_003102_annotated consensus	1468	-	T	0	0	0	3157	0	0	3157
S_litura_Genome_NC_003102_annotated consensus	1469	-	T	0	0	0	3168	0	0	3168
S_litura_Genome_NC_003102_annotated consensus	1470	-	T	0	0	0	3169	0	0	3169
S_litura_Genome_NC_003102_annotated consensus	1471	-	G	6	1	3157	3	0	1	3168
S_litura_Genome_NC_003102_annotated consensus	1472	-	G	0	0	3153	5	0	0	3158
S_litura_Genome_NC_003102_annotated consensus	1473	-	T	0	2	0	3157	0	0	3159
S_litura_Genome_NC_003102_annotated consensus	1474	-	G	2	0	3142	4	0	0	3148
S_litura_Genome_NC_003102_annotated consensus	1475	-	C	0	3145	0	1	0	0	3146
S_litura_Genome_NC_003102_annotated consensus	1476	-	T	0	0	0	3153	0	0	3153
S_litura_Genome_NC_003102_annotated consensus	1477	-	G	3	0	3148	6	0	0	3157
S_litura_Genome_NC_003102_annotated consensus	1478	-	C	3	3142	0	0	0	0	3145
S_litura_Genome_NC_003102_annotated consensus	1479	-	C	8	3140	0	5	0	0	3153
S_litura_Genome_NC_003102_annotated consensus	1480	-	G	4	0	3142	7	0	0	3153
S_litura_Genome_NC_003102_annotated consensus	1481	-	G	0	0	3152	1	0	0	3153
S_litura_Genome_NC_003102_annotated consensus	1482	-	T	0	0	0	3144	0	0	3144
S_litura_Genome_NC_003102_annotated consensus	1483	-	T	1	0	0	3138	0	0	3139
S_litura_Genome_NC_003102_annotated consensus	1484	-	C	7	3130	0	2	0	0	3139
S_litura_Genome_NC_003102_annotated consensus	1485	-	G	0	0	3128	6	0	0	3134
S_litura_Genome_NC_003102_annotated consensus	1486	-	A	3114	0	0	0	0	0	3114
S_litura_Genome_NC_003102_annotated consensus	1487	-	T	0	0	0	3108	0	0	3108
S_litura_Genome_NC_003102_annotated consensus	1488	-	G	2	0	3086	8	0	0	3096
S_litura_Genome_NC_003102_annotated consensus	1489	-	G	2	0	3068	7	0	0	3077
S_litura_Genome_NC_003102_annotated consensus	1490	-	G	1	0	3072	5	0	0	3078
S_litura_Genome_NC_003102_annotated consensus	1491	-	T	0	0	0	3059	0	0	3059
S_litura_Genome_NC_003102_annotated consensus	1492	-	C	4	3044	0	0	0	0	3048
S_litura_Genome_NC_003102_annotated consensus	1493	-	T	0	1	0	3035	0	0	3036
S_litura_Genome_NC_003102_annotated consensus	1494	-	A	3027	0	0	0	0	0	3027
S_litura_Genome_NC_003102_annotated consensus	1495	-	A	2981	0	1	0	0	0	2982
S_litura_Genome_NC_003102_annotated consensus	1496	-	G	0	0	2965	3	0	0	2968
S_litura_Genome_NC_003102_annotated consensus	1497	-	A	2953	0	2	1	0	0	2956
S_litura_Genome_NC_003102_annotated consensus	1498	-	C	0	2965	0	0	0	0	2965
S_litura_Genome_NC_003102_annotated consensus	1499	-	T	0	0	0	2968	0	0	2968
S_litura_Genome_NC_003102_annotated consensus	1500	-	C	5	2966	0	0	0	0	2971
S_litura_Genome_NC_003102_annotated consensus	1501	-	G	1	0	2973	7	0	0	2981
S_litura_Genome_NC_003102_annotated consensus	1502	-	G	0	0	2975	1	0	0	2976
S_litura_Genome_NC_003102_annotated consensus	1503	-	T	0	1	0	2952	0	0	2953
S_litura_Genome_NC_003102_annotated consensus	1504	-	T	0	0	0	2940	0	0	2940
S_litura_Genome_NC_003102_annotated consensus	1505	-	T	0	1	0	2917	0	0	2918
S_litura_Genome_NC_003102_annotated consensus	1506	-	T	0	1	0	2901	0	0	2902
S_litura_Genome_NC_003102_annotated consensus	1507	-	T	0	0	0	2904	0	0	2904
S_litura_Genome_NC_003102_annotated consensus	1508	-	G	2	0	2893	3	0	0	2898
S_litura_Genome_NC_003102_annotated consensus	1509	-	T	0	1	0	2898	0	0	2899
S_litura_Genome_NC_003102_annotated consensus	1510	-	T	0	0	0	2901	0	0	2901
S_litura_Genome_NC_003102_annotated consensus	1511	-	T	0	1	0	2893	0	0	2894
S_litura_Genome_NC_003102_annotated consensus	1512	-	G	0	0	2886	7	0	0	2893
S_litura_Genome_NC_003102_annotated consensus	1513	-	A	2892	0	1	0	0	0	2893
S_litura_Genome_NC_003102_annotated consensus	1514	-	T	0	0	0	2889	0	0	2889
S_litura_Genome_NC_003102_annotated consensus	1515	-	T	0	0	0	2891	0	0	2891
S_litura_Genome_NC_003102_annotated consensus	1516	-	T	0	0	0	2894	0	0	2894
S_litura_Genome_NC_003102_annotated consensus	1517	-	G	0	0	2871	3	0	0	2874
S_litura_Genome_NC_003102_annotated consensus	1518	-	T	0	0	0	2865	0	0	2865
S_litura_Genome_NC_003102_annotated consensus	1519	-	T	0	0	0	2854	0	0	2854
S_litura_Genome_NC_003102_annotated consensus	1520	-	C	10	2821	0	0	0	0	2831
S_litura_Genome_NC_003102_annotated consensus	1521	-	C	7	2826	0	0	0	0	2833
S_litura_Genome_NC_003102_annotated consensus	1522	-	A	2833	0	0	0	0	0	2833
S_litura_Genome_NC_003102_annotated consensus	1523	-	A	2829	0	0	0	0	0	2829
S_litura_Genome_NC_003102_annotated consensus	1524	-	T	0	0	0	2839	0	0	2839
S_litura_Genome_NC_003102_annotated consensus	1525	-	A	2849	0	0	0	0	0	2849
S_litura_Genome_NC_003102_annotated consensus	1526	-	A	2848	0	2	0	0	0	2850
S_litura_Genome_NC_003102_annotated consensus	1527	-	T	0	2	0	2844	0	0	2846
S_litura_Genome_NC_003102_annotated consensus	1528	-	A	2833	0	0	0	0	0	2833
S_litura_Genome_NC_003102_annotated consensus	1529	-	A	2818	0	0	0	0	0	2818
S_litura_Genome_NC_003102_annotated consensus	1530	-	A	2803	0	0	0	0	0	2803
S_litura_Genome_NC_003102_annotated consensus	1531	-	T	1	0	0	2815	0	0	2816
S_litura_Genome_NC_003102_annotated consensus	1532	-	T	0	1	0	2810	0	0	2811
S_litura_Genome_NC_003102_annotated consensus	1533	-	T	0	0	0	2811	0	0	2811
S_litura_Genome_NC_003102_annotated consensus	1534	-	C	1	2802	0	2	0	0	2805
S_litura_Genome_NC_003102_annotated consensus	1535	-	T	0	1	0	2808	0	0	2809
S_litura_Genome_NC_003102_annotated consensus	1536	-	A	2801	0	0	0	0	0	2801
S_litura_Genome_NC_003102_annotated consensus	1537	-	G	0	0	2800	1	0	0	2801
S_litura_Genome_NC_003102_annotated consensus	1538	-	C	1	2793	0	1	0	0	2795
S_litura_Genome_NC_003102_annotated consensus	1539	-	T	0	0	0	2788	0	0	2788
S_litura_Genome_NC_003102_annotated consensus	1540	-	T	0	0	0	2790	0	0	2790
S_litura_Genome_NC_003102_annotated consensus	1541	-	C	5	2806	0	2	0	0	2813
S_litura_Genome_NC_003102_annotated consensus	1542	-	T	0	0	0	2815	0	0	2815
S_litura_Genome_NC_003102_annotated consensus	1543	-	G	1	1	2791	0	0	0	2793
S_litura_Genome_NC_003102_annotated consensus	1544	-	T	0	0	0	2788	0	0	2788
S_litura_Genome_NC_003102_annotated consensus	1545	-	C	9	2768	0	3	0	0	2780
S_litura_Genome_NC_003102_annotated consensus	1546	-	G	1	1	2766	1	0	0	2769
S_litura_Genome_NC_003102_annotated consensus	1547	-	G	1	0	2727	8	0	0	2736
S_litura_Genome_NC_003102_annotated consensus	1548	-	C	2	2729	0	1	0	0	2732
S_litura_Genome_NC_003102_annotated consensus	1549	-	G	0	0	2714	8	0	0	2722
S_litura_Genome_NC_003102_annotated consensus	1550	-	G	1	0	2710	5	0	0	2716
S_litura_Genome_NC_003102_annotated consensus	1551	-	T	0	1	0	2714	0	0	2715
S_litura_Genome_NC_003102_annotated consensus	1552	-	A	2692	1	1	0	0	0	2694
S_litura_Genome_NC_003102_annotated consensus	1553	-	C	4	2678	0	3	0	0	2685
S_litura_Genome_NC_003102_annotated consensus	1554	-	G	0	0	2677	5	0	0	2682
S_litura_Genome_NC_003102_annotated consensus	1555	-	G	1	0	2676	0	0	0	2677
S_litura_Genome_NC_003102_annotated consensus	1556	-	T	0	0	0	2645	0	2	2647
S_litura_Genome_NC_003102_annotated consensus	1557	-	T	0	0	0	2627	0	0	2627
S_litura_Genome_NC_003102_annotated consensus	1558	-	A	2596	0	0	1	0	0	2597
S_litura_Genome_NC_003102_annotated consensus	1559	-	T	0	0	0	2599	0	0	2599
S_litura_Genome_NC_003102_annotated consensus	1560	-	G	2	0	2591	7	0	0	2600
S_litura_Genome_NC_003102_annotated consensus	1561	-	A	2573	0	3	1	0	0	2577
S_litura_Genome_NC_003102_annotated consensus	1562	-	G	0	0	2588	1	0	0	2589
S_litura_Genome_NC_003102_annotated consensus	1563	-	T	0	2	0	2577	0	0	2579
S_litura_Genome_NC_003102_annotated consensus	1564	-	T	0	0	0	2567	0	0	2567
S_litura_Genome_NC_003102_annotated consensus	1565	-	G	0	0	2572	0	0	0	2572
S_litura_Genome_NC_003102_annotated consensus	1566	-	T	0	2	0	2572	0	0	2574
S_litura_Genome_NC_003102_annotated consensus	1567	-	T	0	1	0	2566	0	0	2567
S_litura_Genome_NC_003102_annotated consensus	1567	1	-	0	1	0	0	0	2540	2541
S_litura_Genome_NC_003102_annotated consensus	1568	-	G	0	2	2555	3	0	0	2560
S_litura_Genome_NC_003102_annotated consensus	1569	-	A	2525	1	0	0	0	0	2526
S_litura_Genome_NC_003102_annotated consensus	1570	-	T	1	2	0	2542	0	0	2545
S_litura_Genome_NC_003102_annotated consensus	1571	-	C	5	2567	0	1	0	0	2573
S_litura_Genome_NC_003102_annotated consensus	1572	-	G	0	0	2573	6	0	0	2579
S_litura_Genome_NC_003102_annotated consensus	1573	-	G	1	1	2574	1	0	0	2577
S_litura_Genome_NC_003102_annotated consensus	1574	-	T	0	1	0	2577	0	0	2578
S_litura_Genome_NC_003102_annotated consensus	1575	-	A	2571	0	0	0	0	0	2571
S_litura_Genome_NC_003102_annotated consensus	1576	-	G	0	0	2550	6	0	0	2556
S_litura_Genome_NC_003102_annotated consensus	1577	-	G	0	0	2534	4	0	0	2538
S_litura_Genome_NC_003102_annotated consensus	1578	-	C	1	2526	0	0	0	0	2527
S_litura_Genome_NC_003102_annotated consensus	1579	-	A	2522	0	0	0	0	0	2522
S_litura_Genome_NC_003102_annotated consensus	1580	-	G	1	0	2511	3	0	0	2515
S_litura_Genome_NC_003102_annotated consensus	1581	-	G	0	0	2491	8	0	0	2499
S_litura_Genome_NC_003102_annotated consensus	1582	-	A	2478	0	0	1	0	0	2479
S_litura_Genome_NC_003102_annotated consensus	1583	-	T	0	0	0	2470	0	0	2470
S_litura_Genome_NC_003102_annotated consensus	1584	-	C	5	2464	0	1	0	0	2470
S_litura_Genome_NC_003102_annotated consensus	1585	-	G	0	1	2481	2	0	0	2484
S_litura_Genome_NC_003102_annotated consensus	1586	-	A	2464	0	0	0	0	0	2464
S_litura_Genome_NC_003102_annotated consensus	1587	-	T	0	1	0	2456	0	0	2457
S_litura_Genome_NC_003102_annotated consensus	1588	-	T	1	1	1	2451	0	0	2454
S_litura_Genome_NC_003102_annotated consensus	1589	-	G	0	0	2464	0	0	0	2464
S_litura_Genome_NC_003102_annotated consensus	1590	-	T	1	2	0	2460	0	0	2463
S_litura_Genome_NC_003102_annotated consensus	1591	-	G	2	1	2469	1	0	0	2473
S_litura_Genome_NC_003102_annotated consensus	1592	-	G	3	0	2458	4	0	0	2465
S_litura_Genome_NC_003102_annotated consensus	1593	-	C	1	2459	0	4	0	0	2464
S_litura_Genome_NC_003102_annotated consensus	1594	-	G	0	1	2466	6	0	0	2473
S_litura_Genome_NC_003102_annotated consensus	1595	-	G	2	0	2465	4	0	0	2471
S_litura_Genome_NC_003102_annotated consensus	1596	-	C	2	2460	0	4	0	0	2466
S_litura_Genome_NC_003102_annotated consensus	1597	-	G	4	0	2475	6	0	4	2489
S_litura_Genome_NC_003102_annotated consensus	1598	-	G	0	0	2482	5	0	4	2491
S_litura_Genome_NC_003102_annotated consensus	1599	-	T	1	2	0	2437	0	4	2444
S_litura_Genome_NC_003102_annotated consensus	1600	-	G	0	0	2438	7	0	0	2445
S_litura_Genome_NC_003102_annotated consensus	1601	-	G	2	0	2426	1	0	0	2429
S_litura_Genome_NC_003102_annotated consensus	1602	-	T	2	1	0	2407	0	0	2410
S_litura_Genome_NC_003102_annotated consensus	1603	-	G	0	1	2397	1	0	0	2399
S_litura_Genome_NC_003102_annotated consensus	1604	-	G	0	0	2372	1	0	0	2373
S_litura_Genome_NC_003102_annotated consensus	1605	-	T	11	2268	1	33	0	0	2313
S_litura_Genome_NC_003102_annotated consensus	1606	-	G	1	0	2353	1	0	0	2355
S_litura_Genome_NC_003102_annotated consensus	1607	-	G	1	0	2350	4	0	0	2355
S_litura_Genome_NC_003102_annotated consensus	1608	-	T	9	2261	0	26	0	0	2296
S_litura_Genome_NC_003102_annotated consensus	1609	-	G	0	0	2332	6	0	0	2338
S_litura_Genome_NC_003102_annotated consensus	1610	-	G	0	0	2333	5	0	0	2338
S_litura_Genome_NC_003102_annotated consensus	1611	-	T	3	2243	0	28	0	0	2274
S_litura_Genome_NC_003102_annotated consensus	1612	-	G	0	0	2299	5	0	0	2304
S_litura_Genome_NC_003102_annotated consensus	1613	-	G	2	0	2308	5	0	0	2315
S_litura_Genome_NC_003102_annotated consensus	1614	-	C	4	2269	0	10	0	0	2283
S_litura_Genome_NC_003102_annotated consensus	1615	-	G	1	0	2288	2	0	0	2291
S_litura_Genome_NC_003102_annotated consensus	1616	-	G	0	0	2274	6	0	0	2280
S_litura_Genome_NC_003102_annotated consensus	1617	-	A	2207	0	1	0	0	0	2208
S_litura_Genome_NC_003102_annotated consensus	1618	-	G	2	0	2193	4	0	0	2199
S_litura_Genome_NC_003102_annotated consensus	1619	-	G	1	1	2195	0	0	0	2197
S_litura_Genome_NC_003102_annotated consensus	1620	-	C	6	2175	0	0	0	0	2181
S_litura_Genome_NC_003102_annotated consensus	1620	1	-	0	0	1	0	0	2136	2137
S_litura_Genome_NC_003102_annotated consensus	1621	-	A	2156	0	0	0	0	0	2156
S_litura_Genome_NC_003102_annotated consensus	1622	-	T	0	0	1	2103	0	0	2104
S_litura_Genome_NC_003102_annotated consensus	1623	-	G	0	0	2098	8	0	0	2106
S_litura_Genome_NC_003102_annotated consensus	1624	-	A	2087	0	0	0	0	0	2087
S_litura_Genome_NC_003102_annotated consensus	1625	-	T	0	0	2	2077	0	0	2079
S_litura_Genome_NC_003102_annotated consensus	1626	-	C	5	2118	0	1	0	0	2124
S_litura_Genome_NC_003102_annotated consensus	1627	-	G	1	0	2120	5	0	0	2126
S_litura_Genome_NC_003102_annotated consensus	1628	-	G	0	0	2121	2	0	0	2123
S_litura_Genome_NC_003102_annotated consensus	1629	-	A	2078	1	0	0	0	0	2079
S_litura_Genome_NC_003102_annotated consensus	1630	-	G	1	1	2085	4	0	0	2091
S_litura_Genome_NC_003102_annotated consensus	1631	-	G	0	0	2096	1	0	0	2097
S_litura_Genome_NC_003102_annotated consensus	1632	-	A	2062	0	1	0	0	0	2063
S_litura_Genome_NC_003102_annotated consensus	1633	-	G	0	0	2086	3	0	0	2089
S_litura_Genome_NC_003102_annotated consensus	1634	-	G	1	0	2092	2	0	0	2095
S_litura_Genome_NC_003102_annotated consensus	1635	-	C	1	2083	1	0	0	0	2085
S_litura_Genome_NC_003102_annotated consensus	1636	-	G	1	0	2120	1	0	0	2122
S_litura_Genome_NC_003102_annotated consensus	1637	-	G	2	0	2105	5	0	0	2112
S_litura_Genome_NC_003102_annotated consensus	1638	-	A	2051	0	1	2	0	0	2054
S_litura_Genome_NC_003102_annotated consensus	1639	-	G	0	0	2059	5	0	0	2064
S_litura_Genome_NC_003102_annotated consensus	1640	-	G	2	0	2059	3	0	0	2064
S_litura_Genome_NC_003102_annotated consensus	1641	-	C	4	2050	0	2	0	0	2056
S_litura_Genome_NC_003102_annotated consensus	1642	-	A	2021	0	2	0	0	0	2023
S_litura_Genome_NC_003102_annotated consensus	1643	-	T	0	0	0	1985	0	0	1985
S_litura_Genome_NC_003102_annotated consensus	1644	-	G	1	0	1984	0	0	0	1985
S_litura_Genome_NC_003102_annotated consensus	1645	-	A	1974	0	0	0	0	0	1974
S_litura_Genome_NC_003102_annotated consensus	1646	-	T	0	0	0	1961	0	0	1961
S_litura_Genome_NC_003102_annotated consensus	1647	-	T	0	1	0	1957	0	0	1958
S_litura_Genome_NC_003102_annotated consensus	1648	-	G	1	0	1954	3	0	1	1959
S_litura_Genome_NC_003102_annotated consensus	1649	-	A	1948	1	0	0	0	0	1949
S_litura_Genome_NC_003102_annotated consensus	1650	-	T	0	0	0	1958	0	0	1958
S_litura_Genome_NC_003102_annotated consensus	1651	-	T	0	2	1	1962	0	0	1965
S_litura_Genome_NC_003102_annotated consensus	1652	-	G	1	0	1987	1	0	0	1989
S_litura_Genome_NC_003102_annotated consensus	1653	-	T	0	0	0	1991	0	0	1991
S_litura_Genome_NC_003102_annotated consensus	1654	-	G	0	0	1986	6	0	0	1992
S_litura_Genome_NC_003102_annotated consensus	1655	-	G	0	0	1995	3	0	0	1998
S_litura_Genome_NC_003102_annotated consensus	1656	-	T	2	0	0	1997	0	0	1999
S_litura_Genome_NC_003102_annotated consensus	1657	-	A	2005	0	0	0	0	0	2005
S_litura_Genome_NC_003102_annotated consensus	1658	-	A	2013	1	0	0	0	0	2014
S_litura_Genome_NC_003102_annotated consensus	1659	-	A	2049	0	1	2	0	0	2052
S_litura_Genome_NC_003102_annotated consensus	1660	-	G	2	0	2128	2	0	0	2132
S_litura_Genome_NC_003102_annotated consensus	1661	-	G	0	0	2139	1	0	0	2140
S_litura_Genome_NC_003102_annotated consensus	1662	-	T	0	3	1	2141	0	0	2145
S_litura_Genome_NC_003102_annotated consensus	1663	-	G	4	0	2154	5	0	0	2163
S_litura_Genome_NC_003102_annotated consensus	1664	-	G	2	0	2146	4	0	0	2152
S_litura_Genome_NC_003102_annotated consensus	1665	-	T	5	2088	0	11	0	0	2104
S_litura_Genome_NC_003102_annotated consensus	1666	-	G	3	0	2159	6	0	0	2168
S_litura_Genome_NC_003102_annotated consensus	1667	-	G	0	0	2177	6	0	0	2183
S_litura_Genome_NC_003102_annotated consensus	1668	-	C	4	2172	0	5	0	0	2181
S_litura_Genome_NC_003102_annotated consensus	1669	-	G	1	0	2198	1	0	0	2200
S_litura_Genome_NC_003102_annotated consensus	1670	-	G	0	0	2211	5	0	0	2216
S_litura_Genome_NC_003102_annotated consensus	1671	-	C	1	2220	0	0	0	0	2221
S_litura_Genome_NC_003102_annotated consensus	1672	-	G	2	0	2226	3	0	0	2231
S_litura_Genome_NC_003102_annotated consensus	1673	-	G	1	0	2236	3	0	0	2240
S_litura_Genome_NC_003102_annotated consensus	1674	-	C	2	2240	0	6	0	0	2248
S_litura_Genome_NC_003102_annotated consensus	1675	-	G	5	0	2263	2	0	0	2270
S_litura_Genome_NC_003102_annotated consensus	1676	-	G	1	1	2291	1	0	0	2294
S_litura_Genome_NC_003102_annotated consensus	1677	-	T	0	0	0	2269	0	0	2269
S_litura_Genome_NC_003102_annotated consensus	1678	-	A	2263	0	1	0	0	0	2264
S_litura_Genome_NC_003102_annotated consensus	1679	-	A	2261	0	0	0	0	0	2261
S_litura_Genome_NC_003102_annotated consensus	1680	-	A	2258	0	1	0	0	0	2259
S_litura_Genome_NC_003102_annotated consensus	1681	-	A	2271	0	0	1	0	0	2272
S_litura_Genome_NC_003102_annotated consensus	1682	-	T	0	1	0	2282	0	0	2283
S_litura_Genome_NC_003102_annotated consensus	1683	-	T	0	0	0	2312	0	0	2312
S_litura_Genome_NC_003102_annotated consensus	1684	-	T	0	0	0	2325	0	0	2325
S_litura_Genome_NC_003102_annotated consensus	1685	-	G	1	0	2343	1	0	0	2345
S_litura_Genome_NC_003102_annotated consensus	1686	-	T	0	0	0	2348	0	0	2348
S_litura_Genome_NC_003102_annotated consensus	1687	-	G	1	0	2354	3	0	0	2358
S_litura_Genome_NC_003102_annotated consensus	1688	-	T	0	0	1	2353	0	0	2354
S_litura_Genome_NC_003102_annotated consensus	1689	-	C	6	2358	0	1	0	0	2365
S_litura_Genome_NC_003102_annotated consensus	1690	-	G	2	0	2352	4	0	0	2358
S_litura_Genome_NC_003102_annotated consensus	1691	-	G	5	0	2349	2	0	0	2356
S_litura_Genome_NC_003102_annotated consensus	1692	-	C	6	2350	0	3	0	0	2359
S_litura_Genome_NC_003102_annotated consensus	1693	-	A	2366	0	0	0	0	0	2366
S_litura_Genome_NC_003102_annotated consensus	1694	-	G	2	0	2368	4	0	0	2374
S_litura_Genome_NC_003102_annotated consensus	1695	-	G	0	0	2380	4	0	0	2384
S_litura_Genome_NC_003102_annotated consensus	1696	-	A	2379	1	0	0	0	0	2380
S_litura_Genome_NC_003102_annotated consensus	1697	-	T	0	1	0	2382	0	0	2383
S_litura_Genome_NC_003102_annotated consensus	1698	-	C	6	2388	0	0	0	0	2394
S_litura_Genome_NC_003102_annotated consensus	1699	-	G	0	0	2411	5	0	0	2416
S_litura_Genome_NC_003102_annotated consensus	1700	-	A	2402	0	0	1	0	0	2403
S_litura_Genome_NC_003102_annotated consensus	1701	-	T	1	2360	0	2	0	0	2363
S_litura_Genome_NC_003102_annotated consensus	1702	-	G	2	0	2421	5	0	0	2428
S_litura_Genome_NC_003102_annotated consensus	1703	-	G	0	0	2457	2	0	0	2459
S_litura_Genome_NC_003102_annotated consensus	1704	-	T	1	0	0	2460	0	0	2461
S_litura_Genome_NC_003102_annotated consensus	1705	-	T	0	1	0	2458	0	0	2459
S_litura_Genome_NC_003102_annotated consensus	1706	-	C	8	2454	0	0	0	0	2462
S_litura_Genome_NC_003102_annotated consensus	1707	-	G	0	0	2490	2	0	0	2492
S_litura_Genome_NC_003102_annotated consensus	1707	1	-	0	0	0	1	0	2448	2449
S_litura_Genome_NC_003102_annotated consensus	1708	-	A	2464	0	1	2	0	0	2467
S_litura_Genome_NC_003102_annotated consensus	1709	-	T	0	0	0	2465	0	0	2465
S_litura_Genome_NC_003102_annotated consensus	1710	-	T	0	1	0	2471	0	0	2472
S_litura_Genome_NC_003102_annotated consensus	1711	-	G	0	0	2460	0	0	0	2460
S_litura_Genome_NC_003102_annotated consensus	1712	-	T	2	0	0	2450	0	0	2452
S_litura_Genome_NC_003102_annotated consensus	1713	-	C	7	2446	0	0	0	0	2453
S_litura_Genome_NC_003102_annotated consensus	1714	-	G	0	0	2452	4	0	0	2456
S_litura_Genome_NC_003102_annotated consensus	1715	-	A	2429	0	0	0	0	0	2429
S_litura_Genome_NC_003102_annotated consensus	1716	-	A	1	0	2374	3	0	0	2378
S_litura_Genome_NC_003102_annotated consensus	1717	-	A	2452	0	0	0	0	0	2452
S_litura_Genome_NC_003102_annotated consensus	1718	-	A	2493	0	0	0	0	0	2493
S_litura_Genome_NC_003102_annotated consensus	1719	-	T	0	1	0	2503	0	0	2504
S_litura_Genome_NC_003102_annotated consensus	1720	-	T	0	0	0	2488	0	0	2488
S_litura_Genome_NC_003102_annotated consensus	1721	-	C	0	0	0	2442	0	1	2443
S_litura_Genome_NC_003102_annotated consensus	1722	-	G	1	0	2517	2	0	0	2520
S_litura_Genome_NC_003102_annotated consensus	1723	-	T	0	0	0	2539	0	0	2539
S_litura_Genome_NC_003102_annotated consensus	1724	-	T	0	0	0	2538	0	0	2538
S_litura_Genome_NC_003102_annotated consensus	1725	-	C	5	2539	0	1	0	0	2545
S_litura_Genome_NC_003102_annotated consensus	1726	-	G	0	0	2556	4	0	0	2560
S_litura_Genome_NC_003102_annotated consensus	1727	-	G	3	0	2558	2	0	0	2563
S_litura_Genome_NC_003102_annotated consensus	1728	-	T	0	0	0	2570	0	0	2570
S_litura_Genome_NC_003102_annotated consensus	1729	-	G	1	0	2576	6	0	0	2583
S_litura_Genome_NC_003102_annotated consensus	1730	-	A	2589	0	0	1	0	0	2590
S_litura_Genome_NC_003102_annotated consensus	1731	-	T	1	0	0	2606	0	0	2607
S_litura_Genome_NC_003102_annotated consensus	1732	-	G	0	0	2596	6	0	0	2602
S_litura_Genome_NC_003102_annotated consensus	1733	-	G	1	0	2600	1	0	0	2602
S_litura_Genome_NC_003102_annotated consensus	1734	-	T	0	1	0	2617	0	0	2618
S_litura_Genome_NC_003102_annotated consensus	1735	-	T	1	0	0	2619	0	0	2620
S_litura_Genome_NC_003102_annotated consensus	1736	-	C	18	2600	0	3	0	0	2621
S_litura_Genome_NC_003102_annotated consensus	1737	-	G	1	0	2624	9	0	0	2634
S_litura_Genome_NC_003102_annotated consensus	1738	-	A	2630	0	2	0	0	0	2632
S_litura_Genome_NC_003102_annotated consensus	1739	-	T	2	1	0	2660	0	0	2663
S_litura_Genome_NC_003102_annotated consensus	1740	-	C	6	2666	0	0	0	23	2695
S_litura_Genome_NC_003102_annotated consensus	1741	-	G	1	0	2715	4	0	0	2720
S_litura_Genome_NC_003102_annotated consensus	1742	-	G	0	0	2717	5	0	0	2722
S_litura_Genome_NC_003102_annotated consensus	1743	-	T	2	0	0	2726	0	0	2728
S_litura_Genome_NC_003102_annotated consensus	1744	-	G	0	0	2714	7	0	1	2722
S_litura_Genome_NC_003102_annotated consensus	1745	-	G	3	1	2719	0	0	0	2723
S_litura_Genome_NC_003102_annotated consensus	1746	-	C	3	2713	1	0	0	0	2717
S_litura_Genome_NC_003102_annotated consensus	1747	-	T	0	0	0	2714	0	0	2714
S_litura_Genome_NC_003102_annotated consensus	1748	-	C	1	2724	1	0	0	0	2726
S_litura_Genome_NC_003102_annotated consensus	1749	-	C	4	2728	1	2	0	0	2735
S_litura_Genome_NC_003102_annotated consensus	1750	-	G	0	0	2742	5	0	0	2747
S_litura_Genome_NC_003102_annotated consensus	1751	-	G	0	0	2743	6	0	0	2749
S_litura_Genome_NC_003102_annotated consensus	1752	-	C	3	2752	0	2	0	0	2757
S_litura_Genome_NC_003102_annotated consensus	1753	-	A	2751	0	0	0	0	0	2751
S_litura_Genome_NC_003102_annotated consensus	1754	-	G	0	0	2743	3	0	0	2746
S_litura_Genome_NC_003102_annotated consensus	1755	-	G	0	0	2745	4	0	0	2749
S_litura_Genome_NC_003102_annotated consensus	1756	-	A	2731	0	1	0	0	1	2733
S_litura_Genome_NC_003102_annotated consensus	1757	-	T	0	0	0	2748	0	0	2748
S_litura_Genome_NC_003102_annotated consensus	1758	-	C	5	2711	0	36	0	0	2752
S_litura_Genome_NC_003102_annotated consensus	1759	-	G	2	0	2757	8	0	0	2767
S_litura_Genome_NC_003102_annotated consensus	1760	-	A	2762	0	2	0	0	0	2764
S_litura_Genome_NC_003102_annotated consensus	1761	-	T	1	2	0	2738	0	0	2741
S_litura_Genome_NC_003102_annotated consensus	1762	-	G	8	2647	40	2	0	0	2697
S_litura_Genome_NC_003102_annotated consensus	1763	-	G	2	0	2773	4	0	0	2779
S_litura_Genome_NC_003102_annotated consensus	1764	-	T	0	1	0	2796	0	0	2797
S_litura_Genome_NC_003102_annotated consensus	1765	-	T	0	0	0	2798	0	0	2798
S_litura_Genome_NC_003102_annotated consensus	1766	-	C	10	2791	0	0	0	0	2801
S_litura_Genome_NC_003102_annotated consensus	1767	-	G	0	0	2810	3	0	0	2813
S_litura_Genome_NC_003102_annotated consensus	1768	-	A	2791	0	0	0	0	0	2791
S_litura_Genome_NC_003102_annotated consensus	1769	-	T	0	0	0	2808	0	0	2808
S_litura_Genome_NC_003102_annotated consensus	1770	-	C	10	2834	0	2	0	0	2846
S_litura_Genome_NC_003102_annotated consensus	1771	-	G	2	0	2860	2	0	0	2864
S_litura_Genome_NC_003102_annotated consensus	1772	-	G	0	0	2869	2	0	0	2871
S_litura_Genome_NC_003102_annotated consensus	1773	-	T	0	1	0	2863	0	0	2864
S_litura_Genome_NC_003102_annotated consensus	1774	-	T	0	0	0	2871	0	0	2871
S_litura_Genome_NC_003102_annotated consensus	1775	-	T	0	0	0	2890	0	0	2890
S_litura_Genome_NC_003102_annotated consensus	1776	-	A	2887	0	1	1	0	0	2889
S_litura_Genome_NC_003102_annotated consensus	1777	-	G	0	0	2893	1	0	0	2894
S_litura_Genome_NC_003102_annotated consensus	1778	-	A	2890	0	1	0	0	0	2891
S_litura_Genome_NC_003102_annotated consensus	1779	-	C	3	2926	0	0	0	0	2929
S_litura_Genome_NC_003102_annotated consensus	1780	-	A	2933	0	0	1	0	0	2934
S_litura_Genome_NC_003102_annotated consensus	1781	-	G	0	0	2936	2	0	0	2938
S_litura_Genome_NC_003102_annotated consensus	1782	-	T	0	0	2	2934	0	0	2936
S_litura_Genome_NC_003102_annotated consensus	1783	-	G	0	1	2941	5	0	0	2947
S_litura_Genome_NC_003102_annotated consensus	1784	-	A	2924	1	0	0	0	0	2925
S_litura_Genome_NC_003102_annotated consensus	1785	-	T	1	1	0	2932	0	1	2935
S_litura_Genome_NC_003102_annotated consensus	1786	-	T	0	0	0	2940	0	0	2940
S_litura_Genome_NC_003102_annotated consensus	1787	-	G	1	0	2937	1	0	0	2939
S_litura_Genome_NC_003102_annotated consensus	1788	-	T	2	2	0	2935	0	0	2939
S_litura_Genome_NC_003102_annotated consensus	1789	-	T	1	0	0	2933	0	0	2934
S_litura_Genome_NC_003102_annotated consensus	1790	-	C	10	2925	0	0	0	0	2935
S_litura_Genome_NC_003102_annotated consensus	1791	-	T	0	0	0	2930	0	0	2930
S_litura_Genome_NC_003102_annotated consensus	1792	-	T	0	0	0	2926	0	0	2926
S_litura_Genome_NC_003102_annotated consensus	1793	-	G	0	0	2923	4	0	0	2927
S_litura_Genome_NC_003102_annotated consensus	1794	-	G	0	1	2924	2	0	0	2927
S_litura_Genome_NC_003102_annotated consensus	1795	-	A	2906	1	0	3	0	0	2910
S_litura_Genome_NC_003102_annotated consensus	1796	-	T	1	0	0	2925	0	0	2926
S_litura_Genome_NC_003102_annotated consensus	1797	-	C	6	2945	0	4	0	0	2955
S_litura_Genome_NC_003102_annotated consensus	1798	-	G	0	0	2962	7	0	0	2969
S_litura_Genome_NC_003102_annotated consensus	1799	-	G	2	0	2967	4	0	0	2973
S_litura_Genome_NC_003102_annotated consensus	1800	-	T	0	0	0	2971	0	0	2971
S_litura_Genome_NC_003102_annotated consensus	1801	-	T	0	0	0	2968	0	0	2968
S_litura_Genome_NC_003102_annotated consensus	1802	-	T	1	0	0	2989	0	0	2990
S_litura_Genome_NC_003102_annotated consensus	1803	-	A	2998	0	0	2	0	0	3000
S_litura_Genome_NC_003102_annotated consensus	1804	-	G	0	0	2991	2	0	0	2993
S_litura_Genome_NC_003102_annotated consensus	1805	-	A	2976	0	0	0	0	0	2976
S_litura_Genome_NC_003102_annotated consensus	1806	-	T	0	0	0	2958	0	0	2958
S_litura_Genome_NC_003102_annotated consensus	1807	-	A	3	0	2871	4	0	0	2878
S_litura_Genome_NC_003102_annotated consensus	1808	-	A	0	0	2877	1	0	0	2878
S_litura_Genome_NC_003102_annotated consensus	1809	-	T	1	0	0	3045	0	0	3046
S_litura_Genome_NC_003102_annotated consensus	1810	-	G	5	0	3047	3	0	1	3056
S_litura_Genome_NC_003102_annotated consensus	1811	-	G	0	1	3071	1	0	0	3073
S_litura_Genome_NC_003102_annotated consensus	1812	-	C	4	3085	0	0	0	0	3089
S_litura_Genome_NC_003102_annotated consensus	1813	-	T	0	0	0	3080	0	1	3081
S_litura_Genome_NC_003102_annotated consensus	1814	-	C	2	3076	0	0	0	0	3078
S_litura_Genome_NC_003102_annotated consensus	1815	-	C	2	3078	0	0	0	0	3080
S_litura_Genome_NC_003102_annotated consensus	1816	-	G	4	0	3070	4	0	0	3078
S_litura_Genome_NC_003102_annotated consensus	1817	-	G	0	0	3063	6	0	0	3069
S_litura_Genome_NC_003102_annotated consensus	1818	-	C	7	3069	0	4	0	0	3080
S_litura_Genome_NC_003102_annotated consensus	1819	-	A	3065	0	2	0	0	0	3067
S_litura_Genome_NC_003102_annotated consensus	1820	-	G	1	0	3061	5	0	0	3067
S_litura_Genome_NC_003102_annotated consensus	1821	-	G	1	0	3056	7	0	0	3064
S_litura_Genome_NC_003102_annotated consensus	1822	-	A	3040	0	0	0	0	0	3040
S_litura_Genome_NC_003102_annotated consensus	1823	-	T	0	0	0	3016	0	0	3016
S_litura_Genome_NC_003102_annotated consensus	1824	-	C	0	13	0	2937	0	0	2950
S_litura_Genome_NC_003102_annotated consensus	1825	-	G	0	0	3019	7	0	0	3026
S_litura_Genome_NC_003102_annotated consensus	1826	-	A	3036	0	0	0	0	0	3036
S_litura_Genome_NC_003102_annotated consensus	1827	-	T	1	1	0	3045	0	0	3047
S_litura_Genome_NC_003102_annotated consensus	1828	-	G	0	16	3029	6	0	0	3051
S_litura_Genome_NC_003102_annotated consensus	1829	-	G	1	0	3066	1	0	0	3068
S_litura_Genome_NC_003102_annotated consensus	1830	-	T	0	1	0	3076	0	0	3077
S_litura_Genome_NC_003102_annotated consensus	1831	-	T	2	0	0	3076	0	0	3078
S_litura_Genome_NC_003102_annotated consensus	1832	-	C	2	3078	0	3	0	0	3083
S_litura_Genome_NC_003102_annotated consensus	1833	-	G	1	0	3082	11	0	0	3094
S_litura_Genome_NC_003102_annotated consensus	1834	-	A	3082	0	2	0	0	0	3084
S_litura_Genome_NC_003102_annotated consensus	1835	-	T	0	0	0	3097	0	0	3097
S_litura_Genome_NC_003102_annotated consensus	1836	-	C	7	3108	0	3	0	0	3118
S_litura_Genome_NC_003102_annotated consensus	1837	-	G	1	0	3116	10	0	0	3127
S_litura_Genome_NC_003102_annotated consensus	1838	-	G	2	0	3130	1	0	0	3133
S_litura_Genome_NC_003102_annotated consensus	1839	-	T	0	1	0	3125	0	0	3126
S_litura_Genome_NC_003102_annotated consensus	1840	-	T	0	0	0	3132	0	0	3132
S_litura_Genome_NC_003102_annotated consensus	1841	-	T	0	0	0	3145	0	0	3145
S_litura_Genome_NC_003102_annotated consensus	1842	-	A	3143	0	0	2	0	0	3145
S_litura_Genome_NC_003102_annotated consensus	1843	-	G	1	1	3133	11	0	0	3146
S_litura_Genome_NC_003102_annotated consensus	1844	-	A	3149	0	0	1	0	0	3150
S_litura_Genome_NC_003102_annotated consensus	1845	-	C	5	3183	0	1	0	0	3189
S_litura_Genome_NC_003102_annotated consensus	1846	-	A	3196	0	3	0	0	0	3199
S_litura_Genome_NC_003102_annotated consensus	1847	-	G	1	0	3204	3	0	0	3208
S_litura_Genome_NC_003102_annotated consensus	1848	-	T	1	1	0	3215	0	0	3217
S_litura_Genome_NC_003102_annotated consensus	1849	-	G	0	0	3205	7	0	0	3212
S_litura_Genome_NC_003102_annotated consensus	1850	-	A	3202	0	0	0	0	0	3202
S_litura_Genome_NC_003102_annotated consensus	1851	-	T	0	0	0	3207	0	1	3208
S_litura_Genome_NC_003102_annotated consensus	1852	-	T	0	1	0	3211	0	0	3212
S_litura_Genome_NC_003102_annotated consensus	1853	-	G	0	0	3203	4	0	0	3207
S_litura_Genome_NC_003102_annotated consensus	1854	-	C	2	3211	0	3	0	0	3216
S_litura_Genome_NC_003102_annotated consensus	1855	-	T	0	0	0	3214	0	0	3214
S_litura_Genome_NC_003102_annotated consensus	1856	-	C	4	3225	1	0	0	0	3230
S_litura_Genome_NC_003102_annotated consensus	1857	-	T	1	0	0	3215	0	0	3216
S_litura_Genome_NC_003102_annotated consensus	1858	-	T	0	1	0	3188	0	0	3189
S_litura_Genome_NC_003102_annotated consensus	1859	-	T	0	0	2	3165	0	0	3167
S_litura_Genome_NC_003102_annotated consensus	1860	-	A	0	0	2996	8	0	0	3004
S_litura_Genome_NC_003102_annotated consensus	1861	-	C	3004	0	0	0	0	0	3004
S_litura_Genome_NC_003102_annotated consensus	1862	-	T	0	0	0	3138	0	0	3138
S_litura_Genome_NC_003102_annotated consensus	1863	-	T	0	3	0	3156	0	0	3159
S_litura_Genome_NC_003102_annotated consensus	1864	-	G	1	0	3181	8	0	0	3190
S_litura_Genome_NC_003102_annotated consensus	1865	-	G	1	0	3205	9	0	0	3215
S_litura_Genome_NC_003102_annotated consensus	1866	-	T	0	0	0	3218	0	0	3218
S_litura_Genome_NC_003102_annotated consensus	1867	-	T	0	0	0	3215	0	0	3215
S_litura_Genome_NC_003102_annotated consensus	1868	-	T	0	0	0	3228	0	0	3228
S_litura_Genome_NC_003102_annotated consensus	1869	-	A	3228	0	2	0	0	0	3230
S_litura_Genome_NC_003102_annotated consensus	1870	-	G	0	0	3256	7	0	0	3263
S_litura_Genome_NC_003102_annotated consensus	1871	-	A	3232	0	0	0	0	0	3232
S_litura_Genome_NC_003102_annotated consensus	1872	-	T	1	1	0	3223	0	0	3225
S_litura_Genome_NC_003102_annotated consensus	1873	-	G	5	0	3196	10	0	0	3211
S_litura_Genome_NC_003102_annotated consensus	1874	-	G	1	0	3201	2	0	0	3204
S_litura_Genome_NC_003102_annotated consensus	1875	-	T	0	0	0	3196	0	0	3196
S_litura_Genome_NC_003102_annotated consensus	1876	-	G	2	0	3182	3	0	0	3187
S_litura_Genome_NC_003102_annotated consensus	1877	-	G	0	0	3175	1	0	0	3176
S_litura_Genome_NC_003102_annotated consensus	1878	-	C	1	3157	0	3	0	0	3161
S_litura_Genome_NC_003102_annotated consensus	1879	-	T	0	0	0	3140	0	0	3140
S_litura_Genome_NC_003102_annotated consensus	1880	-	C	7	3109	0	2	0	0	3118
S_litura_Genome_NC_003102_annotated consensus	1880	1	-	0	1	0	0	0	3090	3091
S_litura_Genome_NC_003102_annotated consensus	1880	2	-	0	0	1	0	0	3090	3091
S_litura_Genome_NC_003102_annotated consensus	1880	3	-	0	0	1	0	0	3090	3091
S_litura_Genome_NC_003102_annotated consensus	1880	4	-	0	1	0	0	0	3090	3091
S_litura_Genome_NC_003102_annotated consensus	1880	5	-	1	0	0	0	0	3090	3091
S_litura_Genome_NC_003102_annotated consensus	1880	6	-	0	0	1	0	0	3090	3091
S_litura_Genome_NC_003102_annotated consensus	1881	-	G	0	0	3086	5	0	0	3091
S_litura_Genome_NC_003102_annotated consensus	1882	-	A	3069	0	0	0	0	0	3069
S_litura_Genome_NC_003102_annotated consensus	1883	-	T	0	0	0	3052	0	0	3052
S_litura_Genome_NC_003102_annotated consensus	1883	1	-	0	0	0	1	0	3042	3043
S_litura_Genome_NC_003102_annotated consensus	1883	2	-	0	0	1	0	0	3042	3043
S_litura_Genome_NC_003102_annotated consensus	1883	3	-	1	0	0	0	0	3042	3043
S_litura_Genome_NC_003102_annotated consensus	1884	-	C	5	3034	0	4	0	0	3043
S_litura_Genome_NC_003102_annotated consensus	1885	-	G	1	0	3025	4	0	0	3030
S_litura_Genome_NC_003102_annotated consensus	1886	-	G	0	0	3011	2	0	0	3013
S_litura_Genome_NC_003102_annotated consensus	1887	-	T	0	0	0	2996	0	0	2996
S_litura_Genome_NC_003102_annotated consensus	1888	-	T	0	1	0	2985	0	0	2986
S_litura_Genome_NC_003102_annotated consensus	1888	1	-	0	1	0	0	0	2973	2974
S_litura_Genome_NC_003102_annotated consensus	1889	-	G	0	0	2969	5	0	0	2974
S_litura_Genome_NC_003102_annotated consensus	1890	-	C	4	2952	0	1	0	0	2957
S_litura_Genome_NC_003102_annotated consensus	1891	-	T	0	0	0	2936	0	0	2936
S_litura_Genome_NC_003102_annotated consensus	1892	-	C	4	2912	0	1	0	0	2917
S_litura_Genome_NC_003102_annotated consensus	1892	1	-	0	0	1	0	0	2900	2901
S_litura_Genome_NC_003102_annotated consensus	1892	2	-	0	0	1	0	0	2900	2901
S_litura_Genome_NC_003102_annotated consensus	1893	-	T	1	0	0	2900	0	0	2901
S_litura_Genome_NC_003102_annotated consensus	1893	1	-	1	0	0	0	0	2875	2876
S_litura_Genome_NC_003102_annotated consensus	1893	2	-	0	0	1	0	0	2875	2876
S_litura_Genome_NC_003102_annotated consensus	1893	3	-	0	1	0	0	0	2875	2876
S_litura_Genome_NC_003102_annotated consensus	1894	-	T	0	0	0	2876	0	0	2876
S_litura_Genome_NC_003102_annotated consensus	1894	1	-	2	1	0	3	0	2846	2852
S_litura_Genome_NC_003102_annotated consensus	1894	2	-	1	4	0	0	0	2847	2852
S_litura_Genome_NC_003102_annotated consensus	1894	3	-	0	0	0	4	0	2848	2852
S_litura_Genome_NC_003102_annotated consensus	1894	4	-	0	4	0	0	0	2848	2852
S_litura_Genome_NC_003102_annotated consensus	1895	-	G	0	0	2852	0	0	0	2852
S_litura_Genome_NC_003102_annotated consensus	1895	1	-	2	3	5	0	0	2821	2831
S_litura_Genome_NC_003102_annotated consensus	1895	2	-	0	0	5	4	0	2822	2831
S_litura_Genome_NC_003102_annotated consensus	1895	3	-	0	0	0	5	0	2826	2831
S_litura_Genome_NC_003102_annotated consensus	1895	4	-	0	0	0	5	0	2826	2831
S_litura_Genome_NC_003102_annotated consensus	1895	5	-	0	0	0	5	0	2826	2831
S_litura_Genome_NC_003102_annotated consensus	1896	-	C	5	2826	0	0	0	0	2831
S_litura_Genome_NC_003102_annotated consensus	1896	1	-	0	2	1	2144	0	9	2156
S_litura_Genome_NC_003102_annotated consensus	1896	2	-	12	2134	1	0	0	9	2156
S_litura_Genome_NC_003102_annotated consensus	1896	3	-	1	0	2141	5	0	9	2156
S_litura_Genome_NC_003102_annotated consensus	1896	4	-	0	0	2139	8	0	9	2156
S_litura_Genome_NC_003102_annotated consensus	1896	5	-	0	0	2145	2	0	9	2156
S_litura_Genome_NC_003102_annotated consensus	1896	6	-	0	0	0	2147	0	9	2156
S_litura_Genome_NC_003102_annotated consensus	1896	7	-	1	0	0	2146	0	9	2156
S_litura_Genome_NC_003102_annotated consensus	1896	8	-	0	0	0	2146	0	10	2156
S_litura_Genome_NC_003102_annotated consensus	1896	9	-	2145	0	1	0	0	10	2156
S_litura_Genome_NC_003102_annotated consensus	1897	-	G	1	0	3008	0	0	0	3009
S_litura_Genome_NC_003102_annotated consensus	1897	1	-	0	0	3	0	0	3006	3009
S_litura_Genome_NC_003102_annotated consensus	1897	2	-	0	0	3	0	0	3006	3009
S_litura_Genome_NC_003102_annotated consensus	1897	3	-	0	0	0	3	0	3006	3009
S_litura_Genome_NC_003102_annotated consensus	1897	4	-	0	0	0	3	0	3006	3009
S_litura_Genome_NC_003102_annotated consensus	1897	5	-	0	0	0	3	0	3006	3009
S_litura_Genome_NC_003102_annotated consensus	1897	6	-	2	0	0	0	0	3007	3009
S_litura_Genome_NC_003102_annotated consensus	1897	7	-	0	0	0	2	0	3007	3009
S_litura_Genome_NC_003102_annotated consensus	1898	-	A	3032	0	1	0	0	0	3033
S_litura_Genome_NC_003102_annotated consensus	1898	1	-	0	0	1	0	0	3032	3033
S_litura_Genome_NC_003102_annotated consensus	1898	2	-	0	0	1	0	0	3032	3033
S_litura_Genome_NC_003102_annotated consensus	1899	-	T	2	0	0	3070	0	0	3072
S_litura_Genome_NC_003102_annotated consensus	1900	-	G	3	0	3086	8	0	0	3097
S_litura_Genome_NC_003102_annotated consensus	1901	-	A	3120	0	0	0	0	0	3120
S_litura_Genome_NC_003102_annotated consensus	1902	-	T	0	0	0	3157	0	0	3157
S_litura_Genome_NC_003102_annotated consensus	1903	-	T	0	0	1	3188	0	0	3189
S_litura_Genome_NC_003102_annotated consensus	1904	-	G	1	0	3218	0	0	0	3219
S_litura_Genome_NC_003102_annotated consensus	1905	-	T	0	0	0	3251	0	0	3251
S_litura_Genome_NC_003102_annotated consensus	1906	-	T	0	2	0	3270	0	0	3272
S_litura_Genome_NC_003102_annotated consensus	1907	-	T	0	1	0	3298	0	0	3299
S_litura_Genome_NC_003102_annotated consensus	1908	-	A	3312	0	1	1	0	0	3314
S_litura_Genome_NC_003102_annotated consensus	1909	-	G	0	0	3337	5	0	0	3342
S_litura_Genome_NC_003102_annotated consensus	1910	-	G	2	0	3362	3	0	0	3367
S_litura_Genome_NC_003102_annotated consensus	1911	-	T	1	0	0	3389	0	0	3390
S_litura_Genome_NC_003102_annotated consensus	1912	-	T	0	0	0	3404	0	0	3404
S_litura_Genome_NC_003102_annotated consensus	1913	-	C	13	3415	0	1	0	0	3429
S_litura_Genome_NC_003102_annotated consensus	1914	-	T	0	0	0	3447	0	0	3447
S_litura_Genome_NC_003102_annotated consensus	1915	-	G	1	0	3466	2	0	0	3469
S_litura_Genome_NC_003102_annotated consensus	1916	-	T	0	2	0	3483	0	0	3485
S_litura_Genome_NC_003102_annotated consensus	1917	-	A	3504	0	0	1	0	0	3505
S_litura_Genome_NC_003102_annotated consensus	1918	-	G	0	0	3520	9	0	0	3529
S_litura_Genome_NC_003102_annotated consensus	1919	-	T	1	1	0	3537	0	0	3539
S_litura_Genome_NC_003102_annotated consensus	1920	-	A	3568	0	0	0	0	0	3568
S_litura_Genome_NC_003102_annotated consensus	1921	-	G	1	0	3587	4	0	0	3592
S_litura_Genome_NC_003102_annotated consensus	1922	-	C	7	3599	1	2	0	0	3609
S_litura_Genome_NC_003102_annotated consensus	1923	-	C	10	3629	0	1	0	0	3640
S_litura_Genome_NC_003102_annotated consensus	1924	-	G	4	0	3650	3	0	0	3657
S_litura_Genome_NC_003102_annotated consensus	1925	-	C	2	3664	1	0	0	0	3667
S_litura_Genome_NC_003102_annotated consensus	1926	-	G	4	0	3666	4	0	0	3674
S_litura_Genome_NC_003102_annotated consensus	1927	-	G	0	0	3673	5	0	0	3678
S_litura_Genome_NC_003102_annotated consensus	1928	-	C	2	3697	0	0	0	0	3699
S_litura_Genome_NC_003102_annotated consensus	1929	-	T	1	1	0	3725	0	0	3727
S_litura_Genome_NC_003102_annotated consensus	1930	-	G	1	0	3736	1	0	0	3738
S_litura_Genome_NC_003102_annotated consensus	1931	-	T	0	1	0	3740	0	0	3741
S_litura_Genome_NC_003102_annotated consensus	1932	-	A	3732	1	1	1	0	1	3736
S_litura_Genome_NC_003102_annotated consensus	1933	-	G	0	0	3740	1	0	0	3741
S_litura_Genome_NC_003102_annotated consensus	1934	-	T	0	1	0	3753	0	0	3754
S_litura_Genome_NC_003102_annotated consensus	1935	-	C	5	3752	1	1	0	0	3759
S_litura_Genome_NC_003102_annotated consensus	1936	-	A	3764	0	0	0	0	0	3764
S_litura_Genome_NC_003102_annotated consensus	1937	-	A	3761	0	0	0	0	0	3761
[truncated: 142,895 more rows]
