# Supplementary material for: Identification of Loci Associated with Enhanced Virulence in Spodoptera litura Nucleopolyhedrovirus Isolates Using Deep Sequencing
Source: Viruses. 2019 Sep 17;11(9):872. doi: 10.3390/v11090872 (PMC6783950; doi:10.3390/v11090872)
Supplement: Supplementary file 1 [file viruses-11-00872-s001.zip › viruses-564066 revised supplementary - to proofreading/Supplementary Materials/R_Code/TSV_and_CSV_Files/Read_mapping_G2b_to_G2.tsv]

S_litura_Genome_NC_003102_annotated	1	-	A	8686	0	0	0	0	0	8686
S_litura_Genome_NC_003102_annotated	2	-	T	0	2	0	8679	0	0	8681
S_litura_Genome_NC_003102_annotated	3	-	G	0	0	8592	1	0	0	8593
S_litura_Genome_NC_003102_annotated	4	-	T	0	0	0	8605	0	0	8605
S_litura_Genome_NC_003102_annotated	5	-	A	8582	0	1	0	0	0	8583
S_litura_Genome_NC_003102_annotated	6	-	T	0	0	0	8587	0	0	8587
S_litura_Genome_NC_003102_annotated	7	-	A	8671	0	0	0	0	0	8671
S_litura_Genome_NC_003102_annotated	8	-	G	1	0	8567	5	0	0	8573
S_litura_Genome_NC_003102_annotated	9	-	T	0	1	0	8588	0	0	8589
S_litura_Genome_NC_003102_annotated	10	-	C	4	8573	0	0	0	0	8577
S_litura_Genome_NC_003102_annotated	11	-	G	2	0	8525	0	0	0	8527
S_litura_Genome_NC_003102_annotated	12	-	T	0	2	0	8545	0	0	8547
S_litura_Genome_NC_003102_annotated	13	-	T	0	0	0	8602	0	0	8602
S_litura_Genome_NC_003102_annotated	14	-	A	8592	0	0	0	0	0	8592
S_litura_Genome_NC_003102_annotated	15	-	T	0	0	0	8587	0	0	8587
S_litura_Genome_NC_003102_annotated	16	-	A	8659	0	0	0	0	0	8659
S_litura_Genome_NC_003102_annotated	17	-	G	2	0	8500	2	0	0	8504
S_litura_Genome_NC_003102_annotated	18	-	T	0	1	0	8499	0	0	8500
S_litura_Genome_NC_003102_annotated	19	-	G	0	0	8389	3	0	0	8392
S_litura_Genome_NC_003102_annotated	20	-	C	4	8337	0	0	0	0	8341
S_litura_Genome_NC_003102_annotated	21	-	C	1	8383	0	0	0	0	8384
S_litura_Genome_NC_003102_annotated	22	-	T	0	2	0	8434	0	0	8436
S_litura_Genome_NC_003102_annotated	23	-	A	8439	0	0	0	0	0	8439
S_litura_Genome_NC_003102_annotated	24	-	C	4	8414	0	0	0	0	8418
S_litura_Genome_NC_003102_annotated	25	-	A	8437	0	0	1	0	0	8438
S_litura_Genome_NC_003102_annotated	26	-	A	8436	0	1	0	0	0	8437
S_litura_Genome_NC_003102_annotated	27	-	T	0	0	0	8379	0	0	8379
S_litura_Genome_NC_003102_annotated	28	-	T	0	0	0	8442	0	0	8442
S_litura_Genome_NC_003102_annotated	29	-	A	8440	0	0	0	0	0	8440
S_litura_Genome_NC_003102_annotated	30	-	T	1	0	0	8423	0	0	8424
S_litura_Genome_NC_003102_annotated	31	-	A	8453	0	0	0	0	1	8454
S_litura_Genome_NC_003102_annotated	32	-	G	0	0	8293	3	0	0	8296
S_litura_Genome_NC_003102_annotated	33	-	T	0	2	0	8308	0	0	8310
S_litura_Genome_NC_003102_annotated	34	-	C	1	8286	0	0	0	0	8287
S_litura_Genome_NC_003102_annotated	35	-	C	0	8184	0	0	0	0	8184
S_litura_Genome_NC_003102_annotated	36	-	C	5	8163	0	0	0	0	8168
S_litura_Genome_NC_003102_annotated	37	-	C	3	8189	0	0	0	0	8192
S_litura_Genome_NC_003102_annotated	38	-	A	8181	0	0	0	0	0	8181
S_litura_Genome_NC_003102_annotated	39	-	T	0	0	0	8140	0	0	8140
S_litura_Genome_NC_003102_annotated	40	-	C	1	8149	0	0	0	0	8150
S_litura_Genome_NC_003102_annotated	41	-	T	0	0	0	8153	0	0	8153
S_litura_Genome_NC_003102_annotated	42	-	G	0	0	8121	1	0	0	8122
S_litura_Genome_NC_003102_annotated	43	-	G	0	0	8068	5	0	0	8073
S_litura_Genome_NC_003102_annotated	44	-	G	4	0	8080	0	0	0	8084
S_litura_Genome_NC_003102_annotated	45	-	C	2	8156	0	0	0	0	8158
S_litura_Genome_NC_003102_annotated	46	-	A	8248	0	0	0	0	3	8251
S_litura_Genome_NC_003102_annotated	47	-	A	8254	1	1	0	0	0	8256
S_litura_Genome_NC_003102_annotated	48	-	A	8252	0	0	0	0	0	8252
S_litura_Genome_NC_003102_annotated	49	-	A	8208	0	0	0	0	0	8208
S_litura_Genome_NC_003102_annotated	50	-	C	6	8177	0	0	0	0	8183
S_litura_Genome_NC_003102_annotated	51	-	C	2	8237	0	0	0	0	8239
S_litura_Genome_NC_003102_annotated	52	-	T	0	0	0	8289	0	0	8289
S_litura_Genome_NC_003102_annotated	53	-	A	8242	0	0	1	0	0	8243
S_litura_Genome_NC_003102_annotated	54	-	T	0	0	0	8297	0	0	8297
S_litura_Genome_NC_003102_annotated	55	-	G	0	0	8265	2	0	0	8267
S_litura_Genome_NC_003102_annotated	56	-	T	0	0	0	8326	0	0	8326
S_litura_Genome_NC_003102_annotated	57	-	A	8333	0	0	0	0	0	8333
S_litura_Genome_NC_003102_annotated	58	-	T	1	0	0	8353	0	0	8354
S_litura_Genome_NC_003102_annotated	59	-	A	8361	0	0	0	0	0	8361
S_litura_Genome_NC_003102_annotated	60	-	C	3	8320	0	0	0	0	8323
S_litura_Genome_NC_003102_annotated	61	-	G	2	0	8339	3	0	0	8344
S_litura_Genome_NC_003102_annotated	62	-	A	8383	0	0	0	0	0	8383
S_litura_Genome_NC_003102_annotated	63	-	T	0	2	0	8397	0	0	8399
S_litura_Genome_NC_003102_annotated	64	-	A	8439	0	1	2	0	0	8442
S_litura_Genome_NC_003102_annotated	65	-	A	8416	0	0	0	0	0	8416
S_litura_Genome_NC_003102_annotated	66	-	C	4	8406	0	0	0	0	8410
S_litura_Genome_NC_003102_annotated	67	-	A	8426	0	0	0	0	0	8426
S_litura_Genome_NC_003102_annotated	68	-	A	8439	0	0	0	0	0	8439
S_litura_Genome_NC_003102_annotated	69	-	G	0	0	8354	5	0	0	8359
S_litura_Genome_NC_003102_annotated	70	-	T	0	0	0	8408	0	0	8408
S_litura_Genome_NC_003102_annotated	71	-	A	8401	0	0	0	0	0	8401
S_litura_Genome_NC_003102_annotated	72	-	T	0	0	0	8385	0	0	8385
S_litura_Genome_NC_003102_annotated	73	-	T	1	0	0	8436	0	0	8437
S_litura_Genome_NC_003102_annotated	74	-	A	8464	0	0	0	0	0	8464
S_litura_Genome_NC_003102_annotated	75	-	C	2	8441	1	0	0	0	8444
S_litura_Genome_NC_003102_annotated	75	1	-	1	0	0	0	0	8374	8375
S_litura_Genome_NC_003102_annotated	76	-	A	8481	0	0	0	0	1	8482
S_litura_Genome_NC_003102_annotated	77	-	A	8472	0	0	0	0	0	8472
S_litura_Genome_NC_003102_annotated	78	-	A	8480	0	0	0	0	0	8480
S_litura_Genome_NC_003102_annotated	79	-	A	8498	0	0	0	0	0	8498
S_litura_Genome_NC_003102_annotated	80	-	A	8514	0	0	0	0	0	8514
S_litura_Genome_NC_003102_annotated	81	-	T	0	0	0	8539	0	0	8539
S_litura_Genome_NC_003102_annotated	82	-	C	2	8442	0	0	0	0	8444
S_litura_Genome_NC_003102_annotated	83	-	T	0	0	0	8444	0	0	8444
S_litura_Genome_NC_003102_annotated	84	-	A	8483	1	0	0	0	0	8484
S_litura_Genome_NC_003102_annotated	85	-	G	0	0	8434	0	0	0	8434
S_litura_Genome_NC_003102_annotated	86	-	G	0	0	8405	2	0	0	8407
S_litura_Genome_NC_003102_annotated	87	-	T	0	0	0	8452	0	0	8452
S_litura_Genome_NC_003102_annotated	88	-	C	0	8493	0	0	0	0	8493
S_litura_Genome_NC_003102_annotated	89	-	A	8528	0	0	0	0	0	8528
S_litura_Genome_NC_003102_annotated	90	-	C	0	8550	0	0	0	0	8550
S_litura_Genome_NC_003102_annotated	91	-	G	0	0	8583	2	0	0	8585
S_litura_Genome_NC_003102_annotated	92	-	T	1	0	1	8546	0	0	8548
S_litura_Genome_NC_003102_annotated	93	-	G	0	0	8642	4	0	0	8646
S_litura_Genome_NC_003102_annotated	94	-	A	8701	0	0	0	0	0	8701
S_litura_Genome_NC_003102_annotated	95	-	T	0	0	0	8646	0	0	8646
S_litura_Genome_NC_003102_annotated	96	-	T	0	0	0	8733	0	0	8733
S_litura_Genome_NC_003102_annotated	96	1	-	2	0	0	0	0	8668	8670
S_litura_Genome_NC_003102_annotated	97	-	A	8787	0	0	0	0	3	8790
S_litura_Genome_NC_003102_annotated	98	-	A	8801	1	0	0	0	0	8802
S_litura_Genome_NC_003102_annotated	99	-	A	8824	1	0	0	0	0	8825
S_litura_Genome_NC_003102_annotated	100	-	A	8818	0	1	0	0	0	8819
S_litura_Genome_NC_003102_annotated	101	-	A	8821	0	0	3	0	0	8824
S_litura_Genome_NC_003102_annotated	102	-	T	0	0	0	8795	0	0	8795
S_litura_Genome_NC_003102_annotated	103	-	G	0	0	8697	4	0	0	8701
S_litura_Genome_NC_003102_annotated	104	-	C	2	8669	0	0	0	0	8671
S_litura_Genome_NC_003102_annotated	105	-	T	0	0	0	8716	0	0	8716
S_litura_Genome_NC_003102_annotated	106	-	A	8702	1	0	0	0	0	8703
S_litura_Genome_NC_003102_annotated	107	-	A	8700	2	0	0	0	0	8702
S_litura_Genome_NC_003102_annotated	108	-	A	8698	1	0	0	0	0	8699
S_litura_Genome_NC_003102_annotated	109	-	C	2	8787	0	0	0	0	8789
S_litura_Genome_NC_003102_annotated	110	-	G	3	0	8699	5	0	0	8707
S_litura_Genome_NC_003102_annotated	111	-	C	6	8763	0	3	0	0	8772
S_litura_Genome_NC_003102_annotated	112	-	A	8865	0	2	0	0	0	8867
S_litura_Genome_NC_003102_annotated	113	-	A	8888	0	0	0	0	0	8888
S_litura_Genome_NC_003102_annotated	114	-	A	8952	2	1	0	0	0	8955
S_litura_Genome_NC_003102_annotated	115	-	C	0	9062	0	1	0	0	9063
S_litura_Genome_NC_003102_annotated	116	-	A	9027	2	0	0	0	0	9029
S_litura_Genome_NC_003102_annotated	117	-	C	0	9238	0	1	0	0	9239
S_litura_Genome_NC_003102_annotated	118	-	G	0	0	9265	2	0	0	9267
S_litura_Genome_NC_003102_annotated	119	-	A	9293	1	0	1	0	0	9295
S_litura_Genome_NC_003102_annotated	120	-	T	0	0	1	9459	0	0	9460
S_litura_Genome_NC_003102_annotated	121	-	G	1	0	9688	0	0	0	9689
S_litura_Genome_NC_003102_annotated	122	-	C	0	9704	1	4	0	0	9709
S_litura_Genome_NC_003102_annotated	123	-	T	0	0	0	9773	0	0	9773
S_litura_Genome_NC_003102_annotated	124	-	C	1	9807	0	0	0	0	9808
S_litura_Genome_NC_003102_annotated	124	1	-	0	0	0	1	0	9767	9768
S_litura_Genome_NC_003102_annotated	125	-	T	0	0	2	9853	0	0	9855
S_litura_Genome_NC_003102_annotated	126	-	C	2	9875	0	3	0	0	9880
S_litura_Genome_NC_003102_annotated	127	-	G	0	0	9940	1	0	0	9941
S_litura_Genome_NC_003102_annotated	128	-	A	9980	1	0	0	0	1	9982
S_litura_Genome_NC_003102_annotated	129	-	A	9991	1	0	0	0	0	9992
S_litura_Genome_NC_003102_annotated	130	-	C	0	10214	0	0	0	0	10214
S_litura_Genome_NC_003102_annotated	131	-	G	18	0	10105	5	0	0	10128
S_litura_Genome_NC_003102_annotated	132	-	C	1	10146	0	0	0	0	10147
S_litura_Genome_NC_003102_annotated	133	-	G	0	0	10311	3	0	0	10314
S_litura_Genome_NC_003102_annotated	134	-	A	10339	1	1	0	0	0	10341
S_litura_Genome_NC_003102_annotated	135	-	G	0	1	10403	0	0	0	10404
S_litura_Genome_NC_003102_annotated	136	-	G	3	0	10351	0	0	0	10354
S_litura_Genome_NC_003102_annotated	137	-	C	2	10349	0	5	0	0	10356
S_litura_Genome_NC_003102_annotated	138	-	C	0	10409	0	0	0	0	10409
S_litura_Genome_NC_003102_annotated	139	-	G	2	0	10443	1	0	0	10446
S_litura_Genome_NC_003102_annotated	140	-	A	10456	0	0	1	0	0	10457
S_litura_Genome_NC_003102_annotated	141	-	C	0	10495	0	2	0	0	10497
S_litura_Genome_NC_003102_annotated	141	1	-	0	0	6	0	0	10428	10434
S_litura_Genome_NC_003102_annotated	141	2	-	6	0	0	0	0	10428	10434
S_litura_Genome_NC_003102_annotated	141	3	-	0	0	6	0	0	10428	10434
S_litura_Genome_NC_003102_annotated	141	4	-	0	6	0	0	0	10428	10434
S_litura_Genome_NC_003102_annotated	141	5	-	0	0	6	0	0	10428	10434
S_litura_Genome_NC_003102_annotated	141	6	-	0	0	0	6	0	10428	10434
S_litura_Genome_NC_003102_annotated	142	-	G	0	0	10538	1	0	0	10539
S_litura_Genome_NC_003102_annotated	143	-	A	10530	0	2	0	0	0	10532
S_litura_Genome_NC_003102_annotated	144	-	G	0	0	10498	2	0	0	10500
S_litura_Genome_NC_003102_annotated	145	-	C	2	10513	0	2	0	0	10517
S_litura_Genome_NC_003102_annotated	146	-	G	8	0	10567	0	0	0	10575
S_litura_Genome_NC_003102_annotated	147	-	T	0	0	0	10541	0	1	10542
S_litura_Genome_NC_003102_annotated	148	-	G	0	0	10609	0	0	0	10609
S_litura_Genome_NC_003102_annotated	149	-	A	10600	0	2	0	0	0	10602
S_litura_Genome_NC_003102_annotated	150	-	G	0	0	10561	1	0	0	10562
S_litura_Genome_NC_003102_annotated	151	-	C	4	10546	0	0	0	0	10550
S_litura_Genome_NC_003102_annotated	152	-	T	0	0	1	10578	0	0	10579
S_litura_Genome_NC_003102_annotated	153	-	C	2	10578	0	1	0	0	10581
S_litura_Genome_NC_003102_annotated	154	-	G	0	0	10618	3	0	0	10621
S_litura_Genome_NC_003102_annotated	155	-	A	10620	1	0	0	0	0	10621
S_litura_Genome_NC_003102_annotated	156	-	T	0	3	0	10662	0	0	10665
S_litura_Genome_NC_003102_annotated	157	-	C	0	10669	0	1	0	0	10670
S_litura_Genome_NC_003102_annotated	158	-	A	10604	67	1	0	0	0	10672
S_litura_Genome_NC_003102_annotated	159	-	C	1	10668	0	0	0	0	10669
S_litura_Genome_NC_003102_annotated	160	-	C	1	10640	0	0	0	0	10641
S_litura_Genome_NC_003102_annotated	161	-	T	0	0	0	10566	0	0	10566
S_litura_Genome_NC_003102_annotated	162	-	C	1	10495	68	0	0	0	10564
S_litura_Genome_NC_003102_annotated	163	-	G	0	0	10523	0	0	0	10523
S_litura_Genome_NC_003102_annotated	164	-	A	10469	0	1	0	0	0	10470
S_litura_Genome_NC_003102_annotated	165	-	C	68	10353	0	0	0	0	10421
S_litura_Genome_NC_003102_annotated	166	-	A	10245	1	0	0	0	0	10246
S_litura_Genome_NC_003102_annotated	167	-	A	10007	2	67	0	0	0	10076
S_litura_Genome_NC_003102_annotated	168	-	G	0	0	10129	1	0	0	10130
S_litura_Genome_NC_003102_annotated	169	-	T	0	2	1	10086	0	0	10089
S_litura_Genome_NC_003102_annotated	170	-	A	10027	2	1	0	0	0	10030
S_litura_Genome_NC_003102_annotated	171	-	T	0	81	0	9997	0	0	10078
S_litura_Genome_NC_003102_annotated	172	-	C	15	10013	67	1	0	0	10096
S_litura_Genome_NC_003102_annotated	173	-	T	0	3	1	10073	0	0	10077
S_litura_Genome_NC_003102_annotated	174	-	G	0	67	10033	4	0	0	10104
S_litura_Genome_NC_003102_annotated	175	-	G	1	0	10104	1	0	0	10106
S_litura_Genome_NC_003102_annotated	176	-	T	0	0	0	10091	0	0	10091
S_litura_Genome_NC_003102_annotated	177	-	C	5	10093	0	3	0	0	10101
S_litura_Genome_NC_003102_annotated	178	-	G	19	0	10017	4	0	0	10040
S_litura_Genome_NC_003102_annotated	179	-	C	3	10076	0	0	0	0	10079
S_litura_Genome_NC_003102_annotated	180	-	A	9947	100	0	17	0	0	10064
S_litura_Genome_NC_003102_annotated	181	-	G	0	0	10066	0	0	0	10066
S_litura_Genome_NC_003102_annotated	182	-	A	10047	0	1	0	0	0	10048
S_litura_Genome_NC_003102_annotated	183	-	G	1	0	10071	0	0	0	10072
S_litura_Genome_NC_003102_annotated	184	-	G	0	0	10040	1	0	0	10041
S_litura_Genome_NC_003102_annotated	185	-	A	10016	0	0	0	0	0	10016
S_litura_Genome_NC_003102_annotated	186	-	T	0	116	0	9869	0	0	9985
S_litura_Genome_NC_003102_annotated	187	-	C	2	9927	0	0	0	0	9929
S_litura_Genome_NC_003102_annotated	188	-	C	2	9845	0	4	0	0	9851
S_litura_Genome_NC_003102_annotated	189	-	G	2	117	9712	28	0	0	9859
S_litura_Genome_NC_003102_annotated	190	-	T	0	0	0	9710	0	0	9710
S_litura_Genome_NC_003102_annotated	191	-	T	1	0	0	9699	0	0	9700
S_litura_Genome_NC_003102_annotated	192	-	C	1	9660	0	0	0	0	9661
S_litura_Genome_NC_003102_annotated	193	-	A	9380	151	3	0	0	0	9534
S_litura_Genome_NC_003102_annotated	194	-	T	0	0	27	9475	0	0	9502
S_litura_Genome_NC_003102_annotated	195	-	G	0	124	9358	28	0	0	9510
S_litura_Genome_NC_003102_annotated	196	-	G	1	0	9523	3	0	0	9527
S_litura_Genome_NC_003102_annotated	197	-	G	1	0	9526	2	0	0	9529
S_litura_Genome_NC_003102_annotated	198	-	T	165	0	0	9344	0	0	9509
S_litura_Genome_NC_003102_annotated	199	-	C	1	9531	0	1	0	0	9533
S_litura_Genome_NC_003102_annotated	200	-	C	0	9516	0	0	0	0	9516
S_litura_Genome_NC_003102_annotated	201	-	T	0	176	52	9186	0	0	9414
S_litura_Genome_NC_003102_annotated	202	-	G	0	0	9407	2	0	0	9409
S_litura_Genome_NC_003102_annotated	203	-	G	1	0	9432	1	0	0	9434
S_litura_Genome_NC_003102_annotated	204	-	T	0	182	0	9293	0	0	9475
S_litura_Genome_NC_003102_annotated	205	-	A	9410	0	0	0	0	1	9411
S_litura_Genome_NC_003102_annotated	206	-	A	9364	1	0	0	0	0	9365
S_litura_Genome_NC_003102_annotated	207	-	A	9089	0	200	0	0	0	9289
S_litura_Genome_NC_003102_annotated	208	-	A	9323	0	0	0	0	0	9323
S_litura_Genome_NC_003102_annotated	209	-	A	9340	0	0	0	0	0	9340
S_litura_Genome_NC_003102_annotated	210	-	T	0	208	0	9130	0	0	9338
S_litura_Genome_NC_003102_annotated	211	-	C	0	9268	55	0	0	0	9323
S_litura_Genome_NC_003102_annotated	212	-	A	9278	1	1	57	0	0	9337
S_litura_Genome_NC_003102_annotated	213	-	A	9268	0	1	55	0	0	9324
S_litura_Genome_NC_003102_annotated	214	-	A	9194	1	1	0	0	0	9196
S_litura_Genome_NC_003102_annotated	215	-	A	9282	1	0	0	0	0	9283
S_litura_Genome_NC_003102_annotated	216	-	G	55	0	9286	3	0	0	9344
S_litura_Genome_NC_003102_annotated	217	-	T	56	1	0	9353	0	0	9410
S_litura_Genome_NC_003102_annotated	218	-	T	0	0	0	9490	0	0	9490
S_litura_Genome_NC_003102_annotated	219	-	G	0	55	9637	3	0	0	9695
S_litura_Genome_NC_003102_annotated	220	-	A	9770	1	1	0	0	0	9772
S_litura_Genome_NC_003102_annotated	221	-	C	1	9819	0	1	0	0	9821
S_litura_Genome_NC_003102_annotated	222	-	T	0	269	0	9596	0	0	9865
S_litura_Genome_NC_003102_annotated	223	-	C	3	9891	0	0	0	0	9894
S_litura_Genome_NC_003102_annotated	224	-	T	1	1	0	9913	0	0	9915
S_litura_Genome_NC_003102_annotated	225	-	G	77	268	9566	2	0	12	9925
S_litura_Genome_NC_003102_annotated	226	-	T	0	1	0	9907	0	0	9908
S_litura_Genome_NC_003102_annotated	227	-	T	0	1	0	9921	0	0	9922
S_litura_Genome_NC_003102_annotated	228	-	C	3	9648	0	273	0	12	9936
S_litura_Genome_NC_003102_annotated	229	-	A	9959	0	0	0	0	0	9959
S_litura_Genome_NC_003102_annotated	230	-	A	9924	0	1	0	0	0	9925
S_litura_Genome_NC_003102_annotated	231	-	A	9906	1	0	0	0	0	9907
S_litura_Genome_NC_003102_annotated	232	-	G	0	0	9936	2	0	0	9938
S_litura_Genome_NC_003102_annotated	233	-	A	9927	0	1	0	0	0	9928
S_litura_Genome_NC_003102_annotated	234	-	G	329	0	9603	3	0	0	9935
S_litura_Genome_NC_003102_annotated	235	-	A	9989	0	0	0	0	0	9989
S_litura_Genome_NC_003102_annotated	236	-	T	1	1	1	9959	0	0	9962
S_litura_Genome_NC_003102_annotated	237	-	T	1	329	0	9623	0	0	9953
S_litura_Genome_NC_003102_annotated	238	-	C	2	9915	0	1	0	0	9918
S_litura_Genome_NC_003102_annotated	239	-	G	0	1	9893	4	0	0	9898
S_litura_Genome_NC_003102_annotated	240	-	T	0	0	0	9921	0	0	9921
S_litura_Genome_NC_003102_annotated	241	-	A	9539	387	0	0	0	0	9926
S_litura_Genome_NC_003102_annotated	242	-	A	9468	1	58	329	0	0	9856
S_litura_Genome_NC_003102_annotated	243	-	C	0	9929	0	58	0	0	9987
S_litura_Genome_NC_003102_annotated	244	-	G	58	0	9916	1	0	0	9975
S_litura_Genome_NC_003102_annotated	245	-	T	1	2	0	9982	0	0	9985
S_litura_Genome_NC_003102_annotated	246	-	G	1	420	9569	59	0	0	10049
S_litura_Genome_NC_003102_annotated	247	-	A	9998	58	0	0	0	0	10056
S_litura_Genome_NC_003102_annotated	248	-	A	10030	1	1	0	0	0	10032
S_litura_Genome_NC_003102_annotated	249	-	G	1	0	9952	62	0	0	10015
S_litura_Genome_NC_003102_annotated	250	-	C	1	9968	0	89	0	0	10058
S_litura_Genome_NC_003102_annotated	251	-	C	2	10084	0	0	0	0	10086
S_litura_Genome_NC_003102_annotated	252	-	C	93	9983	0	0	0	0	10076
S_litura_Genome_NC_003102_annotated	253	-	G	4	0	10095	2	0	0	10101
S_litura_Genome_NC_003102_annotated	254	-	A	10084	0	0	0	0	0	10084
S_litura_Genome_NC_003102_annotated	255	-	C	1	10114	0	0	0	0	10115
S_litura_Genome_NC_003102_annotated	256	-	A	10037	0	1	0	0	0	10038
S_litura_Genome_NC_003102_annotated	257	-	C	3	10121	0	1	0	0	10125
S_litura_Genome_NC_003102_annotated	258	-	G	0	0	10080	96	0	0	10176
S_litura_Genome_NC_003102_annotated	259	-	A	10178	0	0	1	0	0	10179
S_litura_Genome_NC_003102_annotated	260	-	T	1	0	0	10255	0	0	10256
S_litura_Genome_NC_003102_annotated	261	-	G	2	0	10248	3	0	0	10253
S_litura_Genome_NC_003102_annotated	262	-	A	10221	0	1	0	0	0	10222
S_litura_Genome_NC_003102_annotated	263	-	A	10184	1	0	0	0	0	10185
S_litura_Genome_NC_003102_annotated	264	-	G	465	0	9677	5	0	0	10147
S_litura_Genome_NC_003102_annotated	265	-	C	3	10184	0	0	0	0	10187
S_litura_Genome_NC_003102_annotated	266	-	T	0	1	0	10235	0	0	10236
S_litura_Genome_NC_003102_annotated	267	-	G	0	0	10127	3	0	100	10230
S_litura_Genome_NC_003102_annotated	268	-	A	9721	0	474	1	0	0	10196
S_litura_Genome_NC_003102_annotated	269	-	T	0	0	101	10090	0	0	10191
S_litura_Genome_NC_003102_annotated	270	-	C	2	10084	1	100	0	0	10187
S_litura_Genome_NC_003102_annotated	271	-	G	3	0	10110	1	0	0	10114
S_litura_Genome_NC_003102_annotated	272	-	T	0	0	0	10068	0	0	10068
S_litura_Genome_NC_003102_annotated	272	1	-	0	0	100	0	0	9903	10003
S_litura_Genome_NC_003102_annotated	273	-	C	4	10116	0	1	0	0	10121
S_litura_Genome_NC_003102_annotated	274	-	A	10035	0	0	0	0	0	10035
S_litura_Genome_NC_003102_annotated	275	-	A	9941	0	0	0	0	0	9941
S_litura_Genome_NC_003102_annotated	276	-	T	0	573	1	9346	0	0	9920
S_litura_Genome_NC_003102_annotated	277	-	T	0	0	0	9998	0	0	9998
S_litura_Genome_NC_003102_annotated	278	-	G	1	0	9985	2	0	0	9988
S_litura_Genome_NC_003102_annotated	279	-	G	0	1	9982	6	0	0	9989
S_litura_Genome_NC_003102_annotated	280	-	A	9975	1	1	0	0	0	9977
S_litura_Genome_NC_003102_annotated	281	-	A	9271	2	582	0	0	0	9855
S_litura_Genome_NC_003102_annotated	282	-	C	2	10008	0	0	0	0	10010
S_litura_Genome_NC_003102_annotated	283	-	G	0	0	9924	3	0	0	9927
S_litura_Genome_NC_003102_annotated	284	-	G	0	0	9976	2	0	0	9978
S_litura_Genome_NC_003102_annotated	285	-	T	2	437	1	9567	0	0	10007
S_litura_Genome_NC_003102_annotated	286	-	A	9892	0	0	0	0	0	9892
S_litura_Genome_NC_003102_annotated	287	-	A	9957	0	0	0	0	0	9957
S_litura_Genome_NC_003102_annotated	288	-	A	10079	0	0	1	0	0	10080
S_litura_Genome_NC_003102_annotated	289	-	G	0	0	10285	1	0	0	10286
S_litura_Genome_NC_003102_annotated	290	-	A	10330	0	4	0	0	0	10334
S_litura_Genome_NC_003102_annotated	291	-	G	0	0	10402	1	0	0	10403
S_litura_Genome_NC_003102_annotated	292	-	T	0	0	0	10383	0	0	10383
S_litura_Genome_NC_003102_annotated	293	-	T	0	0	0	10403	0	0	10403
S_litura_Genome_NC_003102_annotated	294	-	T	0	0	0	10546	0	0	10546
S_litura_Genome_NC_003102_annotated	295	-	C	1	10535	0	0	0	0	10536
S_litura_Genome_NC_003102_annotated	296	-	T	0	0	0	10563	0	0	10563
S_litura_Genome_NC_003102_annotated	297	-	G	1	537	9973	3	0	0	10514
S_litura_Genome_NC_003102_annotated	298	-	C	415	10115	0	3	0	0	10533
S_litura_Genome_NC_003102_annotated	299	-	G	0	0	10554	5	0	0	10559
S_litura_Genome_NC_003102_annotated	300	-	C	1	10088	413	123	0	0	10625
S_litura_Genome_NC_003102_annotated	301	-	G	0	0	10803	3	0	0	10806
S_litura_Genome_NC_003102_annotated	302	-	A	10827	0	1	0	0	0	10828
S_litura_Genome_NC_003102_annotated	303	-	G	571	0	10276	2	0	0	10849
S_litura_Genome_NC_003102_annotated	304	-	A	10896	0	0	0	0	0	10896
S_litura_Genome_NC_003102_annotated	305	-	C	1	10898	0	0	0	0	10899
S_litura_Genome_NC_003102_annotated	306	-	T	2	5	0	10912	0	0	10919
S_litura_Genome_NC_003102_annotated	307	-	T	1	0	0	10964	0	0	10965
S_litura_Genome_NC_003102_annotated	308	-	G	0	0	10998	4	0	1	11003
S_litura_Genome_NC_003102_annotated	309	-	G	0	0	10983	1	0	0	10984
S_litura_Genome_NC_003102_annotated	310	-	A	11004	0	2	0	0	0	11006
S_litura_Genome_NC_003102_annotated	311	-	C	3	11048	0	0	0	0	11051
S_litura_Genome_NC_003102_annotated	312	-	T	0	480	0	10566	0	0	11046
S_litura_Genome_NC_003102_annotated	313	-	C	1	11063	0	0	0	0	11064
S_litura_Genome_NC_003102_annotated	314	-	G	3	0	11041	1	0	0	11045
S_litura_Genome_NC_003102_annotated	315	-	C	1	10457	0	566	0	11	11035
S_litura_Genome_NC_003102_annotated	316	-	T	1	0	0	11066	0	0	11067
S_litura_Genome_NC_003102_annotated	317	-	T	1	0	0	11016	0	0	11017
S_litura_Genome_NC_003102_annotated	318	-	T	1	579	0	10466	0	0	11046
S_litura_Genome_NC_003102_annotated	319	-	A	11049	0	0	0	0	0	11049
S_litura_Genome_NC_003102_annotated	320	-	T	1	0	1	11116	0	0	11118
S_litura_Genome_NC_003102_annotated	321	-	G	0	0	11000	3	0	0	11003
S_litura_Genome_NC_003102_annotated	322	-	G	1	0	10958	4	0	0	10963
S_litura_Genome_NC_003102_annotated	323	-	A	10987	0	1	0	0	0	10988
S_litura_Genome_NC_003102_annotated	324	-	A	10957	1	0	0	0	0	10958
S_litura_Genome_NC_003102_annotated	325	-	G	0	0	11001	3	0	0	11004
S_litura_Genome_NC_003102_annotated	326	-	A	10980	0	0	0	0	0	10980
S_litura_Genome_NC_003102_annotated	327	-	C	0	10989	0	0	0	0	10989
S_litura_Genome_NC_003102_annotated	328	-	A	10976	0	4	0	0	0	10980
S_litura_Genome_NC_003102_annotated	329	-	G	1	0	10929	0	0	0	10930
S_litura_Genome_NC_003102_annotated	330	-	C	2	10883	0	2	0	0	10887
S_litura_Genome_NC_003102_annotated	331	-	T	0	4	1	10743	0	0	10748
S_litura_Genome_NC_003102_annotated	332	-	T	0	2	0	10983	0	0	10985
S_litura_Genome_NC_003102_annotated	333	-	C	2	10957	0	1	0	0	10960
S_litura_Genome_NC_003102_annotated	334	-	C	1	10936	0	0	0	0	10937
S_litura_Genome_NC_003102_annotated	335	-	C	0	10905	0	2	0	0	10907
S_litura_Genome_NC_003102_annotated	336	-	C	1	10962	1	1	0	0	10965
S_litura_Genome_NC_003102_annotated	337	-	A	10954	1	0	1	0	0	10956
S_litura_Genome_NC_003102_annotated	338	-	T	0	0	0	10953	0	0	10953
S_litura_Genome_NC_003102_annotated	339	-	C	1	10967	0	0	0	0	10968
S_litura_Genome_NC_003102_annotated	340	-	G	2	0	11025	1	0	0	11028
S_litura_Genome_NC_003102_annotated	341	-	T	0	1	0	10957	0	0	10958
S_litura_Genome_NC_003102_annotated	342	-	G	8223	406	1995	0	0	0	10624
S_litura_Genome_NC_003102_annotated	343	-	A	10874	1	0	0	0	0	10875
S_litura_Genome_NC_003102_annotated	344	-	A	10948	0	1	1	0	0	10950
S_litura_Genome_NC_003102_annotated	345	-	C	0	11049	0	3	0	0	11052
S_litura_Genome_NC_003102_annotated	346	-	G	0	0	11043	2	0	0	11045
S_litura_Genome_NC_003102_annotated	347	-	A	11069	2	0	0	0	0	11071
S_litura_Genome_NC_003102_annotated	348	-	T	1	2	0	11117	0	0	11120
S_litura_Genome_NC_003102_annotated	349	-	C	1	11136	0	0	0	0	11137
S_litura_Genome_NC_003102_annotated	350	-	A	11102	0	3	0	0	0	11105
S_litura_Genome_NC_003102_annotated	351	-	A	11091	1	0	0	0	0	11092
S_litura_Genome_NC_003102_annotated	352	-	G	0	0	11117	1	0	0	11118
S_litura_Genome_NC_003102_annotated	353	-	A	11108	0	0	0	0	0	11108
S_litura_Genome_NC_003102_annotated	354	-	A	11041	0	0	0	0	0	11041
S_litura_Genome_NC_003102_annotated	355	-	G	328	0	10800	0	0	0	11128
S_litura_Genome_NC_003102_annotated	356	-	T	0	1	2	11165	0	0	11168
S_litura_Genome_NC_003102_annotated	357	-	G	329	0	10884	1	0	0	11214
S_litura_Genome_NC_003102_annotated	358	-	A	11238	0	0	0	0	0	11238
S_litura_Genome_NC_003102_annotated	359	-	T	0	1	0	11258	0	0	11259
S_litura_Genome_NC_003102_annotated	360	-	G	0	0	11243	0	0	0	11243
S_litura_Genome_NC_003102_annotated	361	-	G	0	0	11204	1	0	0	11205
S_litura_Genome_NC_003102_annotated	362	-	A	11171	0	2	0	0	0	11173
S_litura_Genome_NC_003102_annotated	363	-	C	2	11173	0	1	0	0	11176
S_litura_Genome_NC_003102_annotated	364	-	G	0	0	11167	3	0	0	11170
S_litura_Genome_NC_003102_annotated	365	-	T	0	0	0	11144	0	0	11144
S_litura_Genome_NC_003102_annotated	366	-	G	1	192	10890	2	0	0	11085
S_litura_Genome_NC_003102_annotated	367	-	T	0	0	0	11020	0	0	11020
S_litura_Genome_NC_003102_annotated	368	-	T	192	0	1	10918	0	0	11111
S_litura_Genome_NC_003102_annotated	369	-	T	0	1	0	11119	0	0	11120
S_litura_Genome_NC_003102_annotated	370	-	T	0	195	0	10908	0	0	11103
S_litura_Genome_NC_003102_annotated	371	-	T	0	1	0	11156	0	0	11157
S_litura_Genome_NC_003102_annotated	372	-	A	11025	192	0	0	0	0	11217
S_litura_Genome_NC_003102_annotated	373	-	G	0	0	11142	0	0	0	11142
S_litura_Genome_NC_003102_annotated	374	-	T	0	1	0	11116	0	0	11117
S_litura_Genome_NC_003102_annotated	375	-	G	1	193	10890	0	0	0	11084
S_litura_Genome_NC_003102_annotated	376	-	G	195	0	10877	0	0	0	11072
S_litura_Genome_NC_003102_annotated	377	-	T	0	0	0	11098	0	0	11098
S_litura_Genome_NC_003102_annotated	378	-	A	10861	193	0	0	0	0	11054
S_litura_Genome_NC_003102_annotated	379	-	A	10980	0	1	0	0	0	10981
S_litura_Genome_NC_003102_annotated	380	-	A	10854	0	1	0	0	0	10855
S_litura_Genome_NC_003102_annotated	381	-	C	1	10919	0	0	0	0	10920
S_litura_Genome_NC_003102_annotated	382	-	A	10935	1	0	0	0	0	10936
S_litura_Genome_NC_003102_annotated	383	-	T	0	2	1	10911	0	0	10914
S_litura_Genome_NC_003102_annotated	384	-	G	0	0	10872	3	0	0	10875
S_litura_Genome_NC_003102_annotated	385	-	C	200	10582	2	7	0	0	10791
S_litura_Genome_NC_003102_annotated	386	-	G	0	0	10872	2	0	0	10874
S_litura_Genome_NC_003102_annotated	387	-	T	197	1	0	10685	0	0	10883
S_litura_Genome_NC_003102_annotated	388	-	C	0	10900	0	0	0	0	10900
S_litura_Genome_NC_003102_annotated	389	-	C	0	10856	0	0	0	0	10856
S_litura_Genome_NC_003102_annotated	390	-	C	6	10868	0	1	0	0	10875
S_litura_Genome_NC_003102_annotated	391	-	A	10845	0	0	0	0	0	10845
S_litura_Genome_NC_003102_annotated	392	-	C	0	10856	0	0	0	0	10856
S_litura_Genome_NC_003102_annotated	393	-	T	0	2	8	10855	0	0	10865
S_litura_Genome_NC_003102_annotated	394	-	A	10789	0	0	0	0	0	10789
S_litura_Genome_NC_003102_annotated	395	-	G	0	0	10656	2	0	0	10658
S_litura_Genome_NC_003102_annotated	396	-	A	10662	0	0	0	0	0	10662
S_litura_Genome_NC_003102_annotated	397	-	C	3	10622	0	2	0	0	10627
S_litura_Genome_NC_003102_annotated	398	-	C	1	10566	0	0	0	0	10567
S_litura_Genome_NC_003102_annotated	399	-	G	1	156	10342	11	0	0	10510
S_litura_Genome_NC_003102_annotated	400	-	A	10495	0	0	0	0	0	10495
S_litura_Genome_NC_003102_annotated	401	-	A	10340	0	1	0	0	0	10341
S_litura_Genome_NC_003102_annotated	402	-	C	1	10372	0	0	0	0	10373
S_litura_Genome_NC_003102_annotated	403	-	C	0	10292	0	0	0	0	10292
S_litura_Genome_NC_003102_annotated	404	-	G	1	0	10263	1	0	0	10265
S_litura_Genome_NC_003102_annotated	405	-	T	141	1	0	9843	0	0	9985
S_litura_Genome_NC_003102_annotated	406	-	T	0	0	0	10110	0	0	10110
S_litura_Genome_NC_003102_annotated	407	-	G	0	0	10110	1	0	0	10111
S_litura_Genome_NC_003102_annotated	408	-	C	3	10096	0	0	0	0	10099
S_litura_Genome_NC_003102_annotated	409	-	T	0	0	0	10069	0	0	10069
S_litura_Genome_NC_003102_annotated	410	-	T	104	1	2	9951	0	0	10058
S_litura_Genome_NC_003102_annotated	411	-	T	0	116	1	10072	0	0	10189
S_litura_Genome_NC_003102_annotated	412	-	A	10266	12	1	0	0	0	10279
S_litura_Genome_NC_003102_annotated	413	-	G	0	1	10316	0	0	0	10317
S_litura_Genome_NC_003102_annotated	414	-	A	10359	0	0	0	0	0	10359
S_litura_Genome_NC_003102_annotated	415	-	T	0	0	0	10371	0	0	10371
S_litura_Genome_NC_003102_annotated	416	-	T	1	0	0	10365	0	0	10366
S_litura_Genome_NC_003102_annotated	417	-	T	0	98	0	10246	0	0	10344
S_litura_Genome_NC_003102_annotated	418	-	T	0	1	0	10358	0	0	10359
S_litura_Genome_NC_003102_annotated	419	-	T	0	0	0	10426	0	0	10426
S_litura_Genome_NC_003102_annotated	420	-	A	10371	0	108	1	0	0	10480
S_litura_Genome_NC_003102_annotated	421	-	G	0	0	10486	2	0	0	10488
S_litura_Genome_NC_003102_annotated	422	-	C	3	10427	0	0	0	0	10430
S_litura_Genome_NC_003102_annotated	423	-	G	1	0	10369	16	0	0	10386
S_litura_Genome_NC_003102_annotated	424	-	C	0	10398	0	1	0	0	10399
S_litura_Genome_NC_003102_annotated	425	-	A	10432	0	0	1	0	0	10433
S_litura_Genome_NC_003102_annotated	426	-	G	73	0	10396	0	0	0	10469
S_litura_Genome_NC_003102_annotated	427	-	C	0	10492	0	2	0	0	10494
S_litura_Genome_NC_003102_annotated	428	-	A	10451	0	2	0	0	0	10453
S_litura_Genome_NC_003102_annotated	429	-	C	1	10470	0	1	0	0	10472
S_litura_Genome_NC_003102_annotated	430	-	G	0	0	10460	1	0	0	10461
S_litura_Genome_NC_003102_annotated	431	-	C	0	10466	0	5	0	0	10471
S_litura_Genome_NC_003102_annotated	432	-	G	2	0	10449	84	0	0	10535
S_litura_Genome_NC_003102_annotated	433	-	C	2	10550	0	0	0	0	10552
S_litura_Genome_NC_003102_annotated	434	-	T	0	1	0	10614	0	0	10615
S_litura_Genome_NC_003102_annotated	435	-	C	2	10592	0	0	0	0	10594
S_litura_Genome_NC_003102_annotated	436	-	C	0	10576	0	0	0	0	10576
S_litura_Genome_NC_003102_annotated	437	-	G	0	0	10622	0	0	0	10622
S_litura_Genome_NC_003102_annotated	438	-	A	10475	1	1	71	0	0	10548
S_litura_Genome_NC_003102_annotated	439	-	T	0	3	2	10584	0	0	10589
S_litura_Genome_NC_003102_annotated	440	-	G	1	0	10575	0	0	0	10576
S_litura_Genome_NC_003102_annotated	441	-	C	0	10542	0	4	0	0	10546
S_litura_Genome_NC_003102_annotated	442	-	G	1	0	10617	2	0	0	10620
S_litura_Genome_NC_003102_annotated	443	-	A	10600	0	1	0	0	0	10601
S_litura_Genome_NC_003102_annotated	444	-	T	0	0	1	10608	0	0	10609
S_litura_Genome_NC_003102_annotated	445	-	C	0	10634	0	0	0	0	10634
S_litura_Genome_NC_003102_annotated	446	-	C	2	10579	0	0	0	0	10581
S_litura_Genome_NC_003102_annotated	447	-	C	2	10562	0	42	0	0	10606
S_litura_Genome_NC_003102_annotated	448	-	G	0	0	10603	0	0	0	10603
S_litura_Genome_NC_003102_annotated	449	-	A	10545	0	0	0	0	0	10545
S_litura_Genome_NC_003102_annotated	450	-	G	0	60	10472	1	0	0	10533
S_litura_Genome_NC_003102_annotated	451	-	T	0	5	0	10428	0	0	10433
S_litura_Genome_NC_003102_annotated	452	-	A	10310	2	0	0	0	0	10312
S_litura_Genome_NC_003102_annotated	453	-	C	1	10328	0	3	0	0	10332
S_litura_Genome_NC_003102_annotated	454	-	G	6	0	10282	1	0	0	10289
S_litura_Genome_NC_003102_annotated	455	-	T	0	0	6	9874	0	0	9880
S_litura_Genome_NC_003102_annotated	456	-	T	0	0	0	10488	0	0	10488
S_litura_Genome_NC_003102_annotated	457	-	C	2	10492	0	0	0	0	10494
S_litura_Genome_NC_003102_annotated	458	-	C	1	10481	0	2	0	0	10484
S_litura_Genome_NC_003102_annotated	459	-	T	0	31	0	10475	0	0	10506
S_litura_Genome_NC_003102_annotated	460	-	C	1	10538	0	0	0	0	10539
S_litura_Genome_NC_003102_annotated	461	-	A	10461	0	0	1	0	0	10462
S_litura_Genome_NC_003102_annotated	462	-	C	0	10495	0	0	0	0	10495
S_litura_Genome_NC_003102_annotated	463	-	G	0	0	10475	0	0	0	10475
S_litura_Genome_NC_003102_annotated	464	-	A	10420	0	2	0	0	0	10422
S_litura_Genome_NC_003102_annotated	465	-	C	53	10411	0	1	0	0	10465
S_litura_Genome_NC_003102_annotated	466	-	G	4	0	10455	1	0	0	10460
S_litura_Genome_NC_003102_annotated	467	-	T	1	0	0	10446	0	0	10447
S_litura_Genome_NC_003102_annotated	468	-	G	0	38	10422	0	0	0	10460
S_litura_Genome_NC_003102_annotated	469	-	A	10441	0	0	0	0	0	10441
S_litura_Genome_NC_003102_annotated	470	-	T	0	1	1	10385	0	0	10387
S_litura_Genome_NC_003102_annotated	471	-	C	4	10361	0	1	0	0	10366
S_litura_Genome_NC_003102_annotated	472	-	C	0	10315	0	0	0	0	10315
S_litura_Genome_NC_003102_annotated	473	-	G	5	0	10277	3	0	0	10285
S_litura_Genome_NC_003102_annotated	474	-	T	0	43	1	10098	0	0	10142
S_litura_Genome_NC_003102_annotated	475	-	A	10012	1	0	0	0	0	10013
S_litura_Genome_NC_003102_annotated	476	-	T	0	0	0	9939	0	0	9939
S_litura_Genome_NC_003102_annotated	477	-	C	0	9883	0	0	0	0	9883
S_litura_Genome_NC_003102_annotated	478	-	G	1	0	9830	2	0	0	9833
S_litura_Genome_NC_003102_annotated	479	-	T	1	1	0	9760	0	0	9762
S_litura_Genome_NC_003102_annotated	480	-	A	9605	46	1	0	0	0	9652
S_litura_Genome_NC_003102_annotated	481	-	G	0	0	9579	0	0	0	9579
S_litura_Genome_NC_003102_annotated	482	-	A	9574	0	0	0	0	0	9574
S_litura_Genome_NC_003102_annotated	482	1	-	0	0	41	0	0	9344	9385
S_litura_Genome_NC_003102_annotated	483	-	A	9409	42	0	1	0	0	9452
S_litura_Genome_NC_003102_annotated	484	-	C	0	9461	0	0	0	0	9461
S_litura_Genome_NC_003102_annotated	485	-	C	0	9442	0	1	0	0	9443
S_litura_Genome_NC_003102_annotated	486	-	G	1	0	9381	0	0	0	9382
S_litura_Genome_NC_003102_annotated	487	-	T	0	0	1	9298	0	0	9299
S_litura_Genome_NC_003102_annotated	488	-	C	0	9287	0	0	0	44	9331
S_litura_Genome_NC_003102_annotated	489	-	G	3	0	9272	2	0	0	9277
S_litura_Genome_NC_003102_annotated	490	-	T	0	2	0	9242	0	0	9244
S_litura_Genome_NC_003102_annotated	491	-	A	9205	0	0	0	0	0	9205
S_litura_Genome_NC_003102_annotated	492	-	C	2	9140	0	0	0	0	9142
S_litura_Genome_NC_003102_annotated	493	-	G	2	0	9072	0	0	0	9074
S_litura_Genome_NC_003102_annotated	494	-	T	0	0	0	8960	0	0	8960
S_litura_Genome_NC_003102_annotated	495	-	C	2	8950	0	1	0	0	8953
S_litura_Genome_NC_003102_annotated	496	-	G	1	0	8859	1	0	0	8861
S_litura_Genome_NC_003102_annotated	497	-	G	3	1	8790	0	0	0	8794
S_litura_Genome_NC_003102_annotated	498	-	C	1	8780	0	0	0	0	8781
S_litura_Genome_NC_003102_annotated	499	-	A	8588	0	1	0	0	0	8589
S_litura_Genome_NC_003102_annotated	500	-	C	2	8504	0	2	0	0	8508
S_litura_Genome_NC_003102_annotated	501	-	C	0	8474	0	0	0	0	8474
S_litura_Genome_NC_003102_annotated	502	-	A	8215	1	0	0	0	0	8216
S_litura_Genome_NC_003102_annotated	503	-	A	7886	2	1	0	0	0	7889
S_litura_Genome_NC_003102_annotated	504	-	T	0	49	2	7665	0	0	7716
S_litura_Genome_NC_003102_annotated	505	-	A	7581	3	1	0	0	0	7585
S_litura_Genome_NC_003102_annotated	506	-	A	7578	3	0	0	0	0	7581
S_litura_Genome_NC_003102_annotated	507	-	C	0	7784	0	1	0	0	7785
S_litura_Genome_NC_003102_annotated	508	-	G	0	0	7772	0	0	0	7772
S_litura_Genome_NC_003102_annotated	509	-	A	7781	1	0	0	0	0	7782
S_litura_Genome_NC_003102_annotated	510	-	A	7768	0	0	1	0	0	7769
S_litura_Genome_NC_003102_annotated	511	-	T	0	0	3	7934	0	0	7937
S_litura_Genome_NC_003102_annotated	512	-	A	8310	2	1	1	0	0	8314
S_litura_Genome_NC_003102_annotated	513	-	C	0	8698	0	0	0	0	8698
S_litura_Genome_NC_003102_annotated	514	-	C	0	8713	0	0	0	0	8713
S_litura_Genome_NC_003102_annotated	515	-	G	3	0	8721	1	0	0	8725
S_litura_Genome_NC_003102_annotated	516	-	C	1	8824	0	1	0	0	8826
S_litura_Genome_NC_003102_annotated	517	-	A	8771	2	0	0	0	0	8773
S_litura_Genome_NC_003102_annotated	518	-	T	0	1	1	9004	0	0	9006
S_litura_Genome_NC_003102_annotated	519	-	C	1	9203	0	0	0	0	9204
S_litura_Genome_NC_003102_annotated	520	-	A	9251	0	0	0	0	0	9251
S_litura_Genome_NC_003102_annotated	521	-	G	0	0	9279	1	0	0	9280
S_litura_Genome_NC_003102_annotated	522	-	T	1	2	0	9271	0	0	9274
S_litura_Genome_NC_003102_annotated	523	-	C	0	9256	0	37	0	0	9293
S_litura_Genome_NC_003102_annotated	524	-	T	0	0	1	9311	0	0	9312
S_litura_Genome_NC_003102_annotated	525	-	G	37	0	9376	0	0	0	9413
S_litura_Genome_NC_003102_annotated	526	-	G	3	0	9405	0	0	0	9408
S_litura_Genome_NC_003102_annotated	527	-	C	0	9445	0	1	0	0	9446
S_litura_Genome_NC_003102_annotated	528	-	T	1	37	1	9359	0	0	9398
S_litura_Genome_NC_003102_annotated	529	-	A	9440	1	1	0	0	0	9442
S_litura_Genome_NC_003102_annotated	530	-	A	9491	0	0	0	0	0	9491
S_litura_Genome_NC_003102_annotated	531	-	G	37	0	9545	1	0	0	9583
S_litura_Genome_NC_003102_annotated	532	-	A	9572	1	1	0	0	0	9574
S_litura_Genome_NC_003102_annotated	533	-	A	9717	0	3	0	0	0	9720
S_litura_Genome_NC_003102_annotated	534	-	G	0	0	9934	1	0	0	9935
S_litura_Genome_NC_003102_annotated	535	-	G	0	0	9929	0	0	0	9929
S_litura_Genome_NC_003102_annotated	536	-	G	1	0	9898	1	0	0	9900
S_litura_Genome_NC_003102_annotated	537	-	C	4	9907	0	2	0	0	9913
S_litura_Genome_NC_003102_annotated	538	-	G	0	0	9951	0	0	0	9951
S_litura_Genome_NC_003102_annotated	539	-	G	2	0	9915	1	0	0	9918
S_litura_Genome_NC_003102_annotated	540	-	C	1	9934	0	2	0	0	9937
S_litura_Genome_NC_003102_annotated	541	-	G	2	0	10023	0	0	0	10025
S_litura_Genome_NC_003102_annotated	542	-	G	0	0	10038	1	0	0	10039
S_litura_Genome_NC_003102_annotated	543	-	T	0	3	0	9993	0	0	9996
S_litura_Genome_NC_003102_annotated	544	-	T	0	0	0	10082	0	0	10082
S_litura_Genome_NC_003102_annotated	545	-	G	1	0	10114	1	0	0	10116
S_litura_Genome_NC_003102_annotated	546	-	T	0	28	0	10111	0	0	10139
S_litura_Genome_NC_003102_annotated	547	-	C	1	10178	0	1	0	0	10180
S_litura_Genome_NC_003102_annotated	548	-	C	0	10148	0	1	0	0	10149
S_litura_Genome_NC_003102_annotated	549	-	C	1	10170	0	1	0	0	10172
S_litura_Genome_NC_003102_annotated	550	-	G	3	0	10167	0	0	0	10170
S_litura_Genome_NC_003102_annotated	551	-	T	0	0	0	10169	0	0	10169
S_litura_Genome_NC_003102_annotated	552	-	G	0	26	10199	0	0	0	10225
S_litura_Genome_NC_003102_annotated	553	-	A	10193	0	3	0	0	0	10196
S_litura_Genome_NC_003102_annotated	554	-	T	0	0	0	10144	0	0	10144
S_litura_Genome_NC_003102_annotated	555	-	G	0	0	10174	0	0	0	10174
S_litura_Genome_NC_003102_annotated	556	-	A	10171	0	2	1	0	0	10174
S_litura_Genome_NC_003102_annotated	557	-	A	10078	0	1	0	0	0	10079
S_litura_Genome_NC_003102_annotated	558	-	C	1	10129	0	26	0	0	10156
S_litura_Genome_NC_003102_annotated	559	-	C	1	10182	0	0	0	0	10183
S_litura_Genome_NC_003102_annotated	560	-	T	0	2	0	10162	0	0	10164
S_litura_Genome_NC_003102_annotated	561	-	G	3	24	10137	1	0	0	10165
S_litura_Genome_NC_003102_annotated	562	-	C	1	10170	0	5	0	0	10176
S_litura_Genome_NC_003102_annotated	563	-	A	10176	0	2	0	0	0	10178
S_litura_Genome_NC_003102_annotated	564	-	C	2	10217	0	0	0	0	10219
S_litura_Genome_NC_003102_annotated	565	-	G	0	0	10149	26	0	0	10175
S_litura_Genome_NC_003102_annotated	566	-	C	1	10169	0	0	0	0	10170
S_litura_Genome_NC_003102_annotated	567	-	C	3	10197	0	2	0	0	10202
S_litura_Genome_NC_003102_annotated	568	-	G	1	0	10272	1	0	0	10274
S_litura_Genome_NC_003102_annotated	569	-	A	10289	1	1	0	0	0	10291
S_litura_Genome_NC_003102_annotated	570	-	A	10095	0	33	1	0	0	10129
S_litura_Genome_NC_003102_annotated	571	-	T	0	0	1	10072	0	0	10073
S_litura_Genome_NC_003102_annotated	572	-	A	10108	0	0	0	0	0	10108
S_litura_Genome_NC_003102_annotated	573	-	C	1	10115	0	3	0	0	10119
S_litura_Genome_NC_003102_annotated	574	-	A	10078	0	0	0	0	0	10078
S_litura_Genome_NC_003102_annotated	575	-	C	0	10089	1	0	0	0	10090
S_litura_Genome_NC_003102_annotated	575	1	-	0	0	13	0	0	10006	10019
S_litura_Genome_NC_003102_annotated	576	-	C	1	10078	0	0	0	0	10079
S_litura_Genome_NC_003102_annotated	577	-	A	9926	0	0	0	0	0	9926
S_litura_Genome_NC_003102_annotated	578	-	C	17	10152	0	2	0	0	10171
S_litura_Genome_NC_003102_annotated	579	-	G	0	16	10137	1	0	13	10167
S_litura_Genome_NC_003102_annotated	580	-	T	0	1	0	10071	0	0	10072
S_litura_Genome_NC_003102_annotated	581	-	C	2	10152	0	1	0	0	10155
S_litura_Genome_NC_003102_annotated	582	-	G	0	0	10135	13	0	0	10148
S_litura_Genome_NC_003102_annotated	583	-	T	1	0	1	9969	0	0	9971
S_litura_Genome_NC_003102_annotated	584	-	T	0	1	1	9961	0	0	9963
S_litura_Genome_NC_003102_annotated	585	-	C	0	8436	0	1461	0	0	9897
S_litura_Genome_NC_003102_annotated	586	-	G	2	0	10024	4	0	0	10030
S_litura_Genome_NC_003102_annotated	587	-	A	10040	1	2	0	0	0	10043
S_litura_Genome_NC_003102_annotated	588	-	G	0	0	10037	0	0	13	10050
S_litura_Genome_NC_003102_annotated	589	-	A	10038	0	17	0	0	0	10055
S_litura_Genome_NC_003102_annotated	590	-	G	18	0	10031	1	0	0	10050
S_litura_Genome_NC_003102_annotated	590	1	-	13	0	0	0	0	9953	9966
S_litura_Genome_NC_003102_annotated	591	-	C	28	10020	0	1	0	0	10049
S_litura_Genome_NC_003102_annotated	592	-	T	1	0	2	10068	0	0	10071
S_litura_Genome_NC_003102_annotated	593	-	T	1	0	0	10146	0	0	10147
S_litura_Genome_NC_003102_annotated	594	-	C	0	10162	0	1	0	0	10163
S_litura_Genome_NC_003102_annotated	595	-	A	10127	0	0	0	0	0	10127
S_litura_Genome_NC_003102_annotated	596	-	T	0	0	0	10069	0	0	10069
S_litura_Genome_NC_003102_annotated	597	-	C	2	10064	0	0	0	0	10066
S_litura_Genome_NC_003102_annotated	598	-	G	70	0	9935	2	0	0	10007
S_litura_Genome_NC_003102_annotated	599	-	A	9952	0	1	0	0	0	9953
S_litura_Genome_NC_003102_annotated	600	-	C	1	9933	0	1	0	0	9935
S_litura_Genome_NC_003102_annotated	601	-	A	9708	66	0	0	0	0	9774
S_litura_Genome_NC_003102_annotated	602	-	A	9665	0	66	0	0	0	9731
S_litura_Genome_NC_003102_annotated	603	-	G	0	65	9717	1	0	0	9783
S_litura_Genome_NC_003102_annotated	604	-	G	1	0	9838	2	0	0	9841
S_litura_Genome_NC_003102_annotated	605	-	T	0	0	0	9806	0	0	9806
S_litura_Genome_NC_003102_annotated	606	-	G	0	122	9724	1	0	0	9847
S_litura_Genome_NC_003102_annotated	607	-	A	9826	1	0	0	0	0	9827
S_litura_Genome_NC_003102_annotated	608	-	T	1	0	3	9712	0	0	9716
S_litura_Genome_NC_003102_annotated	609	-	A	9467	122	0	17	0	0	9606
S_litura_Genome_NC_003102_annotated	610	-	T	0	0	0	9648	0	0	9648
S_litura_Genome_NC_003102_annotated	611	-	G	0	1	9677	1	0	0	9679
S_litura_Genome_NC_003102_annotated	612	-	G	0	0	9698	1	0	0	9699
S_litura_Genome_NC_003102_annotated	613	-	T	0	0	148	9526	0	0	9674
S_litura_Genome_NC_003102_annotated	614	-	A	9621	3	1	0	0	0	9625
S_litura_Genome_NC_003102_annotated	615	-	C	128	9515	18	1	0	0	9662
S_litura_Genome_NC_003102_annotated	616	-	A	9687	0	0	0	0	0	9687
S_litura_Genome_NC_003102_annotated	617	-	A	9653	1	0	0	0	0	9654
S_litura_Genome_NC_003102_annotated	618	-	C	1	9677	0	0	0	0	9678
S_litura_Genome_NC_003102_annotated	619	-	T	4	1	0	9652	0	0	9657
S_litura_Genome_NC_003102_annotated	620	-	T	1	1	0	9547	0	0	9549
S_litura_Genome_NC_003102_annotated	621	-	T	0	153	0	9393	0	0	9546
S_litura_Genome_NC_003102_annotated	622	-	T	0	0	2	9581	0	0	9583
S_litura_Genome_NC_003102_annotated	623	-	A	9580	0	3	0	0	0	9583
S_litura_Genome_NC_003102_annotated	624	-	C	0	9607	0	0	0	0	9607
S_litura_Genome_NC_003102_annotated	625	-	A	9569	0	0	0	0	0	9569
S_litura_Genome_NC_003102_annotated	626	-	A	9601	2	0	0	0	0	9603
S_litura_Genome_NC_003102_annotated	627	-	G	188	0	9426	3	0	0	9617
S_litura_Genome_NC_003102_annotated	628	-	C	1	9810	1	1	0	0	9813
S_litura_Genome_NC_003102_annotated	629	-	C	2	9858	0	0	0	0	9860
S_litura_Genome_NC_003102_annotated	630	-	C	0	9956	0	0	0	0	9956
S_litura_Genome_NC_003102_annotated	631	-	A	9961	0	0	0	0	0	9961
S_litura_Genome_NC_003102_annotated	632	-	T	0	3	1	9982	0	0	9986
S_litura_Genome_NC_003102_annotated	633	-	C	2	10143	0	4	0	0	10149
S_litura_Genome_NC_003102_annotated	634	-	G	0	0	10233	1	0	0	10234
S_litura_Genome_NC_003102_annotated	635	-	T	0	1	1	10174	0	0	10176
S_litura_Genome_NC_003102_annotated	636	-	G	0	0	10241	28	0	0	10269
S_litura_Genome_NC_003102_annotated	637	-	T	0	0	0	10305	0	0	10305
S_litura_Genome_NC_003102_annotated	638	-	A	10330	0	0	0	0	1	10331
S_litura_Genome_NC_003102_annotated	639	-	C	0	10378	1	7	0	0	10386
S_litura_Genome_NC_003102_annotated	640	-	G	0	0	10373	2	0	0	10375
S_litura_Genome_NC_003102_annotated	641	-	T	2	2	0	10427	0	0	10431
S_litura_Genome_NC_003102_annotated	642	-	G	301	0	10203	2	0	0	10506
S_litura_Genome_NC_003102_annotated	643	-	G	0	0	10476	0	0	0	10476
S_litura_Genome_NC_003102_annotated	644	-	G	6	0	10464	1	0	0	10471
S_litura_Genome_NC_003102_annotated	645	-	C	309	10206	0	1	0	1	10517
S_litura_Genome_NC_003102_annotated	646	-	A	10479	2	0	1	0	0	10482
S_litura_Genome_NC_003102_annotated	647	-	C	0	10584	0	0	0	0	10584
S_litura_Genome_NC_003102_annotated	648	-	C	1	10601	0	4	0	0	10606
S_litura_Genome_NC_003102_annotated	649	-	G	4	0	10656	0	0	0	10660
S_litura_Genome_NC_003102_annotated	650	-	A	10656	0	0	0	0	0	10656
S_litura_Genome_NC_003102_annotated	651	-	C	0	10757	0	0	0	0	10757
S_litura_Genome_NC_003102_annotated	652	-	T	1	1	0	10760	0	0	10762
S_litura_Genome_NC_003102_annotated	653	-	C	0	10799	0	0	0	0	10799
S_litura_Genome_NC_003102_annotated	654	-	G	0	317	10452	0	0	0	10769
S_litura_Genome_NC_003102_annotated	655	-	G	1	0	10752	3	0	0	10756
S_litura_Genome_NC_003102_annotated	656	-	C	1	10447	352	1	0	11	10812
S_litura_Genome_NC_003102_annotated	657	-	T	0	0	0	10855	0	0	10855
S_litura_Genome_NC_003102_annotated	658	-	G	2	0	10855	1	0	0	10858
S_litura_Genome_NC_003102_annotated	659	-	A	10791	0	1	0	0	0	10792
S_litura_Genome_NC_003102_annotated	660	-	A	10748	2	41	0	0	0	10791
S_litura_Genome_NC_003102_annotated	661	-	G	0	0	10842	1	0	0	10843
S_litura_Genome_NC_003102_annotated	662	-	A	10841	0	1	2	0	0	10844
S_litura_Genome_NC_003102_annotated	663	-	G	40	0	10853	0	0	0	10893
S_litura_Genome_NC_003102_annotated	664	-	G	0	0	10927	0	0	0	10927
S_litura_Genome_NC_003102_annotated	665	-	A	10913	0	0	0	0	0	10913
S_litura_Genome_NC_003102_annotated	666	-	G	2515	1	8268	1	0	0	10785
S_litura_Genome_NC_003102_annotated	667	-	G	0	0	10879	2	0	0	10881
S_litura_Genome_NC_003102_annotated	668	-	A	10889	0	1	0	0	0	10890
S_litura_Genome_NC_003102_annotated	669	-	G	421	0	10428	0	0	0	10849
S_litura_Genome_NC_003102_annotated	670	-	A	10791	0	1	0	0	0	10792
S_litura_Genome_NC_003102_annotated	671	-	T	0	0	0	10765	0	0	10765
S_litura_Genome_NC_003102_annotated	672	-	C	1	10747	0	3	0	0	10751
S_litura_Genome_NC_003102_annotated	673	-	C	2	10726	0	0	0	0	10728
S_litura_Genome_NC_003102_annotated	674	-	T	0	0	2	10574	0	0	10576
S_litura_Genome_NC_003102_annotated	675	-	T	4	443	0	10205	0	0	10652
S_litura_Genome_NC_003102_annotated	676	-	C	0	10697	0	0	0	0	10697
S_litura_Genome_NC_003102_annotated	677	-	T	0	0	0	10671	0	0	10671
S_litura_Genome_NC_003102_annotated	678	-	C	1	10641	0	0	0	0	10642
S_litura_Genome_NC_003102_annotated	679	-	G	0	0	10634	1	0	0	10635
S_litura_Genome_NC_003102_annotated	680	-	A	10628	0	0	0	0	0	10628
S_litura_Genome_NC_003102_annotated	681	-	A	10568	1	1	0	0	0	10570
S_litura_Genome_NC_003102_annotated	682	-	G	0	52	10581	0	0	0	10633
S_litura_Genome_NC_003102_annotated	683	-	T	0	1	1	10605	0	0	10607
S_litura_Genome_NC_003102_annotated	684	-	G	0	0	10621	1	0	0	10622
S_litura_Genome_NC_003102_annotated	685	-	T	0	0	433	10133	0	0	10566
S_litura_Genome_NC_003102_annotated	686	-	C	2	10552	0	3	0	0	10557
S_litura_Genome_NC_003102_annotated	687	-	G	5	433	10029	1	0	0	10468
S_litura_Genome_NC_003102_annotated	688	-	C	5	10462	1	0	0	0	10468
S_litura_Genome_NC_003102_annotated	689	-	T	0	0	1	10456	0	0	10457
S_litura_Genome_NC_003102_annotated	690	-	C	2	10467	0	0	0	0	10469
S_litura_Genome_NC_003102_annotated	691	-	G	1	0	10450	2	0	0	10453
S_litura_Genome_NC_003102_annotated	692	-	T	1	0	2	10389	0	0	10392
S_litura_Genome_NC_003102_annotated	693	-	G	0	0	9953	467	0	0	10420
S_litura_Genome_NC_003102_annotated	694	-	T	0	3	0	10364	0	0	10367
S_litura_Genome_NC_003102_annotated	695	-	T	0	0	0	10398	0	0	10398
S_litura_Genome_NC_003102_annotated	696	-	C	2	10356	0	1	0	0	10359
S_litura_Genome_NC_003102_annotated	697	-	A	10340	2	1	0	0	0	10343
S_litura_Genome_NC_003102_annotated	698	-	A	10350	1	1	0	0	0	10352
S_litura_Genome_NC_003102_annotated	699	-	G	0	0	10299	0	0	0	10299
S_litura_Genome_NC_003102_annotated	700	-	A	10279	0	1	0	0	0	10280
S_litura_Genome_NC_003102_annotated	701	-	T	0	2	1	10254	0	0	10257
S_litura_Genome_NC_003102_annotated	702	-	C	2	10221	0	0	0	0	10223
S_litura_Genome_NC_003102_annotated	703	-	A	10207	0	0	0	0	0	10207
S_litura_Genome_NC_003102_annotated	704	-	A	10117	2	2	1	0	0	10122
S_litura_Genome_NC_003102_annotated	705	-	A	10010	1	47	0	0	0	10058
S_litura_Genome_NC_003102_annotated	706	-	G	0	0	10034	1	0	0	10035
S_litura_Genome_NC_003102_annotated	707	-	A	10045	1	1	0	0	0	10047
S_litura_Genome_NC_003102_annotated	708	-	G	44	0	10010	1	0	0	10055
S_litura_Genome_NC_003102_annotated	709	-	T	0	0	1	9999	0	0	10000
S_litura_Genome_NC_003102_annotated	710	-	T	0	1	4	9953	0	0	9958
S_litura_Genome_NC_003102_annotated	711	-	T	1	42	1	10138	0	0	10182
S_litura_Genome_NC_003102_annotated	712	-	G	1	0	10129	0	0	0	10130
S_litura_Genome_NC_003102_annotated	713	-	C	1	10092	0	1	0	0	10094
S_litura_Genome_NC_003102_annotated	714	-	T	40	3	464	9607	0	0	10114
S_litura_Genome_NC_003102_annotated	715	-	C	1	10148	0	1	0	0	10150
S_litura_Genome_NC_003102_annotated	716	-	C	2	10097	0	1	0	0	10100
S_litura_Genome_NC_003102_annotated	717	-	C	2	10092	0	0	0	0	10094
S_litura_Genome_NC_003102_annotated	718	-	G	0	0	10091	0	0	0	10091
S_litura_Genome_NC_003102_annotated	719	-	A	10029	1	0	0	0	0	10030
S_litura_Genome_NC_003102_annotated	720	-	C	0	10007	0	38	0	0	10045
S_litura_Genome_NC_003102_annotated	721	-	G	1	0	9996	0	0	0	9997
S_litura_Genome_NC_003102_annotated	722	-	C	0	9965	0	3	0	0	9968
S_litura_Genome_NC_003102_annotated	723	-	G	1	0	10030	1	0	0	10032
S_litura_Genome_NC_003102_annotated	724	-	C	1	10000	0	0	0	0	10001
S_litura_Genome_NC_003102_annotated	725	-	C	1	10029	0	0	0	0	10030
S_litura_Genome_NC_003102_annotated	726	-	T	0	0	0	9886	0	0	9886
S_litura_Genome_NC_003102_annotated	727	-	C	0	9863	0	1	0	0	9864
S_litura_Genome_NC_003102_annotated	728	-	T	0	0	0	9844	0	0	9844
S_litura_Genome_NC_003102_annotated	729	-	A	9220	398	0	35	0	0	9653
S_litura_Genome_NC_003102_annotated	730	-	T	0	1	0	9609	0	0	9610
S_litura_Genome_NC_003102_annotated	731	-	A	9563	0	0	0	0	0	9563
S_litura_Genome_NC_003102_annotated	732	-	C	0	9591	0	0	0	0	9591
S_litura_Genome_NC_003102_annotated	732	1	-	36	0	0	0	0	9278	9314
S_litura_Genome_NC_003102_annotated	733	-	A	9347	1	0	0	0	0	9348
S_litura_Genome_NC_003102_annotated	734	-	C	336	8961	0	1	0	0	9298
S_litura_Genome_NC_003102_annotated	735	-	G	3	7492	1532	1	0	0	9028
S_litura_Genome_NC_003102_annotated	736	-	G	0	0	9469	1	0	0	9470
S_litura_Genome_NC_003102_annotated	737	-	G	0	0	9515	0	0	0	9515
S_litura_Genome_NC_003102_annotated	738	-	T	335	2	1	9116	0	0	9454
S_litura_Genome_NC_003102_annotated	739	-	C	2	9654	0	0	0	0	9656
S_litura_Genome_NC_003102_annotated	740	-	C	0	9601	0	0	0	0	9601
S_litura_Genome_NC_003102_annotated	741	-	C	0	9617	0	3	0	0	9620
S_litura_Genome_NC_003102_annotated	742	-	G	5	0	9564	1	0	0	9570
S_litura_Genome_NC_003102_annotated	743	-	C	1	9570	0	1	0	0	9572
S_litura_Genome_NC_003102_annotated	744	-	G	276	27	9347	0	0	0	9650
S_litura_Genome_NC_003102_annotated	745	-	T	0	0	2	9427	0	0	9429
S_litura_Genome_NC_003102_annotated	746	-	A	9430	2	0	0	0	0	9432
S_litura_Genome_NC_003102_annotated	747	-	T	0	0	2	9400	0	0	9402
S_litura_Genome_NC_003102_annotated	748	-	T	0	0	1	9476	0	0	9477
S_litura_Genome_NC_003102_annotated	749	-	A	9498	0	1	0	0	0	9499
S_litura_Genome_NC_003102_annotated	750	-	A	9502	1	0	0	0	0	9503
S_litura_Genome_NC_003102_annotated	751	-	A	9577	3	0	0	0	0	9580
S_litura_Genome_NC_003102_annotated	752	-	T	0	0	0	9379	0	0	9379
S_litura_Genome_NC_003102_annotated	753	-	T	0	0	0	9407	0	0	9407
S_litura_Genome_NC_003102_annotated	754	-	T	0	0	3	9573	0	0	9576
S_litura_Genome_NC_003102_annotated	755	-	G	0	0	9600	1	0	0	9601
S_litura_Genome_NC_003102_annotated	756	-	C	5	9591	0	5	0	0	9601
S_litura_Genome_NC_003102_annotated	757	-	G	0	0	9707	0	0	0	9707
S_litura_Genome_NC_003102_annotated	758	-	A	9786	1	0	0	0	0	9787
S_litura_Genome_NC_003102_annotated	759	-	A	9788	1	1	0	0	0	9790
S_litura_Genome_NC_003102_annotated	760	-	G	0	0	10081	0	0	0	10081
S_litura_Genome_NC_003102_annotated	761	-	A	10128	0	0	0	0	0	10128
S_litura_Genome_NC_003102_annotated	762	-	G	0	0	10239	0	0	0	10239
S_litura_Genome_NC_003102_annotated	763	-	G	0	0	10292	0	0	0	10292
S_litura_Genome_NC_003102_annotated	764	-	A	10340	1	0	0	0	0	10341
S_litura_Genome_NC_003102_annotated	765	-	C	1	10380	0	1	0	0	10382
S_litura_Genome_NC_003102_annotated	766	-	A	10472	1	0	0	0	0	10473
S_litura_Genome_NC_003102_annotated	767	-	A	10473	0	1	0	0	0	10474
S_litura_Genome_NC_003102_annotated	768	-	C	2	10642	1	0	0	0	10645
S_litura_Genome_NC_003102_annotated	769	-	C	2	10704	0	0	0	0	10706
S_litura_Genome_NC_003102_annotated	770	-	G	0	0	10851	0	0	0	10851
S_litura_Genome_NC_003102_annotated	771	-	A	10891	0	0	0	0	0	10891
S_litura_Genome_NC_003102_annotated	772	-	G	0	0	10946	1	0	0	10947
S_litura_Genome_NC_003102_annotated	773	-	A	10990	1	2	0	0	0	10993
S_litura_Genome_NC_003102_annotated	774	-	C	2	11063	0	1	0	0	11066
S_litura_Genome_NC_003102_annotated	775	-	A	11063	2	0	1	0	0	11066
S_litura_Genome_NC_003102_annotated	776	-	G	0	0	11222	1	0	0	11223
S_litura_Genome_NC_003102_annotated	777	-	T	0	0	0	11239	0	0	11239
S_litura_Genome_NC_003102_annotated	778	-	T	1	0	0	11459	0	0	11460
S_litura_Genome_NC_003102_annotated	779	-	C	3	11574	0	0	0	0	11577
S_litura_Genome_NC_003102_annotated	780	-	G	1	0	11656	2	0	0	11659
S_litura_Genome_NC_003102_annotated	781	-	T	0	0	1	11690	0	0	11691
S_litura_Genome_NC_003102_annotated	782	-	C	0	11648	0	0	0	0	11648
S_litura_Genome_NC_003102_annotated	783	-	A	1506	0	9912	0	0	0	11418
S_litura_Genome_NC_003102_annotated	784	-	A	11788	0	0	0	0	0	11788
S_litura_Genome_NC_003102_annotated	785	-	C	1	11884	0	0	0	0	11885
S_litura_Genome_NC_003102_annotated	786	-	T	0	1	1	11931	0	0	11933
S_litura_Genome_NC_003102_annotated	787	-	C	1	11980	0	0	0	0	11981
S_litura_Genome_NC_003102_annotated	788	-	T	0	0	0	11988	0	0	11988
S_litura_Genome_NC_003102_annotated	789	-	C	1	12040	1	0	0	0	12042
S_litura_Genome_NC_003102_annotated	790	-	C	3	12041	1	1	0	0	12046
S_litura_Genome_NC_003102_annotated	791	-	G	4	1	12007	2	0	0	12014
S_litura_Genome_NC_003102_annotated	792	-	C	1	12054	1	0	0	0	12056
S_litura_Genome_NC_003102_annotated	793	-	C	1	12147	0	0	0	0	12148
S_litura_Genome_NC_003102_annotated	794	-	T	0	1	0	12207	0	0	12208
S_litura_Genome_NC_003102_annotated	795	-	G	2	0	12232	0	0	0	12234
S_litura_Genome_NC_003102_annotated	796	-	A	12245	0	1	0	0	0	12246
S_litura_Genome_NC_003102_annotated	797	-	G	0	0	12274	1	0	0	12275
S_litura_Genome_NC_003102_annotated	798	-	C	1	12308	0	2	0	0	12311
S_litura_Genome_NC_003102_annotated	799	-	T	0	1	1	12322	0	0	12324
S_litura_Genome_NC_003102_annotated	800	-	G	2	0	12300	0	0	0	12302
S_litura_Genome_NC_003102_annotated	801	-	T	0	2	0	12268	0	0	12270
S_litura_Genome_NC_003102_annotated	802	-	G	0	0	12262	1	0	0	12263
S_litura_Genome_NC_003102_annotated	803	-	A	12231	0	0	0	0	0	12231
S_litura_Genome_NC_003102_annotated	804	-	A	12175	1	1	0	0	0	12177
S_litura_Genome_NC_003102_annotated	805	-	A	12140	2	0	0	0	0	12142
S_litura_Genome_NC_003102_annotated	806	-	T	1	0	0	12148	0	0	12149
S_litura_Genome_NC_003102_annotated	807	-	T	0	0	0	12069	0	0	12069
S_litura_Genome_NC_003102_annotated	808	-	T	0	0	1	12051	0	0	12052
S_litura_Genome_NC_003102_annotated	809	-	T	0	0	0	12132	0	0	12132
S_litura_Genome_NC_003102_annotated	810	-	C	2	12052	0	0	0	0	12054
S_litura_Genome_NC_003102_annotated	811	-	T	0	0	0	11987	0	0	11987
S_litura_Genome_NC_003102_annotated	812	-	C	2	11921	1	1	0	0	11925
S_litura_Genome_NC_003102_annotated	813	-	G	0	0	11898	0	0	0	11898
S_litura_Genome_NC_003102_annotated	814	-	T	0	0	0	11749	0	0	11749
S_litura_Genome_NC_003102_annotated	815	-	C	1	9241	2	2394	0	0	11638
S_litura_Genome_NC_003102_annotated	816	-	T	0	0	1	11686	0	0	11687
S_litura_Genome_NC_003102_annotated	817	-	T	0	0	0	11740	0	0	11740
S_litura_Genome_NC_003102_annotated	818	-	G	0	0	11763	0	0	0	11763
S_litura_Genome_NC_003102_annotated	819	-	A	11754	3	0	0	0	0	11757
S_litura_Genome_NC_003102_annotated	820	-	T	0	0	0	11752	0	0	11752
S_litura_Genome_NC_003102_annotated	821	-	C	1	11723	0	0	0	0	11724
S_litura_Genome_NC_003102_annotated	822	-	G	5	0	11623	1	0	0	11629
S_litura_Genome_NC_003102_annotated	823	-	C	2	11559	0	1	0	0	11562
S_litura_Genome_NC_003102_annotated	824	-	C	0	11595	0	0	0	0	11595
S_litura_Genome_NC_003102_annotated	825	-	G	1	0	11609	0	0	0	11610
S_litura_Genome_NC_003102_annotated	826	-	T	0	0	0	11558	0	0	11558
S_litura_Genome_NC_003102_annotated	827	-	C	1	11594	0	0	0	0	11595
S_litura_Genome_NC_003102_annotated	828	-	T	1	1	0	11577	0	0	11579
S_litura_Genome_NC_003102_annotated	829	-	C	1	11565	0	0	0	0	11566
S_litura_Genome_NC_003102_annotated	830	-	C	3	11523	0	0	0	0	11526
S_litura_Genome_NC_003102_annotated	831	-	A	11333	0	1	0	0	0	11334
S_litura_Genome_NC_003102_annotated	832	-	C	2	11315	0	2	0	0	11319
S_litura_Genome_NC_003102_annotated	833	-	G	0	0	11315	2	0	0	11317
S_litura_Genome_NC_003102_annotated	834	-	T	0	1	2	11039	0	0	11042
S_litura_Genome_NC_003102_annotated	835	-	T	0	0	0	10863	0	0	10863
S_litura_Genome_NC_003102_annotated	836	-	T	0	0	2	10975	0	0	10977
S_litura_Genome_NC_003102_annotated	837	-	C	0	10978	0	0	0	0	10978
S_litura_Genome_NC_003102_annotated	838	-	T	0	1	0	10993	0	0	10994
S_litura_Genome_NC_003102_annotated	839	-	G	0	0	10986	1	0	0	10987
S_litura_Genome_NC_003102_annotated	840	-	A	10876	1	1	1	0	0	10879
S_litura_Genome_NC_003102_annotated	841	-	A	10813	0	0	0	0	0	10813
S_litura_Genome_NC_003102_annotated	842	-	G	0	0	10822	1	0	0	10823
S_litura_Genome_NC_003102_annotated	843	-	C	0	10811	0	0	0	0	10811
S_litura_Genome_NC_003102_annotated	844	-	A	10796	0	0	0	0	0	10796
S_litura_Genome_NC_003102_annotated	845	-	T	0	1	0	10763	0	0	10764
S_litura_Genome_NC_003102_annotated	846	-	A	10775	0	0	0	0	0	10775
S_litura_Genome_NC_003102_annotated	847	-	C	0	10787	0	0	0	0	10787
S_litura_Genome_NC_003102_annotated	848	-	T	0	0	1	10717	0	1	10719
S_litura_Genome_NC_003102_annotated	849	-	T	0	1	0	10621	0	0	10622
S_litura_Genome_NC_003102_annotated	850	-	T	0	0	0	10690	0	1	10691
S_litura_Genome_NC_003102_annotated	851	-	T	0	0	0	10776	0	1	10777
S_litura_Genome_NC_003102_annotated	852	-	C	0	10737	0	2	0	1	10740
S_litura_Genome_NC_003102_annotated	853	-	G	1	0	10609	0	0	1	10611
S_litura_Genome_NC_003102_annotated	854	-	C	2	10580	0	2	0	1	10585
S_litura_Genome_NC_003102_annotated	855	-	C	1	10625	0	0	0	1	10627
S_litura_Genome_NC_003102_annotated	856	-	T	0	1	0	10458	0	0	10459
S_litura_Genome_NC_003102_annotated	857	-	T	0	0	1	10444	0	0	10445
S_litura_Genome_NC_003102_annotated	858	-	T	0	3	0	10723	0	0	10726
S_litura_Genome_NC_003102_annotated	859	-	G	6	0	10727	3	0	0	10736
S_litura_Genome_NC_003102_annotated	860	-	C	0	10690	0	2	0	0	10692
S_litura_Genome_NC_003102_annotated	861	-	G	1	0	10739	0	0	0	10740
S_litura_Genome_NC_003102_annotated	862	-	A	10731	0	0	0	0	0	10731
S_litura_Genome_NC_003102_annotated	863	-	T	0	0	1	10675	0	0	10676
S_litura_Genome_NC_003102_annotated	864	-	G	1	0	10738	0	0	0	10739
S_litura_Genome_NC_003102_annotated	865	-	T	0	0	0	10719	0	0	10719
S_litura_Genome_NC_003102_annotated	866	-	C	2	10724	0	1	0	0	10727
S_litura_Genome_NC_003102_annotated	867	-	G	1	0	10717	0	0	0	10718
S_litura_Genome_NC_003102_annotated	868	-	T	0	0	0	10615	0	0	10615
S_litura_Genome_NC_003102_annotated	869	-	C	3	10635	0	2	0	0	10640
S_litura_Genome_NC_003102_annotated	870	-	G	0	0	10644	2	0	0	10646
S_litura_Genome_NC_003102_annotated	871	-	T	0	0	0	10543	0	0	10543
S_litura_Genome_NC_003102_annotated	872	-	T	0	0	3	10367	0	0	10370
S_litura_Genome_NC_003102_annotated	873	-	T	0	0	0	10406	0	0	10406
S_litura_Genome_NC_003102_annotated	874	-	A	10308	0	2	0	0	0	10310
S_litura_Genome_NC_003102_annotated	875	-	C	2	10162	0	4	0	0	10168
S_litura_Genome_NC_003102_annotated	876	-	G	1	0	10170	1	0	0	10172
S_litura_Genome_NC_003102_annotated	877	-	A	10109	0	1	0	0	1	10111
S_litura_Genome_NC_003102_annotated	878	-	T	1	0	0	10088	0	1	10090
S_litura_Genome_NC_003102_annotated	879	-	A	10062	0	0	0	0	2	10064
S_litura_Genome_NC_003102_annotated	880	-	A	10069	0	0	0	0	1	10070
S_litura_Genome_NC_003102_annotated	881	-	A	10097	0	0	0	0	1	10098
S_litura_Genome_NC_003102_annotated	882	-	A	10213	0	0	0	0	1	10214
S_litura_Genome_NC_003102_annotated	883	-	T	0	2	0	10378	0	0	10380
S_litura_Genome_NC_003102_annotated	884	-	G	0	0	10327	1	0	0	10328
S_litura_Genome_NC_003102_annotated	885	-	T	0	1	0	10293	0	0	10294
S_litura_Genome_NC_003102_annotated	886	-	T	0	0	0	10424	0	0	10424
S_litura_Genome_NC_003102_annotated	887	-	C	2	10375	0	2	0	0	10379
S_litura_Genome_NC_003102_annotated	888	-	G	0	0	10426	1	0	0	10427
S_litura_Genome_NC_003102_annotated	889	-	A	10397	0	1	0	0	0	10398
S_litura_Genome_NC_003102_annotated	890	-	C	0	10461	0	0	0	0	10461
S_litura_Genome_NC_003102_annotated	891	-	C	2	10463	0	1	0	0	10466
S_litura_Genome_NC_003102_annotated	892	-	G	5	0	10479	0	0	0	10484
S_litura_Genome_NC_003102_annotated	893	-	C	1	10532	0	0	0	0	10533
S_litura_Genome_NC_003102_annotated	894	-	T	0	1	1	10551	0	0	10553
S_litura_Genome_NC_003102_annotated	895	-	C	1	10586	0	0	0	0	10587
S_litura_Genome_NC_003102_annotated	896	-	G	5	0	10544	2	0	0	10551
S_litura_Genome_NC_003102_annotated	897	-	C	2	10603	0	0	0	0	10605
S_litura_Genome_NC_003102_annotated	898	-	A	10599	0	0	3	0	0	10602
S_litura_Genome_NC_003102_annotated	899	-	C	0	10609	0	0	0	0	10609
S_litura_Genome_NC_003102_annotated	900	-	G	4	0	10650	0	0	0	10654
S_litura_Genome_NC_003102_annotated	901	-	A	10661	0	0	0	0	0	10661
S_litura_Genome_NC_003102_annotated	902	-	A	10698	0	0	0	0	0	10698
S_litura_Genome_NC_003102_annotated	903	-	T	2	1	2	10716	0	0	10721
S_litura_Genome_NC_003102_annotated	904	-	C	2	10677	0	1	0	0	10680
S_litura_Genome_NC_003102_annotated	905	-	T	2	2	0	10663	0	0	10667
S_litura_Genome_NC_003102_annotated	906	-	G	0	0	10681	3	0	0	10684
S_litura_Genome_NC_003102_annotated	907	-	T	0	0	1	10590	0	0	10591
S_litura_Genome_NC_003102_annotated	908	-	C	1	10618	0	0	0	0	10619
S_litura_Genome_NC_003102_annotated	909	-	T	0	0	0	10580	0	1	10581
S_litura_Genome_NC_003102_annotated	910	-	T	1	2	0	10568	0	0	10571
S_litura_Genome_NC_003102_annotated	911	-	T	0	1	0	10623	0	0	10624
S_litura_Genome_NC_003102_annotated	912	-	G	0	0	10581	1	0	0	10582
S_litura_Genome_NC_003102_annotated	913	-	G	1	0	10580	2	0	0	10583
S_litura_Genome_NC_003102_annotated	914	-	A	10572	0	1	0	0	0	10573
S_litura_Genome_NC_003102_annotated	915	-	C	0	10532	0	0	0	0	10532
S_litura_Genome_NC_003102_annotated	916	-	A	10370	0	0	0	0	0	10370
S_litura_Genome_NC_003102_annotated	917	-	T	0	0	1	10367	0	0	10368
S_litura_Genome_NC_003102_annotated	918	-	T	0	1	1	10515	0	0	10517
S_litura_Genome_NC_003102_annotated	919	-	G	0	0	10550	1	0	0	10551
S_litura_Genome_NC_003102_annotated	920	-	T	0	1	0	10488	0	0	10489
S_litura_Genome_NC_003102_annotated	921	-	G	1	0	10675	0	0	0	10676
S_litura_Genome_NC_003102_annotated	922	-	T	1	0	0	10682	0	0	10683
S_litura_Genome_NC_003102_annotated	923	-	C	3	10645	0	0	0	0	10648
S_litura_Genome_NC_003102_annotated	924	-	C	2	10635	0	0	0	0	10637
S_litura_Genome_NC_003102_annotated	925	-	G	4	0	10590	3	0	0	10597
S_litura_Genome_NC_003102_annotated	926	-	C	3	10583	0	2	0	0	10588
S_litura_Genome_NC_003102_annotated	927	-	T	0	0	3	10520	0	0	10523
S_litura_Genome_NC_003102_annotated	928	-	T	1	0	0	10651	0	0	10652
S_litura_Genome_NC_003102_annotated	928	1	-	0	1	0	0	0	10544	10545
S_litura_Genome_NC_003102_annotated	929	-	G	0	0	10706	0	0	0	10706
S_litura_Genome_NC_003102_annotated	930	-	G	0	0	10732	0	0	0	10732
S_litura_Genome_NC_003102_annotated	931	-	T	0	3	0	10746	0	0	10749
S_litura_Genome_NC_003102_annotated	932	-	C	1	10792	0	0	0	0	10793
S_litura_Genome_NC_003102_annotated	933	-	A	10798	0	0	1	0	0	10799
S_litura_Genome_NC_003102_annotated	934	-	C	4	10788	0	11	0	0	10803
S_litura_Genome_NC_003102_annotated	935	-	C	2	10838	0	0	0	0	10840
S_litura_Genome_NC_003102_annotated	936	-	G	3	0	10835	1	0	0	10839
S_litura_Genome_NC_003102_annotated	937	-	T	0	1	1	10749	0	0	10751
S_litura_Genome_NC_003102_annotated	938	-	T	0	0	2	10876	0	0	10878
S_litura_Genome_NC_003102_annotated	939	-	G	0	0	10996	1	0	0	10997
S_litura_Genome_NC_003102_annotated	940	-	G	3	1	10974	2	0	0	10980
S_litura_Genome_NC_003102_annotated	941	-	C	3	10987	3	4	0	0	10997
S_litura_Genome_NC_003102_annotated	942	-	C	7	11076	0	0	0	0	11083
S_litura_Genome_NC_003102_annotated	943	-	T	0	3	0	11150	0	0	11153
S_litura_Genome_NC_003102_annotated	944	-	G	0	1	11157	0	0	0	11158
S_litura_Genome_NC_003102_annotated	945	-	T	0	2	0	11097	0	0	11099
S_litura_Genome_NC_003102_annotated	946	-	T	0	0	1	11155	0	0	11156
S_litura_Genome_NC_003102_annotated	947	-	C	2	11205	0	1	0	0	11208
S_litura_Genome_NC_003102_annotated	948	-	G	1	0	11212	1	0	0	11214
S_litura_Genome_NC_003102_annotated	949	-	A	11194	0	1	0	0	0	11195
S_litura_Genome_NC_003102_annotated	950	-	C	0	11220	0	0	0	0	11220
S_litura_Genome_NC_003102_annotated	951	-	T	0	3	0	11291	0	0	11294
S_litura_Genome_NC_003102_annotated	952	-	G	5	0	11229	1	0	0	11235
S_litura_Genome_NC_003102_annotated	953	-	C	2	11242	0	2	0	0	11246
S_litura_Genome_NC_003102_annotated	954	-	G	1	0	11281	1	0	0	11283
S_litura_Genome_NC_003102_annotated	955	-	A	11255	0	0	1	0	0	11256
S_litura_Genome_NC_003102_annotated	956	-	G	1	0	11214	2	0	0	11217
S_litura_Genome_NC_003102_annotated	957	-	C	1	11205	0	4	0	0	11210
S_litura_Genome_NC_003102_annotated	958	-	G	9	0	11209	0	0	0	11218
S_litura_Genome_NC_003102_annotated	959	-	C	1	11233	0	1	0	0	11235
S_litura_Genome_NC_003102_annotated	960	-	A	11288	0	0	0	0	0	11288
S_litura_Genome_NC_003102_annotated	961	-	G	0	0	11252	2	0	0	11254
S_litura_Genome_NC_003102_annotated	962	-	A	11248	0	1	0	0	0	11249
S_litura_Genome_NC_003102_annotated	963	-	C	4	11268	0	0	0	0	11272
S_litura_Genome_NC_003102_annotated	964	-	T	0	0	0	11226	0	0	11226
S_litura_Genome_NC_003102_annotated	965	-	C	2	11214	0	0	0	0	11216
S_litura_Genome_NC_003102_annotated	966	-	T	0	1	0	11226	0	0	11227
S_litura_Genome_NC_003102_annotated	967	-	G	1	0	11127	4	0	0	11132
S_litura_Genome_NC_003102_annotated	968	-	C	3	11107	0	4	0	0	11114
S_litura_Genome_NC_003102_annotated	969	-	G	0	0	11131	2	0	0	11133
S_litura_Genome_NC_003102_annotated	970	-	T	0	0	0	11097	0	0	11097
S_litura_Genome_NC_003102_annotated	971	-	C	6	11071	0	0	0	0	11077
S_litura_Genome_NC_003102_annotated	972	-	T	0	0	0	11088	0	0	11088
S_litura_Genome_NC_003102_annotated	973	-	C	3	11056	0	0	0	1	11060
S_litura_Genome_NC_003102_annotated	974	-	C	2	11079	0	1	0	0	11082
S_litura_Genome_NC_003102_annotated	975	-	A	11021	0	0	0	0	0	11021
S_litura_Genome_NC_003102_annotated	976	-	A	10915	0	0	0	0	0	10915
S_litura_Genome_NC_003102_annotated	977	-	A	10666	0	0	0	0	0	10666
S_litura_Genome_NC_003102_annotated	978	-	C	2	10840	0	0	0	0	10842
S_litura_Genome_NC_003102_annotated	979	-	A	10837	0	1	1	0	0	10839
S_litura_Genome_NC_003102_annotated	980	-	T	0	1	0	10826	0	0	10827
S_litura_Genome_NC_003102_annotated	981	-	G	0	0	10815	4	0	0	10819
S_litura_Genome_NC_003102_annotated	982	-	A	10845	0	1	0	0	0	10846
S_litura_Genome_NC_003102_annotated	983	-	T	0	1	0	10780	0	0	10781
S_litura_Genome_NC_003102_annotated	984	-	C	3	10795	0	1	0	0	10799
S_litura_Genome_NC_003102_annotated	985	-	T	0	0	0	10818	0	0	10818
S_litura_Genome_NC_003102_annotated	986	-	G	0	0	10802	5	0	0	10807
S_litura_Genome_NC_003102_annotated	987	-	A	10805	0	0	0	0	0	10805
S_litura_Genome_NC_003102_annotated	988	-	A	10730	0	0	1	0	0	10731
S_litura_Genome_NC_003102_annotated	989	-	C	2	10735	0	0	0	0	10737
S_litura_Genome_NC_003102_annotated	990	-	A	10754	0	0	0	0	0	10754
S_litura_Genome_NC_003102_annotated	991	-	A	10673	1	1	0	0	0	10675
S_litura_Genome_NC_003102_annotated	992	-	T	0	1	0	10702	0	0	10703
S_litura_Genome_NC_003102_annotated	993	-	A	10658	0	1	1	0	0	10660
S_litura_Genome_NC_003102_annotated	994	-	G	0	0	10635	2	0	0	10637
S_litura_Genome_NC_003102_annotated	995	-	A	10607	0	0	1	0	0	10608
S_litura_Genome_NC_003102_annotated	996	-	C	2	10639	0	0	0	0	10641
S_litura_Genome_NC_003102_annotated	997	-	A	10586	1	0	0	0	0	10587
S_litura_Genome_NC_003102_annotated	998	-	T	0	0	1	10540	0	0	10541
S_litura_Genome_NC_003102_annotated	999	-	T	0	1	0	10640	0	0	10641
S_litura_Genome_NC_003102_annotated	1000	-	G	1	0	10767	1	0	0	10769
S_litura_Genome_NC_003102_annotated	1001	-	T	0	2	0	10783	0	0	10785
S_litura_Genome_NC_003102_annotated	1002	-	C	0	10800	0	0	0	0	10800
S_litura_Genome_NC_003102_annotated	1003	-	C	1	10794	1	1	0	0	10797
S_litura_Genome_NC_003102_annotated	1004	-	G	5	0	10886	0	0	0	10891
S_litura_Genome_NC_003102_annotated	1005	-	T	0	5	1	10831	0	0	10837
S_litura_Genome_NC_003102_annotated	1006	-	T	0	2	0	10858	0	0	10860
S_litura_Genome_NC_003102_annotated	1007	-	C	4	10846	0	0	0	0	10850
S_litura_Genome_NC_003102_annotated	1008	-	G	0	0	10885	3	0	0	10888
S_litura_Genome_NC_003102_annotated	1009	-	A	10905	0	0	0	0	0	10905
S_litura_Genome_NC_003102_annotated	1010	-	C	1	10907	0	0	0	0	10908
S_litura_Genome_NC_003102_annotated	1011	-	A	10847	0	0	0	0	0	10847
S_litura_Genome_NC_003102_annotated	1012	-	T	0	1	1	10606	0	0	10608
S_litura_Genome_NC_003102_annotated	1013	-	T	0	0	0	10706	0	0	10706
S_litura_Genome_NC_003102_annotated	1014	-	G	1	0	10753	0	0	0	10754
S_litura_Genome_NC_003102_annotated	1015	-	T	0	1	0	10760	0	0	10761
S_litura_Genome_NC_003102_annotated	1016	-	C	0	10778	1	2	0	0	10781
S_litura_Genome_NC_003102_annotated	1017	-	A	10831	0	0	0	0	0	10831
S_litura_Genome_NC_003102_annotated	1018	-	A	10851	1	0	0	0	0	10852
S_litura_Genome_NC_003102_annotated	1019	-	T	1	1	0	10881	0	0	10883
S_litura_Genome_NC_003102_annotated	1020	-	G	1	0	10844	2	0	0	10847
S_litura_Genome_NC_003102_annotated	1021	-	A	10847	0	0	0	0	0	10847
S_litura_Genome_NC_003102_annotated	1022	-	G	0	0	10822	3	0	0	10825
S_litura_Genome_NC_003102_annotated	1023	-	T	1	1	0	10855	0	0	10857
S_litura_Genome_NC_003102_annotated	1024	-	C	0	10863	0	0	0	0	10863
S_litura_Genome_NC_003102_annotated	1025	-	G	7	0	10804	1	0	0	10812
S_litura_Genome_NC_003102_annotated	1026	-	C	4	10820	0	0	0	0	10824
S_litura_Genome_NC_003102_annotated	1027	-	A	10896	1	3	0	0	0	10900
S_litura_Genome_NC_003102_annotated	1028	-	A	10792	0	0	0	0	0	10792
S_litura_Genome_NC_003102_annotated	1029	-	A	10837	0	0	0	0	0	10837
S_litura_Genome_NC_003102_annotated	1030	-	G	0	0	10831	1	0	0	10832
S_litura_Genome_NC_003102_annotated	1031	-	C	2	10840	0	1	0	0	10843
S_litura_Genome_NC_003102_annotated	1032	-	G	1	0	10912	1	0	0	10914
S_litura_Genome_NC_003102_annotated	1033	-	T	0	3	0	10899	0	0	10902
S_litura_Genome_NC_003102_annotated	1034	-	C	1	10951	0	0	0	0	10952
S_litura_Genome_NC_003102_annotated	1035	-	A	10957	0	0	1	0	0	10958
S_litura_Genome_NC_003102_annotated	1036	-	T	0	0	0	10954	0	0	10954
S_litura_Genome_NC_003102_annotated	1037	-	C	0	10948	0	0	0	0	10948
S_litura_Genome_NC_003102_annotated	1038	-	T	0	0	0	10919	0	0	10919
S_litura_Genome_NC_003102_annotated	1039	-	T	0	2	0	10830	0	0	10832
S_litura_Genome_NC_003102_annotated	1040	-	T	0	0	0	10853	0	0	10853
S_litura_Genome_NC_003102_annotated	1041	-	C	1	10806	0	0	0	0	10807
S_litura_Genome_NC_003102_annotated	1042	-	G	0	0	10705	3	0	0	10708
S_litura_Genome_NC_003102_annotated	1043	-	C	8	10780	0	2	0	0	10790
S_litura_Genome_NC_003102_annotated	1044	-	A	10844	1	0	0	0	0	10845
S_litura_Genome_NC_003102_annotated	1045	-	A	10702	1	0	1	0	0	10704
S_litura_Genome_NC_003102_annotated	1046	-	C	5	10820	0	0	0	0	10825
S_litura_Genome_NC_003102_annotated	1047	-	G	2	0	10903	2	0	0	10907
S_litura_Genome_NC_003102_annotated	1048	-	A	11002	0	0	0	0	0	11002
S_litura_Genome_NC_003102_annotated	1049	-	T	0	2	0	11039	0	0	11041
S_litura_Genome_NC_003102_annotated	1050	-	A	10957	0	1	2	0	1	10961
S_litura_Genome_NC_003102_annotated	1050	1	-	0	0	0	3	0	10875	10878
S_litura_Genome_NC_003102_annotated	1051	-	T	1	1	0	10955	0	1	10958
S_litura_Genome_NC_003102_annotated	1052	-	T	0	0	0	10922	0	0	10922
S_litura_Genome_NC_003102_annotated	1053	-	T	0	0	0	10889	0	0	10889
S_litura_Genome_NC_003102_annotated	1054	-	T	0	0	0	10822	0	0	10822
S_litura_Genome_NC_003102_annotated	1055	-	T	0	0	0	10767	0	0	10767
S_litura_Genome_NC_003102_annotated	1056	-	T	0	0	0	10746	0	0	10746
S_litura_Genome_NC_003102_annotated	1057	-	A	10717	0	1	1	0	0	10719
S_litura_Genome_NC_003102_annotated	1058	-	C	1	10694	0	0	0	0	10695
S_litura_Genome_NC_003102_annotated	1059	-	A	10656	1	0	0	0	0	10657
S_litura_Genome_NC_003102_annotated	1060	-	T	0	0	0	10538	0	0	10538
S_litura_Genome_NC_003102_annotated	1061	-	T	1	1	0	10700	0	0	10702
S_litura_Genome_NC_003102_annotated	1062	-	G	1	1	10731	2	0	0	10735
S_litura_Genome_NC_003102_annotated	1063	-	T	0	2	0	10707	0	0	10709
S_litura_Genome_NC_003102_annotated	1064	-	T	0	0	0	10892	0	0	10892
S_litura_Genome_NC_003102_annotated	1065	-	T	0	0	0	10978	0	0	10978
S_litura_Genome_NC_003102_annotated	1066	-	A	10984	0	0	0	0	0	10984
S_litura_Genome_NC_003102_annotated	1067	-	A	10954	0	1	0	0	0	10955
S_litura_Genome_NC_003102_annotated	1068	-	A	10873	0	3	1	0	0	10877
S_litura_Genome_NC_003102_annotated	1069	-	T	0	1	0	10980	0	0	10981
S_litura_Genome_NC_003102_annotated	1070	-	C	1	10933	0	0	0	0	10934
S_litura_Genome_NC_003102_annotated	1071	-	T	0	1	0	10952	0	0	10953
S_litura_Genome_NC_003102_annotated	1072	-	C	3	10911	0	2	0	0	10916
S_litura_Genome_NC_003102_annotated	1073	-	G	0	1	10883	3	0	0	10887
S_litura_Genome_NC_003102_annotated	1074	-	A	10944	1	0	0	0	0	10945
S_litura_Genome_NC_003102_annotated	1075	-	A	10955	0	1	0	0	0	10956
S_litura_Genome_NC_003102_annotated	1076	-	G	0	0	11017	2	0	0	11019
S_litura_Genome_NC_003102_annotated	1077	-	T	0	1	1	10984	0	0	10986
S_litura_Genome_NC_003102_annotated	1078	-	A	10958	0	1	0	0	0	10959
S_litura_Genome_NC_003102_annotated	1079	-	T	0	0	2	10962	0	0	10964
S_litura_Genome_NC_003102_annotated	1080	-	A	11042	0	2	0	0	0	11044
S_litura_Genome_NC_003102_annotated	1081	-	T	1	0	0	11171	0	0	11172
S_litura_Genome_NC_003102_annotated	1082	-	C	4	11184	0	1	0	0	11189
S_litura_Genome_NC_003102_annotated	1083	-	G	0	0	11089	0	0	0	11089
S_litura_Genome_NC_003102_annotated	1084	-	G	4	0	10995	0	0	0	10999
S_litura_Genome_NC_003102_annotated	1085	-	C	1	10976	0	5	0	0	10982
S_litura_Genome_NC_003102_annotated	1086	-	C	0	11021	0	1	0	0	11022
S_litura_Genome_NC_003102_annotated	1087	-	G	1	0	10992	1	0	0	10994
S_litura_Genome_NC_003102_annotated	1088	-	C	1	10999	0	3	0	0	11003
S_litura_Genome_NC_003102_annotated	1089	-	G	3	0	11089	1	0	0	11093
S_litura_Genome_NC_003102_annotated	1090	-	T	0	0	0	10984	0	0	10984
S_litura_Genome_NC_003102_annotated	1091	-	T	1	1	0	11085	0	0	11087
S_litura_Genome_NC_003102_annotated	1092	-	G	1	1	11120	0	0	0	11122
S_litura_Genome_NC_003102_annotated	1093	-	T	1	0	1	11117	0	0	11119
S_litura_Genome_NC_003102_annotated	1094	-	T	0	0	1	11147	0	0	11148
S_litura_Genome_NC_003102_annotated	1095	-	T	0	0	0	11167	0	0	11167
S_litura_Genome_NC_003102_annotated	1096	-	C	3	11135	0	0	0	0	11138
S_litura_Genome_NC_003102_annotated	1097	-	G	4	0	11155	0	0	0	11159
S_litura_Genome_NC_003102_annotated	1098	-	T	0	0	0	11214	0	0	11214
S_litura_Genome_NC_003102_annotated	1099	-	A	11235	0	1	0	0	0	11236
S_litura_Genome_NC_003102_annotated	1100	-	T	0	0	0	11269	0	0	11269
S_litura_Genome_NC_003102_annotated	1101	-	G	0	0	11359	1	0	0	11360
S_litura_Genome_NC_003102_annotated	1102	-	A	11350	0	0	0	0	0	11350
S_litura_Genome_NC_003102_annotated	1103	-	C	1	11334	0	0	0	0	11335
S_litura_Genome_NC_003102_annotated	1104	-	C	3	11319	0	2	0	0	11324
S_litura_Genome_NC_003102_annotated	1105	-	T	0	4	0	11330	0	0	11334
S_litura_Genome_NC_003102_annotated	1106	-	C	0	11310	0	0	0	0	11310
S_litura_Genome_NC_003102_annotated	1107	-	G	6	0	11234	2	0	0	11242
S_litura_Genome_NC_003102_annotated	1108	-	C	2	11221	0	0	0	0	11223
S_litura_Genome_NC_003102_annotated	1109	-	T	0	1	0	11281	0	0	11282
S_litura_Genome_NC_003102_annotated	1110	-	G	1	0	11220	3	0	0	11224
S_litura_Genome_NC_003102_annotated	1111	-	C	0	11227	0	2	0	0	11229
S_litura_Genome_NC_003102_annotated	1112	-	T	0	1	0	11255	0	0	11256
S_litura_Genome_NC_003102_annotated	1113	-	T	0	1	0	11245	0	0	11246
S_litura_Genome_NC_003102_annotated	1114	-	T	0	0	0	11259	0	0	11259
S_litura_Genome_NC_003102_annotated	1115	-	C	0	11233	0	1	0	0	11234
S_litura_Genome_NC_003102_annotated	1116	-	G	0	0	11208	3	0	0	11211
S_litura_Genome_NC_003102_annotated	1117	-	G	2	0	11199	0	0	0	11201
S_litura_Genome_NC_003102_annotated	1118	-	C	1	11191	0	2	0	0	11194
S_litura_Genome_NC_003102_annotated	1119	-	T	0	0	2	11218	0	0	11220
S_litura_Genome_NC_003102_annotated	1120	-	A	11134	2	0	0	0	0	11136
S_litura_Genome_NC_003102_annotated	1121	-	T	0	0	0	11223	0	0	11223
S_litura_Genome_NC_003102_annotated	1122	-	C	2	11238	0	0	0	0	11240
S_litura_Genome_NC_003102_annotated	1122	1	-	0	0	1	0	0	11153	11154
S_litura_Genome_NC_003102_annotated	1123	-	A	11202	0	1	0	0	0	11203
S_litura_Genome_NC_003102_annotated	1124	-	C	0	11226	0	4	0	0	11230
S_litura_Genome_NC_003102_annotated	1125	-	G	1	1	11161	0	0	1	11164
S_litura_Genome_NC_003102_annotated	1125	1	-	0	0	0	3	0	11074	11077
S_litura_Genome_NC_003102_annotated	1126	-	C	0	11143	0	0	0	0	11143
S_litura_Genome_NC_003102_annotated	1127	-	T	0	0	0	11160	0	0	11160
S_litura_Genome_NC_003102_annotated	1128	-	C	1	11122	0	0	0	0	11123
S_litura_Genome_NC_003102_annotated	1129	-	G	4	0	11125	1	0	0	11130
S_litura_Genome_NC_003102_annotated	1130	-	A	11095	0	0	0	0	0	11095
S_litura_Genome_NC_003102_annotated	1131	-	C	1	11117	0	1	0	0	11119
S_litura_Genome_NC_003102_annotated	1132	-	G	0	0	11068	3	0	0	11071
S_litura_Genome_NC_003102_annotated	1133	-	C	0	11056	0	0	0	0	11056
S_litura_Genome_NC_003102_annotated	1134	-	G	0	0	11106	2	0	0	11108
S_litura_Genome_NC_003102_annotated	1135	-	A	11082	0	0	0	0	0	11082
S_litura_Genome_NC_003102_annotated	1136	-	T	0	0	0	11030	0	0	11030
S_litura_Genome_NC_003102_annotated	1137	-	C	4	11058	0	1	0	0	11063
S_litura_Genome_NC_003102_annotated	1138	-	G	0	0	11036	0	0	0	11036
S_litura_Genome_NC_003102_annotated	1139	-	T	0	0	0	11020	0	0	11020
S_litura_Genome_NC_003102_annotated	1140	-	C	0	10986	0	0	0	0	10986
S_litura_Genome_NC_003102_annotated	1141	-	T	1	0	2	11010	0	0	11013
S_litura_Genome_NC_003102_annotated	1142	-	C	0	10983	0	1	0	0	10984
S_litura_Genome_NC_003102_annotated	1143	-	G	0	0	10889	1	0	0	10890
S_litura_Genome_NC_003102_annotated	1144	-	G	1	0	10845	3	0	0	10849
S_litura_Genome_NC_003102_annotated	1145	-	C	2	10868	0	0	0	0	10870
S_litura_Genome_NC_003102_annotated	1146	-	T	0	2	0	10841	0	1	10844
S_litura_Genome_NC_003102_annotated	1147	-	T	1	2	0	10723	0	0	10726
S_litura_Genome_NC_003102_annotated	1148	-	T	1	1	0	10718	0	0	10720
S_litura_Genome_NC_003102_annotated	1149	-	G	0	0	10640	1	0	0	10641
S_litura_Genome_NC_003102_annotated	1150	-	A	10593	0	1	0	0	0	10594
S_litura_Genome_NC_003102_annotated	1151	-	T	0	0	1	10545	0	0	10546
S_litura_Genome_NC_003102_annotated	1152	-	C	0	10442	0	0	0	0	10442
S_litura_Genome_NC_003102_annotated	1153	-	C	2	10382	0	0	0	0	10384
S_litura_Genome_NC_003102_annotated	1154	-	G	2	0	10399	3	0	0	10404
S_litura_Genome_NC_003102_annotated	1155	-	A	10343	1	1	0	0	0	10345
S_litura_Genome_NC_003102_annotated	1156	-	T	0	0	1	10103	0	0	10104
S_litura_Genome_NC_003102_annotated	1157	-	T	0	0	0	10095	0	0	10095
S_litura_Genome_NC_003102_annotated	1158	-	A	9984	0	0	0	0	0	9984
S_litura_Genome_NC_003102_annotated	1159	-	T	0	0	0	9952	0	0	9952
S_litura_Genome_NC_003102_annotated	1160	-	A	9895	0	0	0	0	0	9895
S_litura_Genome_NC_003102_annotated	1161	-	C	1	9835	0	1	0	0	9837
S_litura_Genome_NC_003102_annotated	1162	-	A	9778	0	0	0	0	0	9778
S_litura_Genome_NC_003102_annotated	1163	-	T	0	0	0	9666	0	0	9666
S_litura_Genome_NC_003102_annotated	1164	-	T	2	3	0	9641	0	0	9646
S_litura_Genome_NC_003102_annotated	1165	-	T	0	0	0	9798	0	0	9798
S_litura_Genome_NC_003102_annotated	1166	-	C	2	9748	0	10	0	0	9760
S_litura_Genome_NC_003102_annotated	1167	-	T	0	0	0	9744	0	0	9744
S_litura_Genome_NC_003102_annotated	1168	-	C	1	9684	0	0	0	0	9685
S_litura_Genome_NC_003102_annotated	1169	-	G	2	0	9642	0	0	0	9644
S_litura_Genome_NC_003102_annotated	1170	-	T	1	0	0	9576	0	0	9577
S_litura_Genome_NC_003102_annotated	1171	-	T	0	0	0	9697	0	0	9697
S_litura_Genome_NC_003102_annotated	1172	-	C	4	9649	0	0	0	0	9653
S_litura_Genome_NC_003102_annotated	1173	-	G	2	0	9567	1	0	0	9570
S_litura_Genome_NC_003102_annotated	1174	-	G	1	1	9481	2	0	0	9485
S_litura_Genome_NC_003102_annotated	1175	-	C	111	9370	0	2	0	0	9483
S_litura_Genome_NC_003102_annotated	1176	-	G	1	0	9569	2	0	0	9572
S_litura_Genome_NC_003102_annotated	1177	-	A	9429	0	0	0	0	0	9429
S_litura_Genome_NC_003102_annotated	1178	-	T	1	0	2	9197	0	0	9200
S_litura_Genome_NC_003102_annotated	1179	-	T	0	0	1	9243	0	0	9244
S_litura_Genome_NC_003102_annotated	1180	-	T	0	0	1	9287	0	0	9288
S_litura_Genome_NC_003102_annotated	1181	-	C	2	9265	0	0	0	0	9267
S_litura_Genome_NC_003102_annotated	1182	-	T	0	2	0	9274	0	0	9276
S_litura_Genome_NC_003102_annotated	1183	-	T	0	0	0	9355	0	0	9355
S_litura_Genome_NC_003102_annotated	1184	-	C	2	9328	0	0	0	0	9330
S_litura_Genome_NC_003102_annotated	1185	-	T	1	0	0	9327	0	0	9328
S_litura_Genome_NC_003102_annotated	1186	-	C	1	9326	0	2	0	0	9329
S_litura_Genome_NC_003102_annotated	1187	-	T	0	1	0	9339	0	0	9340
S_litura_Genome_NC_003102_annotated	1188	-	G	0	0	9333	3	0	0	9336
S_litura_Genome_NC_003102_annotated	1189	-	C	5	9280	0	1	0	0	9286
S_litura_Genome_NC_003102_annotated	1190	-	C	1	9443	0	1	0	0	9445
S_litura_Genome_NC_003102_annotated	1191	-	A	9460	0	0	1	0	0	9461
S_litura_Genome_NC_003102_annotated	1191	1	-	0	1	0	0	0	9325	9326
S_litura_Genome_NC_003102_annotated	1192	-	A	9408	0	0	0	0	0	9408
S_litura_Genome_NC_003102_annotated	1193	-	T	0	0	0	9374	0	0	9374
S_litura_Genome_NC_003102_annotated	1194	-	A	9291	0	0	0	0	0	9291
S_litura_Genome_NC_003102_annotated	1195	-	T	0	0	2	9266	0	0	9268
S_litura_Genome_NC_003102_annotated	1196	-	T	1	0	0	9208	0	0	9209
S_litura_Genome_NC_003102_annotated	1197	-	T	0	0	2	9142	0	0	9144
S_litura_Genome_NC_003102_annotated	1198	-	T	0	0	1	9231	0	0	9232
S_litura_Genome_NC_003102_annotated	1199	-	C	2	9241	0	1	0	0	9244
S_litura_Genome_NC_003102_annotated	1200	-	A	9200	0	1	0	0	0	9201
S_litura_Genome_NC_003102_annotated	1201	-	T	0	0	0	9229	0	1	9230
S_litura_Genome_NC_003102_annotated	1202	-	T	0	0	1	9358	0	0	9359
S_litura_Genome_NC_003102_annotated	1203	-	A	9545	0	0	0	0	0	9545
S_litura_Genome_NC_003102_annotated	1204	-	T	0	0	0	9575	0	0	9575
S_litura_Genome_NC_003102_annotated	1205	-	C	61	9482	0	0	0	0	9543
S_litura_Genome_NC_003102_annotated	1206	-	T	0	0	1	9570	0	0	9571
S_litura_Genome_NC_003102_annotated	1207	-	C	2	9524	1	0	0	0	9527
S_litura_Genome_NC_003102_annotated	1208	-	C	5	9448	0	0	0	0	9453
S_litura_Genome_NC_003102_annotated	1209	-	G	0	0	9475	2	0	0	9477
S_litura_Genome_NC_003102_annotated	1210	-	A	9486	0	0	0	0	0	9486
S_litura_Genome_NC_003102_annotated	1211	-	T	0	0	0	9460	0	0	9460
S_litura_Genome_NC_003102_annotated	1212	-	C	2	9418	0	1	0	0	9421
S_litura_Genome_NC_003102_annotated	1213	-	T	0	0	0	9454	0	0	9454
S_litura_Genome_NC_003102_annotated	1214	-	G	0	0	9446	2	0	0	9448
S_litura_Genome_NC_003102_annotated	1215	-	G	1	0	9435	5	0	0	9441
S_litura_Genome_NC_003102_annotated	1216	-	G	0	1	9519	1	0	0	9521
S_litura_Genome_NC_003102_annotated	1217	-	T	0	1	0	9531	0	0	9532
S_litura_Genome_NC_003102_annotated	1218	-	A	6659	1	2808	0	0	0	9468
S_litura_Genome_NC_003102_annotated	1219	-	G	0	0	9602	0	0	0	9602
S_litura_Genome_NC_003102_annotated	1220	-	T	0	0	0	9645	0	0	9645
S_litura_Genome_NC_003102_annotated	1221	-	A	9611	1	1	0	0	0	9613
S_litura_Genome_NC_003102_annotated	1222	-	T	0	2	0	9649	0	0	9651
S_litura_Genome_NC_003102_annotated	1223	-	G	0	1	9624	3	0	0	9628
S_litura_Genome_NC_003102_annotated	1224	-	A	9638	0	1	0	0	0	9639
S_litura_Genome_NC_003102_annotated	1225	-	C	2	9617	0	0	0	0	9619
S_litura_Genome_NC_003102_annotated	1226	-	T	1	1	0	9617	0	0	9619
S_litura_Genome_NC_003102_annotated	1227	-	T	0	1	0	9619	0	0	9620
S_litura_Genome_NC_003102_annotated	1228	-	T	0	1	1	9605	0	0	9607
S_litura_Genome_NC_003102_annotated	1229	-	T	0	0	0	9656	0	0	9656
S_litura_Genome_NC_003102_annotated	1230	-	C	4	9649	0	0	0	0	9653
S_litura_Genome_NC_003102_annotated	1231	-	G	5	0	9630	1	0	0	9636
S_litura_Genome_NC_003102_annotated	1232	-	A	9619	0	0	0	0	0	9619
S_litura_Genome_NC_003102_annotated	1233	-	C	5	9618	0	0	0	0	9623
S_litura_Genome_NC_003102_annotated	1234	-	A	9616	0	0	0	0	0	9616
S_litura_Genome_NC_003102_annotated	1235	-	C	2	9617	0	0	0	0	9619
S_litura_Genome_NC_003102_annotated	1236	-	A	9632	0	0	0	0	0	9632
S_litura_Genome_NC_003102_annotated	1237	-	A	9540	1	1	0	0	0	9542
S_litura_Genome_NC_003102_annotated	1238	-	A	9480	0	1	0	0	0	9481
S_litura_Genome_NC_003102_annotated	1239	-	C	4	9544	0	0	0	0	9548
S_litura_Genome_NC_003102_annotated	1240	-	T	1	2	0	9535	0	0	9538
S_litura_Genome_NC_003102_annotated	1241	-	T	0	0	0	9505	0	0	9505
S_litura_Genome_NC_003102_annotated	1242	-	G	0	0	9512	0	0	0	9512
S_litura_Genome_NC_003102_annotated	1243	-	A	9527	0	1	1	0	0	9529
S_litura_Genome_NC_003102_annotated	1244	-	T	0	0	0	9566	0	0	9566
S_litura_Genome_NC_003102_annotated	1245	-	C	2	9515	2	1	0	0	9520
S_litura_Genome_NC_003102_annotated	1246	-	C	3	9457	0	1	0	0	9461
S_litura_Genome_NC_003102_annotated	1247	-	G	3	0	9473	5	0	0	9481
S_litura_Genome_NC_003102_annotated	1248	-	T	0	0	0	9411	0	0	9411
S_litura_Genome_NC_003102_annotated	1249	-	C	2	9415	0	0	0	0	9417
S_litura_Genome_NC_003102_annotated	1250	-	T	0	0	1	9406	0	0	9407
S_litura_Genome_NC_003102_annotated	1251	-	T	0	0	0	9448	0	0	9448
S_litura_Genome_NC_003102_annotated	1252	-	G	0	0	9447	0	0	0	9447
S_litura_Genome_NC_003102_annotated	1253	-	G	0	0	9394	3	0	0	9397
S_litura_Genome_NC_003102_annotated	1254	-	G	1	1	9398	0	0	0	9400
S_litura_Genome_NC_003102_annotated	1255	-	T	0	1	0	9394	0	0	9395
S_litura_Genome_NC_003102_annotated	1256	-	C	1	9418	0	0	0	0	9419
S_litura_Genome_NC_003102_annotated	1257	-	C	3	9380	2	0	0	0	9385
S_litura_Genome_NC_003102_annotated	1258	-	T	0	1	0	9343	0	0	9344
S_litura_Genome_NC_003102_annotated	1259	-	C	0	9319	0	1	0	0	9320
S_litura_Genome_NC_003102_annotated	1260	-	T	0	3	2	9249	0	0	9254
S_litura_Genome_NC_003102_annotated	1261	-	T	0	0	0	9205	0	0	9205
S_litura_Genome_NC_003102_annotated	1262	-	C	0	9231	0	0	0	0	9231
S_litura_Genome_NC_003102_annotated	1263	-	T	0	0	2	9137	0	0	9139
S_litura_Genome_NC_003102_annotated	1264	-	T	0	1	0	9176	0	0	9177
S_litura_Genome_NC_003102_annotated	1265	-	C	2	9172	0	0	0	0	9174
S_litura_Genome_NC_003102_annotated	1266	-	A	9069	0	1	0	0	0	9070
S_litura_Genome_NC_003102_annotated	1267	-	T	0	0	0	9157	0	0	9157
S_litura_Genome_NC_003102_annotated	1268	-	C	2	9179	0	0	0	0	9181
S_litura_Genome_NC_003102_annotated	1269	-	T	0	0	0	9171	0	0	9171
S_litura_Genome_NC_003102_annotated	1270	-	A	9236	1	0	0	0	0	9237
S_litura_Genome_NC_003102_annotated	1271	-	G	0	0	9213	1	0	0	9214
S_litura_Genome_NC_003102_annotated	1272	-	C	1	9143	0	0	0	0	9144
S_litura_Genome_NC_003102_annotated	1273	-	C	2	9204	0	0	0	0	9206
S_litura_Genome_NC_003102_annotated	1274	-	A	9188	0	0	0	0	0	9188
S_litura_Genome_NC_003102_annotated	1275	-	C	2	9146	0	0	0	0	9148
S_litura_Genome_NC_003102_annotated	1276	-	G	0	0	9157	3	0	0	9160
S_litura_Genome_NC_003102_annotated	1277	-	A	9158	1	0	0	0	0	9159
S_litura_Genome_NC_003102_annotated	1278	-	T	1	1	0	9142	0	0	9144
S_litura_Genome_NC_003102_annotated	1279	-	G	0	0	9097	1	0	0	9098
S_litura_Genome_NC_003102_annotated	1280	-	A	9023	0	1	0	0	0	9024
S_litura_Genome_NC_003102_annotated	1281	-	C	1	8975	0	0	0	0	8976
S_litura_Genome_NC_003102_annotated	1282	-	G	0	0	8921	8	0	1	8930
S_litura_Genome_NC_003102_annotated	1283	-	G	1	0	8911	1	0	0	8913
S_litura_Genome_NC_003102_annotated	1284	-	T	1	1	0	8585	0	0	8587
S_litura_Genome_NC_003102_annotated	1285	-	T	0	0	1	8585	0	0	8586
S_litura_Genome_NC_003102_annotated	1286	-	C	2	8593	0	2	0	0	8597
S_litura_Genome_NC_003102_annotated	1287	-	G	0	0	8543	4	0	0	8547
S_litura_Genome_NC_003102_annotated	1288	-	G	0	0	8523	2	0	0	8525
S_litura_Genome_NC_003102_annotated	1289	-	T	0	1	0	8414	0	0	8415
S_litura_Genome_NC_003102_annotated	1290	-	T	0	1	1	8423	0	0	8425
S_litura_Genome_NC_003102_annotated	1291	-	T	0	0	0	8557	0	0	8557
S_litura_Genome_NC_003102_annotated	1292	-	C	1	8593	0	0	0	0	8594
S_litura_Genome_NC_003102_annotated	1293	-	A	8620	0	0	0	0	0	8620
S_litura_Genome_NC_003102_annotated	1294	-	G	0	0	8648	0	0	0	8648
S_litura_Genome_NC_003102_annotated	1295	-	T	1	0	0	8661	0	0	8662
S_litura_Genome_NC_003102_annotated	1296	-	T	1	2	1	8680	0	0	8684
S_litura_Genome_NC_003102_annotated	1297	-	T	0	1	0	8783	0	0	8784
S_litura_Genome_NC_003102_annotated	1298	-	C	2	8777	0	0	0	0	8779
S_litura_Genome_NC_003102_annotated	1299	-	A	8801	0	0	0	0	0	8801
S_litura_Genome_NC_003102_annotated	1300	-	A	8797	0	0	0	0	0	8797
S_litura_Genome_NC_003102_annotated	1301	-	T	0	1	0	8838	0	0	8839
S_litura_Genome_NC_003102_annotated	1302	-	T	0	0	0	8817	0	0	8817
S_litura_Genome_NC_003102_annotated	1303	-	T	0	1	0	8950	0	0	8951
S_litura_Genome_NC_003102_annotated	1304	-	C	1	8977	0	0	0	0	8978
S_litura_Genome_NC_003102_annotated	1305	-	A	8978	1	2	0	0	1	8982
S_litura_Genome_NC_003102_annotated	1306	-	G	0	0	9013	1	0	1	9015
S_litura_Genome_NC_003102_annotated	1307	-	A	8942	0	0	1	0	1	8944
S_litura_Genome_NC_003102_annotated	1308	-	C	2	9041	0	1	0	1	9045
S_litura_Genome_NC_003102_annotated	1309	-	G	0	0	9054	0	0	1	9055
S_litura_Genome_NC_003102_annotated	1310	-	A	9094	0	0	0	0	1	9095
S_litura_Genome_NC_003102_annotated	1311	-	A	9132	0	1	2	0	0	9135
S_litura_Genome_NC_003102_annotated	1312	-	G	0	0	9114	0	0	0	9114
S_litura_Genome_NC_003102_annotated	1313	-	A	9104	0	0	0	0	0	9104
S_litura_Genome_NC_003102_annotated	1314	-	C	2	9081	0	2	0	0	9085
S_litura_Genome_NC_003102_annotated	1315	-	G	3	0	9089	1	0	0	9093
S_litura_Genome_NC_003102_annotated	1316	-	A	9114	0	0	0	0	0	9114
S_litura_Genome_NC_003102_annotated	1317	-	T	0	0	1	9148	0	0	9149
S_litura_Genome_NC_003102_annotated	1318	-	G	0	0	9116	2	0	0	9118
S_litura_Genome_NC_003102_annotated	1319	-	A	9074	0	0	0	0	0	9074
S_litura_Genome_NC_003102_annotated	1320	-	C	1	9049	0	0	0	0	9050
S_litura_Genome_NC_003102_annotated	1321	-	G	0	0	9019	0	0	0	9019
S_litura_Genome_NC_003102_annotated	1322	-	G	1	0	9007	0	0	0	9008
S_litura_Genome_NC_003102_annotated	1323	-	T	1	1	1	8926	0	0	8929
S_litura_Genome_NC_003102_annotated	1324	-	T	1	0	2	9030	0	0	9033
S_litura_Genome_NC_003102_annotated	1325	-	T	1	0	0	9080	0	0	9081
S_litura_Genome_NC_003102_annotated	1326	-	G	1	0	9048	1	0	0	9050
S_litura_Genome_NC_003102_annotated	1327	-	A	9031	1	2	0	0	0	9034
S_litura_Genome_NC_003102_annotated	1328	-	T	0	1	3	8943	0	0	8947
S_litura_Genome_NC_003102_annotated	1329	-	T	0	2	0	9065	0	0	9067
S_litura_Genome_NC_003102_annotated	1330	-	C	2	9023	0	1	0	0	9026
S_litura_Genome_NC_003102_annotated	1331	-	C	3	9005	0	0	0	0	9008
S_litura_Genome_NC_003102_annotated	1332	-	T	0	0	1	8980	0	0	8981
S_litura_Genome_NC_003102_annotated	1333	-	A	8931	2	0	1	0	0	8934
S_litura_Genome_NC_003102_annotated	1334	-	T	0	0	0	9174	0	0	9174
S_litura_Genome_NC_003102_annotated	1335	-	C	0	9202	1	0	0	0	9203
S_litura_Genome_NC_003102_annotated	1336	-	C	1	9131	0	0	0	0	9132
S_litura_Genome_NC_003102_annotated	1337	-	G	3	0	9043	3	0	0	9049
S_litura_Genome_NC_003102_annotated	1338	-	C	0	9021	0	0	0	0	9021
S_litura_Genome_NC_003102_annotated	1339	-	C	1	9078	1	1	0	0	9081
S_litura_Genome_NC_003102_annotated	1340	-	G	0	0	9103	2	0	0	9105
S_litura_Genome_NC_003102_annotated	1341	-	A	9102	0	0	0	0	0	9102
S_litura_Genome_NC_003102_annotated	1342	-	G	0	0	9089	0	0	0	9089
S_litura_Genome_NC_003102_annotated	1343	-	A	9078	0	1	0	0	0	9079
S_litura_Genome_NC_003102_annotated	1344	-	C	1	9087	0	0	0	0	9088
S_litura_Genome_NC_003102_annotated	1345	-	A	9046	0	0	0	0	0	9046
S_litura_Genome_NC_003102_annotated	1346	-	A	8968	0	0	0	0	0	8968
S_litura_Genome_NC_003102_annotated	1347	-	G	1	0	8826	2	0	0	8829
S_litura_Genome_NC_003102_annotated	1348	-	A	8888	1	0	0	0	0	8889
S_litura_Genome_NC_003102_annotated	1349	-	T	0	0	0	8906	0	0	8906
S_litura_Genome_NC_003102_annotated	1350	-	C	0	8879	0	0	0	0	8879
S_litura_Genome_NC_003102_annotated	1351	-	G	2	0	8745	0	0	0	8747
S_litura_Genome_NC_003102_annotated	1352	-	C	1	8708	0	0	0	0	8709
S_litura_Genome_NC_003102_annotated	1353	-	A	8649	2	0	0	0	0	8651
S_litura_Genome_NC_003102_annotated	1354	-	C	1	8635	0	0	0	0	8636
S_litura_Genome_NC_003102_annotated	1355	-	C	0	8549	0	0	0	0	8549
S_litura_Genome_NC_003102_annotated	1356	-	C	2	8521	0	1	0	0	8524
S_litura_Genome_NC_003102_annotated	1357	-	A	8293	2	0	0	0	0	8295
S_litura_Genome_NC_003102_annotated	1358	-	T	0	0	0	8176	0	0	8176
S_litura_Genome_NC_003102_annotated	1359	-	A	8406	3	3	0	0	0	8412
S_litura_Genome_NC_003102_annotated	1360	-	G	0	0	8771	0	0	0	8771
S_litura_Genome_NC_003102_annotated	1361	-	G	0	0	8801	5	0	0	8806
S_litura_Genome_NC_003102_annotated	1362	-	T	1	1	0	8836	0	0	8838
S_litura_Genome_NC_003102_annotated	1363	-	G	0	0	8879	0	0	0	8879
S_litura_Genome_NC_003102_annotated	1364	-	T	0	0	0	8895	0	0	8895
S_litura_Genome_NC_003102_annotated	1365	-	C	2	8905	0	0	0	0	8907
S_litura_Genome_NC_003102_annotated	1366	-	G	0	0	8933	1	0	0	8934
S_litura_Genome_NC_003102_annotated	1367	-	A	8971	0	1	0	0	0	8972
S_litura_Genome_NC_003102_annotated	1368	-	T	1	2	3	8926	0	0	8932
S_litura_Genome_NC_003102_annotated	1369	-	T	0	1	0	9185	0	0	9186
S_litura_Genome_NC_003102_annotated	1370	-	C	3	9165	0	1	0	0	9169
S_litura_Genome_NC_003102_annotated	1371	-	C	1	9162	0	1	0	0	9164
S_litura_Genome_NC_003102_annotated	1372	-	A	9159	0	0	0	0	0	9159
S_litura_Genome_NC_003102_annotated	1373	-	C	0	9210	0	1	0	0	9211
S_litura_Genome_NC_003102_annotated	1374	-	G	0	0	9227	1	0	0	9228
S_litura_Genome_NC_003102_annotated	1375	-	T	0	0	1	9107	0	0	9108
S_litura_Genome_NC_003102_annotated	1376	-	T	0	0	0	9223	0	0	9223
S_litura_Genome_NC_003102_annotated	1377	-	A	9269	3	0	0	0	0	9272
S_litura_Genome_NC_003102_annotated	1378	-	G	0	0	9331	0	0	0	9331
S_litura_Genome_NC_003102_annotated	1379	-	A	9375	0	0	0	0	0	9375
S_litura_Genome_NC_003102_annotated	1380	-	T	0	0	0	9399	0	0	9399
S_litura_Genome_NC_003102_annotated	1381	-	A	9432	0	2	0	0	1	9435
S_litura_Genome_NC_003102_annotated	1382	-	A	9438	0	0	0	0	0	9438
S_litura_Genome_NC_003102_annotated	1383	-	A	9548	1	0	0	0	0	9549
S_litura_Genome_NC_003102_annotated	1384	-	C	2	9732	0	0	0	0	9734
S_litura_Genome_NC_003102_annotated	1385	-	T	0	0	0	9733	0	0	9733
S_litura_Genome_NC_003102_annotated	1386	-	C	0	9731	0	0	0	0	9731
S_litura_Genome_NC_003102_annotated	1387	-	G	0	0	9663	0	0	0	9663
S_litura_Genome_NC_003102_annotated	1388	-	C	0	9630	6	0	0	0	9636
S_litura_Genome_NC_003102_annotated	1389	-	C	1	9683	0	0	0	0	9684
S_litura_Genome_NC_003102_annotated	1390	-	T	0	1	6	9625	0	3	9635
S_litura_Genome_NC_003102_annotated	1391	-	G	1	0	9658	1	0	0	9660
S_litura_Genome_NC_003102_annotated	1392	-	T	0	0	0	9626	0	0	9626
S_litura_Genome_NC_003102_annotated	1393	-	G	0	0	9663	2	0	0	9665
S_litura_Genome_NC_003102_annotated	1394	-	A	9603	0	0	1	0	0	9604
S_litura_Genome_NC_003102_annotated	1395	-	T	0	0	3	9571	0	0	9574
S_litura_Genome_NC_003102_annotated	1396	-	G	1	0	9629	0	0	0	9630
S_litura_Genome_NC_003102_annotated	1397	-	G	0	0	9541	2	0	0	9543
S_litura_Genome_NC_003102_annotated	1398	-	C	3	9493	0	2	0	0	9498
S_litura_Genome_NC_003102_annotated	1399	-	G	1	1	9481	1	0	0	9484
S_litura_Genome_NC_003102_annotated	1400	-	G	0	0	9490	1	0	0	9491
S_litura_Genome_NC_003102_annotated	1401	-	T	1	0	3	9340	0	0	9344
S_litura_Genome_NC_003102_annotated	1402	-	G	0	0	9430	2	0	0	9432
S_litura_Genome_NC_003102_annotated	1403	-	G	3	0	9479	1	0	0	9483
S_litura_Genome_NC_003102_annotated	1404	-	T	0	0	1	9472	0	0	9473
S_litura_Genome_NC_003102_annotated	1405	-	G	0	0	9479	1	0	0	9480
S_litura_Genome_NC_003102_annotated	1406	-	T	0	0	0	9408	0	0	9408
S_litura_Genome_NC_003102_annotated	1407	-	A	9344	1	0	0	0	0	9345
S_litura_Genome_NC_003102_annotated	1408	-	A	9162	0	0	0	0	0	9162
S_litura_Genome_NC_003102_annotated	1408	1	-	0	0	0	1	0	9051	9052
S_litura_Genome_NC_003102_annotated	1409	-	T	0	1	0	9160	0	0	9161
S_litura_Genome_NC_003102_annotated	1410	-	T	0	1	0	9122	0	0	9123
S_litura_Genome_NC_003102_annotated	1411	-	T	1	0	3	9117	0	0	9121
S_litura_Genome_NC_003102_annotated	1412	-	T	0	0	1	9202	0	0	9203
S_litura_Genome_NC_003102_annotated	1413	-	A	9253	0	0	1	0	1	9255
S_litura_Genome_NC_003102_annotated	1414	-	C	2	9498	0	3	0	0	9503
S_litura_Genome_NC_003102_annotated	1415	-	G	0	0	9428	0	0	0	9428
S_litura_Genome_NC_003102_annotated	1416	-	G	0	0	9398	1	0	0	9399
S_litura_Genome_NC_003102_annotated	1417	-	A	9361	0	0	0	0	0	9361
S_litura_Genome_NC_003102_annotated	1418	-	G	0	0	9312	1	0	0	9313
S_litura_Genome_NC_003102_annotated	1419	-	C	3	9248	0	0	0	0	9251
S_litura_Genome_NC_003102_annotated	1420	-	G	0	0	9261	1	0	0	9262
S_litura_Genome_NC_003102_annotated	1421	-	T	0	1	0	9252	0	0	9253
S_litura_Genome_NC_003102_annotated	1422	-	C	2	9212	0	31	0	0	9245
S_litura_Genome_NC_003102_annotated	1423	-	G	0	0	9176	3	0	0	9179
S_litura_Genome_NC_003102_annotated	1424	-	G	0	0	9197	0	0	0	9197
S_litura_Genome_NC_003102_annotated	1425	-	T	0	0	0	9144	0	0	9144
S_litura_Genome_NC_003102_annotated	1426	-	C	3	8969	0	0	0	0	8972
S_litura_Genome_NC_003102_annotated	1427	-	T	0	0	0	8908	0	0	8908
S_litura_Genome_NC_003102_annotated	1428	-	C	0	8801	1	0	0	0	8802
S_litura_Genome_NC_003102_annotated	1429	-	T	0	1	3	8651	0	0	8655
S_litura_Genome_NC_003102_annotated	1430	-	G	0	0	8656	1	0	0	8657
S_litura_Genome_NC_003102_annotated	1431	-	T	0	0	2	8541	0	0	8543
S_litura_Genome_NC_003102_annotated	1432	-	T	0	0	1	8517	0	0	8518
S_litura_Genome_NC_003102_annotated	1432	1	-	0	1	0	0	0	8401	8402
S_litura_Genome_NC_003102_annotated	1433	-	T	0	0	1	8546	0	0	8547
S_litura_Genome_NC_003102_annotated	1434	-	T	0	0	0	8607	0	0	8607
S_litura_Genome_NC_003102_annotated	1435	-	A	8647	2	0	0	0	0	8649
S_litura_Genome_NC_003102_annotated	1436	-	T	0	0	1	8740	0	0	8741
S_litura_Genome_NC_003102_annotated	1437	-	C	1	8712	0	1	0	0	8714
S_litura_Genome_NC_003102_annotated	1438	-	T	0	0	1	8705	0	0	8706
S_litura_Genome_NC_003102_annotated	1439	-	G	0	0	8707	0	0	0	8707
S_litura_Genome_NC_003102_annotated	1440	-	T	0	1	1	8649	0	0	8651
S_litura_Genome_NC_003102_annotated	1441	-	T	2	0	0	8674	0	0	8676
S_litura_Genome_NC_003102_annotated	1442	-	C	0	8634	0	2	0	0	8636
S_litura_Genome_NC_003102_annotated	1443	-	G	1	0	8619	0	0	0	8620
S_litura_Genome_NC_003102_annotated	1444	-	A	8589	0	0	0	0	0	8589
S_litura_Genome_NC_003102_annotated	1445	-	G	0	0	8549	0	0	0	8549
S_litura_Genome_NC_003102_annotated	1446	-	A	8514	1	0	1	0	0	8516
S_litura_Genome_NC_003102_annotated	1447	-	A	8479	1	0	0	0	0	8480
S_litura_Genome_NC_003102_annotated	1448	-	G	0	2	8485	1	0	0	8488
S_litura_Genome_NC_003102_annotated	1449	-	C	1	8490	0	0	0	0	8491
S_litura_Genome_NC_003102_annotated	1450	-	A	8512	1	0	1	0	0	8514
S_litura_Genome_NC_003102_annotated	1451	-	A	8443	2	0	2	0	0	8447
S_litura_Genome_NC_003102_annotated	1452	-	G	0	0	8505	1	0	0	8506
S_litura_Genome_NC_003102_annotated	1453	-	T	0	1	2	8424	0	0	8427
S_litura_Genome_NC_003102_annotated	1454	-	T	0	1	2	8536	0	0	8539
S_litura_Genome_NC_003102_annotated	1454	1	-	0	0	1	0	0	8412	8413
S_litura_Genome_NC_003102_annotated	1454	2	-	0	1	0	0	0	8412	8413
S_litura_Genome_NC_003102_annotated	1455	-	G	0	0	8500	1	0	1	8502
S_litura_Genome_NC_003102_annotated	1456	-	C	2	8443	0	2	0	0	8447
S_litura_Genome_NC_003102_annotated	1457	-	G	0	0	8483	1	0	0	8484
S_litura_Genome_NC_003102_annotated	1457	1	-	0	0	0	2	0	8388	8390
S_litura_Genome_NC_003102_annotated	1457	2	-	0	1	0	1	0	8388	8390
S_litura_Genome_NC_003102_annotated	1458	-	T	0	0	0	8434	0	0	8434
S_litura_Genome_NC_003102_annotated	1458	1	-	0	0	1	0	0	8382	8383
S_litura_Genome_NC_003102_annotated	1458	2	-	0	0	1	0	0	8382	8383
S_litura_Genome_NC_003102_annotated	1459	-	G	0	0	8452	0	0	0	8452
S_litura_Genome_NC_003102_annotated	1460	-	T	0	0	0	8353	0	0	8353
S_litura_Genome_NC_003102_annotated	1460	1	-	2	5	0	0	0	8283	8290
S_litura_Genome_NC_003102_annotated	1460	2	-	0	0	0	2	0	8288	8290
S_litura_Genome_NC_003102_annotated	1460	3	-	0	2	0	0	0	8288	8290
S_litura_Genome_NC_003102_annotated	1461	-	G	0	0	8401	7	0	0	8408
S_litura_Genome_NC_003102_annotated	1461	1	-	0	0	0	1819	0	6446	8265
S_litura_Genome_NC_003102_annotated	1461	2	-	0	1819	0	0	0	6446	8265
S_litura_Genome_NC_003102_annotated	1461	3	-	0	0	0	1819	0	6446	8265
S_litura_Genome_NC_003102_annotated	1462	-	T	0	0	1	8618	0	0	8619
S_litura_Genome_NC_003102_annotated	1463	-	C	0	8611	0	0	0	1	8612
S_litura_Genome_NC_003102_annotated	1464	-	T	0	0	0	8548	0	0	8548
S_litura_Genome_NC_003102_annotated	1464	1	-	0	0	0	1	0	8163	8164
S_litura_Genome_NC_003102_annotated	1464	2	-	0	1	0	0	0	8163	8164
S_litura_Genome_NC_003102_annotated	1465	-	G	1	1	8308	1	0	0	8311
S_litura_Genome_NC_003102_annotated	1466	-	G	1	0	8355	0	0	0	8356
S_litura_Genome_NC_003102_annotated	1467	-	T	0	2	2	8309	0	0	8313
S_litura_Genome_NC_003102_annotated	1468	-	T	0	0	3	8458	0	0	8461
S_litura_Genome_NC_003102_annotated	1469	-	T	0	1	2	8557	0	0	8560
S_litura_Genome_NC_003102_annotated	1470	-	T	0	0	0	8666	0	0	8666
S_litura_Genome_NC_003102_annotated	1471	-	G	0	0	8702	4	0	0	8706
S_litura_Genome_NC_003102_annotated	1472	-	G	1	1	8732	2	0	0	8736
S_litura_Genome_NC_003102_annotated	1473	-	T	1	1	0	8759	0	0	8761
S_litura_Genome_NC_003102_annotated	1474	-	G	2	1	8792	1	0	0	8796
S_litura_Genome_NC_003102_annotated	1475	-	C	2	8786	0	0	0	0	8788
S_litura_Genome_NC_003102_annotated	1476	-	T	0	0	0	8807	0	0	8807
S_litura_Genome_NC_003102_annotated	1477	-	G	0	0	8781	0	0	0	8781
S_litura_Genome_NC_003102_annotated	1478	-	C	2	8739	3	0	0	0	8744
S_litura_Genome_NC_003102_annotated	1479	-	C	1	8781	0	0	0	0	8782
S_litura_Genome_NC_003102_annotated	1480	-	G	0	0	8788	0	0	0	8788
S_litura_Genome_NC_003102_annotated	1481	-	G	0	0	8800	0	0	0	8800
S_litura_Genome_NC_003102_annotated	1482	-	T	0	1	1	8783	0	0	8785
S_litura_Genome_NC_003102_annotated	1483	-	T	0	0	0	8801	0	0	8801
S_litura_Genome_NC_003102_annotated	1484	-	C	1	8706	0	2	0	0	8709
S_litura_Genome_NC_003102_annotated	1485	-	G	0	0	8732	0	0	0	8732
S_litura_Genome_NC_003102_annotated	1486	-	A	8710	1	0	0	0	0	8711
S_litura_Genome_NC_003102_annotated	1487	-	T	0	1	0	8737	0	0	8738
S_litura_Genome_NC_003102_annotated	1488	-	G	4	2	8714	2	0	0	8722
S_litura_Genome_NC_003102_annotated	1489	-	G	0	0	8664	0	0	0	8664
S_litura_Genome_NC_003102_annotated	1490	-	G	0	0	8667	2	0	0	8669
S_litura_Genome_NC_003102_annotated	1491	-	T	1	1	0	8647	0	0	8649
S_litura_Genome_NC_003102_annotated	1492	-	C	0	8644	0	0	0	0	8644
S_litura_Genome_NC_003102_annotated	1493	-	T	0	2	0	8631	0	0	8633
S_litura_Genome_NC_003102_annotated	1494	-	A	8603	1	0	0	0	0	8604
S_litura_Genome_NC_003102_annotated	1495	-	A	8554	0	2	0	0	0	8556
S_litura_Genome_NC_003102_annotated	1496	-	G	2	0	8536	0	0	0	8538
S_litura_Genome_NC_003102_annotated	1497	-	A	8461	0	0	0	0	0	8461
S_litura_Genome_NC_003102_annotated	1498	-	C	2	8452	0	0	0	0	8454
S_litura_Genome_NC_003102_annotated	1499	-	T	0	0	0	8416	0	0	8416
S_litura_Genome_NC_003102_annotated	1500	-	C	2	8409	0	0	0	0	8411
S_litura_Genome_NC_003102_annotated	1501	-	G	1	0	8393	0	0	0	8394
S_litura_Genome_NC_003102_annotated	1502	-	G	0	0	8431	2	0	0	8433
S_litura_Genome_NC_003102_annotated	1503	-	T	0	0	0	8353	0	0	8353
S_litura_Genome_NC_003102_annotated	1504	-	T	0	0	0	8407	0	0	8407
S_litura_Genome_NC_003102_annotated	1505	-	T	0	1	2	8412	0	0	8415
S_litura_Genome_NC_003102_annotated	1506	-	T	0	0	1	8391	0	0	8392
S_litura_Genome_NC_003102_annotated	1507	-	T	0	0	0	8430	0	0	8430
S_litura_Genome_NC_003102_annotated	1508	-	G	0	0	8406	3	0	0	8409
S_litura_Genome_NC_003102_annotated	1509	-	T	0	0	0	8420	0	0	8420
S_litura_Genome_NC_003102_annotated	1510	-	T	0	0	0	8509	0	0	8509
S_litura_Genome_NC_003102_annotated	1511	-	T	0	0	0	8565	0	0	8565
S_litura_Genome_NC_003102_annotated	1512	-	G	0	0	8519	2	0	0	8521
S_litura_Genome_NC_003102_annotated	1513	-	A	8550	0	2	0	0	0	8552
S_litura_Genome_NC_003102_annotated	1513	1	-	0	0	0	1	0	8499	8500
S_litura_Genome_NC_003102_annotated	1514	-	T	0	1	0	8557	0	0	8558
S_litura_Genome_NC_003102_annotated	1515	-	T	0	0	1	8522	0	0	8523
S_litura_Genome_NC_003102_annotated	1516	-	T	0	0	0	8547	0	0	8547
S_litura_Genome_NC_003102_annotated	1517	-	G	0	0	8462	1	0	0	8463
S_litura_Genome_NC_003102_annotated	1518	-	T	0	0	0	8399	0	0	8399
S_litura_Genome_NC_003102_annotated	1519	-	T	0	2	0	8449	0	0	8451
S_litura_Genome_NC_003102_annotated	1520	-	C	3	8337	0	0	0	0	8340
S_litura_Genome_NC_003102_annotated	1521	-	C	3	8345	0	0	0	0	8348
S_litura_Genome_NC_003102_annotated	1522	-	A	8399	1	0	0	0	0	8400
S_litura_Genome_NC_003102_annotated	1523	-	A	8353	0	0	0	0	0	8353
S_litura_Genome_NC_003102_annotated	1524	-	T	0	0	1	8316	0	0	8317
S_litura_Genome_NC_003102_annotated	1525	-	A	8334	0	0	0	0	0	8334
S_litura_Genome_NC_003102_annotated	1526	-	A	8332	0	0	0	0	0	8332
S_litura_Genome_NC_003102_annotated	1527	-	T	0	2	0	8333	0	0	8335
S_litura_Genome_NC_003102_annotated	1528	-	A	8304	0	0	0	0	0	8304
S_litura_Genome_NC_003102_annotated	1529	-	A	8310	0	0	0	0	0	8310
S_litura_Genome_NC_003102_annotated	1530	-	A	8326	0	0	0	0	0	8326
S_litura_Genome_NC_003102_annotated	1531	-	T	0	0	0	8241	0	0	8241
S_litura_Genome_NC_003102_annotated	1532	-	T	0	0	0	8124	0	0	8124
S_litura_Genome_NC_003102_annotated	1533	-	T	0	0	0	8079	0	0	8079
S_litura_Genome_NC_003102_annotated	1534	-	C	1	7978	0	0	0	0	7979
S_litura_Genome_NC_003102_annotated	1535	-	T	0	0	0	7957	0	0	7957
S_litura_Genome_NC_003102_annotated	1536	-	A	7907	1	1	1	0	0	7910
S_litura_Genome_NC_003102_annotated	1537	-	G	0	1	7672	6	0	0	7679
S_litura_Genome_NC_003102_annotated	1538	-	C	0	7622	0	1	0	0	7623
S_litura_Genome_NC_003102_annotated	1539	-	T	1	0	0	7611	0	0	7612
S_litura_Genome_NC_003102_annotated	1540	-	T	0	0	0	7593	0	0	7593
S_litura_Genome_NC_003102_annotated	1541	-	C	1	7540	0	0	0	0	7541
S_litura_Genome_NC_003102_annotated	1542	-	T	0	0	0	7545	0	0	7545
S_litura_Genome_NC_003102_annotated	1543	-	G	0	0	7462	0	0	0	7462
S_litura_Genome_NC_003102_annotated	1544	-	T	1	0	0	7406	0	0	7407
S_litura_Genome_NC_003102_annotated	1545	-	C	2	7332	0	2	0	0	7336
S_litura_Genome_NC_003102_annotated	1546	-	G	3	0	7195	0	0	0	7198
S_litura_Genome_NC_003102_annotated	1547	-	G	2	0	7080	2	0	0	7084
S_litura_Genome_NC_003102_annotated	1548	-	C	3	7030	0	2	0	0	7035
S_litura_Genome_NC_003102_annotated	1549	-	G	0	0	7005	3	0	0	7008
S_litura_Genome_NC_003102_annotated	1550	-	G	1	0	6995	2	0	0	6998
S_litura_Genome_NC_003102_annotated	1551	-	T	0	1	0	6930	0	0	6931
S_litura_Genome_NC_003102_annotated	1552	-	A	6843	0	0	0	0	0	6843
S_litura_Genome_NC_003102_annotated	1553	-	C	0	6839	1	2	0	0	6842
S_litura_Genome_NC_003102_annotated	1554	-	G	0	0	6818	1	0	0	6819
S_litura_Genome_NC_003102_annotated	1555	-	G	0	0	6814	2	0	0	6816
S_litura_Genome_NC_003102_annotated	1556	-	T	0	0	0	6822	0	1	6823
S_litura_Genome_NC_003102_annotated	1557	-	T	0	1	0	6768	0	0	6769
S_litura_Genome_NC_003102_annotated	1558	-	A	6734	0	0	0	0	0	6734
S_litura_Genome_NC_003102_annotated	1559	-	T	0	1	0	6779	0	0	6780
S_litura_Genome_NC_003102_annotated	1560	-	G	0	0	6792	1	0	0	6793
S_litura_Genome_NC_003102_annotated	1561	-	A	6770	0	0	0	0	0	6770
S_litura_Genome_NC_003102_annotated	1562	-	G	0	0	6758	1	0	0	6759
S_litura_Genome_NC_003102_annotated	1563	-	T	0	0	1	6724	0	0	6725
S_litura_Genome_NC_003102_annotated	1563	1	-	1	0	0	0	0	6642	6643
S_litura_Genome_NC_003102_annotated	1564	-	T	0	0	1	6779	0	0	6780
S_litura_Genome_NC_003102_annotated	1564	1	-	1	0	0	0	0	6680	6681
S_litura_Genome_NC_003102_annotated	1565	-	G	0	0	6757	0	0	0	6757
S_litura_Genome_NC_003102_annotated	1566	-	T	1	0	0	6732	0	0	6733
S_litura_Genome_NC_003102_annotated	1567	-	T	0	1	1	6694	0	0	6696
S_litura_Genome_NC_003102_annotated	1568	-	G	0	0	6684	1	0	1	6686
S_litura_Genome_NC_003102_annotated	1569	-	A	6658	0	0	0	0	0	6658
S_litura_Genome_NC_003102_annotated	1570	-	T	0	0	1	6634	0	0	6635
S_litura_Genome_NC_003102_annotated	1571	-	C	0	6576	0	0	0	0	6576
S_litura_Genome_NC_003102_annotated	1572	-	G	0	0	6447	4	0	0	6451
S_litura_Genome_NC_003102_annotated	1573	-	G	1	0	6371	2	0	0	6374
S_litura_Genome_NC_003102_annotated	1574	-	T	0	1	0	6353	0	0	6354
S_litura_Genome_NC_003102_annotated	1575	-	A	6349	0	0	0	0	0	6349
S_litura_Genome_NC_003102_annotated	1576	-	G	0	0	6284	1	0	0	6285
S_litura_Genome_NC_003102_annotated	1577	-	G	1	0	6182	1	0	0	6184
S_litura_Genome_NC_003102_annotated	1578	-	C	2	6186	0	1	0	0	6189
S_litura_Genome_NC_003102_annotated	1579	-	A	6219	0	0	0	0	0	6219
S_litura_Genome_NC_003102_annotated	1580	-	G	0	0	6210	1	0	0	6211
S_litura_Genome_NC_003102_annotated	1581	-	G	0	0	6174	1	0	0	6175
S_litura_Genome_NC_003102_annotated	1582	-	A	6152	0	0	0	0	0	6152
S_litura_Genome_NC_003102_annotated	1583	-	T	0	0	0	6142	0	0	6142
S_litura_Genome_NC_003102_annotated	1584	-	C	4	6112	0	0	0	0	6116
S_litura_Genome_NC_003102_annotated	1585	-	G	0	0	6046	1	0	0	6047
S_litura_Genome_NC_003102_annotated	1586	-	A	6024	0	0	0	0	0	6024
S_litura_Genome_NC_003102_annotated	1587	-	T	0	2	0	5951	0	0	5953
S_litura_Genome_NC_003102_annotated	1588	-	T	1	0	5	5886	0	0	5892
S_litura_Genome_NC_003102_annotated	1589	-	G	0	0	5895	1	0	0	5896
S_litura_Genome_NC_003102_annotated	1590	-	T	2	1	1	5854	0	0	5858
S_litura_Genome_NC_003102_annotated	1590	1	-	0	0	1	0	0	5658	5659
S_litura_Genome_NC_003102_annotated	1590	2	-	0	0	1	0	0	5658	5659
S_litura_Genome_NC_003102_annotated	1590	3	-	0	1	0	0	0	5658	5659
S_litura_Genome_NC_003102_annotated	1591	-	G	0	0	5747	1	0	8	5756
S_litura_Genome_NC_003102_annotated	1592	-	G	0	1	5625	1	0	8	5635
S_litura_Genome_NC_003102_annotated	1593	-	C	4	5542	1	32	0	8	5587
S_litura_Genome_NC_003102_annotated	1594	-	G	1	0	5589	1	0	0	5591
S_litura_Genome_NC_003102_annotated	1595	-	G	2	2	5546	2	0	0	5552
S_litura_Genome_NC_003102_annotated	1596	-	C	8	5547	0	28	0	0	5583
S_litura_Genome_NC_003102_annotated	1596	1	-	0	0	57	0	0	5469	5526
S_litura_Genome_NC_003102_annotated	1596	2	-	0	0	57	0	0	5469	5526
S_litura_Genome_NC_003102_annotated	1596	3	-	0	0	0	57	0	5469	5526
S_litura_Genome_NC_003102_annotated	1597	-	G	0	8	5297	0	0	306	5611
S_litura_Genome_NC_003102_annotated	1597	1	-	0	0	0	8	0	5542	5550
S_litura_Genome_NC_003102_annotated	1598	-	G	2	6	5267	0	0	306	5581
S_litura_Genome_NC_003102_annotated	1599	-	T	2	422	5	4742	0	306	5477
S_litura_Genome_NC_003102_annotated	1600	-	G	2	0	5495	2	0	1	5500
S_litura_Genome_NC_003102_annotated	1601	-	G	2	0	5434	22	0	1	5459
S_litura_Genome_NC_003102_annotated	1602	-	T	2	7	1	5377	0	1	5388
S_litura_Genome_NC_003102_annotated	1603	-	G	0	0	5437	0	0	0	5437
S_litura_Genome_NC_003102_annotated	1604	-	G	1	1	5369	0	0	0	5371
S_litura_Genome_NC_003102_annotated	1605	-	T	0	2	2	5320	0	0	5324
S_litura_Genome_NC_003102_annotated	1606	-	G	0	0	5403	1	0	0	5404
S_litura_Genome_NC_003102_annotated	1607	-	G	1	1	5358	1	0	0	5361
S_litura_Genome_NC_003102_annotated	1608	-	T	0	58	2	5247	0	0	5307
S_litura_Genome_NC_003102_annotated	1609	-	G	1	0	5447	1	0	0	5449
S_litura_Genome_NC_003102_annotated	1610	-	G	17	2	5359	2	0	0	5380
S_litura_Genome_NC_003102_annotated	1610	1	-	0	1	0	0	0	5293	5294
S_litura_Genome_NC_003102_annotated	1611	-	T	2	585	7	4752	0	0	5346
S_litura_Genome_NC_003102_annotated	1611	1	-	0	0	2	0	0	5274	5276
S_litura_Genome_NC_003102_annotated	1611	2	-	0	0	1	0	0	5275	5276
S_litura_Genome_NC_003102_annotated	1611	3	-	0	1	0	0	0	5275	5276
S_litura_Genome_NC_003102_annotated	1612	-	G	0	0	5590	0	0	0	5590
S_litura_Genome_NC_003102_annotated	1613	-	G	1	0	5463	2	0	0	5466
S_litura_Genome_NC_003102_annotated	1614	-	C	36	5401	0	51	0	1	5489
S_litura_Genome_NC_003102_annotated	1615	-	G	1	0	5688	2	0	0	5691
S_litura_Genome_NC_003102_annotated	1616	-	G	0	0	5682	3	0	0	5685
S_litura_Genome_NC_003102_annotated	1617	-	A	6440	11	0	16	0	0	6467
S_litura_Genome_NC_003102_annotated	1618	-	G	0	0	7176	1	0	0	7177
S_litura_Genome_NC_003102_annotated	1619	-	G	7	1	7209	3	0	0	7220
S_litura_Genome_NC_003102_annotated	1620	-	C	0	7365	0	4	0	0	7369
S_litura_Genome_NC_003102_annotated	1620	1	-	0	0	2	0	0	7203	7205
S_litura_Genome_NC_003102_annotated	1621	-	A	7324	0	0	1	0	0	7325
S_litura_Genome_NC_003102_annotated	1622	-	T	0	1	0	7467	0	0	7468
S_litura_Genome_NC_003102_annotated	1623	-	G	0	0	7730	2	0	0	7732
S_litura_Genome_NC_003102_annotated	1624	-	A	7751	0	1	0	0	2	7754
S_litura_Genome_NC_003102_annotated	1625	-	T	0	0	2	7819	0	0	7821
S_litura_Genome_NC_003102_annotated	1626	-	C	2	7935	0	0	0	0	7937
S_litura_Genome_NC_003102_annotated	1627	-	G	1	0	7934	1	0	0	7936
S_litura_Genome_NC_003102_annotated	1628	-	G	0	0	7963	2	0	0	7965
S_litura_Genome_NC_003102_annotated	1629	-	A	7993	0	1	0	0	0	7994
S_litura_Genome_NC_003102_annotated	1630	-	G	1	0	8081	3	0	0	8085
S_litura_Genome_NC_003102_annotated	1631	-	G	0	0	8087	3	0	0	8090
S_litura_Genome_NC_003102_annotated	1632	-	A	8112	0	2	0	0	0	8114
S_litura_Genome_NC_003102_annotated	1633	-	G	0	0	8123	4	0	0	8127
S_litura_Genome_NC_003102_annotated	1634	-	G	1	1	8062	0	0	0	8064
S_litura_Genome_NC_003102_annotated	1635	-	C	3	8031	0	3	0	0	8037
S_litura_Genome_NC_003102_annotated	1636	-	G	2	0	8006	1	0	0	8009
S_litura_Genome_NC_003102_annotated	1637	-	G	0	0	7973	2	0	0	7975
S_litura_Genome_NC_003102_annotated	1638	-	A	7980	0	2	1	0	0	7983
S_litura_Genome_NC_003102_annotated	1639	-	G	0	0	7906	1	0	0	7907
S_litura_Genome_NC_003102_annotated	1640	-	G	1	0	7809	1	0	0	7811
S_litura_Genome_NC_003102_annotated	1641	-	C	1	7786	0	1	0	0	7788
S_litura_Genome_NC_003102_annotated	1642	-	A	7611	2	0	0	0	1	7614
S_litura_Genome_NC_003102_annotated	1643	-	T	0	2	2	7441	0	0	7445
S_litura_Genome_NC_003102_annotated	1644	-	G	3	0	7462	14	0	0	7479
S_litura_Genome_NC_003102_annotated	1645	-	A	7442	0	1	0	0	2	7445
S_litura_Genome_NC_003102_annotated	1646	-	T	0	0	1	7247	0	0	7248
S_litura_Genome_NC_003102_annotated	1647	-	T	0	2	1	7278	0	0	7281
S_litura_Genome_NC_003102_annotated	1648	-	G	2	0	7286	3	0	0	7291
S_litura_Genome_NC_003102_annotated	1649	-	A	7244	0	1	2	0	0	7247
S_litura_Genome_NC_003102_annotated	1650	-	T	0	0	3	7115	0	1	7119
S_litura_Genome_NC_003102_annotated	1651	-	T	0	0	1	7219	0	0	7220
S_litura_Genome_NC_003102_annotated	1652	-	G	1	0	7258	1	0	0	7260
S_litura_Genome_NC_003102_annotated	1652	1	-	0	0	0	3	0	7178	7181
S_litura_Genome_NC_003102_annotated	1653	-	T	0	1	1	7234	0	0	7236
S_litura_Genome_NC_003102_annotated	1654	-	G	0	0	7271	1	0	2	7274
S_litura_Genome_NC_003102_annotated	1655	-	G	0	1	7244	0	0	0	7245
S_litura_Genome_NC_003102_annotated	1656	-	T	0	0	0	7224	0	0	7224
S_litura_Genome_NC_003102_annotated	1657	-	A	7208	0	1	0	0	0	7209
S_litura_Genome_NC_003102_annotated	1658	-	A	7200	4	0	0	0	0	7204
S_litura_Genome_NC_003102_annotated	1659	-	A	7383	0	0	0	0	0	7383
S_litura_Genome_NC_003102_annotated	1660	-	G	1	1	7619	0	0	0	7621
S_litura_Genome_NC_003102_annotated	1661	-	G	0	0	7588	2	0	0	7590
S_litura_Genome_NC_003102_annotated	1662	-	T	2	0	0	7603	0	0	7605
S_litura_Genome_NC_003102_annotated	1663	-	G	0	0	7868	2	0	0	7870
S_litura_Genome_NC_003102_annotated	1664	-	G	0	0	7835	2	0	0	7837
S_litura_Genome_NC_003102_annotated	1665	-	T	3	6	2	7839	0	0	7850
S_litura_Genome_NC_003102_annotated	1666	-	G	1	0	8299	1	0	0	8301
S_litura_Genome_NC_003102_annotated	1667	-	G	1	0	8286	2	0	0	8289
S_litura_Genome_NC_003102_annotated	1668	-	C	3	8258	0	6	0	0	8267
S_litura_Genome_NC_003102_annotated	1669	-	G	1	0	8278	1	0	0	8280
S_litura_Genome_NC_003102_annotated	1670	-	G	1	0	8256	6	0	0	8263
S_litura_Genome_NC_003102_annotated	1671	-	C	1	8279	0	5	0	0	8285
S_litura_Genome_NC_003102_annotated	1672	-	G	2	2	8288	0	0	0	8292
S_litura_Genome_NC_003102_annotated	1673	-	G	1	0	8262	2	0	0	8265
S_litura_Genome_NC_003102_annotated	1674	-	C	3	8285	0	8	0	0	8296
S_litura_Genome_NC_003102_annotated	1675	-	G	2	0	8338	1	0	0	8341
S_litura_Genome_NC_003102_annotated	1675	1	-	0	1	0	0	0	8244	8245
S_litura_Genome_NC_003102_annotated	1676	-	G	1	0	8384	0	0	0	8385
S_litura_Genome_NC_003102_annotated	1677	-	T	0	0	0	8392	0	0	8392
S_litura_Genome_NC_003102_annotated	1678	-	A	8290	0	1	0	0	0	8291
S_litura_Genome_NC_003102_annotated	1679	-	A	8282	0	1	0	0	0	8283
S_litura_Genome_NC_003102_annotated	1680	-	A	8297	0	1	0	0	0	8298
S_litura_Genome_NC_003102_annotated	1681	-	A	8361	1	1	0	0	0	8363
S_litura_Genome_NC_003102_annotated	1682	-	T	0	0	1	8417	0	0	8418
S_litura_Genome_NC_003102_annotated	1683	-	T	1	0	1	8461	0	0	8463
S_litura_Genome_NC_003102_annotated	1684	-	T	0	1	0	8613	0	0	8614
S_litura_Genome_NC_003102_annotated	1685	-	G	0	0	8651	3	0	0	8654
S_litura_Genome_NC_003102_annotated	1686	-	T	1	0	1	8634	0	0	8636
S_litura_Genome_NC_003102_annotated	1687	-	G	0	0	8700	1	0	0	8701
S_litura_Genome_NC_003102_annotated	1688	-	T	0	0	3	8692	0	0	8695
S_litura_Genome_NC_003102_annotated	1689	-	C	1	8796	0	0	0	0	8797
S_litura_Genome_NC_003102_annotated	1690	-	G	1	0	8709	1	0	0	8711
S_litura_Genome_NC_003102_annotated	1691	-	G	3	0	8666	0	0	0	8669
S_litura_Genome_NC_003102_annotated	1692	-	C	0	8691	1	2	0	0	8694
S_litura_Genome_NC_003102_annotated	1693	-	A	8750	1	0	0	0	0	8751
S_litura_Genome_NC_003102_annotated	1694	-	G	0	0	8736	1	0	0	8737
S_litura_Genome_NC_003102_annotated	1695	-	G	1	0	8739	3	0	0	8743
S_litura_Genome_NC_003102_annotated	1696	-	A	8730	1	0	2	0	0	8733
S_litura_Genome_NC_003102_annotated	1697	-	T	0	0	0	8771	0	0	8771
S_litura_Genome_NC_003102_annotated	1698	-	C	1	8737	0	1	0	0	8739
S_litura_Genome_NC_003102_annotated	1699	-	G	1	0	8685	2	0	0	8688
S_litura_Genome_NC_003102_annotated	1700	-	A	8671	1	1	0	0	0	8673
S_litura_Genome_NC_003102_annotated	1701	-	T	0	0	0	8668	0	0	8668
S_litura_Genome_NC_003102_annotated	1702	-	G	1	0	8670	2	0	0	8673
S_litura_Genome_NC_003102_annotated	1702	1	-	0	1	0	0	0	8572	8573
S_litura_Genome_NC_003102_annotated	1703	-	G	1	0	8638	0	0	0	8639
S_litura_Genome_NC_003102_annotated	1704	-	T	0	0	0	8591	0	0	8591
S_litura_Genome_NC_003102_annotated	1705	-	T	0	0	1	8635	0	0	8636
S_litura_Genome_NC_003102_annotated	1706	-	C	1	8606	0	0	0	0	8607
S_litura_Genome_NC_003102_annotated	1707	-	G	0	0	8500	1	0	0	8501
S_litura_Genome_NC_003102_annotated	1708	-	A	8455	0	0	0	0	0	8455
S_litura_Genome_NC_003102_annotated	1709	-	T	0	0	0	8446	0	0	8446
S_litura_Genome_NC_003102_annotated	1710	-	T	2	0	0	8366	0	0	8368
S_litura_Genome_NC_003102_annotated	1711	-	G	0	0	8348	2	0	0	8350
S_litura_Genome_NC_003102_annotated	1712	-	T	0	0	0	8291	0	0	8291
S_litura_Genome_NC_003102_annotated	1713	-	C	1	8232	0	3	0	0	8236
S_litura_Genome_NC_003102_annotated	1714	-	G	2	0	8136	0	0	0	8138
S_litura_Genome_NC_003102_annotated	1715	-	A	8072	0	1	1	0	0	8074
S_litura_Genome_NC_003102_annotated	1716	-	G	5881	0	1946	0	0	0	7827
S_litura_Genome_NC_003102_annotated	1716	1	-	0	1	0	0	0	7807	7808
S_litura_Genome_NC_003102_annotated	1717	-	A	7977	1	0	1	0	0	7979
S_litura_Genome_NC_003102_annotated	1718	-	A	8033	1	0	0	0	0	8034
S_litura_Genome_NC_003102_annotated	1719	-	T	0	1	2	8044	0	0	8047
S_litura_Genome_NC_003102_annotated	1720	-	T	0	0	0	8158	0	0	8158
S_litura_Genome_NC_003102_annotated	1721	-	C	0	8086	0	2	0	0	8088
S_litura_Genome_NC_003102_annotated	1722	-	G	1	0	8010	2	0	0	8013
S_litura_Genome_NC_003102_annotated	1723	-	T	0	0	2	7975	0	0	7977
S_litura_Genome_NC_003102_annotated	1724	-	T	0	0	0	8124	0	0	8124
S_litura_Genome_NC_003102_annotated	1725	-	C	2	8175	0	0	0	0	8177
S_litura_Genome_NC_003102_annotated	1726	-	G	0	0	8126	4	0	1	8131
S_litura_Genome_NC_003102_annotated	1727	-	G	0	0	8143	2	0	0	8145
S_litura_Genome_NC_003102_annotated	1728	-	T	1	1	1	8108	0	0	8111
S_litura_Genome_NC_003102_annotated	1729	-	G	1	0	8131	3	0	0	8135
S_litura_Genome_NC_003102_annotated	1730	-	A	8107	1	0	1	0	0	8109
S_litura_Genome_NC_003102_annotated	1731	-	T	0	2	0	8173	0	1	8176
S_litura_Genome_NC_003102_annotated	1732	-	G	1	0	8275	2	0	0	8278
S_litura_Genome_NC_003102_annotated	1733	-	G	1	0	8254	1	0	0	8256
S_litura_Genome_NC_003102_annotated	1734	-	T	0	0	2	8225	0	0	8227
S_litura_Genome_NC_003102_annotated	1735	-	T	0	0	0	8385	0	0	8385
S_litura_Genome_NC_003102_annotated	1736	-	C	3	8392	0	1	0	0	8396
S_litura_Genome_NC_003102_annotated	1737	-	G	6	0	8367	0	0	0	8373
S_litura_Genome_NC_003102_annotated	1738	-	A	8356	1	0	0	0	0	8357
S_litura_Genome_NC_003102_annotated	1739	-	T	0	0	0	8489	0	0	8489
S_litura_Genome_NC_003102_annotated	1740	-	C	1	8472	0	0	0	0	8473
S_litura_Genome_NC_003102_annotated	1741	-	G	2	0	8446	1	0	0	8449
S_litura_Genome_NC_003102_annotated	1742	-	G	0	0	8452	2	0	0	8454
S_litura_Genome_NC_003102_annotated	1743	-	T	0	0	1	8525	0	0	8526
S_litura_Genome_NC_003102_annotated	1744	-	G	2	0	8681	1	0	0	8684
S_litura_Genome_NC_003102_annotated	1745	-	G	4	0	8607	5	0	0	8616
S_litura_Genome_NC_003102_annotated	1746	-	C	3	8596	0	0	0	0	8599
S_litura_Genome_NC_003102_annotated	1747	-	T	0	0	0	8632	0	0	8632
S_litura_Genome_NC_003102_annotated	1748	-	C	0	8602	1	1	0	0	8604
S_litura_Genome_NC_003102_annotated	1749	-	C	1	8656	1	0	0	0	8658
S_litura_Genome_NC_003102_annotated	1750	-	G	1	0	8666	2	0	0	8669
S_litura_Genome_NC_003102_annotated	1751	-	G	2	0	8627	1	0	0	8630
S_litura_Genome_NC_003102_annotated	1752	-	C	1	8669	0	3	0	0	8673
S_litura_Genome_NC_003102_annotated	1753	-	A	8679	0	0	0	0	0	8679
S_litura_Genome_NC_003102_annotated	1754	-	G	0	0	8679	0	0	0	8679
S_litura_Genome_NC_003102_annotated	1755	-	G	0	0	8683	2	0	0	8685
S_litura_Genome_NC_003102_annotated	1756	-	A	8660	0	1	0	0	0	8661
S_litura_Genome_NC_003102_annotated	1757	-	T	0	1	1	8636	0	0	8638
S_litura_Genome_NC_003102_annotated	1758	-	C	3	8594	0	1	0	0	8598
S_litura_Genome_NC_003102_annotated	1759	-	G	1	0	8508	3	0	0	8512
S_litura_Genome_NC_003102_annotated	1760	-	A	8449	0	2	0	0	0	8451
S_litura_Genome_NC_003102_annotated	1761	-	T	0	0	1	8381	0	0	8382
S_litura_Genome_NC_003102_annotated	1762	-	G	1	0	8330	1	0	0	8332
S_litura_Genome_NC_003102_annotated	1763	-	G	0	0	8316	1	0	0	8317
S_litura_Genome_NC_003102_annotated	1764	-	T	0	0	1	8192	0	0	8193
S_litura_Genome_NC_003102_annotated	1765	-	T	0	1	0	8220	0	0	8221
S_litura_Genome_NC_003102_annotated	1766	-	C	0	8178	0	0	0	0	8178
S_litura_Genome_NC_003102_annotated	1767	-	G	1	0	8052	2	0	0	8055
S_litura_Genome_NC_003102_annotated	1768	-	A	8015	1	0	0	0	0	8016
S_litura_Genome_NC_003102_annotated	1769	-	T	0	1	1	8013	0	0	8015
S_litura_Genome_NC_003102_annotated	1770	-	C	1	7972	1	1	0	0	7975
S_litura_Genome_NC_003102_annotated	1771	-	G	0	0	7852	1	0	0	7853
S_litura_Genome_NC_003102_annotated	1772	-	G	2	0	7858	1	0	0	7861
S_litura_Genome_NC_003102_annotated	1773	-	T	0	0	0	7802	0	0	7802
S_litura_Genome_NC_003102_annotated	1774	-	T	0	1	0	7774	0	0	7775
S_litura_Genome_NC_003102_annotated	1775	-	T	0	1	0	7757	0	0	7758
S_litura_Genome_NC_003102_annotated	1776	-	A	7677	1	0	0	0	0	7678
S_litura_Genome_NC_003102_annotated	1777	-	G	29	0	7544	2	0	0	7575
S_litura_Genome_NC_003102_annotated	1778	-	A	7498	0	1	0	0	0	7499
S_litura_Genome_NC_003102_annotated	1779	-	C	0	7487	0	1	0	0	7488
S_litura_Genome_NC_003102_annotated	1780	-	A	7398	2	0	0	0	0	7400
S_litura_Genome_NC_003102_annotated	1781	-	G	0	0	7383	0	0	0	7383
S_litura_Genome_NC_003102_annotated	1782	-	T	1	0	0	7329	0	0	7330
S_litura_Genome_NC_003102_annotated	1783	-	G	0	0	7291	0	0	0	7291
S_litura_Genome_NC_003102_annotated	1784	-	A	7242	1	0	0	0	0	7243
S_litura_Genome_NC_003102_annotated	1785	-	T	0	1	1	7026	0	0	7028
S_litura_Genome_NC_003102_annotated	1786	-	T	0	0	0	7051	0	0	7051
S_litura_Genome_NC_003102_annotated	1787	-	G	0	0	7031	0	0	0	7031
S_litura_Genome_NC_003102_annotated	1788	-	T	0	6	0	6751	0	0	6757
S_litura_Genome_NC_003102_annotated	1789	-	T	0	0	0	6718	0	0	6718
S_litura_Genome_NC_003102_annotated	1790	-	T	6	4881	3	1570	0	0	6460
S_litura_Genome_NC_003102_annotated	1791	-	T	0	0	1	6674	0	0	6675
S_litura_Genome_NC_003102_annotated	1792	-	T	0	0	0	6750	0	0	6750
S_litura_Genome_NC_003102_annotated	1793	-	G	0	0	6634	11	0	2	6647
S_litura_Genome_NC_003102_annotated	1794	-	G	8	0	6581	4	0	0	6593
S_litura_Genome_NC_003102_annotated	1795	-	A	6572	6	0	0	0	0	6578
S_litura_Genome_NC_003102_annotated	1796	-	T	0	0	1	6636	0	0	6637
S_litura_Genome_NC_003102_annotated	1797	-	C	1	6592	0	7	0	0	6600
S_litura_Genome_NC_003102_annotated	1798	-	G	2	0	6603	2	0	1	6608
S_litura_Genome_NC_003102_annotated	1799	-	G	0	1	6601	0	0	0	6602
S_litura_Genome_NC_003102_annotated	1800	-	T	0	0	0	6587	0	0	6587
S_litura_Genome_NC_003102_annotated	1800	1	-	1	0	0	0	0	6493	6494
S_litura_Genome_NC_003102_annotated	1801	-	T	0	0	2	6571	0	0	6573
S_litura_Genome_NC_003102_annotated	1802	-	T	0	1	2	6571	0	0	6574
S_litura_Genome_NC_003102_annotated	1803	-	A	6581	0	1	0	0	0	6582
S_litura_Genome_NC_003102_annotated	1804	-	G	0	0	6585	2	0	0	6587
S_litura_Genome_NC_003102_annotated	1805	-	A	6622	0	0	0	0	0	6622
S_litura_Genome_NC_003102_annotated	1806	-	T	0	0	0	6636	0	0	6636
S_litura_Genome_NC_003102_annotated	1807	-	A	6635	1	6	2	0	0	6644
S_litura_Genome_NC_003102_annotated	1808	-	A	6733	0	3	0	0	0	6736
S_litura_Genome_NC_003102_annotated	1809	-	T	0	0	0	7484	0	0	7484
S_litura_Genome_NC_003102_annotated	1810	-	G	0	0	7778	0	0	0	7778
S_litura_Genome_NC_003102_annotated	1811	-	G	0	0	7733	2	0	0	7735
S_litura_Genome_NC_003102_annotated	1812	-	C	3	7762	0	0	0	0	7765
S_litura_Genome_NC_003102_annotated	1813	-	T	0	0	0	7868	0	0	7868
S_litura_Genome_NC_003102_annotated	1814	-	C	1	7912	0	0	0	0	7913
S_litura_Genome_NC_003102_annotated	1815	-	C	2	8083	0	2	0	0	8087
S_litura_Genome_NC_003102_annotated	1816	-	G	0	0	8166	1	0	0	8167
S_litura_Genome_NC_003102_annotated	1817	-	G	1	0	8150	5	0	0	8156
S_litura_Genome_NC_003102_annotated	1818	-	C	1	8209	0	2	0	0	8212
S_litura_Genome_NC_003102_annotated	1819	-	A	8283	0	2	1	0	0	8286
S_litura_Genome_NC_003102_annotated	1820	-	G	0	0	8309	0	0	0	8309
S_litura_Genome_NC_003102_annotated	1821	-	G	0	0	8316	1	0	0	8317
S_litura_Genome_NC_003102_annotated	1822	-	A	8326	0	0	0	0	0	8326
S_litura_Genome_NC_003102_annotated	1823	-	T	0	0	0	8343	0	0	8343
S_litura_Genome_NC_003102_annotated	1824	-	C	0	8329	0	1	0	0	8330
S_litura_Genome_NC_003102_annotated	1825	-	G	3	0	8292	1	0	0	8296
S_litura_Genome_NC_003102_annotated	1826	-	A	8267	0	0	0	0	0	8267
S_litura_Genome_NC_003102_annotated	1827	-	T	0	0	3	8278	0	0	8281
S_litura_Genome_NC_003102_annotated	1828	-	G	0	0	8282	1	0	0	8283
S_litura_Genome_NC_003102_annotated	1829	-	G	0	0	8271	0	0	0	8271
S_litura_Genome_NC_003102_annotated	1830	-	T	0	0	0	8210	0	0	8210
S_litura_Genome_NC_003102_annotated	1831	-	T	0	0	0	8269	0	0	8269
S_litura_Genome_NC_003102_annotated	1832	-	C	1	8251	0	1	0	0	8253
S_litura_Genome_NC_003102_annotated	1833	-	G	1	0	8211	1	0	0	8213
S_litura_Genome_NC_003102_annotated	1834	-	A	8205	0	1	0	0	0	8206
S_litura_Genome_NC_003102_annotated	1835	-	T	0	1	0	8251	0	0	8252
S_litura_Genome_NC_003102_annotated	1836	-	C	1	8220	0	2	0	0	8223
S_litura_Genome_NC_003102_annotated	1837	-	G	0	0	8142	1	0	0	8143
S_litura_Genome_NC_003102_annotated	1838	-	G	0	0	8175	6	0	0	8181
S_litura_Genome_NC_003102_annotated	1839	-	T	1	0	0	8177	0	0	8178
S_litura_Genome_NC_003102_annotated	1840	-	T	0	0	0	8245	0	0	8245
S_litura_Genome_NC_003102_annotated	1841	-	T	1	0	0	8258	0	0	8259
S_litura_Genome_NC_003102_annotated	1842	-	A	8237	1	1	0	0	0	8239
S_litura_Genome_NC_003102_annotated	1843	-	G	1238	0	6956	0	0	0	8194
S_litura_Genome_NC_003102_annotated	1844	-	A	8228	0	1	0	0	0	8229
S_litura_Genome_NC_003102_annotated	1845	-	C	65	8165	0	1	0	0	8231
S_litura_Genome_NC_003102_annotated	1846	-	A	8204	1	0	0	0	0	8205
S_litura_Genome_NC_003102_annotated	1847	-	G	0	0	8207	2	0	0	8209
S_litura_Genome_NC_003102_annotated	1848	-	T	0	1	0	8186	0	0	8187
S_litura_Genome_NC_003102_annotated	1849	-	G	0	0	8172	1	0	0	8173
S_litura_Genome_NC_003102_annotated	1850	-	A	8144	0	0	0	0	0	8144
S_litura_Genome_NC_003102_annotated	1851	-	T	0	0	0	8043	0	0	8043
S_litura_Genome_NC_003102_annotated	1852	-	T	0	0	0	8124	0	0	8124
S_litura_Genome_NC_003102_annotated	1853	-	G	0	1	8051	2	0	0	8054
S_litura_Genome_NC_003102_annotated	1854	-	C	5	8002	0	1	0	0	8008
S_litura_Genome_NC_003102_annotated	1855	-	T	0	3	0	7981	0	0	7984
S_litura_Genome_NC_003102_annotated	1856	-	C	0	7938	0	0	0	0	7938
S_litura_Genome_NC_003102_annotated	1857	-	T	0	0	0	7869	0	0	7869
S_litura_Genome_NC_003102_annotated	1858	-	T	0	0	0	7815	0	0	7815
S_litura_Genome_NC_003102_annotated	1859	-	T	0	0	1	7814	0	0	7815
S_litura_Genome_NC_003102_annotated	1860	-	A	6430	0	1270	1	0	0	7701
S_litura_Genome_NC_003102_annotated	1861	-	C	1268	6430	1	1	0	0	7700
S_litura_Genome_NC_003102_annotated	1862	-	T	0	0	0	7758	0	0	7758
S_litura_Genome_NC_003102_annotated	1863	-	T	0	4	0	7836	0	0	7840
S_litura_Genome_NC_003102_annotated	1864	-	G	0	0	7882	1	0	0	7883
S_litura_Genome_NC_003102_annotated	1865	-	G	0	0	7897	3	0	0	7900
S_litura_Genome_NC_003102_annotated	1866	-	T	0	0	0	7866	0	1	7867
S_litura_Genome_NC_003102_annotated	1867	-	T	0	2	0	7933	0	0	7935
S_litura_Genome_NC_003102_annotated	1868	-	T	0	0	0	7992	0	0	7992
S_litura_Genome_NC_003102_annotated	1869	-	A	8016	0	0	1	0	0	8017
S_litura_Genome_NC_003102_annotated	1870	-	G	0	0	8041	2	0	0	8043
S_litura_Genome_NC_003102_annotated	1871	-	A	8033	0	1	1	0	0	8035
S_litura_Genome_NC_003102_annotated	1872	-	T	1	0	0	8109	0	0	8110
S_litura_Genome_NC_003102_annotated	1873	-	G	1	0	8128	1	0	0	8130
S_litura_Genome_NC_003102_annotated	1874	-	G	1	0	8084	2	0	0	8087
S_litura_Genome_NC_003102_annotated	1875	-	T	0	1	2	8063	0	0	8066
S_litura_Genome_NC_003102_annotated	1876	-	G	4	0	8167	1	0	0	8172
S_litura_Genome_NC_003102_annotated	1877	-	G	10	0	8108	2	0	0	8120
S_litura_Genome_NC_003102_annotated	1878	-	C	0	8151	0	2	0	0	8153
S_litura_Genome_NC_003102_annotated	1879	-	T	0	0	0	8179	0	0	8179
S_litura_Genome_NC_003102_annotated	1880	-	C	1	8166	0	0	0	0	8167
S_litura_Genome_NC_003102_annotated	1881	-	G	2	0	8180	1	0	0	8183
S_litura_Genome_NC_003102_annotated	1882	-	A	8169	0	0	1	0	0	8170
S_litura_Genome_NC_003102_annotated	1883	-	T	0	0	0	8194	0	0	8194
S_litura_Genome_NC_003102_annotated	1884	-	C	3	8164	0	6	0	0	8173
S_litura_Genome_NC_003102_annotated	1885	-	G	1	0	8121	0	0	0	8122
S_litura_Genome_NC_003102_annotated	1886	-	G	1	0	8124	3	0	0	8128
S_litura_Genome_NC_003102_annotated	1887	-	T	0	0	2	8116	0	0	8118
S_litura_Genome_NC_003102_annotated	1888	-	T	1	1	0	8156	0	0	8158
S_litura_Genome_NC_003102_annotated	1889	-	G	1	0	8070	0	0	0	8071
S_litura_Genome_NC_003102_annotated	1890	-	C	0	8074	0	0	0	0	8074
S_litura_Genome_NC_003102_annotated	1891	-	T	0	2	0	8063	0	0	8065
S_litura_Genome_NC_003102_annotated	1892	-	C	1	8028	0	0	0	0	8029
S_litura_Genome_NC_003102_annotated	1893	-	T	1	0	2	7971	0	0	7974
S_litura_Genome_NC_003102_annotated	1894	-	T	0	3	0	7975	0	0	7978
S_litura_Genome_NC_003102_annotated	1895	-	G	0	0	7903	2	0	0	7905
S_litura_Genome_NC_003102_annotated	1896	-	C	9	7839	0	1	0	0	7849
S_litura_Genome_NC_003102_annotated	1897	-	G	1	0	7846	2	0	0	7849
S_litura_Genome_NC_003102_annotated	1898	-	A	7865	0	0	0	0	0	7865
S_litura_Genome_NC_003102_annotated	1899	-	T	0	0	0	7766	0	0	7766
S_litura_Genome_NC_003102_annotated	1900	-	G	2	0	7772	1	0	0	7775
S_litura_Genome_NC_003102_annotated	1901	-	A	7769	0	0	0	0	0	7769
S_litura_Genome_NC_003102_annotated	1902	-	T	0	0	2	7598	0	0	7600
S_litura_Genome_NC_003102_annotated	1903	-	T	0	0	0	7681	0	0	7681
S_litura_Genome_NC_003102_annotated	1904	-	G	1	0	7675	2	0	0	7678
S_litura_Genome_NC_003102_annotated	1905	-	T	2	0	0	7604	0	0	7606
S_litura_Genome_NC_003102_annotated	1906	-	T	0	0	1	7636	0	0	7637
S_litura_Genome_NC_003102_annotated	1907	-	T	0	2	0	7680	0	0	7682
S_litura_Genome_NC_003102_annotated	1908	-	A	7725	1	0	0	0	0	7726
S_litura_Genome_NC_003102_annotated	1909	-	G	0	0	7732	0	0	0	7732
S_litura_Genome_NC_003102_annotated	1910	-	G	1	0	7706	2	0	0	7709
S_litura_Genome_NC_003102_annotated	1911	-	T	0	1	1	7675	0	0	7677
S_litura_Genome_NC_003102_annotated	1912	-	T	0	0	0	7735	0	0	7735
S_litura_Genome_NC_003102_annotated	1913	-	C	0	7711	1	0	0	0	7712
S_litura_Genome_NC_003102_annotated	1914	-	T	0	0	1	7709	0	0	7710
S_litura_Genome_NC_003102_annotated	1915	-	G	1	0	7706	1	0	0	7708
S_litura_Genome_NC_003102_annotated	1916	-	T	0	1	0	7661	0	0	7662
S_litura_Genome_NC_003102_annotated	1917	-	A	7655	0	1	0	0	0	7656
S_litura_Genome_NC_003102_annotated	1918	-	G	0	0	7612	1	0	0	7613
S_litura_Genome_NC_003102_annotated	1919	-	T	0	0	0	7570	0	0	7570
S_litura_Genome_NC_003102_annotated	1920	-	A	7626	0	0	0	0	0	7626
S_litura_Genome_NC_003102_annotated	1921	-	G	0	0	7436	3	0	0	7439
S_litura_Genome_NC_003102_annotated	1922	-	C	2	7412	0	3	0	0	7417
S_litura_Genome_NC_003102_annotated	1923	-	C	0	7471	0	2	0	0	7473
S_litura_Genome_NC_003102_annotated	1924	-	G	0	0	7468	1	0	0	7469
S_litura_Genome_NC_003102_annotated	1925	-	C	0	7488	0	0	0	0	7488
S_litura_Genome_NC_003102_annotated	1926	-	G	0	0	7567	2	0	0	7569
S_litura_Genome_NC_003102_annotated	1927	-	G	1	0	7589	1	0	0	7591
S_litura_Genome_NC_003102_annotated	1928	-	C	0	7641	0	0	0	0	7641
S_litura_Genome_NC_003102_annotated	1929	-	T	0	1	2	7649	0	0	7652
S_litura_Genome_NC_003102_annotated	1930	-	G	3	0	7658	0	0	0	7661
S_litura_Genome_NC_003102_annotated	1931	-	T	0	0	1	7677	0	0	7678
S_litura_Genome_NC_003102_annotated	1932	-	A	7750	0	0	0	0	0	7750
S_litura_Genome_NC_003102_annotated	1933	-	G	0	0	7785	1	0	0	7786
S_litura_Genome_NC_003102_annotated	1934	-	T	0	1	0	7779	0	0	7780
S_litura_Genome_NC_003102_annotated	1935	-	C	0	7788	0	0	0	0	7788
S_litura_Genome_NC_003102_annotated	1936	-	A	7840	0	2	0	0	0	7842
S_litura_Genome_NC_003102_annotated	1937	-	A	7806	0	2	1	0	0	7809
S_litura_Genome_NC_003102_annotated	1938	-	A	7807	0	1	0	0	0	7808
S_litura_Genome_NC_003102_annotated	1939	-	A	7814	0	0	0	0	0	7814
S_litura_Genome_NC_003102_annotated	1940	-	T	0	1	0	7805	0	0	7806
S_litura_Genome_NC_003102_annotated	1941	-	T	0	1	0	7798	0	0	7799
S_litura_Genome_NC_003102_annotated	1942	-	T	0	0	0	7879	0	0	7879
S_litura_Genome_NC_003102_annotated	1943	-	C	0	7866	0	0	0	0	7866
S_litura_Genome_NC_003102_annotated	1944	-	A	7847	1	2	0	0	0	7850
S_litura_Genome_NC_003102_annotated	1945	-	T	0	0	1	8012	0	0	8013
[truncated: 140,080 more rows]
