# Supplementary material for: Identification of Loci Associated with Enhanced Virulence in Spodoptera litura Nucleopolyhedrovirus Isolates Using Deep Sequencing
Source: Viruses. 2019 Sep 17;11(9):872. doi: 10.3390/v11090872 (PMC6783950; doi:10.3390/v11090872)
Supplement: Supplementary file 1 [file viruses-11-00872-s001.zip › viruses-564066 revised supplementary - to proofreading/Supplementary Materials/R_Code/TSV_and_CSV_Files/Read_mapping_Tax1_to_G2b.tsv]

S_litura_Genome_NC_003102_annotated consensus	1	-	A	6878	0	0	0	0	0	6878
S_litura_Genome_NC_003102_annotated consensus	2	-	T	0	0	0	6883	0	0	6883
S_litura_Genome_NC_003102_annotated consensus	3	-	G	1	0	6871	1	0	0	6873
S_litura_Genome_NC_003102_annotated consensus	4	-	T	2	1	0	6876	0	0	6879
S_litura_Genome_NC_003102_annotated consensus	5	-	A	6868	0	0	0	0	0	6868
S_litura_Genome_NC_003102_annotated consensus	6	-	T	1	1	0	6848	0	0	6850
S_litura_Genome_NC_003102_annotated consensus	7	-	A	6837	0	0	2	0	0	6839
S_litura_Genome_NC_003102_annotated consensus	8	-	G	0	2	6810	1	0	0	6813
S_litura_Genome_NC_003102_annotated consensus	9	-	T	0	1	0	6805	0	0	6806
S_litura_Genome_NC_003102_annotated consensus	10	-	C	10	6781	1	1	0	0	6793
S_litura_Genome_NC_003102_annotated consensus	11	-	G	3	0	6785	6	0	0	6794
S_litura_Genome_NC_003102_annotated consensus	12	-	T	0	0	0	6787	0	0	6787
S_litura_Genome_NC_003102_annotated consensus	13	-	T	0	0	0	6789	0	0	6789
S_litura_Genome_NC_003102_annotated consensus	14	-	A	6776	0	0	1	0	2	6779
S_litura_Genome_NC_003102_annotated consensus	15	-	T	1	1	0	6763	0	0	6765
S_litura_Genome_NC_003102_annotated consensus	16	-	A	6734	0	1	0	0	0	6735
S_litura_Genome_NC_003102_annotated consensus	17	-	G	0	0	6713	8	0	0	6721
S_litura_Genome_NC_003102_annotated consensus	18	-	T	1	1	0	6703	0	0	6705
S_litura_Genome_NC_003102_annotated consensus	19	-	G	1	0	6625	10	0	0	6636
S_litura_Genome_NC_003102_annotated consensus	20	-	C	3	6610	0	2	0	0	6615
S_litura_Genome_NC_003102_annotated consensus	21	-	C	4	6608	0	1	0	0	6613
S_litura_Genome_NC_003102_annotated consensus	22	-	T	1	1	0	6641	0	0	6643
S_litura_Genome_NC_003102_annotated consensus	23	-	A	6646	0	1	1	0	0	6648
S_litura_Genome_NC_003102_annotated consensus	24	-	C	4	6630	0	3	0	2	6639
S_litura_Genome_NC_003102_annotated consensus	25	-	A	6652	0	1	0	0	0	6653
S_litura_Genome_NC_003102_annotated consensus	26	-	A	6635	0	1	0	0	0	6636
S_litura_Genome_NC_003102_annotated consensus	27	-	T	2	1	0	6634	0	0	6637
S_litura_Genome_NC_003102_annotated consensus	28	-	T	1	0	0	6632	0	0	6633
S_litura_Genome_NC_003102_annotated consensus	29	-	A	6641	0	0	3	0	0	6644
S_litura_Genome_NC_003102_annotated consensus	30	-	T	4	0	0	6621	0	0	6625
S_litura_Genome_NC_003102_annotated consensus	31	-	A	6606	0	3	2	0	0	6611
S_litura_Genome_NC_003102_annotated consensus	32	-	G	3	0	6578	1	0	0	6582
S_litura_Genome_NC_003102_annotated consensus	33	-	T	0	0	0	6567	0	0	6567
S_litura_Genome_NC_003102_annotated consensus	34	-	C	10	6494	2	3	0	0	6509
S_litura_Genome_NC_003102_annotated consensus	35	-	C	11	6375	0	2	0	0	6388
S_litura_Genome_NC_003102_annotated consensus	36	-	C	5	6349	0	2	0	0	6356
S_litura_Genome_NC_003102_annotated consensus	37	-	C	3	6356	1	2	0	0	6362
S_litura_Genome_NC_003102_annotated consensus	38	-	A	6371	0	0	0	0	0	6371
S_litura_Genome_NC_003102_annotated consensus	39	-	T	0	0	1	6373	0	0	6374
S_litura_Genome_NC_003102_annotated consensus	40	-	C	5	6410	0	1	0	0	6416
S_litura_Genome_NC_003102_annotated consensus	41	-	T	0	1	0	6423	0	0	6424
S_litura_Genome_NC_003102_annotated consensus	42	-	G	6	1	6390	10	0	1	6408
S_litura_Genome_NC_003102_annotated consensus	43	-	G	2	0	6360	11	0	0	6373
S_litura_Genome_NC_003102_annotated consensus	44	-	G	0	1	6358	9	0	0	6368
S_litura_Genome_NC_003102_annotated consensus	45	-	C	9	6374	0	3	0	0	6386
S_litura_Genome_NC_003102_annotated consensus	46	-	A	6393	1	0	1	0	1	6396
S_litura_Genome_NC_003102_annotated consensus	47	-	A	6398	0	1	0	0	0	6399
S_litura_Genome_NC_003102_annotated consensus	48	-	A	6388	2	0	0	0	0	6390
S_litura_Genome_NC_003102_annotated consensus	49	-	A	6387	2	0	1	0	0	6390
S_litura_Genome_NC_003102_annotated consensus	50	-	C	2	6408	0	1	0	0	6411
S_litura_Genome_NC_003102_annotated consensus	51	-	C	3	6427	0	1	0	0	6431
S_litura_Genome_NC_003102_annotated consensus	52	-	T	1	0	0	6417	0	0	6418
S_litura_Genome_NC_003102_annotated consensus	53	-	A	6431	0	1	2	0	0	6434
S_litura_Genome_NC_003102_annotated consensus	54	-	T	0	2	0	6437	0	0	6439
S_litura_Genome_NC_003102_annotated consensus	55	-	G	3	0	6464	4	0	0	6471
S_litura_Genome_NC_003102_annotated consensus	56	-	T	1	3	1	6484	0	0	6489
S_litura_Genome_NC_003102_annotated consensus	57	-	A	6499	0	0	0	0	0	6499
S_litura_Genome_NC_003102_annotated consensus	58	-	T	1	0	0	6487	0	0	6488
S_litura_Genome_NC_003102_annotated consensus	59	-	A	6506	1	0	2	0	0	6509
S_litura_Genome_NC_003102_annotated consensus	60	-	C	4	6495	0	4	0	0	6503
S_litura_Genome_NC_003102_annotated consensus	61	-	G	1	0	6489	10	0	0	6500
S_litura_Genome_NC_003102_annotated consensus	62	-	A	6470	0	2	0	0	0	6472
S_litura_Genome_NC_003102_annotated consensus	63	-	T	2	0	0	6452	0	0	6454
S_litura_Genome_NC_003102_annotated consensus	64	-	A	6449	1	0	1	0	0	6451
S_litura_Genome_NC_003102_annotated consensus	65	-	A	6436	0	1	0	0	0	6437
S_litura_Genome_NC_003102_annotated consensus	66	-	C	7	6405	1	0	0	0	6413
S_litura_Genome_NC_003102_annotated consensus	67	-	A	6413	0	0	1	0	0	6414
S_litura_Genome_NC_003102_annotated consensus	68	-	A	6398	0	1	0	0	0	6399
S_litura_Genome_NC_003102_annotated consensus	69	-	G	0	1	6364	10	0	1	6376
S_litura_Genome_NC_003102_annotated consensus	70	-	T	1	0	0	6363	0	0	6364
S_litura_Genome_NC_003102_annotated consensus	71	-	A	6357	0	0	1	0	0	6358
S_litura_Genome_NC_003102_annotated consensus	72	-	T	0	0	0	6329	0	11	6340
S_litura_Genome_NC_003102_annotated consensus	73	-	T	0	1	0	6340	0	0	6341
S_litura_Genome_NC_003102_annotated consensus	74	-	A	6325	0	3	1	0	0	6329
S_litura_Genome_NC_003102_annotated consensus	75	-	C	6	6309	0	2	0	0	6317
S_litura_Genome_NC_003102_annotated consensus	76	-	A	6329	0	0	0	0	0	6329
S_litura_Genome_NC_003102_annotated consensus	77	-	A	6274	0	1	1	0	0	6276
S_litura_Genome_NC_003102_annotated consensus	78	-	A	6208	0	2	0	0	0	6210
S_litura_Genome_NC_003102_annotated consensus	79	-	A	6163	1	0	0	0	0	6164
S_litura_Genome_NC_003102_annotated consensus	80	-	A	6153	0	0	0	0	0	6153
S_litura_Genome_NC_003102_annotated consensus	81	-	T	0	1	1	6156	0	1	6159
S_litura_Genome_NC_003102_annotated consensus	82	-	C	5	6167	0	1	0	1	6174
S_litura_Genome_NC_003102_annotated consensus	83	-	T	0	0	0	6172	0	0	6172
S_litura_Genome_NC_003102_annotated consensus	84	-	A	6161	1	1	0	0	2	6165
S_litura_Genome_NC_003102_annotated consensus	85	-	G	2	0	6155	2	0	0	6159
S_litura_Genome_NC_003102_annotated consensus	86	-	G	1	0	6114	3	0	1	6119
S_litura_Genome_NC_003102_annotated consensus	87	-	T	1	1	0	6119	0	1	6122
S_litura_Genome_NC_003102_annotated consensus	88	-	C	7	6093	0	1	0	0	6101
S_litura_Genome_NC_003102_annotated consensus	89	-	A	6119	0	3	2	0	0	6124
S_litura_Genome_NC_003102_annotated consensus	90	-	C	5	6110	0	8	0	0	6123
S_litura_Genome_NC_003102_annotated consensus	91	-	G	1	0	6123	4	0	0	6128
S_litura_Genome_NC_003102_annotated consensus	92	-	T	0	1	0	6129	0	0	6130
S_litura_Genome_NC_003102_annotated consensus	93	-	G	1	0	6091	14	0	0	6106
S_litura_Genome_NC_003102_annotated consensus	94	-	A	6075	1	0	1	0	0	6077
S_litura_Genome_NC_003102_annotated consensus	95	-	T	0	1	0	6020	0	5	6026
S_litura_Genome_NC_003102_annotated consensus	95	1	-	0	1	0	0	0	5957	5958
S_litura_Genome_NC_003102_annotated consensus	96	-	T	4	5948	0	4	0	2	5958
S_litura_Genome_NC_003102_annotated consensus	97	-	A	6076	3	3	1	0	2	6085
S_litura_Genome_NC_003102_annotated consensus	98	-	A	6104	2	1	0	0	0	6107
S_litura_Genome_NC_003102_annotated consensus	99	-	A	6078	1	1	0	0	0	6080
S_litura_Genome_NC_003102_annotated consensus	100	-	A	6074	0	0	1	0	0	6075
S_litura_Genome_NC_003102_annotated consensus	101	-	A	6068	1	0	4	0	0	6073
S_litura_Genome_NC_003102_annotated consensus	102	-	T	0	0	0	6072	0	0	6072
S_litura_Genome_NC_003102_annotated consensus	103	-	G	0	0	6059	7	0	0	6066
S_litura_Genome_NC_003102_annotated consensus	104	-	C	8	6039	1	1	0	0	6049
S_litura_Genome_NC_003102_annotated consensus	105	-	T	0	3	0	6048	0	0	6051
S_litura_Genome_NC_003102_annotated consensus	106	-	A	6052	0	1	0	0	0	6053
S_litura_Genome_NC_003102_annotated consensus	107	-	A	6052	0	2	0	0	0	6054
S_litura_Genome_NC_003102_annotated consensus	108	-	A	6054	0	1	2	0	0	6057
S_litura_Genome_NC_003102_annotated consensus	109	-	C	3	6043	0	3	0	0	6049
S_litura_Genome_NC_003102_annotated consensus	110	-	G	3	0	6021	4	0	0	6028
S_litura_Genome_NC_003102_annotated consensus	111	-	C	3	5994	0	2	0	0	5999
S_litura_Genome_NC_003102_annotated consensus	112	-	A	5999	0	3	0	0	0	6002
S_litura_Genome_NC_003102_annotated consensus	113	-	A	5990	0	0	2	0	0	5992
S_litura_Genome_NC_003102_annotated consensus	114	-	A	5972	0	0	0	0	0	5972
S_litura_Genome_NC_003102_annotated consensus	115	-	C	9	5965	0	1	0	0	5975
S_litura_Genome_NC_003102_annotated consensus	116	-	A	5979	0	2	0	0	0	5981
S_litura_Genome_NC_003102_annotated consensus	117	-	C	6	5983	0	1	0	0	5990
S_litura_Genome_NC_003102_annotated consensus	118	-	G	0	1	5966	6	0	0	5973
S_litura_Genome_NC_003102_annotated consensus	119	-	A	5935	0	2	1	0	0	5938
S_litura_Genome_NC_003102_annotated consensus	120	-	T	2	1	1	5941	0	0	5945
S_litura_Genome_NC_003102_annotated consensus	121	-	G	1	0	5921	7	0	0	5929
S_litura_Genome_NC_003102_annotated consensus	122	-	C	2	5883	0	0	0	2	5887
S_litura_Genome_NC_003102_annotated consensus	123	-	T	4	0	2	5851	0	1	5858
S_litura_Genome_NC_003102_annotated consensus	124	-	C	4	5864	0	0	0	0	5868
S_litura_Genome_NC_003102_annotated consensus	125	-	T	1	2	0	5869	0	0	5872
S_litura_Genome_NC_003102_annotated consensus	126	-	C	5	5913	0	2	0	0	5920
S_litura_Genome_NC_003102_annotated consensus	127	-	G	5	0	5916	4	0	0	5925
S_litura_Genome_NC_003102_annotated consensus	128	-	A	5919	0	2	0	0	0	5921
S_litura_Genome_NC_003102_annotated consensus	129	-	A	5925	0	1	1	0	0	5927
S_litura_Genome_NC_003102_annotated consensus	130	-	C	5	5918	0	2	0	0	5925
S_litura_Genome_NC_003102_annotated consensus	131	-	G	1	0	5902	4	0	0	5907
S_litura_Genome_NC_003102_annotated consensus	132	-	C	6	5883	0	1	0	0	5890
S_litura_Genome_NC_003102_annotated consensus	132	1	-	0	0	1	0	0	5839	5840
S_litura_Genome_NC_003102_annotated consensus	133	-	G	2	0	5864	8	0	0	5874
S_litura_Genome_NC_003102_annotated consensus	134	-	A	5854	0	1	1	0	0	5856
S_litura_Genome_NC_003102_annotated consensus	135	-	G	0	0	5828	6	0	0	5834
S_litura_Genome_NC_003102_annotated consensus	136	-	G	4	0	5797	7	0	0	5808
S_litura_Genome_NC_003102_annotated consensus	137	-	C	6	5776	2	0	0	0	5784
S_litura_Genome_NC_003102_annotated consensus	138	-	C	4	5780	0	4	0	0	5788
S_litura_Genome_NC_003102_annotated consensus	139	-	G	5	0	5795	4	0	0	5804
S_litura_Genome_NC_003102_annotated consensus	140	-	A	5792	0	3	0	0	0	5795
S_litura_Genome_NC_003102_annotated consensus	141	-	C	7	5779	0	3	0	0	5789
S_litura_Genome_NC_003102_annotated consensus	142	-	G	3	0	5769	8	0	0	5780
S_litura_Genome_NC_003102_annotated consensus	143	-	A	5771	0	0	0	0	0	5771
S_litura_Genome_NC_003102_annotated consensus	144	-	G	0	0	5770	5	0	0	5775
S_litura_Genome_NC_003102_annotated consensus	145	-	C	3	5762	0	1	0	0	5766
S_litura_Genome_NC_003102_annotated consensus	146	-	G	3	0	5763	0	0	0	5766
S_litura_Genome_NC_003102_annotated consensus	147	-	T	0	3	0	5751	0	0	5754
S_litura_Genome_NC_003102_annotated consensus	148	-	G	1	0	5726	2	0	0	5729
S_litura_Genome_NC_003102_annotated consensus	149	-	A	5704	0	3	1	0	0	5708
S_litura_Genome_NC_003102_annotated consensus	150	-	G	0	0	5729	6	0	0	5735
S_litura_Genome_NC_003102_annotated consensus	151	-	C	3	5710	0	2	0	0	5715
S_litura_Genome_NC_003102_annotated consensus	151	1	-	2	0	0	0	0	5666	5668
S_litura_Genome_NC_003102_annotated consensus	152	-	T	0	1	0	5694	0	0	5695
S_litura_Genome_NC_003102_annotated consensus	153	-	C	6	5697	0	2	0	0	5705
S_litura_Genome_NC_003102_annotated consensus	154	-	G	1	0	5694	10	0	0	5705
S_litura_Genome_NC_003102_annotated consensus	155	-	A	5687	0	1	0	0	0	5688
S_litura_Genome_NC_003102_annotated consensus	156	-	T	0	1	0	5680	0	0	5681
S_litura_Genome_NC_003102_annotated consensus	157	-	C	3	5666	4	1	0	0	5674
S_litura_Genome_NC_003102_annotated consensus	158	-	A	5673	0	3	0	0	0	5676
S_litura_Genome_NC_003102_annotated consensus	159	-	C	6	5668	0	2	0	0	5676
S_litura_Genome_NC_003102_annotated consensus	160	-	C	5	5686	0	1	0	0	5692
S_litura_Genome_NC_003102_annotated consensus	161	-	T	1	1	0	5649	0	0	5651
S_litura_Genome_NC_003102_annotated consensus	162	-	C	14	5676	0	1	0	0	5691
S_litura_Genome_NC_003102_annotated consensus	163	-	G	2	0	5673	13	0	0	5688
S_litura_Genome_NC_003102_annotated consensus	164	-	A	5680	0	2	0	0	0	5682
S_litura_Genome_NC_003102_annotated consensus	165	-	C	5	5684	0	2	0	1	5692
S_litura_Genome_NC_003102_annotated consensus	166	-	A	5719	0	1	0	0	0	5720
S_litura_Genome_NC_003102_annotated consensus	167	-	A	5693	0	0	0	0	0	5693
S_litura_Genome_NC_003102_annotated consensus	167	1	-	0	1	0	0	0	5671	5672
S_litura_Genome_NC_003102_annotated consensus	168	-	G	1	0	5683	5	0	0	5689
S_litura_Genome_NC_003102_annotated consensus	169	-	T	2	0	0	5668	0	0	5670
S_litura_Genome_NC_003102_annotated consensus	170	-	A	5653	0	0	0	0	0	5653
S_litura_Genome_NC_003102_annotated consensus	171	-	T	3	1	0	5614	0	1	5619
S_litura_Genome_NC_003102_annotated consensus	172	-	C	2	5635	0	0	0	1	5638
S_litura_Genome_NC_003102_annotated consensus	173	-	T	0	1	0	5632	0	0	5633
S_litura_Genome_NC_003102_annotated consensus	174	-	G	2	1	5637	4	0	0	5644
S_litura_Genome_NC_003102_annotated consensus	175	-	G	5	0	5634	5	0	0	5644
S_litura_Genome_NC_003102_annotated consensus	176	-	T	2	2	0	5626	0	0	5630
S_litura_Genome_NC_003102_annotated consensus	177	-	C	3	5624	0	4	0	0	5631
S_litura_Genome_NC_003102_annotated consensus	178	-	G	2	0	5624	4	0	0	5630
S_litura_Genome_NC_003102_annotated consensus	179	-	C	2	5604	0	3	0	0	5609
S_litura_Genome_NC_003102_annotated consensus	180	-	A	5611	0	2	2	0	0	5615
S_litura_Genome_NC_003102_annotated consensus	181	-	G	1	0	5587	9	0	0	5597
S_litura_Genome_NC_003102_annotated consensus	182	-	A	5561	1	0	0	0	0	5562
S_litura_Genome_NC_003102_annotated consensus	183	-	G	1	0	5549	5	0	0	5555
S_litura_Genome_NC_003102_annotated consensus	184	-	G	0	0	5542	3	0	0	5545
S_litura_Genome_NC_003102_annotated consensus	185	-	A	5508	0	1	0	0	0	5509
S_litura_Genome_NC_003102_annotated consensus	186	-	T	2	0	1	5469	0	1	5473
S_litura_Genome_NC_003102_annotated consensus	187	-	C	3	5474	0	0	0	2	5479
S_litura_Genome_NC_003102_annotated consensus	188	-	C	2	5479	0	3	0	0	5484
S_litura_Genome_NC_003102_annotated consensus	189	-	G	2	0	5485	2	0	0	5489
S_litura_Genome_NC_003102_annotated consensus	190	-	T	1	0	0	5457	0	0	5458
S_litura_Genome_NC_003102_annotated consensus	191	-	T	0	1	1	5457	0	0	5459
S_litura_Genome_NC_003102_annotated consensus	192	-	C	4	5456	0	1	0	0	5461
S_litura_Genome_NC_003102_annotated consensus	193	-	A	5465	0	1	0	0	0	5466
S_litura_Genome_NC_003102_annotated consensus	194	-	T	0	0	0	5458	0	0	5458
S_litura_Genome_NC_003102_annotated consensus	195	-	G	0	0	5423	9	0	0	5432
S_litura_Genome_NC_003102_annotated consensus	196	-	G	0	0	5404	9	0	0	5413
S_litura_Genome_NC_003102_annotated consensus	197	-	G	3	0	5403	4	0	0	5410
S_litura_Genome_NC_003102_annotated consensus	198	-	T	1	0	0	5403	0	0	5404
S_litura_Genome_NC_003102_annotated consensus	199	-	C	8	5381	0	0	0	0	5389
S_litura_Genome_NC_003102_annotated consensus	200	-	C	5	5419	2	1	0	0	5427
S_litura_Genome_NC_003102_annotated consensus	201	-	T	0	0	0	5443	0	0	5443
S_litura_Genome_NC_003102_annotated consensus	202	-	G	3	0	5424	6	0	2	5435
S_litura_Genome_NC_003102_annotated consensus	203	-	G	2	1	5430	7	0	0	5440
S_litura_Genome_NC_003102_annotated consensus	204	-	T	2	0	1	5431	0	0	5434
S_litura_Genome_NC_003102_annotated consensus	204	1	-	2	0	0	0	0	5405	5407
S_litura_Genome_NC_003102_annotated consensus	205	-	A	5425	0	1	2	0	0	5428
S_litura_Genome_NC_003102_annotated consensus	206	-	A	5383	0	1	0	0	0	5384
S_litura_Genome_NC_003102_annotated consensus	207	-	A	5352	1	0	0	0	0	5353
S_litura_Genome_NC_003102_annotated consensus	208	-	A	5339	0	1	0	0	0	5340
S_litura_Genome_NC_003102_annotated consensus	209	-	A	5316	0	0	0	0	0	5316
S_litura_Genome_NC_003102_annotated consensus	210	-	T	0	0	1	5298	0	0	5299
S_litura_Genome_NC_003102_annotated consensus	211	-	C	12	5322	0	1	0	1	5336
S_litura_Genome_NC_003102_annotated consensus	212	-	A	5330	0	2	0	0	1	5333
S_litura_Genome_NC_003102_annotated consensus	213	-	A	5328	0	1	0	0	0	5329
S_litura_Genome_NC_003102_annotated consensus	214	-	A	5310	3	1	0	0	0	5314
S_litura_Genome_NC_003102_annotated consensus	215	-	A	5302	0	0	0	0	0	5302
S_litura_Genome_NC_003102_annotated consensus	216	-	G	0	0	5290	2	0	0	5292
S_litura_Genome_NC_003102_annotated consensus	217	-	T	0	1	1	5286	0	0	5288
S_litura_Genome_NC_003102_annotated consensus	218	-	T	0	1	0	5289	0	0	5290
S_litura_Genome_NC_003102_annotated consensus	219	-	G	2	0	5281	5	0	0	5288
S_litura_Genome_NC_003102_annotated consensus	220	-	A	5285	0	1	1	0	0	5287
S_litura_Genome_NC_003102_annotated consensus	221	-	C	2	5281	0	0	0	1	5284
S_litura_Genome_NC_003102_annotated consensus	222	-	T	3	1	1	5272	0	0	5277
S_litura_Genome_NC_003102_annotated consensus	223	-	C	6	5310	0	0	0	0	5316
S_litura_Genome_NC_003102_annotated consensus	224	-	T	0	0	0	5330	0	1	5331
S_litura_Genome_NC_003102_annotated consensus	225	-	G	1	0	5345	0	0	0	5346
S_litura_Genome_NC_003102_annotated consensus	226	-	T	1	4	0	5342	0	0	5347
S_litura_Genome_NC_003102_annotated consensus	227	-	T	0	0	0	5341	0	0	5341
S_litura_Genome_NC_003102_annotated consensus	228	-	C	7	5340	0	1	0	0	5348
S_litura_Genome_NC_003102_annotated consensus	229	-	A	5342	1	2	1	0	1	5347
S_litura_Genome_NC_003102_annotated consensus	230	-	A	5336	0	1	0	0	0	5337
S_litura_Genome_NC_003102_annotated consensus	231	-	A	5316	0	0	0	0	0	5316
S_litura_Genome_NC_003102_annotated consensus	232	-	G	3	1	5311	1	0	0	5316
S_litura_Genome_NC_003102_annotated consensus	233	-	A	5304	0	0	0	0	0	5304
S_litura_Genome_NC_003102_annotated consensus	234	-	G	2	0	5294	6	0	0	5302
S_litura_Genome_NC_003102_annotated consensus	235	-	A	5304	0	2	0	0	0	5306
S_litura_Genome_NC_003102_annotated consensus	236	-	T	0	2	0	5303	0	0	5305
S_litura_Genome_NC_003102_annotated consensus	237	-	T	0	0	0	5321	0	0	5321
S_litura_Genome_NC_003102_annotated consensus	238	-	C	8	5302	0	0	0	0	5310
S_litura_Genome_NC_003102_annotated consensus	239	-	G	2	0	5311	1	0	0	5314
S_litura_Genome_NC_003102_annotated consensus	240	-	T	0	0	0	5310	0	0	5310
S_litura_Genome_NC_003102_annotated consensus	241	-	A	5326	0	0	0	0	0	5326
S_litura_Genome_NC_003102_annotated consensus	242	-	A	5322	0	0	2	0	0	5324
S_litura_Genome_NC_003102_annotated consensus	243	-	C	2	5298	0	3	0	0	5303
S_litura_Genome_NC_003102_annotated consensus	244	-	G	3	0	5308	2	0	0	5313
S_litura_Genome_NC_003102_annotated consensus	245	-	T	0	1	0	5290	0	0	5291
S_litura_Genome_NC_003102_annotated consensus	246	-	G	2	1	5262	4	0	0	5269
S_litura_Genome_NC_003102_annotated consensus	247	-	A	5269	0	1	1	0	0	5271
S_litura_Genome_NC_003102_annotated consensus	248	-	A	5258	0	0	0	0	0	5258
S_litura_Genome_NC_003102_annotated consensus	249	-	G	1	0	5241	4	0	0	5246
S_litura_Genome_NC_003102_annotated consensus	250	-	C	3	5227	1	3	0	0	5234
S_litura_Genome_NC_003102_annotated consensus	251	-	C	3	5188	1	2	0	0	5194
S_litura_Genome_NC_003102_annotated consensus	252	-	C	4	5218	0	4	0	0	5226
S_litura_Genome_NC_003102_annotated consensus	253	-	G	3	0	5234	5	0	0	5242
S_litura_Genome_NC_003102_annotated consensus	254	-	A	5230	0	0	0	0	0	5230
S_litura_Genome_NC_003102_annotated consensus	255	-	C	4	5217	0	1	0	0	5222
S_litura_Genome_NC_003102_annotated consensus	256	-	A	5245	0	1	2	0	0	5248
S_litura_Genome_NC_003102_annotated consensus	257	-	C	4	5252	0	1	0	0	5257
S_litura_Genome_NC_003102_annotated consensus	258	-	G	2	0	5261	4	0	0	5267
S_litura_Genome_NC_003102_annotated consensus	259	-	A	5250	0	1	0	0	0	5251
S_litura_Genome_NC_003102_annotated consensus	260	-	T	0	1	0	5252	0	0	5253
S_litura_Genome_NC_003102_annotated consensus	261	-	G	1	0	5240	4	0	0	5245
S_litura_Genome_NC_003102_annotated consensus	262	-	A	5250	0	1	1	0	0	5252
S_litura_Genome_NC_003102_annotated consensus	263	-	A	5240	1	1	0	0	0	5242
S_litura_Genome_NC_003102_annotated consensus	264	-	G	0	0	5230	6	0	0	5236
S_litura_Genome_NC_003102_annotated consensus	265	-	C	2	5224	1	1	0	0	5228
S_litura_Genome_NC_003102_annotated consensus	266	-	T	0	3	0	5234	0	0	5237
S_litura_Genome_NC_003102_annotated consensus	267	-	G	0	0	5221	6	0	0	5227
S_litura_Genome_NC_003102_annotated consensus	268	-	A	5205	0	0	2	0	0	5207
S_litura_Genome_NC_003102_annotated consensus	269	-	T	1	1	0	5193	0	0	5195
S_litura_Genome_NC_003102_annotated consensus	270	-	C	13	5194	0	1	0	0	5208
S_litura_Genome_NC_003102_annotated consensus	271	-	G	5	0	5194	7	0	0	5206
S_litura_Genome_NC_003102_annotated consensus	272	-	T	0	0	0	5200	0	0	5200
S_litura_Genome_NC_003102_annotated consensus	273	-	C	7	5189	0	0	0	1	5197
S_litura_Genome_NC_003102_annotated consensus	274	-	A	5207	0	1	0	0	0	5208
S_litura_Genome_NC_003102_annotated consensus	275	-	A	5197	0	0	0	0	0	5197
S_litura_Genome_NC_003102_annotated consensus	276	-	T	0	0	1	5191	0	0	5192
S_litura_Genome_NC_003102_annotated consensus	277	-	T	1	3	0	5194	0	0	5198
S_litura_Genome_NC_003102_annotated consensus	278	-	G	3	0	5182	2	0	0	5187
S_litura_Genome_NC_003102_annotated consensus	279	-	G	2	0	5166	7	0	0	5175
S_litura_Genome_NC_003102_annotated consensus	280	-	A	5144	0	2	2	0	0	5148
S_litura_Genome_NC_003102_annotated consensus	281	-	A	5145	1	0	1	0	0	5147
S_litura_Genome_NC_003102_annotated consensus	282	-	C	5	5144	0	4	0	0	5153
S_litura_Genome_NC_003102_annotated consensus	283	-	G	4	0	5140	9	0	0	5153
S_litura_Genome_NC_003102_annotated consensus	284	-	G	1	0	5132	3	0	0	5136
S_litura_Genome_NC_003102_annotated consensus	285	-	T	0	1	0	5128	0	0	5129
S_litura_Genome_NC_003102_annotated consensus	286	-	A	5130	0	0	2	0	2	5134
S_litura_Genome_NC_003102_annotated consensus	287	-	A	5116	0	0	0	0	0	5116
S_litura_Genome_NC_003102_annotated consensus	288	-	A	5096	0	2	0	0	0	5098
S_litura_Genome_NC_003102_annotated consensus	289	-	G	3	0	5080	3	0	0	5086
S_litura_Genome_NC_003102_annotated consensus	290	-	A	5085	0	2	1	0	0	5088
S_litura_Genome_NC_003102_annotated consensus	291	-	G	1	0	5094	0	0	0	5095
S_litura_Genome_NC_003102_annotated consensus	292	-	T	1	0	1	5046	0	0	5048
S_litura_Genome_NC_003102_annotated consensus	293	-	T	0	0	0	5026	0	0	5026
S_litura_Genome_NC_003102_annotated consensus	294	-	T	0	0	0	5026	0	0	5026
S_litura_Genome_NC_003102_annotated consensus	295	-	C	9	5009	0	0	0	0	5018
S_litura_Genome_NC_003102_annotated consensus	296	-	T	0	1	0	5016	0	0	5017
S_litura_Genome_NC_003102_annotated consensus	297	-	G	1	1	4996	2	0	0	5000
S_litura_Genome_NC_003102_annotated consensus	298	-	C	2	4983	1	4	0	0	4990
S_litura_Genome_NC_003102_annotated consensus	299	-	G	4	2	4980	3	0	0	4989
S_litura_Genome_NC_003102_annotated consensus	300	-	C	5	4983	0	0	0	0	4988
S_litura_Genome_NC_003102_annotated consensus	301	-	G	1	0	4986	0	0	0	4987
S_litura_Genome_NC_003102_annotated consensus	302	-	A	4959	0	0	0	0	0	4959
S_litura_Genome_NC_003102_annotated consensus	303	-	G	4879	0	0	0	0	0	4879
S_litura_Genome_NC_003102_annotated consensus	304	-	A	4952	0	0	0	0	0	4952
S_litura_Genome_NC_003102_annotated consensus	305	-	C	3	5000	0	3	0	0	5006
S_litura_Genome_NC_003102_annotated consensus	306	-	T	0	2	2	4995	0	0	4999
S_litura_Genome_NC_003102_annotated consensus	307	-	T	0	1	0	5010	0	0	5011
S_litura_Genome_NC_003102_annotated consensus	308	-	G	4	0	4988	3	0	1	4996
S_litura_Genome_NC_003102_annotated consensus	309	-	G	1	0	4976	11	0	0	4988
S_litura_Genome_NC_003102_annotated consensus	310	-	A	4992	0	1	3	0	0	4996
S_litura_Genome_NC_003102_annotated consensus	311	-	C	1	4988	0	0	0	0	4989
S_litura_Genome_NC_003102_annotated consensus	312	-	T	1	0	1	4966	0	0	4968
S_litura_Genome_NC_003102_annotated consensus	313	-	C	5	4977	0	1	0	0	4983
S_litura_Genome_NC_003102_annotated consensus	314	-	G	2	0	4979	6	0	0	4987
S_litura_Genome_NC_003102_annotated consensus	315	-	C	2	4984	0	2	0	0	4988
S_litura_Genome_NC_003102_annotated consensus	316	-	T	0	1	0	4980	0	0	4981
S_litura_Genome_NC_003102_annotated consensus	317	-	T	1	1	0	4986	0	0	4988
S_litura_Genome_NC_003102_annotated consensus	318	-	T	1	1	0	5001	0	0	5003
S_litura_Genome_NC_003102_annotated consensus	319	-	A	4996	0	2	2	0	0	5000
S_litura_Genome_NC_003102_annotated consensus	320	-	T	0	0	0	4993	0	0	4993
S_litura_Genome_NC_003102_annotated consensus	321	-	G	1	0	4988	2	0	0	4991
S_litura_Genome_NC_003102_annotated consensus	322	-	G	4	0	4967	3	0	0	4974
S_litura_Genome_NC_003102_annotated consensus	323	-	A	4953	0	3	0	0	1	4957
S_litura_Genome_NC_003102_annotated consensus	324	-	A	4926	0	3	0	0	0	4929
S_litura_Genome_NC_003102_annotated consensus	325	-	G	2	0	4919	0	0	0	4921
S_litura_Genome_NC_003102_annotated consensus	326	-	A	4896	0	0	0	0	0	4896
S_litura_Genome_NC_003102_annotated consensus	327	-	C	2	4887	0	5	0	0	4894
S_litura_Genome_NC_003102_annotated consensus	328	-	A	4883	0	0	0	0	0	4883
S_litura_Genome_NC_003102_annotated consensus	329	-	G	0	0	4863	8	0	0	4871
S_litura_Genome_NC_003102_annotated consensus	330	-	C	7	4857	0	0	0	0	4864
S_litura_Genome_NC_003102_annotated consensus	331	-	T	0	0	0	4861	0	0	4861
S_litura_Genome_NC_003102_annotated consensus	332	-	T	1	2	0	4849	0	0	4852
S_litura_Genome_NC_003102_annotated consensus	333	-	C	3	4819	0	2	0	0	4824
S_litura_Genome_NC_003102_annotated consensus	334	-	C	6	4809	0	1	0	0	4816
S_litura_Genome_NC_003102_annotated consensus	335	-	C	10	4833	0	2	0	0	4845
S_litura_Genome_NC_003102_annotated consensus	336	-	C	4	4881	0	4	0	0	4889
S_litura_Genome_NC_003102_annotated consensus	337	-	A	4909	0	1	2	0	0	4912
S_litura_Genome_NC_003102_annotated consensus	338	-	T	0	0	1	4880	0	0	4881
S_litura_Genome_NC_003102_annotated consensus	339	-	C	1	2	0	4795	0	0	4798
S_litura_Genome_NC_003102_annotated consensus	340	-	G	1	1	4929	3	0	0	4934
S_litura_Genome_NC_003102_annotated consensus	341	-	T	0	0	0	4934	0	0	4934
S_litura_Genome_NC_003102_annotated consensus	342	-	A	2	2	4833	6	0	0	4843
S_litura_Genome_NC_003102_annotated consensus	343	-	A	4932	0	0	0	0	0	4932
S_litura_Genome_NC_003102_annotated consensus	344	-	A	4960	0	1	1	0	0	4962
S_litura_Genome_NC_003102_annotated consensus	345	-	C	6	4949	0	3	0	0	4958
S_litura_Genome_NC_003102_annotated consensus	345	1	-	0	0	1	0	0	4928	4929
S_litura_Genome_NC_003102_annotated consensus	346	-	G	2	0	4946	4	0	0	4952
S_litura_Genome_NC_003102_annotated consensus	347	-	A	4940	0	3	1	0	0	4944
S_litura_Genome_NC_003102_annotated consensus	348	-	T	0	1	0	4942	0	0	4943
S_litura_Genome_NC_003102_annotated consensus	349	-	C	10	4961	0	1	0	0	4972
S_litura_Genome_NC_003102_annotated consensus	350	-	A	4981	0	2	0	0	0	4983
S_litura_Genome_NC_003102_annotated consensus	351	-	A	4979	0	1	1	0	0	4981
S_litura_Genome_NC_003102_annotated consensus	352	-	G	1	1	4963	2	0	0	4967
S_litura_Genome_NC_003102_annotated consensus	353	-	A	4960	0	0	1	0	0	4961
S_litura_Genome_NC_003102_annotated consensus	354	-	A	4943	0	0	0	0	0	4943
S_litura_Genome_NC_003102_annotated consensus	355	-	G	1	0	4934	6	0	0	4941
S_litura_Genome_NC_003102_annotated consensus	356	-	T	0	1	0	4932	0	0	4933
S_litura_Genome_NC_003102_annotated consensus	357	-	G	2	1	4929	3	0	0	4935
S_litura_Genome_NC_003102_annotated consensus	358	-	A	4922	0	2	0	0	0	4924
S_litura_Genome_NC_003102_annotated consensus	359	-	T	0	0	0	4924	0	0	4924
S_litura_Genome_NC_003102_annotated consensus	360	-	G	2	0	4907	4	0	0	4913
S_litura_Genome_NC_003102_annotated consensus	361	-	G	0	0	4908	2	0	0	4910
S_litura_Genome_NC_003102_annotated consensus	362	-	A	4896	0	2	0	0	0	4898
S_litura_Genome_NC_003102_annotated consensus	363	-	C	2	4903	1	1	0	0	4907
S_litura_Genome_NC_003102_annotated consensus	364	-	G	0	0	4902	8	0	0	4910
S_litura_Genome_NC_003102_annotated consensus	365	-	T	0	0	0	4912	0	0	4912
S_litura_Genome_NC_003102_annotated consensus	366	-	G	1	0	4907	4	0	0	4912
S_litura_Genome_NC_003102_annotated consensus	367	-	T	0	1	0	4894	0	2	4897
S_litura_Genome_NC_003102_annotated consensus	368	-	T	0	2	0	4893	0	0	4895
S_litura_Genome_NC_003102_annotated consensus	369	-	T	0	2	0	4889	0	0	4891
S_litura_Genome_NC_003102_annotated consensus	370	-	T	0	1	0	4898	0	0	4899
S_litura_Genome_NC_003102_annotated consensus	371	-	T	0	0	0	4910	0	0	4910
S_litura_Genome_NC_003102_annotated consensus	372	-	A	4902	2	0	0	0	1	4905
S_litura_Genome_NC_003102_annotated consensus	373	-	G	0	0	4886	7	0	0	4893
S_litura_Genome_NC_003102_annotated consensus	374	-	T	0	3	0	4880	0	1	4884
S_litura_Genome_NC_003102_annotated consensus	375	-	G	1	0	4862	4	0	0	4867
S_litura_Genome_NC_003102_annotated consensus	376	-	G	1	1	4869	2	0	0	4873
S_litura_Genome_NC_003102_annotated consensus	377	-	T	0	2	1	4875	0	0	4878
S_litura_Genome_NC_003102_annotated consensus	378	-	A	4877	1	3	0	0	0	4881
S_litura_Genome_NC_003102_annotated consensus	379	-	A	4881	0	0	0	0	0	4881
S_litura_Genome_NC_003102_annotated consensus	380	-	A	4863	1	0	1	0	0	4865
S_litura_Genome_NC_003102_annotated consensus	381	-	C	1	4869	0	0	0	1	4871
S_litura_Genome_NC_003102_annotated consensus	382	-	A	4849	0	0	0	0	0	4849
S_litura_Genome_NC_003102_annotated consensus	383	-	T	0	1	0	4839	0	0	4840
S_litura_Genome_NC_003102_annotated consensus	384	-	G	1	0	4803	0	0	0	4804
S_litura_Genome_NC_003102_annotated consensus	385	-	C	6	4788	0	5	0	0	4799
S_litura_Genome_NC_003102_annotated consensus	386	-	G	1	0	4793	4	0	0	4798
S_litura_Genome_NC_003102_annotated consensus	387	-	T	4	0	0	4785	0	0	4789
S_litura_Genome_NC_003102_annotated consensus	388	-	C	5	4782	0	0	0	0	4787
S_litura_Genome_NC_003102_annotated consensus	389	-	C	3	4792	0	1	0	0	4796
S_litura_Genome_NC_003102_annotated consensus	390	-	C	7	4787	0	2	0	0	4796
S_litura_Genome_NC_003102_annotated consensus	391	-	A	4799	0	3	3	0	0	4805
S_litura_Genome_NC_003102_annotated consensus	392	-	C	2	4811	0	1	0	0	4814
S_litura_Genome_NC_003102_annotated consensus	393	-	T	2	1	2	4811	0	0	4816
S_litura_Genome_NC_003102_annotated consensus	394	-	A	4817	0	1	1	0	0	4819
S_litura_Genome_NC_003102_annotated consensus	395	-	G	0	0	4794	3	0	0	4797
S_litura_Genome_NC_003102_annotated consensus	396	-	A	4779	1	0	1	0	0	4781
S_litura_Genome_NC_003102_annotated consensus	397	-	C	4	4768	0	0	0	0	4772
S_litura_Genome_NC_003102_annotated consensus	398	-	C	6	4737	0	3	0	0	4746
S_litura_Genome_NC_003102_annotated consensus	399	-	G	4639	0	1	2	0	0	4642
S_litura_Genome_NC_003102_annotated consensus	400	-	A	4728	0	1	0	0	0	4729
S_litura_Genome_NC_003102_annotated consensus	401	-	A	4758	0	0	0	0	0	4758
S_litura_Genome_NC_003102_annotated consensus	402	-	C	1	4770	0	1	0	0	4772
S_litura_Genome_NC_003102_annotated consensus	403	-	C	6	4770	0	1	0	0	4777
S_litura_Genome_NC_003102_annotated consensus	404	-	G	3	0	4755	2	0	0	4760
S_litura_Genome_NC_003102_annotated consensus	405	-	T	0	0	0	4738	0	0	4738
S_litura_Genome_NC_003102_annotated consensus	406	-	T	0	0	4	4729	0	0	4733
S_litura_Genome_NC_003102_annotated consensus	407	-	G	0	0	4731	1	0	0	4732
S_litura_Genome_NC_003102_annotated consensus	408	-	C	3	4714	0	1	0	0	4718
S_litura_Genome_NC_003102_annotated consensus	409	-	T	0	1	1	4718	0	0	4720
S_litura_Genome_NC_003102_annotated consensus	410	-	T	0	1	0	4718	0	0	4719
S_litura_Genome_NC_003102_annotated consensus	411	-	T	0	2	0	4714	0	0	4716
S_litura_Genome_NC_003102_annotated consensus	412	-	A	4715	2	1	1	0	0	4719
S_litura_Genome_NC_003102_annotated consensus	413	-	G	1	0	4715	4	0	0	4720
S_litura_Genome_NC_003102_annotated consensus	414	-	A	4694	0	0	0	0	0	4694
S_litura_Genome_NC_003102_annotated consensus	415	-	T	0	1	0	4696	0	1	4698
S_litura_Genome_NC_003102_annotated consensus	416	-	T	0	4	0	4675	0	0	4679
S_litura_Genome_NC_003102_annotated consensus	417	-	T	0	1	0	4685	0	0	4686
S_litura_Genome_NC_003102_annotated consensus	418	-	T	0	0	0	4700	0	0	4700
S_litura_Genome_NC_003102_annotated consensus	419	-	T	0	2	0	4704	0	0	4706
S_litura_Genome_NC_003102_annotated consensus	420	-	A	4705	1	2	1	0	0	4709
S_litura_Genome_NC_003102_annotated consensus	421	-	G	0	0	4703	5	0	0	4708
S_litura_Genome_NC_003102_annotated consensus	422	-	C	7	4698	0	1	0	0	4706
S_litura_Genome_NC_003102_annotated consensus	423	-	G	0	0	4697	9	0	0	4706
S_litura_Genome_NC_003102_annotated consensus	424	-	C	3	4692	0	2	0	0	4697
S_litura_Genome_NC_003102_annotated consensus	425	-	A	4709	0	1	0	0	2	4712
S_litura_Genome_NC_003102_annotated consensus	426	-	G	1	0	4700	1	0	0	4702
S_litura_Genome_NC_003102_annotated consensus	427	-	C	4	4688	0	2	0	0	4694
S_litura_Genome_NC_003102_annotated consensus	428	-	A	4688	0	5	0	0	0	4693
S_litura_Genome_NC_003102_annotated consensus	429	-	C	2	4696	0	4	0	0	4702
S_litura_Genome_NC_003102_annotated consensus	430	-	G	2	0	4672	5	0	0	4679
S_litura_Genome_NC_003102_annotated consensus	431	-	C	3	4672	0	0	0	0	4675
S_litura_Genome_NC_003102_annotated consensus	432	-	G	5	0	4644	5	0	0	4654
S_litura_Genome_NC_003102_annotated consensus	433	-	C	6	4648	0	0	0	0	4654
S_litura_Genome_NC_003102_annotated consensus	434	-	T	0	1	0	4635	0	0	4636
S_litura_Genome_NC_003102_annotated consensus	435	-	C	3	4654	0	1	0	0	4658
S_litura_Genome_NC_003102_annotated consensus	436	-	C	3	4654	0	3	0	0	4660
S_litura_Genome_NC_003102_annotated consensus	437	-	G	3	0	4664	3	0	0	4670
S_litura_Genome_NC_003102_annotated consensus	438	-	A	4652	0	1	3	0	0	4656
S_litura_Genome_NC_003102_annotated consensus	439	-	T	1	1	0	4668	0	0	4670
S_litura_Genome_NC_003102_annotated consensus	440	-	G	0	0	4656	0	0	0	4656
S_litura_Genome_NC_003102_annotated consensus	441	-	C	3	4651	0	2	0	0	4656
S_litura_Genome_NC_003102_annotated consensus	442	-	G	3	0	4639	7	0	0	4649
S_litura_Genome_NC_003102_annotated consensus	443	-	A	4643	0	0	0	0	0	4643
S_litura_Genome_NC_003102_annotated consensus	444	-	T	0	0	0	4640	0	0	4640
S_litura_Genome_NC_003102_annotated consensus	445	-	C	7	4653	0	1	0	0	4661
S_litura_Genome_NC_003102_annotated consensus	446	-	C	2	4652	0	1	0	0	4655
S_litura_Genome_NC_003102_annotated consensus	447	-	C	9	4660	0	4	0	0	4673
S_litura_Genome_NC_003102_annotated consensus	448	-	G	2	0	4683	6	0	1	4692
S_litura_Genome_NC_003102_annotated consensus	449	-	A	4674	1	0	0	0	0	4675
S_litura_Genome_NC_003102_annotated consensus	450	-	G	0	2	4686	6	0	0	4694
S_litura_Genome_NC_003102_annotated consensus	451	-	T	2	2	0	4699	0	0	4703
S_litura_Genome_NC_003102_annotated consensus	452	-	A	4711	0	1	0	0	0	4712
S_litura_Genome_NC_003102_annotated consensus	453	-	C	6	4716	0	3	0	0	4725
S_litura_Genome_NC_003102_annotated consensus	454	-	G	2	0	4703	4	0	0	4709
S_litura_Genome_NC_003102_annotated consensus	455	-	T	1	2	0	4709	0	0	4712
S_litura_Genome_NC_003102_annotated consensus	456	-	T	1	0	1	4709	0	0	4711
S_litura_Genome_NC_003102_annotated consensus	457	-	C	7	4691	0	0	0	0	4698
S_litura_Genome_NC_003102_annotated consensus	458	-	C	2	4688	0	0	0	0	4690
S_litura_Genome_NC_003102_annotated consensus	459	-	T	0	1	0	4688	0	0	4689
S_litura_Genome_NC_003102_annotated consensus	460	-	C	12	4691	0	1	0	0	4704
S_litura_Genome_NC_003102_annotated consensus	461	-	A	4711	0	0	0	0	0	4711
S_litura_Genome_NC_003102_annotated consensus	462	-	C	2	4729	0	1	0	0	4732
S_litura_Genome_NC_003102_annotated consensus	463	-	G	0	1	4724	5	0	0	4730
S_litura_Genome_NC_003102_annotated consensus	464	-	A	4701	0	1	0	0	0	4702
S_litura_Genome_NC_003102_annotated consensus	465	-	C	7	4717	1	0	0	0	4725
S_litura_Genome_NC_003102_annotated consensus	466	-	G	0	0	4705	6	0	0	4711
S_litura_Genome_NC_003102_annotated consensus	467	-	T	0	3	0	4702	0	0	4705
S_litura_Genome_NC_003102_annotated consensus	468	-	G	0	3	4674	5	0	0	4682
S_litura_Genome_NC_003102_annotated consensus	469	-	A	4661	0	1	2	0	1	4665
S_litura_Genome_NC_003102_annotated consensus	470	-	T	0	0	0	4664	0	0	4664
S_litura_Genome_NC_003102_annotated consensus	471	-	C	6	4708	0	0	0	0	4714
S_litura_Genome_NC_003102_annotated consensus	472	-	C	5	4722	0	2	0	0	4729
S_litura_Genome_NC_003102_annotated consensus	473	-	G	6	0	4718	4	0	0	4728
S_litura_Genome_NC_003102_annotated consensus	474	-	T	0	3	0	4727	0	0	4730
S_litura_Genome_NC_003102_annotated consensus	475	-	A	4713	0	0	0	0	0	4713
S_litura_Genome_NC_003102_annotated consensus	476	-	T	0	1	0	4694	0	0	4695
S_litura_Genome_NC_003102_annotated consensus	477	-	C	2	4708	0	1	0	0	4711
S_litura_Genome_NC_003102_annotated consensus	478	-	G	0	0	4694	4	0	0	4698
S_litura_Genome_NC_003102_annotated consensus	479	-	T	0	0	0	4684	0	0	4684
S_litura_Genome_NC_003102_annotated consensus	480	-	A	4692	2	0	0	0	0	4694
S_litura_Genome_NC_003102_annotated consensus	481	-	G	0	0	4669	4	0	0	4673
S_litura_Genome_NC_003102_annotated consensus	482	-	A	4643	0	2	1	0	0	4646
S_litura_Genome_NC_003102_annotated consensus	482	1	-	0	0	2	0	0	4618	4620
S_litura_Genome_NC_003102_annotated consensus	483	-	A	4638	2	1	1	0	0	4642
S_litura_Genome_NC_003102_annotated consensus	484	-	C	6	4634	0	2	0	0	4642
S_litura_Genome_NC_003102_annotated consensus	485	-	C	1	4625	1	1	0	0	4628
S_litura_Genome_NC_003102_annotated consensus	486	-	G	1	0	4620	2	0	0	4623
S_litura_Genome_NC_003102_annotated consensus	487	-	T	0	0	0	4608	0	0	4608
S_litura_Genome_NC_003102_annotated consensus	488	-	C	3	4629	1	1	0	2	4636
S_litura_Genome_NC_003102_annotated consensus	489	-	G	1	0	4637	0	0	0	4638
S_litura_Genome_NC_003102_annotated consensus	490	-	T	1	0	0	4649	0	0	4650
S_litura_Genome_NC_003102_annotated consensus	491	-	A	4637	0	0	1	0	0	4638
S_litura_Genome_NC_003102_annotated consensus	492	-	C	3	4627	0	1	0	0	4631
S_litura_Genome_NC_003102_annotated consensus	493	-	G	1	0	4612	2	0	0	4615
S_litura_Genome_NC_003102_annotated consensus	494	-	T	0	0	0	4601	0	1	4602
S_litura_Genome_NC_003102_annotated consensus	495	-	C	7	4587	2	2	0	0	4598
S_litura_Genome_NC_003102_annotated consensus	496	-	G	2	1	4581	3	0	0	4587
S_litura_Genome_NC_003102_annotated consensus	497	-	G	0	0	4557	1	0	0	4558
S_litura_Genome_NC_003102_annotated consensus	498	-	C	10	4532	0	3	0	0	4545
S_litura_Genome_NC_003102_annotated consensus	499	-	A	4538	0	0	2	0	0	4540
S_litura_Genome_NC_003102_annotated consensus	500	-	C	5	4532	0	1	0	0	4538
S_litura_Genome_NC_003102_annotated consensus	501	-	C	7	4534	1	1	0	0	4543
S_litura_Genome_NC_003102_annotated consensus	502	-	A	4536	0	0	0	0	0	4536
S_litura_Genome_NC_003102_annotated consensus	503	-	A	4523	0	1	1	0	0	4525
S_litura_Genome_NC_003102_annotated consensus	504	-	T	2	2	0	4516	0	1	4521
S_litura_Genome_NC_003102_annotated consensus	505	-	A	4513	0	0	1	0	1	4515
S_litura_Genome_NC_003102_annotated consensus	506	-	A	4523	0	0	0	0	0	4523
S_litura_Genome_NC_003102_annotated consensus	507	-	C	3	4541	0	3	0	0	4547
S_litura_Genome_NC_003102_annotated consensus	508	-	G	0	0	4540	2	0	0	4542
S_litura_Genome_NC_003102_annotated consensus	509	-	A	4521	0	1	0	0	0	4522
S_litura_Genome_NC_003102_annotated consensus	510	-	A	4529	0	0	0	0	0	4529
S_litura_Genome_NC_003102_annotated consensus	511	-	T	0	1	0	4527	0	0	4528
S_litura_Genome_NC_003102_annotated consensus	512	-	A	4529	0	0	3	0	0	4532
S_litura_Genome_NC_003102_annotated consensus	513	-	C	6	4546	0	5	0	0	4557
S_litura_Genome_NC_003102_annotated consensus	514	-	C	3	4547	0	1	0	0	4551
S_litura_Genome_NC_003102_annotated consensus	515	-	G	2	0	4553	1	0	0	4556
S_litura_Genome_NC_003102_annotated consensus	516	-	C	8	4548	0	0	0	0	4556
S_litura_Genome_NC_003102_annotated consensus	517	-	A	4569	0	2	0	0	0	4571
S_litura_Genome_NC_003102_annotated consensus	518	-	T	2	0	0	4561	0	0	4563
S_litura_Genome_NC_003102_annotated consensus	519	-	C	2	4615	0	1	0	1	4619
S_litura_Genome_NC_003102_annotated consensus	520	-	A	4610	0	0	0	0	0	4610
S_litura_Genome_NC_003102_annotated consensus	521	-	G	1	0	4608	5	0	0	4614
S_litura_Genome_NC_003102_annotated consensus	522	-	T	0	2	0	4592	0	0	4594
S_litura_Genome_NC_003102_annotated consensus	523	-	C	4	4608	0	1	0	0	4613
S_litura_Genome_NC_003102_annotated consensus	524	-	T	0	0	0	4624	0	0	4624
S_litura_Genome_NC_003102_annotated consensus	525	-	G	3	1	4638	3	0	0	4645
S_litura_Genome_NC_003102_annotated consensus	526	-	G	0	0	4631	1	0	0	4632
S_litura_Genome_NC_003102_annotated consensus	527	-	C	7	4617	0	0	0	0	4624
S_litura_Genome_NC_003102_annotated consensus	528	-	T	0	5	0	4615	0	0	4620
S_litura_Genome_NC_003102_annotated consensus	529	-	A	4625	0	2	0	0	0	4627
S_litura_Genome_NC_003102_annotated consensus	530	-	A	4612	1	0	1	0	0	4614
S_litura_Genome_NC_003102_annotated consensus	531	-	G	1	0	4609	2	0	0	4612
S_litura_Genome_NC_003102_annotated consensus	532	-	A	4615	0	0	1	0	2	4618
S_litura_Genome_NC_003102_annotated consensus	533	-	A	4631	0	1	0	0	0	4632
S_litura_Genome_NC_003102_annotated consensus	534	-	G	1	0	4626	3	0	0	4630
S_litura_Genome_NC_003102_annotated consensus	534	1	-	0	1	0	0	0	4599	4600
S_litura_Genome_NC_003102_annotated consensus	535	-	G	1	0	4615	3	0	0	4619
S_litura_Genome_NC_003102_annotated consensus	536	-	G	3	0	4597	4	0	0	4604
S_litura_Genome_NC_003102_annotated consensus	537	-	C	6	4615	0	3	0	0	4624
S_litura_Genome_NC_003102_annotated consensus	538	-	G	2	0	4626	3	0	0	4631
S_litura_Genome_NC_003102_annotated consensus	539	-	G	1	0	4619	4	0	0	4624
S_litura_Genome_NC_003102_annotated consensus	540	-	C	4	4626	0	4	0	0	4634
S_litura_Genome_NC_003102_annotated consensus	541	-	G	4	1	4631	6	0	0	4642
S_litura_Genome_NC_003102_annotated consensus	542	-	G	2	0	4625	8	0	0	4635
S_litura_Genome_NC_003102_annotated consensus	543	-	T	0	1	0	4597	0	1	4599
S_litura_Genome_NC_003102_annotated consensus	544	-	T	1	0	1	4597	0	0	4599
S_litura_Genome_NC_003102_annotated consensus	545	-	G	2	0	4595	5	0	0	4602
S_litura_Genome_NC_003102_annotated consensus	546	-	T	0	1	0	4607	0	0	4608
S_litura_Genome_NC_003102_annotated consensus	547	-	C	3	4618	2	1	0	0	4624
S_litura_Genome_NC_003102_annotated consensus	548	-	C	6	4641	0	3	0	0	4650
S_litura_Genome_NC_003102_annotated consensus	549	-	C	4	4682	0	1	0	0	4687
S_litura_Genome_NC_003102_annotated consensus	550	-	G	3	0	4680	4	0	0	4687
S_litura_Genome_NC_003102_annotated consensus	551	-	T	1	0	0	4689	0	0	4690
S_litura_Genome_NC_003102_annotated consensus	552	-	G	0	2	4694	5	0	0	4701
S_litura_Genome_NC_003102_annotated consensus	553	-	A	4693	0	3	1	0	0	4697
S_litura_Genome_NC_003102_annotated consensus	554	-	T	0	0	0	4696	0	0	4696
S_litura_Genome_NC_003102_annotated consensus	555	-	G	2	0	4697	2	0	0	4701
S_litura_Genome_NC_003102_annotated consensus	556	-	A	4694	0	1	1	0	0	4696
S_litura_Genome_NC_003102_annotated consensus	557	-	A	4702	0	0	1	0	0	4703
S_litura_Genome_NC_003102_annotated consensus	558	-	C	3	4682	0	6	0	0	4691
S_litura_Genome_NC_003102_annotated consensus	559	-	C	7	4682	0	2	0	0	4691
S_litura_Genome_NC_003102_annotated consensus	560	-	T	0	1	0	4683	0	0	4684
S_litura_Genome_NC_003102_annotated consensus	561	-	G	4	0	4688	1	0	0	4693
S_litura_Genome_NC_003102_annotated consensus	562	-	C	5	4692	0	2	0	0	4699
S_litura_Genome_NC_003102_annotated consensus	563	-	A	4688	0	0	0	0	0	4688
S_litura_Genome_NC_003102_annotated consensus	564	-	C	0	4702	0	0	0	0	4702
S_litura_Genome_NC_003102_annotated consensus	565	-	G	1	1	4696	3	0	0	4701
S_litura_Genome_NC_003102_annotated consensus	566	-	C	3	4704	0	0	0	0	4707
S_litura_Genome_NC_003102_annotated consensus	567	-	C	1	4719	0	2	0	0	4722
S_litura_Genome_NC_003102_annotated consensus	568	-	G	3	0	4718	2	0	0	4723
S_litura_Genome_NC_003102_annotated consensus	569	-	A	4694	0	2	3	0	0	4699
S_litura_Genome_NC_003102_annotated consensus	570	-	A	4676	0	1	0	0	0	4677
S_litura_Genome_NC_003102_annotated consensus	571	-	T	0	2	0	4677	0	0	4679
S_litura_Genome_NC_003102_annotated consensus	572	-	A	4659	0	1	2	0	0	4662
S_litura_Genome_NC_003102_annotated consensus	573	-	C	5	4650	1	3	0	0	4659
S_litura_Genome_NC_003102_annotated consensus	574	-	A	4647	0	4	1	0	0	4652
S_litura_Genome_NC_003102_annotated consensus	575	-	C	2	4648	0	1	0	0	4651
S_litura_Genome_NC_003102_annotated consensus	576	-	C	10	4630	1	4	0	0	4645
S_litura_Genome_NC_003102_annotated consensus	577	-	A	4647	0	0	0	0	0	4647
S_litura_Genome_NC_003102_annotated consensus	578	-	C	4	4661	0	1	0	0	4666
S_litura_Genome_NC_003102_annotated consensus	579	-	G	3	1	4658	3	0	0	4665
S_litura_Genome_NC_003102_annotated consensus	580	-	T	2	0	0	4652	0	0	4654
S_litura_Genome_NC_003102_annotated consensus	581	-	C	4	4666	0	3	0	0	4673
S_litura_Genome_NC_003102_annotated consensus	582	-	G	2	0	4672	2	0	0	4676
S_litura_Genome_NC_003102_annotated consensus	583	-	T	0	1	0	4663	0	0	4664
S_litura_Genome_NC_003102_annotated consensus	584	-	T	0	0	0	4639	0	0	4639
S_litura_Genome_NC_003102_annotated consensus	585	-	C	2	4646	1	3	0	0	4652
S_litura_Genome_NC_003102_annotated consensus	586	-	G	4	1	4648	4	0	0	4657
S_litura_Genome_NC_003102_annotated consensus	587	-	A	4629	0	0	2	0	0	4631
S_litura_Genome_NC_003102_annotated consensus	588	-	G	1	0	4633	5	0	0	4639
S_litura_Genome_NC_003102_annotated consensus	589	-	A	4628	0	1	0	0	0	4629
S_litura_Genome_NC_003102_annotated consensus	590	-	G	3	0	4654	3	0	0	4660
S_litura_Genome_NC_003102_annotated consensus	591	-	C	3	4671	0	2	0	0	4676
S_litura_Genome_NC_003102_annotated consensus	592	-	T	2	0	1	4698	0	1	4702
S_litura_Genome_NC_003102_annotated consensus	593	-	T	1	2	0	4716	0	0	4719
S_litura_Genome_NC_003102_annotated consensus	594	-	C	2	4724	0	1	0	0	4727
S_litura_Genome_NC_003102_annotated consensus	595	-	A	4736	0	0	0	0	0	4736
S_litura_Genome_NC_003102_annotated consensus	596	-	T	0	0	0	4738	0	0	4738
S_litura_Genome_NC_003102_annotated consensus	597	-	C	3	4758	0	1	0	0	4762
S_litura_Genome_NC_003102_annotated consensus	598	-	G	3	0	4758	5	0	0	4766
S_litura_Genome_NC_003102_annotated consensus	598	1	-	1	0	0	0	0	4728	4729
S_litura_Genome_NC_003102_annotated consensus	599	-	A	4758	0	1	0	0	0	4759
S_litura_Genome_NC_003102_annotated consensus	600	-	C	4	4764	0	0	0	0	4768
S_litura_Genome_NC_003102_annotated consensus	601	-	A	4753	2	0	0	0	0	4755
S_litura_Genome_NC_003102_annotated consensus	602	-	A	4739	2	3	0	0	0	4744
S_litura_Genome_NC_003102_annotated consensus	603	-	G	0	2	4721	10	0	0	4733
S_litura_Genome_NC_003102_annotated consensus	604	-	G	0	0	4726	3	0	0	4729
S_litura_Genome_NC_003102_annotated consensus	605	-	T	1	0	0	4717	0	0	4718
S_litura_Genome_NC_003102_annotated consensus	606	-	G	1	2	4713	6	0	0	4722
S_litura_Genome_NC_003102_annotated consensus	607	-	A	4716	0	0	1	0	2	4719
S_litura_Genome_NC_003102_annotated consensus	608	-	T	0	0	0	4740	0	0	4740
S_litura_Genome_NC_003102_annotated consensus	609	-	A	4731	0	2	3	0	0	4736
S_litura_Genome_NC_003102_annotated consensus	610	-	T	0	1	1	4734	0	0	4736
S_litura_Genome_NC_003102_annotated consensus	611	-	G	2	0	4711	11	0	0	4724
S_litura_Genome_NC_003102_annotated consensus	612	-	G	1	1	4722	5	0	0	4729
S_litura_Genome_NC_003102_annotated consensus	613	-	T	0	0	3	4742	0	0	4745
S_litura_Genome_NC_003102_annotated consensus	614	-	A	4742	0	1	1	0	0	4744
S_litura_Genome_NC_003102_annotated consensus	615	-	C	3	4732	3	2	0	1	4741
S_litura_Genome_NC_003102_annotated consensus	616	-	A	4739	0	0	0	0	0	4739
S_litura_Genome_NC_003102_annotated consensus	617	-	A	4740	0	0	0	0	0	4740
S_litura_Genome_NC_003102_annotated consensus	618	-	C	3	4737	0	1	0	0	4741
S_litura_Genome_NC_003102_annotated consensus	619	-	T	1	0	0	4738	0	2	4741
S_litura_Genome_NC_003102_annotated consensus	620	-	T	0	1	2	4737	0	0	4740
S_litura_Genome_NC_003102_annotated consensus	621	-	T	1	1	0	4761	0	0	4763
S_litura_Genome_NC_003102_annotated consensus	622	-	T	0	1	0	4795	0	0	4796
S_litura_Genome_NC_003102_annotated consensus	623	-	A	4795	0	1	0	0	0	4796
S_litura_Genome_NC_003102_annotated consensus	624	-	C	3	4794	0	4	0	0	4801
S_litura_Genome_NC_003102_annotated consensus	625	-	A	4806	0	0	0	0	0	4806
S_litura_Genome_NC_003102_annotated consensus	626	-	A	4813	0	0	0	0	0	4813
S_litura_Genome_NC_003102_annotated consensus	627	-	G	4	0	4790	5	0	0	4799
S_litura_Genome_NC_003102_annotated consensus	628	-	C	3	4796	0	0	0	0	4799
S_litura_Genome_NC_003102_annotated consensus	629	-	C	3	4789	0	2	0	0	4794
S_litura_Genome_NC_003102_annotated consensus	630	-	C	1	4795	0	0	0	0	4796
S_litura_Genome_NC_003102_annotated consensus	631	-	A	4815	0	1	0	0	0	4816
S_litura_Genome_NC_003102_annotated consensus	632	-	T	0	0	1	4813	0	0	4814
S_litura_Genome_NC_003102_annotated consensus	633	-	C	2	4877	0	0	0	0	4879
S_litura_Genome_NC_003102_annotated consensus	634	-	G	1	0	4887	6	0	0	4894
S_litura_Genome_NC_003102_annotated consensus	635	-	T	0	3	0	4883	0	0	4886
S_litura_Genome_NC_003102_annotated consensus	636	-	G	4	0	4884	5	0	0	4893
S_litura_Genome_NC_003102_annotated consensus	637	-	T	0	2	0	4903	0	0	4905
S_litura_Genome_NC_003102_annotated consensus	638	-	A	4906	0	0	0	0	0	4906
S_litura_Genome_NC_003102_annotated consensus	639	-	C	2	4912	0	0	0	0	4914
S_litura_Genome_NC_003102_annotated consensus	640	-	G	2	0	4914	2	0	0	4918
S_litura_Genome_NC_003102_annotated consensus	641	-	T	0	0	0	4899	0	0	4899
S_litura_Genome_NC_003102_annotated consensus	642	-	G	5	1	4842	4	0	0	4852
S_litura_Genome_NC_003102_annotated consensus	643	-	G	1	0	4828	0	0	0	4829
S_litura_Genome_NC_003102_annotated consensus	644	-	G	1	1	4813	4	0	0	4819
S_litura_Genome_NC_003102_annotated consensus	645	-	C	9	4821	0	3	0	0	4833
S_litura_Genome_NC_003102_annotated consensus	646	-	A	4848	0	0	0	0	0	4848
S_litura_Genome_NC_003102_annotated consensus	647	-	C	3	4830	0	1	0	0	4834
S_litura_Genome_NC_003102_annotated consensus	648	-	C	4	4833	0	3	0	0	4840
S_litura_Genome_NC_003102_annotated consensus	649	-	G	5	0	4843	4	0	1	4853
S_litura_Genome_NC_003102_annotated consensus	650	-	A	4840	0	0	3	0	0	4843
S_litura_Genome_NC_003102_annotated consensus	651	-	C	4	4852	0	4	0	0	4860
S_litura_Genome_NC_003102_annotated consensus	652	-	T	1	1	0	4831	0	0	4833
S_litura_Genome_NC_003102_annotated consensus	653	-	C	7	4851	0	0	0	0	4858
S_litura_Genome_NC_003102_annotated consensus	654	-	G	2	0	4850	7	0	0	4859
S_litura_Genome_NC_003102_annotated consensus	655	-	G	2	0	4839	5	0	0	4846
S_litura_Genome_NC_003102_annotated consensus	656	-	C	8	4834	3	2	0	1	4848
S_litura_Genome_NC_003102_annotated consensus	657	-	T	1	3	0	4856	0	0	4860
S_litura_Genome_NC_003102_annotated consensus	658	-	G	0	1	4851	3	0	0	4855
S_litura_Genome_NC_003102_annotated consensus	659	-	A	4827	0	0	0	0	0	4827
S_litura_Genome_NC_003102_annotated consensus	660	-	A	4808	1	4	2	0	0	4815
S_litura_Genome_NC_003102_annotated consensus	661	-	G	1	0	4789	10	0	0	4800
S_litura_Genome_NC_003102_annotated consensus	662	-	A	4773	0	0	0	0	0	4773
S_litura_Genome_NC_003102_annotated consensus	663	-	G	3	0	4759	6	0	0	4768
S_litura_Genome_NC_003102_annotated consensus	664	-	G	1	0	4758	2	0	0	4761
S_litura_Genome_NC_003102_annotated consensus	665	-	A	4747	1	1	1	0	0	4750
S_litura_Genome_NC_003102_annotated consensus	666	-	G	1	1	4753	4	0	0	4759
S_litura_Genome_NC_003102_annotated consensus	667	-	G	0	0	4756	3	0	0	4759
S_litura_Genome_NC_003102_annotated consensus	668	-	A	4746	0	1	0	0	0	4747
S_litura_Genome_NC_003102_annotated consensus	669	-	G	4	0	4756	6	0	0	4766
S_litura_Genome_NC_003102_annotated consensus	670	-	A	4755	0	1	0	0	0	4756
S_litura_Genome_NC_003102_annotated consensus	671	-	T	1	0	0	4745	0	0	4746
S_litura_Genome_NC_003102_annotated consensus	672	-	C	6	4736	0	0	0	0	4742
S_litura_Genome_NC_003102_annotated consensus	673	-	C	5	4744	1	2	0	0	4752
S_litura_Genome_NC_003102_annotated consensus	674	-	T	0	1	0	4752	0	0	4753
S_litura_Genome_NC_003102_annotated consensus	675	-	T	1	3	0	4767	0	0	4771
S_litura_Genome_NC_003102_annotated consensus	676	-	C	2	4774	0	1	0	0	4777
S_litura_Genome_NC_003102_annotated consensus	677	-	T	2	0	0	4774	0	0	4776
S_litura_Genome_NC_003102_annotated consensus	678	-	C	4	4811	0	0	0	0	4815
S_litura_Genome_NC_003102_annotated consensus	679	-	G	1	0	4797	1	0	0	4799
S_litura_Genome_NC_003102_annotated consensus	680	-	A	4796	0	0	0	0	0	4796
S_litura_Genome_NC_003102_annotated consensus	681	-	A	4777	0	0	1	0	0	4778
S_litura_Genome_NC_003102_annotated consensus	682	-	G	0	3	4787	3	0	0	4793
S_litura_Genome_NC_003102_annotated consensus	683	-	T	0	0	0	4802	0	0	4802
S_litura_Genome_NC_003102_annotated consensus	684	-	G	0	1	4795	4	0	0	4800
S_litura_Genome_NC_003102_annotated consensus	685	-	T	0	0	0	4807	0	0	4807
S_litura_Genome_NC_003102_annotated consensus	686	-	C	4	4803	0	1	0	0	4808
S_litura_Genome_NC_003102_annotated consensus	687	-	G	0	0	4798	7	0	0	4805
S_litura_Genome_NC_003102_annotated consensus	688	-	C	3	4793	0	0	0	0	4796
S_litura_Genome_NC_003102_annotated consensus	689	-	T	2	3	0	4732	0	0	4737
S_litura_Genome_NC_003102_annotated consensus	690	-	C	3	4763	1	2	0	0	4769
S_litura_Genome_NC_003102_annotated consensus	691	-	G	4	1	4778	3	0	0	4786
S_litura_Genome_NC_003102_annotated consensus	692	-	T	2	0	0	4779	0	0	4781
S_litura_Genome_NC_003102_annotated consensus	693	-	G	3	0	4776	9	0	0	4788
S_litura_Genome_NC_003102_annotated consensus	694	-	T	0	1	0	4787	0	0	4788
S_litura_Genome_NC_003102_annotated consensus	695	-	T	0	2	0	4766	0	0	4768
S_litura_Genome_NC_003102_annotated consensus	696	-	C	3	4775	0	1	0	0	4779
S_litura_Genome_NC_003102_annotated consensus	697	-	A	4798	0	2	0	0	0	4800
S_litura_Genome_NC_003102_annotated consensus	698	-	A	4798	1	1	0	0	0	4800
S_litura_Genome_NC_003102_annotated consensus	699	-	G	0	0	4801	1	0	0	4802
S_litura_Genome_NC_003102_annotated consensus	700	-	A	4769	0	3	0	0	0	4772
S_litura_Genome_NC_003102_annotated consensus	701	-	T	0	2	0	4740	0	0	4742
S_litura_Genome_NC_003102_annotated consensus	702	-	C	0	7	0	4657	0	1	4665
S_litura_Genome_NC_003102_annotated consensus	703	-	A	4722	0	1	2	0	0	4725
S_litura_Genome_NC_003102_annotated consensus	704	-	A	4741	1	0	0	0	0	4742
S_litura_Genome_NC_003102_annotated consensus	705	-	A	4742	0	4	0	0	0	4746
S_litura_Genome_NC_003102_annotated consensus	706	-	G	0	1	4745	4	0	0	4750
S_litura_Genome_NC_003102_annotated consensus	707	-	A	4751	1	0	1	0	0	4753
S_litura_Genome_NC_003102_annotated consensus	708	-	G	3	0	4754	1	0	0	4758
S_litura_Genome_NC_003102_annotated consensus	709	-	T	0	0	0	4756	0	0	4756
S_litura_Genome_NC_003102_annotated consensus	710	-	T	0	0	0	4767	0	0	4767
S_litura_Genome_NC_003102_annotated consensus	711	-	T	0	4	0	4755	0	0	4759
S_litura_Genome_NC_003102_annotated consensus	712	-	G	2	1	4751	5	0	0	4759
S_litura_Genome_NC_003102_annotated consensus	712	1	-	0	1	0	0	0	4727	4728
S_litura_Genome_NC_003102_annotated consensus	713	-	C	3	4741	1	0	0	0	4745
S_litura_Genome_NC_003102_annotated consensus	714	-	T	4	0	1	4747	0	0	4752
S_litura_Genome_NC_003102_annotated consensus	715	-	C	5	4756	0	4	0	0	4765
S_litura_Genome_NC_003102_annotated consensus	716	-	C	5	4751	0	1	0	0	4757
S_litura_Genome_NC_003102_annotated consensus	717	-	C	8	4763	1	3	0	0	4775
S_litura_Genome_NC_003102_annotated consensus	718	-	G	0	0	4784	3	0	0	4787
S_litura_Genome_NC_003102_annotated consensus	719	-	A	4757	2	1	1	0	0	4761
S_litura_Genome_NC_003102_annotated consensus	720	-	C	0	4790	0	5	0	0	4795
S_litura_Genome_NC_003102_annotated consensus	721	-	G	2	0	4786	2	0	0	4790
S_litura_Genome_NC_003102_annotated consensus	721	1	-	0	1	0	0	0	4755	4756
S_litura_Genome_NC_003102_annotated consensus	722	-	C	1	4791	0	5	0	0	4797
S_litura_Genome_NC_003102_annotated consensus	723	-	G	0	0	4796	6	0	0	4802
S_litura_Genome_NC_003102_annotated consensus	724	-	C	2	4809	0	0	0	0	4811
S_litura_Genome_NC_003102_annotated consensus	725	-	C	3	4823	0	1	0	0	4827
S_litura_Genome_NC_003102_annotated consensus	726	-	T	3	2	0	4816	0	0	4821
S_litura_Genome_NC_003102_annotated consensus	727	-	C	3	4857	0	0	0	0	4860
S_litura_Genome_NC_003102_annotated consensus	728	-	T	1	1	0	4872	0	0	4874
S_litura_Genome_NC_003102_annotated consensus	729	-	A	4863	4	1	3	0	0	4871
S_litura_Genome_NC_003102_annotated consensus	730	-	T	1	0	0	4887	0	0	4888
S_litura_Genome_NC_003102_annotated consensus	731	-	A	4881	1	1	0	0	0	4883
S_litura_Genome_NC_003102_annotated consensus	732	-	C	5	4892	0	2	0	0	4899
S_litura_Genome_NC_003102_annotated consensus	733	-	A	4863	1	1	0	0	0	4865
S_litura_Genome_NC_003102_annotated consensus	734	-	C	9	4904	0	7	0	0	4920
S_litura_Genome_NC_003102_annotated consensus	735	-	C	1	4914	1	2	0	0	4918
S_litura_Genome_NC_003102_annotated consensus	736	-	G	3	0	4899	10	0	0	4912
S_litura_Genome_NC_003102_annotated consensus	737	-	G	0	0	4891	1	0	0	4892
S_litura_Genome_NC_003102_annotated consensus	738	-	T	3	1	0	4884	0	0	4888
S_litura_Genome_NC_003102_annotated consensus	739	-	C	8	4890	0	4	0	1	4903
S_litura_Genome_NC_003102_annotated consensus	740	-	C	8	4909	0	2	0	0	4919
S_litura_Genome_NC_003102_annotated consensus	741	-	C	5	4930	0	6	0	0	4941
S_litura_Genome_NC_003102_annotated consensus	742	-	G	0	0	4954	2	0	0	4956
S_litura_Genome_NC_003102_annotated consensus	743	-	C	3	4967	0	3	0	0	4973
S_litura_Genome_NC_003102_annotated consensus	744	-	G	1	2	4986	3	0	0	4992
S_litura_Genome_NC_003102_annotated consensus	745	-	T	0	2	0	4970	0	0	4972
S_litura_Genome_NC_003102_annotated consensus	746	-	A	4953	0	0	0	0	0	4953
S_litura_Genome_NC_003102_annotated consensus	747	-	T	0	3	0	4931	0	0	4934
S_litura_Genome_NC_003102_annotated consensus	748	-	T	0	4	0	4917	0	0	4921
S_litura_Genome_NC_003102_annotated consensus	749	-	A	4906	0	2	2	0	0	4910
S_litura_Genome_NC_003102_annotated consensus	750	-	A	4902	0	1	0	0	0	4903
S_litura_Genome_NC_003102_annotated consensus	751	-	A	4894	0	0	0	0	0	4894
S_litura_Genome_NC_003102_annotated consensus	752	-	T	0	1	0	4880	0	0	4881
S_litura_Genome_NC_003102_annotated consensus	753	-	T	0	0	2	4913	0	0	4915
S_litura_Genome_NC_003102_annotated consensus	754	-	T	1	0	0	4951	0	0	4952
S_litura_Genome_NC_003102_annotated consensus	755	-	G	0	0	4958	2	0	0	4960
S_litura_Genome_NC_003102_annotated consensus	756	-	C	0	4965	0	5	0	0	4970
S_litura_Genome_NC_003102_annotated consensus	757	-	G	1	0	4965	4	0	0	4970
S_litura_Genome_NC_003102_annotated consensus	758	-	A	4950	0	0	0	0	1	4951
S_litura_Genome_NC_003102_annotated consensus	759	-	A	4914	0	1	1	0	0	4916
S_litura_Genome_NC_003102_annotated consensus	760	-	G	0	0	4908	16	0	0	4924
S_litura_Genome_NC_003102_annotated consensus	761	-	A	4907	0	0	1	0	0	4908
S_litura_Genome_NC_003102_annotated consensus	762	-	G	1	0	4905	7	0	0	4913
S_litura_Genome_NC_003102_annotated consensus	763	-	G	1	0	4907	4	0	0	4912
S_litura_Genome_NC_003102_annotated consensus	764	-	A	4925	0	1	1	0	0	4927
S_litura_Genome_NC_003102_annotated consensus	765	-	C	2	4928	0	3	0	0	4933
S_litura_Genome_NC_003102_annotated consensus	766	-	A	4945	0	1	1	0	1	4948
S_litura_Genome_NC_003102_annotated consensus	767	-	A	4952	0	2	0	0	0	4954
S_litura_Genome_NC_003102_annotated consensus	768	-	C	4	4944	0	3	0	0	4951
S_litura_Genome_NC_003102_annotated consensus	769	-	C	6	4950	1	1	0	0	4958
S_litura_Genome_NC_003102_annotated consensus	770	-	G	2	0	4959	9	0	0	4970
S_litura_Genome_NC_003102_annotated consensus	771	-	A	4956	0	0	0	0	0	4956
S_litura_Genome_NC_003102_annotated consensus	771	1	-	0	0	2	0	0	4931	4933
S_litura_Genome_NC_003102_annotated consensus	772	-	G	0	0	4974	7	0	0	4981
S_litura_Genome_NC_003102_annotated consensus	773	-	A	4972	2	2	0	0	0	4976
S_litura_Genome_NC_003102_annotated consensus	774	-	C	7	4998	0	0	0	0	5005
S_litura_Genome_NC_003102_annotated consensus	775	-	A	5011	0	1	2	0	0	5014
S_litura_Genome_NC_003102_annotated consensus	776	-	G	0	0	5031	8	0	0	5039
S_litura_Genome_NC_003102_annotated consensus	777	-	T	0	1	0	5048	0	0	5049
S_litura_Genome_NC_003102_annotated consensus	778	-	T	0	0	0	5026	0	0	5026
S_litura_Genome_NC_003102_annotated consensus	779	-	C	7	5034	0	3	0	0	5044
S_litura_Genome_NC_003102_annotated consensus	780	-	G	3	0	5034	2	0	0	5039
S_litura_Genome_NC_003102_annotated consensus	781	-	T	0	0	0	5036	0	0	5036
S_litura_Genome_NC_003102_annotated consensus	782	-	C	3	5026	0	2	0	0	5031
S_litura_Genome_NC_003102_annotated consensus	783	-	G	2	0	5022	3	0	1	5028
S_litura_Genome_NC_003102_annotated consensus	784	-	A	5013	0	1	4	0	0	5018
S_litura_Genome_NC_003102_annotated consensus	785	-	C	2	5031	0	3	0	0	5036
S_litura_Genome_NC_003102_annotated consensus	785	1	-	0	0	1	0	0	4991	4992
S_litura_Genome_NC_003102_annotated consensus	786	-	T	0	0	0	5011	0	1	5012
S_litura_Genome_NC_003102_annotated consensus	787	-	C	4	5022	0	4	0	0	5030
S_litura_Genome_NC_003102_annotated consensus	788	-	T	1	1	0	5005	0	0	5007
S_litura_Genome_NC_003102_annotated consensus	789	-	C	7	5024	0	5	0	0	5036
S_litura_Genome_NC_003102_annotated consensus	790	-	C	3	5044	0	0	0	0	5047
S_litura_Genome_NC_003102_annotated consensus	791	-	G	3	1	5034	6	0	2	5046
S_litura_Genome_NC_003102_annotated consensus	792	-	C	3	5051	0	4	0	0	5058
S_litura_Genome_NC_003102_annotated consensus	793	-	C	1	5070	0	4	0	0	5075
S_litura_Genome_NC_003102_annotated consensus	794	-	T	1	0	0	5092	0	0	5093
S_litura_Genome_NC_003102_annotated consensus	795	-	G	0	0	5067	7	0	0	5074
S_litura_Genome_NC_003102_annotated consensus	796	-	A	5026	0	0	0	0	0	5026
S_litura_Genome_NC_003102_annotated consensus	797	-	G	1	0	5054	6	0	0	5061
S_litura_Genome_NC_003102_annotated consensus	798	-	C	3	5070	0	0	0	0	5073
S_litura_Genome_NC_003102_annotated consensus	799	-	T	0	1	0	5087	0	0	5088
S_litura_Genome_NC_003102_annotated consensus	800	-	G	0	1	5052	8	0	0	5061
S_litura_Genome_NC_003102_annotated consensus	801	-	T	1	1	0	5063	0	0	5065
S_litura_Genome_NC_003102_annotated consensus	802	-	G	1	0	5035	11	0	0	5047
S_litura_Genome_NC_003102_annotated consensus	803	-	A	5030	2	2	2	0	0	5036
S_litura_Genome_NC_003102_annotated consensus	804	-	A	5039	0	0	0	0	0	5039
S_litura_Genome_NC_003102_annotated consensus	805	-	A	5047	0	2	0	0	0	5049
S_litura_Genome_NC_003102_annotated consensus	806	-	T	0	0	0	5050	0	0	5050
S_litura_Genome_NC_003102_annotated consensus	807	-	T	0	1	0	5063	0	0	5064
S_litura_Genome_NC_003102_annotated consensus	808	-	T	2	0	0	5070	0	0	5072
S_litura_Genome_NC_003102_annotated consensus	809	-	T	0	4	0	5074	0	0	5078
S_litura_Genome_NC_003102_annotated consensus	810	-	C	4	5075	0	2	0	0	5081
S_litura_Genome_NC_003102_annotated consensus	811	-	T	1	0	0	5053	0	0	5054
S_litura_Genome_NC_003102_annotated consensus	812	-	C	9	5050	0	1	0	0	5060
S_litura_Genome_NC_003102_annotated consensus	813	-	G	0	0	5052	3	0	0	5055
S_litura_Genome_NC_003102_annotated consensus	814	-	T	0	0	0	5054	0	0	5054
S_litura_Genome_NC_003102_annotated consensus	815	-	C	3	5047	1	1	0	0	5052
S_litura_Genome_NC_003102_annotated consensus	816	-	T	0	0	1	5054	0	1	5056
S_litura_Genome_NC_003102_annotated consensus	817	-	T	0	3	0	5052	0	0	5055
S_litura_Genome_NC_003102_annotated consensus	818	-	G	2	1	5033	5	0	0	5041
S_litura_Genome_NC_003102_annotated consensus	819	-	A	5034	0	0	1	0	1	5036
S_litura_Genome_NC_003102_annotated consensus	820	-	T	1	1	0	5072	0	1	5075
S_litura_Genome_NC_003102_annotated consensus	821	-	C	3	5075	0	6	0	0	5084
S_litura_Genome_NC_003102_annotated consensus	822	-	G	1	0	5085	3	0	0	5089
S_litura_Genome_NC_003102_annotated consensus	823	-	C	1	5082	1	2	0	0	5086
S_litura_Genome_NC_003102_annotated consensus	824	-	C	4	5096	1	2	0	0	5103
S_litura_Genome_NC_003102_annotated consensus	825	-	G	3	0	5090	2	0	0	5095
S_litura_Genome_NC_003102_annotated consensus	826	-	T	2	0	0	5088	0	0	5090
S_litura_Genome_NC_003102_annotated consensus	827	-	C	2	5101	0	0	0	0	5103
S_litura_Genome_NC_003102_annotated consensus	828	-	T	0	0	1	5071	0	0	5072
S_litura_Genome_NC_003102_annotated consensus	829	-	C	0	5095	0	3	0	4	5102
S_litura_Genome_NC_003102_annotated consensus	830	-	C	10	5088	3	1	0	1	5103
S_litura_Genome_NC_003102_annotated consensus	831	-	A	5104	1	1	0	0	0	5106
S_litura_Genome_NC_003102_annotated consensus	832	-	C	2	5124	0	2	0	0	5128
S_litura_Genome_NC_003102_annotated consensus	833	-	G	1	0	5120	7	0	0	5128
S_litura_Genome_NC_003102_annotated consensus	834	-	T	0	1	0	5106	0	0	5107
S_litura_Genome_NC_003102_annotated consensus	835	-	T	0	0	0	5097	0	0	5097
S_litura_Genome_NC_003102_annotated consensus	836	-	T	0	1	0	5097	0	0	5098
S_litura_Genome_NC_003102_annotated consensus	837	-	C	2	5096	0	1	0	0	5099
S_litura_Genome_NC_003102_annotated consensus	838	-	T	0	1	0	5104	0	0	5105
S_litura_Genome_NC_003102_annotated consensus	839	-	G	0	1	5092	3	0	0	5096
S_litura_Genome_NC_003102_annotated consensus	840	-	A	5068	1	0	1	0	0	5070
S_litura_Genome_NC_003102_annotated consensus	841	-	A	5056	1	4	0	0	0	5061
S_litura_Genome_NC_003102_annotated consensus	842	-	G	0	0	5057	1	0	0	5058
S_litura_Genome_NC_003102_annotated consensus	843	-	C	2	5073	0	1	0	0	5076
S_litura_Genome_NC_003102_annotated consensus	844	-	A	5079	1	2	0	0	0	5082
S_litura_Genome_NC_003102_annotated consensus	845	-	T	1	1	0	5089	0	0	5091
S_litura_Genome_NC_003102_annotated consensus	846	-	A	5085	1	0	1	0	0	5087
S_litura_Genome_NC_003102_annotated consensus	847	-	C	4	5092	0	0	0	0	5096
S_litura_Genome_NC_003102_annotated consensus	848	-	T	1	1	0	5090	0	1	5093
S_litura_Genome_NC_003102_annotated consensus	849	-	T	0	0	0	5109	0	0	5109
S_litura_Genome_NC_003102_annotated consensus	850	-	T	0	0	0	5131	0	0	5131
S_litura_Genome_NC_003102_annotated consensus	851	-	T	0	1	0	5140	0	0	5141
S_litura_Genome_NC_003102_annotated consensus	852	-	C	4	5158	0	3	0	0	5165
S_litura_Genome_NC_003102_annotated consensus	853	-	G	2	0	5131	14	0	0	5147
S_litura_Genome_NC_003102_annotated consensus	854	-	C	5	5133	0	1	0	0	5139
S_litura_Genome_NC_003102_annotated consensus	855	-	C	6	5158	0	3	0	0	5167
S_litura_Genome_NC_003102_annotated consensus	856	-	T	0	0	1	5183	0	2	5186
S_litura_Genome_NC_003102_annotated consensus	857	-	T	0	3	0	5234	0	0	5237
S_litura_Genome_NC_003102_annotated consensus	858	-	T	0	3	0	5267	0	0	5270
S_litura_Genome_NC_003102_annotated consensus	859	-	G	2	0	5243	6	0	1	5252
S_litura_Genome_NC_003102_annotated consensus	860	-	C	4	5261	0	2	0	0	5267
S_litura_Genome_NC_003102_annotated consensus	861	-	G	1	0	5276	6	0	0	5283
S_litura_Genome_NC_003102_annotated consensus	862	-	A	5245	0	0	0	0	0	5245
S_litura_Genome_NC_003102_annotated consensus	863	-	T	0	2	0	5261	0	0	5263
S_litura_Genome_NC_003102_annotated consensus	864	-	G	0	1	5261	7	0	0	5269
S_litura_Genome_NC_003102_annotated consensus	865	-	T	1	1	0	5280	0	0	5282
S_litura_Genome_NC_003102_annotated consensus	866	-	C	2	5299	0	2	0	0	5303
S_litura_Genome_NC_003102_annotated consensus	867	-	G	3	0	5300	3	0	0	5306
S_litura_Genome_NC_003102_annotated consensus	868	-	T	0	0	0	5305	0	0	5305
S_litura_Genome_NC_003102_annotated consensus	869	-	C	5	5305	0	2	0	0	5312
S_litura_Genome_NC_003102_annotated consensus	870	-	G	4	0	5315	2	0	1	5322
S_litura_Genome_NC_003102_annotated consensus	871	-	T	0	1	0	5313	0	0	5314
S_litura_Genome_NC_003102_annotated consensus	872	-	T	0	3	0	5303	0	0	5306
S_litura_Genome_NC_003102_annotated consensus	873	-	T	0	0	1	5312	0	0	5313
S_litura_Genome_NC_003102_annotated consensus	874	-	A	5295	0	0	2	0	0	5297
S_litura_Genome_NC_003102_annotated consensus	875	-	C	2	5302	0	1	0	0	5305
S_litura_Genome_NC_003102_annotated consensus	876	-	G	2	0	5293	6	0	0	5301
S_litura_Genome_NC_003102_annotated consensus	877	-	A	5274	0	0	0	0	0	5274
S_litura_Genome_NC_003102_annotated consensus	878	-	T	1	2	0	5277	0	0	5280
S_litura_Genome_NC_003102_annotated consensus	879	-	A	5275	0	0	0	0	1	5276
S_litura_Genome_NC_003102_annotated consensus	880	-	A	5272	0	0	1	0	0	5273
S_litura_Genome_NC_003102_annotated consensus	881	-	A	5276	0	2	0	0	0	5278
S_litura_Genome_NC_003102_annotated consensus	882	-	A	5294	0	0	1	0	0	5295
S_litura_Genome_NC_003102_annotated consensus	883	-	T	0	4	0	5318	0	0	5322
S_litura_Genome_NC_003102_annotated consensus	884	-	G	0	0	5341	4	0	0	5345
S_litura_Genome_NC_003102_annotated consensus	885	-	T	0	0	0	5358	0	0	5358
S_litura_Genome_NC_003102_annotated consensus	886	-	T	0	0	0	5365	0	0	5365
S_litura_Genome_NC_003102_annotated consensus	886	1	-	0	2	0	0	0	5338	5340
S_litura_Genome_NC_003102_annotated consensus	887	-	C	3	5358	0	1	0	0	5362
S_litura_Genome_NC_003102_annotated consensus	888	-	G	2	0	5353	6	0	0	5361
S_litura_Genome_NC_003102_annotated consensus	889	-	A	5363	0	0	0	0	0	5363
S_litura_Genome_NC_003102_annotated consensus	890	-	C	4	5380	1	1	0	0	5386
S_litura_Genome_NC_003102_annotated consensus	891	-	C	6	5372	0	4	0	0	5382
S_litura_Genome_NC_003102_annotated consensus	892	-	G	5	0	5371	3	0	0	5379
S_litura_Genome_NC_003102_annotated consensus	893	-	C	6	5371	0	1	0	0	5378
S_litura_Genome_NC_003102_annotated consensus	894	-	T	0	1	0	5373	0	0	5374
S_litura_Genome_NC_003102_annotated consensus	895	-	C	2	5396	0	0	0	0	5398
S_litura_Genome_NC_003102_annotated consensus	896	-	G	0	1	5402	1	0	0	5404
S_litura_Genome_NC_003102_annotated consensus	897	-	C	3	5421	0	0	0	1	5425
S_litura_Genome_NC_003102_annotated consensus	898	-	A	5468	1	1	1	0	0	5471
S_litura_Genome_NC_003102_annotated consensus	899	-	C	3	5495	0	0	0	0	5498
S_litura_Genome_NC_003102_annotated consensus	900	-	G	1	0	5500	6	0	0	5507
S_litura_Genome_NC_003102_annotated consensus	901	-	A	5523	0	1	0	0	0	5524
S_litura_Genome_NC_003102_annotated consensus	902	-	A	5535	0	0	0	0	0	5535
S_litura_Genome_NC_003102_annotated consensus	903	-	T	0	1	0	5569	0	1	5571
S_litura_Genome_NC_003102_annotated consensus	904	-	C	3	5600	0	0	0	0	5603
S_litura_Genome_NC_003102_annotated consensus	905	-	T	1	0	0	5605	0	0	5606
S_litura_Genome_NC_003102_annotated consensus	906	-	G	1	0	5599	6	0	0	5606
S_litura_Genome_NC_003102_annotated consensus	907	-	T	0	0	0	5610	0	0	5610
S_litura_Genome_NC_003102_annotated consensus	908	-	C	6	5612	2	2	0	0	5622
S_litura_Genome_NC_003102_annotated consensus	909	-	T	1	1	0	5625	0	0	5627
S_litura_Genome_NC_003102_annotated consensus	910	-	T	0	0	0	5636	0	0	5636
S_litura_Genome_NC_003102_annotated consensus	911	-	T	0	1	0	5640	0	0	5641
S_litura_Genome_NC_003102_annotated consensus	912	-	G	2	3	5622	5	0	0	5632
S_litura_Genome_NC_003102_annotated consensus	913	-	G	0	1	5602	5	0	0	5608
S_litura_Genome_NC_003102_annotated consensus	914	-	A	5595	0	0	5	0	0	5600
S_litura_Genome_NC_003102_annotated consensus	915	-	C	1	5618	0	0	0	0	5619
S_litura_Genome_NC_003102_annotated consensus	916	-	A	5614	0	2	0	0	0	5616
S_litura_Genome_NC_003102_annotated consensus	917	-	T	0	2	1	5622	0	0	5625
S_litura_Genome_NC_003102_annotated consensus	918	-	T	0	1	0	5642	0	0	5643
S_litura_Genome_NC_003102_annotated consensus	919	-	G	0	0	5644	5	0	0	5649
S_litura_Genome_NC_003102_annotated consensus	920	-	T	0	0	0	5661	0	0	5661
S_litura_Genome_NC_003102_annotated consensus	921	-	G	1	1	5654	7	0	0	5663
S_litura_Genome_NC_003102_annotated consensus	922	-	T	0	1	0	5639	0	0	5640
S_litura_Genome_NC_003102_annotated consensus	923	-	C	4	1	1	5564	0	0	5570
S_litura_Genome_NC_003102_annotated consensus	924	-	C	7	5682	0	2	0	0	5691
S_litura_Genome_NC_003102_annotated consensus	925	-	G	1	0	5722	4	0	1	5728
S_litura_Genome_NC_003102_annotated consensus	925	1	-	1	0	0	0	0	5695	5696
S_litura_Genome_NC_003102_annotated consensus	926	-	C	6	5714	0	1	0	0	5721
S_litura_Genome_NC_003102_annotated consensus	926	1	-	0	0	0	3	0	5703	5706
S_litura_Genome_NC_003102_annotated consensus	927	-	T	0	0	1	5736	0	0	5737
S_litura_Genome_NC_003102_annotated consensus	928	-	T	0	1	0	5748	0	0	5749
S_litura_Genome_NC_003102_annotated consensus	929	-	G	2	2	5738	9	0	0	5751
S_litura_Genome_NC_003102_annotated consensus	930	-	G	0	4	5735	6	0	0	5745
S_litura_Genome_NC_003102_annotated consensus	931	-	T	0	1	0	5774	0	0	5775
S_litura_Genome_NC_003102_annotated consensus	932	-	C	6	5806	0	3	0	0	5815
S_litura_Genome_NC_003102_annotated consensus	933	-	A	5836	0	2	1	0	0	5839
S_litura_Genome_NC_003102_annotated consensus	934	-	C	6	5836	3	2	0	0	5847
S_litura_Genome_NC_003102_annotated consensus	935	-	C	4	5861	0	4	0	0	5869
S_litura_Genome_NC_003102_annotated consensus	936	-	G	6	0	5856	6	0	6	5874
S_litura_Genome_NC_003102_annotated consensus	937	-	T	0	2	0	5873	0	2	5877
S_litura_Genome_NC_003102_annotated consensus	938	-	T	0	2	0	5878	0	0	5880
S_litura_Genome_NC_003102_annotated consensus	939	-	G	1	0	5864	3	0	0	5868
S_litura_Genome_NC_003102_annotated consensus	940	-	G	2	0	5845	7	0	0	5854
S_litura_Genome_NC_003102_annotated consensus	941	-	C	6	5866	0	1	0	0	5873
S_litura_Genome_NC_003102_annotated consensus	942	-	C	3	5888	0	0	0	0	5891
S_litura_Genome_NC_003102_annotated consensus	943	-	T	0	1	0	5899	0	0	5900
S_litura_Genome_NC_003102_annotated consensus	944	-	G	4	0	5910	3	0	0	5917
S_litura_Genome_NC_003102_annotated consensus	944	1	-	2	0	0	0	0	5897	5899
S_litura_Genome_NC_003102_annotated consensus	945	-	T	0	1	0	5925	0	0	5926
S_litura_Genome_NC_003102_annotated consensus	946	-	T	0	0	0	5928	0	0	5928
S_litura_Genome_NC_003102_annotated consensus	947	-	C	4	5925	0	2	0	0	5931
S_litura_Genome_NC_003102_annotated consensus	948	-	G	3	1	5929	7	0	0	5940
S_litura_Genome_NC_003102_annotated consensus	949	-	A	5902	1	0	0	0	0	5903
S_litura_Genome_NC_003102_annotated consensus	950	-	C	6	5914	1	0	0	0	5921
S_litura_Genome_NC_003102_annotated consensus	951	-	T	0	0	0	5931	0	0	5931
S_litura_Genome_NC_003102_annotated consensus	952	-	G	3	0	5894	9	0	0	5906
S_litura_Genome_NC_003102_annotated consensus	953	-	C	5	5888	0	3	0	0	5896
S_litura_Genome_NC_003102_annotated consensus	954	-	G	2	0	5872	14	0	0	5888
S_litura_Genome_NC_003102_annotated consensus	955	-	A	5859	1	0	0	0	0	5860
S_litura_Genome_NC_003102_annotated consensus	956	-	G	2	0	5868	4	0	0	5874
S_litura_Genome_NC_003102_annotated consensus	956	1	-	1	0	0	0	0	5846	5847
S_litura_Genome_NC_003102_annotated consensus	957	-	C	3	5884	0	1	0	0	5888
S_litura_Genome_NC_003102_annotated consensus	958	-	G	8	0	5888	5	0	0	5901
S_litura_Genome_NC_003102_annotated consensus	959	-	C	1	5915	0	2	0	0	5918
S_litura_Genome_NC_003102_annotated consensus	960	-	A	5921	1	3	0	0	0	5925
S_litura_Genome_NC_003102_annotated consensus	961	-	G	1	0	5923	3	0	0	5927
S_litura_Genome_NC_003102_annotated consensus	962	-	A	5906	0	1	1	0	0	5908
S_litura_Genome_NC_003102_annotated consensus	963	-	C	2	5941	0	3	0	0	5946
S_litura_Genome_NC_003102_annotated consensus	964	-	T	0	0	1	5945	0	0	5946
S_litura_Genome_NC_003102_annotated consensus	965	-	C	7	5951	0	1	0	0	5959
S_litura_Genome_NC_003102_annotated consensus	966	-	T	2	2	0	5986	0	0	5990
S_litura_Genome_NC_003102_annotated consensus	967	-	G	2	0	5980	8	0	0	5990
S_litura_Genome_NC_003102_annotated consensus	968	-	C	2	5988	0	5	0	0	5995
S_litura_Genome_NC_003102_annotated consensus	969	-	G	3	0	5979	4	0	0	5986
S_litura_Genome_NC_003102_annotated consensus	970	-	T	0	0	1	5994	0	0	5995
S_litura_Genome_NC_003102_annotated consensus	971	-	C	13	5996	0	1	0	0	6010
S_litura_Genome_NC_003102_annotated consensus	972	-	T	0	2	0	5995	0	0	5997
S_litura_Genome_NC_003102_annotated consensus	973	-	C	8	6015	0	2	0	1	6026
S_litura_Genome_NC_003102_annotated consensus	974	-	C	7	6052	0	0	0	0	6059
S_litura_Genome_NC_003102_annotated consensus	975	-	A	6084	0	0	2	0	1	6087
S_litura_Genome_NC_003102_annotated consensus	976	-	A	6069	1	0	0	0	0	6070
S_litura_Genome_NC_003102_annotated consensus	977	-	A	6057	0	0	2	0	0	6059
S_litura_Genome_NC_003102_annotated consensus	978	-	C	7	6075	1	2	0	0	6085
S_litura_Genome_NC_003102_annotated consensus	979	-	A	6074	1	1	0	0	0	6076
S_litura_Genome_NC_003102_annotated consensus	980	-	T	0	0	0	6083	0	0	6083
S_litura_Genome_NC_003102_annotated consensus	981	-	G	4	0	6070	10	0	0	6084
S_litura_Genome_NC_003102_annotated consensus	982	-	A	6080	0	0	2	0	0	6082
S_litura_Genome_NC_003102_annotated consensus	983	-	T	0	0	0	6089	0	0	6089
S_litura_Genome_NC_003102_annotated consensus	984	-	C	6	6103	0	2	0	0	6111
S_litura_Genome_NC_003102_annotated consensus	985	-	T	0	1	1	6135	0	0	6137
S_litura_Genome_NC_003102_annotated consensus	986	-	G	0	0	6138	9	0	0	6147
S_litura_Genome_NC_003102_annotated consensus	987	-	A	6149	0	0	2	0	0	6151
S_litura_Genome_NC_003102_annotated consensus	988	-	A	6145	0	4	0	0	0	6149
S_litura_Genome_NC_003102_annotated consensus	989	-	C	8	6156	1	3	0	0	6168
S_litura_Genome_NC_003102_annotated consensus	990	-	A	6175	0	0	1	0	0	6176
S_litura_Genome_NC_003102_annotated consensus	991	-	A	6177	0	1	0	0	0	6178
S_litura_Genome_NC_003102_annotated consensus	992	-	T	0	2	1	6177	0	0	6180
S_litura_Genome_NC_003102_annotated consensus	993	-	A	6178	0	0	0	0	0	6178
S_litura_Genome_NC_003102_annotated consensus	994	-	G	0	0	6176	8	0	0	6184
S_litura_Genome_NC_003102_annotated consensus	995	-	A	6175	0	0	0	0	0	6175
S_litura_Genome_NC_003102_annotated consensus	996	-	C	2	6210	0	0	0	0	6212
S_litura_Genome_NC_003102_annotated consensus	997	-	A	6218	0	2	0	0	0	6220
S_litura_Genome_NC_003102_annotated consensus	998	-	T	0	1	0	6206	0	0	6207
S_litura_Genome_NC_003102_annotated consensus	999	-	T	0	0	0	6208	0	0	6208
S_litura_Genome_NC_003102_annotated consensus	1000	-	G	0	1	6210	6	0	0	6217
S_litura_Genome_NC_003102_annotated consensus	1001	-	T	2	0	0	6240	0	0	6242
S_litura_Genome_NC_003102_annotated consensus	1002	-	C	12	6233	0	0	0	0	6245
S_litura_Genome_NC_003102_annotated consensus	1003	-	C	7	6209	0	2	0	0	6218
S_litura_Genome_NC_003102_annotated consensus	1004	-	G	6	0	6219	6	0	0	6231
S_litura_Genome_NC_003102_annotated consensus	1005	-	T	0	1	0	6237	0	0	6238
S_litura_Genome_NC_003102_annotated consensus	1006	-	T	0	0	0	6233	0	0	6233
S_litura_Genome_NC_003102_annotated consensus	1007	-	C	3	6242	0	1	0	0	6246
S_litura_Genome_NC_003102_annotated consensus	1008	-	G	2	0	6276	5	0	0	6283
S_litura_Genome_NC_003102_annotated consensus	1009	-	A	6270	0	3	1	0	0	6274
S_litura_Genome_NC_003102_annotated consensus	1010	-	C	6	6270	0	3	0	0	6279
S_litura_Genome_NC_003102_annotated consensus	1011	-	A	6284	0	1	1	0	0	6286
S_litura_Genome_NC_003102_annotated consensus	1012	-	T	0	0	0	6280	0	0	6280
S_litura_Genome_NC_003102_annotated consensus	1013	-	T	0	1	0	6247	0	0	6248
S_litura_Genome_NC_003102_annotated consensus	1014	-	G	3	0	6234	7	0	0	6244
S_litura_Genome_NC_003102_annotated consensus	1015	-	T	0	1	0	6235	0	0	6236
S_litura_Genome_NC_003102_annotated consensus	1016	-	C	9	6232	0	4	0	0	6245
S_litura_Genome_NC_003102_annotated consensus	1017	-	A	6249	0	3	1	0	0	6253
S_litura_Genome_NC_003102_annotated consensus	1018	-	A	6227	0	3	1	0	0	6231
S_litura_Genome_NC_003102_annotated consensus	1019	-	T	0	0	0	6226	0	0	6226
S_litura_Genome_NC_003102_annotated consensus	1020	-	G	2	0	6198	5	0	0	6205
S_litura_Genome_NC_003102_annotated consensus	1021	-	A	6212	0	3	0	0	0	6215
S_litura_Genome_NC_003102_annotated consensus	1022	-	G	0	0	6207	5	0	0	6212
S_litura_Genome_NC_003102_annotated consensus	1023	-	T	0	0	0	6206	0	0	6206
S_litura_Genome_NC_003102_annotated consensus	1024	-	C	7	6188	1	1	0	0	6197
S_litura_Genome_NC_003102_annotated consensus	1025	-	G	3	0	6174	5	0	0	6182
S_litura_Genome_NC_003102_annotated consensus	1026	-	C	0	6178	0	2	0	0	6180
S_litura_Genome_NC_003102_annotated consensus	1027	-	A	6184	0	1	0	0	1	6186
S_litura_Genome_NC_003102_annotated consensus	1028	-	A	6169	0	1	0	0	0	6170
S_litura_Genome_NC_003102_annotated consensus	1029	-	A	6131	0	0	0	0	0	6131
S_litura_Genome_NC_003102_annotated consensus	1030	-	G	0	0	6143	6	0	0	6149
S_litura_Genome_NC_003102_annotated consensus	1031	-	C	6	6145	0	2	0	0	6153
S_litura_Genome_NC_003102_annotated consensus	1032	-	G	3	0	6131	4	0	0	6138
S_litura_Genome_NC_003102_annotated consensus	1033	-	T	1	0	0	6147	0	0	6148
S_litura_Genome_NC_003102_annotated consensus	1034	-	C	2	6144	0	4	0	0	6150
S_litura_Genome_NC_003102_annotated consensus	1035	-	A	6152	0	2	0	0	0	6154
S_litura_Genome_NC_003102_annotated consensus	1036	-	T	0	4	0	6145	0	1	6150
S_litura_Genome_NC_003102_annotated consensus	1037	-	C	4	6148	0	5	0	0	6157
S_litura_Genome_NC_003102_annotated consensus	1038	-	T	0	0	1	6149	0	1	6151
S_litura_Genome_NC_003102_annotated consensus	1039	-	T	0	1	0	6148	0	0	6149
S_litura_Genome_NC_003102_annotated consensus	1040	-	T	1	1	1	6142	0	0	6145
S_litura_Genome_NC_003102_annotated consensus	1041	-	C	5	6170	0	3	0	1	6179
S_litura_Genome_NC_003102_annotated consensus	1042	-	G	2	0	6158	8	0	1	6169
S_litura_Genome_NC_003102_annotated consensus	1043	-	C	1	6176	0	1	0	0	6178
S_litura_Genome_NC_003102_annotated consensus	1044	-	A	6169	0	3	0	0	0	6172
S_litura_Genome_NC_003102_annotated consensus	1045	-	A	6169	0	0	0	0	0	6169
S_litura_Genome_NC_003102_annotated consensus	1046	-	C	5	6172	0	6	0	0	6183
S_litura_Genome_NC_003102_annotated consensus	1047	-	G	3	0	6183	7	0	0	6193
S_litura_Genome_NC_003102_annotated consensus	1048	-	A	6181	0	1	0	0	0	6182
S_litura_Genome_NC_003102_annotated consensus	1049	-	T	0	0	0	6231	0	0	6231
S_litura_Genome_NC_003102_annotated consensus	1050	-	A	6206	0	0	0	0	0	6206
S_litura_Genome_NC_003102_annotated consensus	1050	1	-	0	0	0	1	0	6178	6179
S_litura_Genome_NC_003102_annotated consensus	1051	-	T	1	1	1	6213	0	3	6219
S_litura_Genome_NC_003102_annotated consensus	1052	-	T	0	4	0	6228	0	0	6232
S_litura_Genome_NC_003102_annotated consensus	1053	-	T	1	2	0	6232	0	0	6235
S_litura_Genome_NC_003102_annotated consensus	1054	-	T	0	1	0	6236	0	0	6237
S_litura_Genome_NC_003102_annotated consensus	1055	-	T	0	1	0	6245	0	0	6246
S_litura_Genome_NC_003102_annotated consensus	1056	-	T	0	0	0	6244	0	0	6244
S_litura_Genome_NC_003102_annotated consensus	1057	-	A	6239	0	1	2	0	0	6242
S_litura_Genome_NC_003102_annotated consensus	1058	-	C	6	6252	0	6	0	0	6264
S_litura_Genome_NC_003102_annotated consensus	1059	-	A	6260	1	0	1	0	0	6262
S_litura_Genome_NC_003102_annotated consensus	1060	-	T	2	3	0	6272	0	0	6277
S_litura_Genome_NC_003102_annotated consensus	1061	-	T	0	2	0	6278	0	0	6280
S_litura_Genome_NC_003102_annotated consensus	1062	-	G	0	0	6274	6	0	0	6280
S_litura_Genome_NC_003102_annotated consensus	1063	-	T	0	2	0	6275	0	0	6277
S_litura_Genome_NC_003102_annotated consensus	1064	-	T	0	0	0	6271	0	0	6271
S_litura_Genome_NC_003102_annotated consensus	1065	-	T	5	1	0	6273	0	0	6279
S_litura_Genome_NC_003102_annotated consensus	1066	-	A	6264	0	0	2	0	4	6270
S_litura_Genome_NC_003102_annotated consensus	1067	-	A	6249	1	1	0	0	3	6254
S_litura_Genome_NC_003102_annotated consensus	1068	-	A	6242	0	0	2	0	1	6245
S_litura_Genome_NC_003102_annotated consensus	1069	-	T	0	0	0	6257	0	0	6257
S_litura_Genome_NC_003102_annotated consensus	1070	-	C	9	6253	1	0	0	0	6263
S_litura_Genome_NC_003102_annotated consensus	1071	-	T	1	0	0	6251	0	0	6252
S_litura_Genome_NC_003102_annotated consensus	1072	-	C	2	6257	0	2	0	0	6261
S_litura_Genome_NC_003102_annotated consensus	1073	-	G	2	0	6248	2	0	0	6252
S_litura_Genome_NC_003102_annotated consensus	1074	-	A	6219	0	0	0	0	0	6219
S_litura_Genome_NC_003102_annotated consensus	1075	-	A	6216	0	0	0	0	0	6216
S_litura_Genome_NC_003102_annotated consensus	1076	-	G	1	0	6196	4	0	0	6201
S_litura_Genome_NC_003102_annotated consensus	1077	-	T	0	0	0	6220	0	1	6221
S_litura_Genome_NC_003102_annotated consensus	1078	-	A	6224	0	0	0	0	0	6224
S_litura_Genome_NC_003102_annotated consensus	1079	-	T	1	0	0	6241	0	0	6242
S_litura_Genome_NC_003102_annotated consensus	1080	-	A	6229	1	3	3	0	0	6236
S_litura_Genome_NC_003102_annotated consensus	1081	-	T	0	0	0	6202	0	0	6202
S_litura_Genome_NC_003102_annotated consensus	1082	-	C	9	6193	0	4	0	0	6206
S_litura_Genome_NC_003102_annotated consensus	1083	-	G	1	0	6122	3	0	1	6127
S_litura_Genome_NC_003102_annotated consensus	1084	-	G	2	0	6088	2	0	0	6092
S_litura_Genome_NC_003102_annotated consensus	1085	-	C	2	6073	0	1	0	0	6076
S_litura_Genome_NC_003102_annotated consensus	1086	-	C	6	6072	0	0	0	0	6078
S_litura_Genome_NC_003102_annotated consensus	1087	-	G	1	0	6085	5	0	0	6091
S_litura_Genome_NC_003102_annotated consensus	1088	-	C	1	6092	0	2	0	0	6095
S_litura_Genome_NC_003102_annotated consensus	1089	-	G	0	0	6120	3	0	0	6123
S_litura_Genome_NC_003102_annotated consensus	1090	-	T	1	0	0	6133	0	0	6134
S_litura_Genome_NC_003102_annotated consensus	1091	-	T	0	1	0	6138	0	0	6139
S_litura_Genome_NC_003102_annotated consensus	1092	-	G	0	0	6142	6	0	0	6148
S_litura_Genome_NC_003102_annotated consensus	1093	-	T	0	1	0	6147	0	0	6148
S_litura_Genome_NC_003102_annotated consensus	1094	-	T	3	1	0	6142	0	0	6146
S_litura_Genome_NC_003102_annotated consensus	1095	-	T	1	1	0	6163	0	0	6165
S_litura_Genome_NC_003102_annotated consensus	1096	-	C	5	6170	2	3	0	0	6180
S_litura_Genome_NC_003102_annotated consensus	1097	-	G	8	0	6157	5	0	0	6170
S_litura_Genome_NC_003102_annotated consensus	1098	-	T	0	4	0	6172	0	2	6178
S_litura_Genome_NC_003102_annotated consensus	1099	-	A	6169	0	0	3	0	0	6172
S_litura_Genome_NC_003102_annotated consensus	1100	-	T	0	1	0	6187	0	0	6188
S_litura_Genome_NC_003102_annotated consensus	1101	-	G	1	1	6169	8	0	0	6179
S_litura_Genome_NC_003102_annotated consensus	1102	-	A	6172	1	1	2	0	0	6176
S_litura_Genome_NC_003102_annotated consensus	1103	-	C	4	6178	0	1	0	1	6184
S_litura_Genome_NC_003102_annotated consensus	1104	-	C	5	6160	0	0	0	0	6165
S_litura_Genome_NC_003102_annotated consensus	1105	-	T	0	0	0	6167	0	0	6167
S_litura_Genome_NC_003102_annotated consensus	1105	1	-	0	1	0	0	0	6133	6134
S_litura_Genome_NC_003102_annotated consensus	1106	-	C	8	6160	1	1	0	0	6170
S_litura_Genome_NC_003102_annotated consensus	1107	-	G	2	0	6154	13	0	0	6169
S_litura_Genome_NC_003102_annotated consensus	1108	-	C	5	6158	0	2	0	1	6166
S_litura_Genome_NC_003102_annotated consensus	1109	-	T	1	2	0	6165	0	0	6168
S_litura_Genome_NC_003102_annotated consensus	1110	-	G	3	0	6137	8	0	0	6148
S_litura_Genome_NC_003102_annotated consensus	1111	-	C	8	6136	0	0	0	0	6144
S_litura_Genome_NC_003102_annotated consensus	1112	-	T	0	0	0	6150	0	0	6150
S_litura_Genome_NC_003102_annotated consensus	1113	-	T	1	2	0	6154	0	0	6157
S_litura_Genome_NC_003102_annotated consensus	1114	-	T	1	0	0	6157	0	0	6158
S_litura_Genome_NC_003102_annotated consensus	1115	-	C	6	6140	0	5	0	0	6151
S_litura_Genome_NC_003102_annotated consensus	1116	-	G	3	0	6109	5	0	1	6118
S_litura_Genome_NC_003102_annotated consensus	1117	-	G	2	1	6057	7	0	1	6068
S_litura_Genome_NC_003102_annotated consensus	1118	-	C	7	6048	0	0	0	0	6055
S_litura_Genome_NC_003102_annotated consensus	1119	-	T	0	0	0	6061	0	3	6064
S_litura_Genome_NC_003102_annotated consensus	1120	-	A	6049	1	1	0	0	0	6051
S_litura_Genome_NC_003102_annotated consensus	1121	-	T	2	2	0	6052	0	3	6059
S_litura_Genome_NC_003102_annotated consensus	1122	-	C	4	6055	0	2	0	0	6061
S_litura_Genome_NC_003102_annotated consensus	1123	-	A	6043	0	1	1	0	0	6045
S_litura_Genome_NC_003102_annotated consensus	1124	-	C	2	6039	1	3	0	0	6045
S_litura_Genome_NC_003102_annotated consensus	1125	-	G	3	0	5994	1	0	0	5998
S_litura_Genome_NC_003102_annotated consensus	1126	-	C	3	5986	0	2	0	0	5991
S_litura_Genome_NC_003102_annotated consensus	1127	-	T	0	1	0	5940	0	0	5941
S_litura_Genome_NC_003102_annotated consensus	1128	-	C	2	5953	1	4	0	0	5960
S_litura_Genome_NC_003102_annotated consensus	1129	-	G	2	1	5947	2	0	0	5952
S_litura_Genome_NC_003102_annotated consensus	1130	-	A	5910	0	3	1	0	0	5914
S_litura_Genome_NC_003102_annotated consensus	1131	-	C	4	5927	1	1	0	0	5933
S_litura_Genome_NC_003102_annotated consensus	1132	-	G	3	2	5924	1	0	0	5930
S_litura_Genome_NC_003102_annotated consensus	1133	-	C	3	5916	0	2	0	0	5921
S_litura_Genome_NC_003102_annotated consensus	1134	-	G	2	0	5907	2	0	0	5911
S_litura_Genome_NC_003102_annotated consensus	1135	-	A	5845	0	0	1	0	0	5846
S_litura_Genome_NC_003102_annotated consensus	1136	-	T	1	0	1	5907	0	0	5909
S_litura_Genome_NC_003102_annotated consensus	1137	-	C	2	5919	0	0	0	0	5921
S_litura_Genome_NC_003102_annotated consensus	1138	-	G	2	0	5890	13	0	0	5905
S_litura_Genome_NC_003102_annotated consensus	1139	-	T	0	1	0	5912	0	0	5913
S_litura_Genome_NC_003102_annotated consensus	1140	-	C	4	5911	0	2	0	0	5917
S_litura_Genome_NC_003102_annotated consensus	1141	-	T	0	1	0	5893	0	0	5894
S_litura_Genome_NC_003102_annotated consensus	1142	-	C	6	5871	1	2	0	0	5880
S_litura_Genome_NC_003102_annotated consensus	1143	-	G	2	1	5851	5	0	0	5859
S_litura_Genome_NC_003102_annotated consensus	1143	1	-	0	0	0	1	0	5808	5809
S_litura_Genome_NC_003102_annotated consensus	1144	-	G	3	0	5833	6	0	0	5842
S_litura_Genome_NC_003102_annotated consensus	1145	-	C	7	5817	0	1	0	0	5825
S_litura_Genome_NC_003102_annotated consensus	1146	-	T	0	0	1	5814	0	0	5815
S_litura_Genome_NC_003102_annotated consensus	1147	-	T	0	1	0	5805	0	0	5806
S_litura_Genome_NC_003102_annotated consensus	1148	-	T	1	1	0	5785	0	0	5787
S_litura_Genome_NC_003102_annotated consensus	1149	-	G	1	1	5755	6	0	1	5764
S_litura_Genome_NC_003102_annotated consensus	1150	-	A	5738	1	0	4	0	0	5743
S_litura_Genome_NC_003102_annotated consensus	1151	-	T	0	1	0	5787	0	0	5788
S_litura_Genome_NC_003102_annotated consensus	1152	-	C	7	5785	0	4	0	0	5796
S_litura_Genome_NC_003102_annotated consensus	1153	-	C	3	5817	0	3	0	0	5823
S_litura_Genome_NC_003102_annotated consensus	1154	-	G	5	0	5803	7	0	0	5815
S_litura_Genome_NC_003102_annotated consensus	1155	-	A	5788	0	0	0	0	0	5788
S_litura_Genome_NC_003102_annotated consensus	1156	-	T	3	2	0	5789	0	0	5794
S_litura_Genome_NC_003102_annotated consensus	1157	-	T	1	2	0	5788	0	0	5791
S_litura_Genome_NC_003102_annotated consensus	1158	-	A	5783	0	3	1	0	0	5787
S_litura_Genome_NC_003102_annotated consensus	1159	-	T	2	1	0	5803	0	0	5806
S_litura_Genome_NC_003102_annotated consensus	1160	-	A	5788	0	2	0	0	0	5790
S_litura_Genome_NC_003102_annotated consensus	1161	-	C	2	5787	1	1	0	0	5791
S_litura_Genome_NC_003102_annotated consensus	1162	-	A	5776	0	1	0	0	0	5777
S_litura_Genome_NC_003102_annotated consensus	1163	-	T	1	0	0	5782	0	0	5783
S_litura_Genome_NC_003102_annotated consensus	1164	-	T	0	1	2	5780	0	0	5783
S_litura_Genome_NC_003102_annotated consensus	1165	-	T	0	0	0	5797	0	0	5797
S_litura_Genome_NC_003102_annotated consensus	1166	-	C	3	5805	1	5	0	0	5814
S_litura_Genome_NC_003102_annotated consensus	1167	-	T	2	0	0	5802	0	0	5804
S_litura_Genome_NC_003102_annotated consensus	1168	-	C	6	5808	0	1	0	0	5815
S_litura_Genome_NC_003102_annotated consensus	1169	-	G	3	0	5803	2	0	0	5808
S_litura_Genome_NC_003102_annotated consensus	1170	-	T	3	1	0	5791	0	1	5796
S_litura_Genome_NC_003102_annotated consensus	1171	-	T	1	0	0	5782	0	0	5783
S_litura_Genome_NC_003102_annotated consensus	1172	-	C	2	5759	0	3	0	1	5765
S_litura_Genome_NC_003102_annotated consensus	1173	-	G	3	0	5723	4	0	1	5731
S_litura_Genome_NC_003102_annotated consensus	1174	-	G	1	0	5692	2	0	0	5695
S_litura_Genome_NC_003102_annotated consensus	1175	-	C	10	5678	2	2	0	0	5692
S_litura_Genome_NC_003102_annotated consensus	1176	-	G	1	0	5683	1	0	0	5685
S_litura_Genome_NC_003102_annotated consensus	1177	-	A	5624	0	1	1	0	0	5626
S_litura_Genome_NC_003102_annotated consensus	1178	-	T	0	0	0	5637	0	0	5637
S_litura_Genome_NC_003102_annotated consensus	1179	-	T	0	1	0	5648	0	0	5649
S_litura_Genome_NC_003102_annotated consensus	1180	-	T	0	3	1	5643	0	0	5647
S_litura_Genome_NC_003102_annotated consensus	1181	-	C	7	5633	0	1	0	0	5641
S_litura_Genome_NC_003102_annotated consensus	1182	-	T	0	1	0	5649	0	0	5650
S_litura_Genome_NC_003102_annotated consensus	1183	-	T	1	2	0	5648	0	0	5651
S_litura_Genome_NC_003102_annotated consensus	1184	-	C	6	5643	0	0	0	0	5649
S_litura_Genome_NC_003102_annotated consensus	1185	-	T	2	1	0	5623	0	0	5626
S_litura_Genome_NC_003102_annotated consensus	1186	-	C	4	5628	0	0	0	0	5632
S_litura_Genome_NC_003102_annotated consensus	1187	-	T	0	0	0	5632	0	0	5632
S_litura_Genome_NC_003102_annotated consensus	1188	-	G	1	0	5602	5	0	0	5608
S_litura_Genome_NC_003102_annotated consensus	1189	-	C	6	5605	0	1	0	0	5612
S_litura_Genome_NC_003102_annotated consensus	1190	-	C	8	5608	0	2	0	0	5618
S_litura_Genome_NC_003102_annotated consensus	1191	-	A	5633	0	1	1	0	0	5635
S_litura_Genome_NC_003102_annotated consensus	1192	-	A	5613	0	0	1	0	0	5614
S_litura_Genome_NC_003102_annotated consensus	1193	-	T	0	0	0	5627	0	0	5627
S_litura_Genome_NC_003102_annotated consensus	1194	-	A	5582	5	0	0	0	0	5587
S_litura_Genome_NC_003102_annotated consensus	1195	-	T	1	1	4	5568	0	1	5575
S_litura_Genome_NC_003102_annotated consensus	1196	-	T	0	2	0	5550	0	0	5552
S_litura_Genome_NC_003102_annotated consensus	1197	-	T	1	2	0	5547	0	0	5550
S_litura_Genome_NC_003102_annotated consensus	1198	-	T	1	0	0	5545	0	0	5546
S_litura_Genome_NC_003102_annotated consensus	1199	-	C	5	5521	0	4	0	0	5530
S_litura_Genome_NC_003102_annotated consensus	1200	-	A	5515	0	2	0	0	0	5517
S_litura_Genome_NC_003102_annotated consensus	1201	-	T	1	1	1	5518	0	0	5521
S_litura_Genome_NC_003102_annotated consensus	1202	-	T	1	0	0	5534	0	0	5535
S_litura_Genome_NC_003102_annotated consensus	1203	-	A	5529	0	1	0	0	0	5530
S_litura_Genome_NC_003102_annotated consensus	1204	-	T	0	1	0	5516	0	0	5517
S_litura_Genome_NC_003102_annotated consensus	1205	-	C	4	5515	0	2	0	0	5521
S_litura_Genome_NC_003102_annotated consensus	1206	-	T	1	2	0	5509	0	0	5512
S_litura_Genome_NC_003102_annotated consensus	1207	-	C	8	5500	0	0	0	0	5508
S_litura_Genome_NC_003102_annotated consensus	1208	-	C	8	5494	0	3	0	0	5505
S_litura_Genome_NC_003102_annotated consensus	1209	-	G	0	1	5456	7	0	0	5464
S_litura_Genome_NC_003102_annotated consensus	1210	-	A	5393	2	1	4	0	0	5400
S_litura_Genome_NC_003102_annotated consensus	1211	-	T	2	0	2	5409	0	0	5413
S_litura_Genome_NC_003102_annotated consensus	1212	-	C	6	5434	0	0	0	0	5440
S_litura_Genome_NC_003102_annotated consensus	1213	-	T	0	0	0	5447	0	0	5447
S_litura_Genome_NC_003102_annotated consensus	1214	-	G	2	0	5439	5	0	1	5447
S_litura_Genome_NC_003102_annotated consensus	1215	-	G	1	0	5417	10	0	0	5428
S_litura_Genome_NC_003102_annotated consensus	1216	-	G	0	1	5425	6	0	0	5432
S_litura_Genome_NC_003102_annotated consensus	1217	-	T	2	3	0	5434	0	0	5439
S_litura_Genome_NC_003102_annotated consensus	1218	-	A	5435	0	1	1	0	2	5439
S_litura_Genome_NC_003102_annotated consensus	1219	-	G	0	0	5430	4	0	0	5434
S_litura_Genome_NC_003102_annotated consensus	1220	-	T	3	0	0	5400	0	0	5403
S_litura_Genome_NC_003102_annotated consensus	1221	-	A	5393	0	0	0	0	0	5393
S_litura_Genome_NC_003102_annotated consensus	1222	-	T	0	0	0	5395	0	0	5395
S_litura_Genome_NC_003102_annotated consensus	1223	-	G	0	0	5371	5	0	0	5376
S_litura_Genome_NC_003102_annotated consensus	1224	-	A	5352	0	0	1	0	0	5353
S_litura_Genome_NC_003102_annotated consensus	1225	-	C	2	5354	1	2	0	0	5359
S_litura_Genome_NC_003102_annotated consensus	1226	-	T	0	0	0	5349	0	0	5349
S_litura_Genome_NC_003102_annotated consensus	1227	-	T	0	0	0	5335	0	0	5335
S_litura_Genome_NC_003102_annotated consensus	1228	-	T	0	0	1	5335	0	0	5336
S_litura_Genome_NC_003102_annotated consensus	1229	-	T	0	0	0	5343	0	0	5343
S_litura_Genome_NC_003102_annotated consensus	1229	1	-	0	1	0	0	0	5310	5311
S_litura_Genome_NC_003102_annotated consensus	1230	-	C	8	5331	2	0	0	1	5342
S_litura_Genome_NC_003102_annotated consensus	1231	-	G	2	0	5305	3	0	0	5310
S_litura_Genome_NC_003102_annotated consensus	1232	-	A	5254	0	0	0	0	0	5254
S_litura_Genome_NC_003102_annotated consensus	1233	-	C	6	5234	0	1	0	0	5241
S_litura_Genome_NC_003102_annotated consensus	1234	-	A	5215	2	0	0	0	0	5217
S_litura_Genome_NC_003102_annotated consensus	1235	-	C	7	5199	0	1	0	0	5207
S_litura_Genome_NC_003102_annotated consensus	1236	-	A	5197	0	0	2	0	0	5199
S_litura_Genome_NC_003102_annotated consensus	1237	-	A	5175	0	0	0	0	0	5175
S_litura_Genome_NC_003102_annotated consensus	1238	-	A	5165	1	0	1	0	0	5167
S_litura_Genome_NC_003102_annotated consensus	1239	-	C	4	5151	0	3	0	0	5158
S_litura_Genome_NC_003102_annotated consensus	1240	-	T	0	0	0	5153	0	0	5153
S_litura_Genome_NC_003102_annotated consensus	1241	-	T	0	1	0	5155	0	0	5156
S_litura_Genome_NC_003102_annotated consensus	1242	-	G	2	0	5115	4	0	0	5121
S_litura_Genome_NC_003102_annotated consensus	1243	-	A	5098	0	0	1	0	0	5099
S_litura_Genome_NC_003102_annotated consensus	1244	-	T	0	0	0	5162	0	0	5162
S_litura_Genome_NC_003102_annotated consensus	1245	-	C	4	5156	0	1	0	0	5161
S_litura_Genome_NC_003102_annotated consensus	1246	-	C	8	5151	0	3	0	0	5162
S_litura_Genome_NC_003102_annotated consensus	1247	-	G	1	0	5143	5	0	0	5149
S_litura_Genome_NC_003102_annotated consensus	1248	-	T	0	0	0	5113	0	0	5113
S_litura_Genome_NC_003102_annotated consensus	1249	-	C	0	0	5004	9	0	0	5013
S_litura_Genome_NC_003102_annotated consensus	1250	-	T	2	2	0	5101	0	0	5105
S_litura_Genome_NC_003102_annotated consensus	1251	-	T	0	1	0	5135	0	0	5136
S_litura_Genome_NC_003102_annotated consensus	1252	-	G	1	0	5087	5	0	0	5093
S_litura_Genome_NC_003102_annotated consensus	1253	-	G	1	0	5100	8	0	0	5109
S_litura_Genome_NC_003102_annotated consensus	1254	-	G	2	0	5119	11	0	0	5132
S_litura_Genome_NC_003102_annotated consensus	1255	-	T	2	0	0	5169	0	0	5171
S_litura_Genome_NC_003102_annotated consensus	1256	-	C	1	5170	0	2	0	0	5173
S_litura_Genome_NC_003102_annotated consensus	1257	-	C	8	5160	0	2	0	0	5170
S_litura_Genome_NC_003102_annotated consensus	1258	-	T	1	1	0	5157	0	1	5160
S_litura_Genome_NC_003102_annotated consensus	1259	-	C	0	5174	1	1	0	1	5177
S_litura_Genome_NC_003102_annotated consensus	1260	-	T	1	2	0	5190	0	1	5194
S_litura_Genome_NC_003102_annotated consensus	1261	-	T	0	0	0	5210	0	0	5210
S_litura_Genome_NC_003102_annotated consensus	1262	-	C	6	5207	0	0	0	2	5215
S_litura_Genome_NC_003102_annotated consensus	1263	-	T	1	1	0	5211	0	0	5213
S_litura_Genome_NC_003102_annotated consensus	1264	-	T	1	2	1	5224	0	0	5228
S_litura_Genome_NC_003102_annotated consensus	1265	-	C	8	5225	1	1	0	0	5235
S_litura_Genome_NC_003102_annotated consensus	1266	-	A	5223	0	0	0	0	0	5223
S_litura_Genome_NC_003102_annotated consensus	1267	-	T	1	3	0	5210	0	1	5215
S_litura_Genome_NC_003102_annotated consensus	1268	-	C	9	5237	0	0	0	1	5247
S_litura_Genome_NC_003102_annotated consensus	1269	-	T	0	1	1	5248	0	0	5250
S_litura_Genome_NC_003102_annotated consensus	1270	-	A	5240	0	1	0	0	0	5241
S_litura_Genome_NC_003102_annotated consensus	1271	-	G	2	0	5245	8	0	0	5255
S_litura_Genome_NC_003102_annotated consensus	1272	-	C	0	5251	0	1	0	0	5252
S_litura_Genome_NC_003102_annotated consensus	1273	-	C	2	5235	0	5	0	0	5242
S_litura_Genome_NC_003102_annotated consensus	1274	-	A	5280	0	1	1	0	0	5282
S_litura_Genome_NC_003102_annotated consensus	1275	-	C	5	5282	0	1	0	2	5290
S_litura_Genome_NC_003102_annotated consensus	1276	-	G	0	0	5285	4	0	0	5289
S_litura_Genome_NC_003102_annotated consensus	1277	-	A	5206	0	0	1	0	0	5207
S_litura_Genome_NC_003102_annotated consensus	1278	-	T	0	0	0	5203	0	0	5203
S_litura_Genome_NC_003102_annotated consensus	1279	-	G	1	0	5175	6	0	0	5182
S_litura_Genome_NC_003102_annotated consensus	1280	-	A	5174	0	1	1	0	0	5176
S_litura_Genome_NC_003102_annotated consensus	1281	-	C	0	5186	0	0	0	0	5186
S_litura_Genome_NC_003102_annotated consensus	1282	-	G	2	0	5196	2	0	0	5200
S_litura_Genome_NC_003102_annotated consensus	1282	1	-	0	1	0	1	0	5159	5161
S_litura_Genome_NC_003102_annotated consensus	1283	-	G	2	0	5184	0	0	0	5186
S_litura_Genome_NC_003102_annotated consensus	1284	-	T	0	3	0	5161	0	0	5164
S_litura_Genome_NC_003102_annotated consensus	1285	-	T	1	0	0	5171	0	0	5172
S_litura_Genome_NC_003102_annotated consensus	1286	-	C	3	5157	0	1	0	0	5161
S_litura_Genome_NC_003102_annotated consensus	1286	1	-	1	0	0	0	0	5124	5125
S_litura_Genome_NC_003102_annotated consensus	1287	-	G	3	0	5142	2	0	0	5147
S_litura_Genome_NC_003102_annotated consensus	1288	-	G	0	0	5145	1	0	0	5146
S_litura_Genome_NC_003102_annotated consensus	1289	-	T	2	2	0	5088	0	0	5092
S_litura_Genome_NC_003102_annotated consensus	1290	-	T	1	2	0	5086	0	0	5089
S_litura_Genome_NC_003102_annotated consensus	1290	1	-	1	0	0	0	0	5061	5062
S_litura_Genome_NC_003102_annotated consensus	1291	-	T	0	3	0	5085	0	0	5088
S_litura_Genome_NC_003102_annotated consensus	1292	-	C	2	5075	1	3	0	0	5081
S_litura_Genome_NC_003102_annotated consensus	1292	1	-	0	0	2	0	0	5047	5049
S_litura_Genome_NC_003102_annotated consensus	1293	-	A	5063	0	2	0	0	0	5065
S_litura_Genome_NC_003102_annotated consensus	1294	-	G	0	0	5050	6	0	0	5056
S_litura_Genome_NC_003102_annotated consensus	1295	-	T	0	2	0	5038	0	0	5040
S_litura_Genome_NC_003102_annotated consensus	1296	-	T	0	0	0	5041	0	0	5041
S_litura_Genome_NC_003102_annotated consensus	1297	-	T	0	1	0	5057	0	0	5058
S_litura_Genome_NC_003102_annotated consensus	1298	-	C	4	5072	0	0	0	0	5076
S_litura_Genome_NC_003102_annotated consensus	1299	-	A	5068	0	3	0	0	0	5071
S_litura_Genome_NC_003102_annotated consensus	1300	-	A	5057	1	0	0	0	0	5058
S_litura_Genome_NC_003102_annotated consensus	1300	1	-	0	0	0	1	0	5036	5037
S_litura_Genome_NC_003102_annotated consensus	1301	-	T	0	1	1	5057	0	1	5060
S_litura_Genome_NC_003102_annotated consensus	1302	-	T	0	2	0	5075	0	0	5077
S_litura_Genome_NC_003102_annotated consensus	1303	-	T	0	0	0	5110	0	0	5110
S_litura_Genome_NC_003102_annotated consensus	1304	-	C	4	5127	1	2	0	0	5134
S_litura_Genome_NC_003102_annotated consensus	1305	-	A	5114	1	2	1	0	0	5118
S_litura_Genome_NC_003102_annotated consensus	1306	-	G	0	0	5109	1	0	0	5110
S_litura_Genome_NC_003102_annotated consensus	1307	-	A	5106	0	1	0	0	0	5107
S_litura_Genome_NC_003102_annotated consensus	1308	-	C	6	5122	1	2	0	0	5131
S_litura_Genome_NC_003102_annotated consensus	1309	-	G	2	0	5120	2	0	0	5124
S_litura_Genome_NC_003102_annotated consensus	1310	-	A	5108	0	1	1	0	1	5111
S_litura_Genome_NC_003102_annotated consensus	1311	-	A	5103	4	4	1	0	0	5112
S_litura_Genome_NC_003102_annotated consensus	1312	-	G	1	0	5115	3	0	0	5119
S_litura_Genome_NC_003102_annotated consensus	1313	-	A	5123	0	2	0	0	0	5125
S_litura_Genome_NC_003102_annotated consensus	1314	-	C	6	5139	0	1	0	0	5146
S_litura_Genome_NC_003102_annotated consensus	1315	-	G	6	0	5141	6	0	0	5153
S_litura_Genome_NC_003102_annotated consensus	1316	-	A	5137	1	0	0	0	0	5138
S_litura_Genome_NC_003102_annotated consensus	1317	-	T	3	5	1	5142	0	0	5151
S_litura_Genome_NC_003102_annotated consensus	1318	-	G	1	0	5145	3	0	0	5149
S_litura_Genome_NC_003102_annotated consensus	1318	1	-	1	0	0	0	0	5116	5117
S_litura_Genome_NC_003102_annotated consensus	1319	-	A	5127	0	3	2	0	0	5132
S_litura_Genome_NC_003102_annotated consensus	1320	-	C	4	5118	0	2	0	0	5124
S_litura_Genome_NC_003102_annotated consensus	1321	-	G	2	3	5110	4	0	0	5119
S_litura_Genome_NC_003102_annotated consensus	1322	-	G	4	0	5112	7	0	0	5123
S_litura_Genome_NC_003102_annotated consensus	1323	-	T	1	0	0	5085	0	0	5086
S_litura_Genome_NC_003102_annotated consensus	1324	-	T	0	1	0	5079	0	0	5080
S_litura_Genome_NC_003102_annotated consensus	1324	1	-	0	0	1	0	0	5049	5050
S_litura_Genome_NC_003102_annotated consensus	1325	-	T	0	0	0	5067	0	0	5067
S_litura_Genome_NC_003102_annotated consensus	1326	-	G	0	0	5054	1	0	0	5055
S_litura_Genome_NC_003102_annotated consensus	1327	-	A	5043	0	2	1	0	0	5046
S_litura_Genome_NC_003102_annotated consensus	1328	-	T	0	0	0	5056	0	0	5056
S_litura_Genome_NC_003102_annotated consensus	1329	-	T	1	1	0	5053	0	0	5055
S_litura_Genome_NC_003102_annotated consensus	1330	-	C	6	5028	1	0	0	0	5035
S_litura_Genome_NC_003102_annotated consensus	1331	-	C	4	5022	0	0	0	0	5026
S_litura_Genome_NC_003102_annotated consensus	1332	-	T	0	1	0	5021	0	0	5022
S_litura_Genome_NC_003102_annotated consensus	1333	-	A	5007	0	1	0	0	0	5008
S_litura_Genome_NC_003102_annotated consensus	1334	-	T	2	3	1	4992	0	0	4998
S_litura_Genome_NC_003102_annotated consensus	1335	-	C	5	5018	0	1	0	0	5024
S_litura_Genome_NC_003102_annotated consensus	1336	-	C	2	5016	0	1	0	0	5019
S_litura_Genome_NC_003102_annotated consensus	1337	-	G	6	0	4981	6	0	0	4993
S_litura_Genome_NC_003102_annotated consensus	1338	-	C	5	4990	1	0	0	0	4996
S_litura_Genome_NC_003102_annotated consensus	1339	-	C	5	4993	0	3	0	0	5001
S_litura_Genome_NC_003102_annotated consensus	1340	-	G	2	0	4990	10	0	0	5002
S_litura_Genome_NC_003102_annotated consensus	1341	-	A	4937	0	2	2	0	0	4941
S_litura_Genome_NC_003102_annotated consensus	1342	-	G	1	1	4924	1	0	0	4927
S_litura_Genome_NC_003102_annotated consensus	1343	-	A	4907	0	1	0	0	0	4908
S_litura_Genome_NC_003102_annotated consensus	1344	-	C	2	4898	3	1	0	0	4904
S_litura_Genome_NC_003102_annotated consensus	1345	-	A	4902	0	0	0	0	0	4902
S_litura_Genome_NC_003102_annotated consensus	1346	-	A	4868	0	1	0	0	0	4869
S_litura_Genome_NC_003102_annotated consensus	1347	-	G	0	0	4848	4	0	0	4852
S_litura_Genome_NC_003102_annotated consensus	1348	-	A	4831	0	2	0	0	0	4833
S_litura_Genome_NC_003102_annotated consensus	1349	-	T	1	0	0	4828	0	0	4829
S_litura_Genome_NC_003102_annotated consensus	1350	-	C	1	4836	0	3	0	0	4840
S_litura_Genome_NC_003102_annotated consensus	1351	-	G	1	3	4832	0	0	0	4836
S_litura_Genome_NC_003102_annotated consensus	1352	-	C	9	4810	0	2	0	0	4821
S_litura_Genome_NC_003102_annotated consensus	1353	-	A	4840	0	0	0	0	0	4840
S_litura_Genome_NC_003102_annotated consensus	1354	-	C	2	4836	1	0	0	0	4839
S_litura_Genome_NC_003102_annotated consensus	1355	-	C	7	4837	0	1	0	0	4845
S_litura_Genome_NC_003102_annotated consensus	1356	-	C	3	4869	0	1	0	0	4873
S_litura_Genome_NC_003102_annotated consensus	1357	-	A	4842	1	0	0	0	0	4843
S_litura_Genome_NC_003102_annotated consensus	1358	-	T	0	0	0	4841	0	0	4841
S_litura_Genome_NC_003102_annotated consensus	1359	-	A	4852	1	1	0	0	0	4854
S_litura_Genome_NC_003102_annotated consensus	1360	-	G	0	1	4901	6	0	0	4908
S_litura_Genome_NC_003102_annotated consensus	1361	-	G	1	0	4885	5	0	0	4891
S_litura_Genome_NC_003102_annotated consensus	1362	-	T	2	1	0	4899	0	0	4902
S_litura_Genome_NC_003102_annotated consensus	1363	-	G	0	0	4903	6	0	0	4909
S_litura_Genome_NC_003102_annotated consensus	1364	-	T	0	2	0	4910	0	0	4912
S_litura_Genome_NC_003102_annotated consensus	1365	-	C	6	4905	0	5	0	0	4916
S_litura_Genome_NC_003102_annotated consensus	1366	-	G	1	0	4933	6	0	0	4940
S_litura_Genome_NC_003102_annotated consensus	1367	-	A	4930	0	0	0	0	0	4930
S_litura_Genome_NC_003102_annotated consensus	1368	-	T	0	0	1	4935	0	0	4936
S_litura_Genome_NC_003102_annotated consensus	1369	-	T	0	0	0	4952	0	0	4952
S_litura_Genome_NC_003102_annotated consensus	1370	-	C	3	4916	0	3	0	0	4922
S_litura_Genome_NC_003102_annotated consensus	1371	-	C	2	0	4831	2	0	0	4835
S_litura_Genome_NC_003102_annotated consensus	1372	-	A	4951	0	1	3	0	0	4955
S_litura_Genome_NC_003102_annotated consensus	1373	-	C	1	4991	0	1	0	0	4993
S_litura_Genome_NC_003102_annotated consensus	1374	-	G	3	0	4989	6	0	0	4998
S_litura_Genome_NC_003102_annotated consensus	1375	-	T	0	3	0	4972	0	0	4975
S_litura_Genome_NC_003102_annotated consensus	1376	-	T	1	2	0	4976	0	0	4979
S_litura_Genome_NC_003102_annotated consensus	1377	-	A	4970	0	1	2	0	0	4973
S_litura_Genome_NC_003102_annotated consensus	1378	-	G	1	0	4964	10	0	0	4975
S_litura_Genome_NC_003102_annotated consensus	1379	-	A	4969	0	0	1	0	0	4970
S_litura_Genome_NC_003102_annotated consensus	1380	-	T	0	0	0	4978	0	0	4978
S_litura_Genome_NC_003102_annotated consensus	1381	-	A	4974	0	1	3	0	0	4978
S_litura_Genome_NC_003102_annotated consensus	1382	-	A	4981	0	0	0	0	0	4981
S_litura_Genome_NC_003102_annotated consensus	1383	-	A	4988	0	2	0	0	0	4990
S_litura_Genome_NC_003102_annotated consensus	1384	-	C	4	5031	0	1	0	0	5036
S_litura_Genome_NC_003102_annotated consensus	1385	-	T	0	0	0	5002	0	0	5002
S_litura_Genome_NC_003102_annotated consensus	1386	-	C	5	5035	0	1	0	0	5041
S_litura_Genome_NC_003102_annotated consensus	1387	-	G	1	1	5045	4	0	0	5051
S_litura_Genome_NC_003102_annotated consensus	1388	-	C	3	5059	0	1	0	0	5063
S_litura_Genome_NC_003102_annotated consensus	1389	-	C	0	5096	0	3	0	0	5099
S_litura_Genome_NC_003102_annotated consensus	1390	-	T	0	2	0	5122	0	0	5124
S_litura_Genome_NC_003102_annotated consensus	1391	-	G	7	0	5125	3	0	0	5135
S_litura_Genome_NC_003102_annotated consensus	1392	-	T	0	0	0	5130	0	0	5130
S_litura_Genome_NC_003102_annotated consensus	1393	-	G	1	1	5115	6	0	0	5123
S_litura_Genome_NC_003102_annotated consensus	1394	-	A	5102	0	5	0	0	0	5107
S_litura_Genome_NC_003102_annotated consensus	1395	-	T	0	4	0	5105	0	0	5109
S_litura_Genome_NC_003102_annotated consensus	1395	1	-	0	1	0	0	0	5075	5076
S_litura_Genome_NC_003102_annotated consensus	1396	-	G	3	0	5100	2	0	1	5106
S_litura_Genome_NC_003102_annotated consensus	1397	-	G	0	1	5092	9	0	0	5102
S_litura_Genome_NC_003102_annotated consensus	1398	-	C	9	5097	0	2	0	1	5109
S_litura_Genome_NC_003102_annotated consensus	1399	-	G	5	0	5104	5	0	0	5114
S_litura_Genome_NC_003102_annotated consensus	1399	1	-	0	0	0	2	0	5091	5093
S_litura_Genome_NC_003102_annotated consensus	1400	-	G	1	2	5127	8	0	0	5138
S_litura_Genome_NC_003102_annotated consensus	1401	-	T	0	0	0	5084	0	0	5084
S_litura_Genome_NC_003102_annotated consensus	1402	-	G	1	0	5095	8	0	0	5104
S_litura_Genome_NC_003102_annotated consensus	1403	-	G	2	0	5114	2	0	0	5118
S_litura_Genome_NC_003102_annotated consensus	1404	-	T	0	3	0	5095	0	0	5098
S_litura_Genome_NC_003102_annotated consensus	1405	-	G	5	3	5085	3	0	0	5096
S_litura_Genome_NC_003102_annotated consensus	1406	-	T	1	3	0	5080	0	0	5084
S_litura_Genome_NC_003102_annotated consensus	1407	-	A	5065	1	0	2	0	0	5068
S_litura_Genome_NC_003102_annotated consensus	1408	-	A	5046	1	0	0	0	0	5047
S_litura_Genome_NC_003102_annotated consensus	1409	-	T	0	0	0	5057	0	1	5058
S_litura_Genome_NC_003102_annotated consensus	1410	-	T	2	0	0	5047	0	0	5049
S_litura_Genome_NC_003102_annotated consensus	1411	-	T	0	0	0	5058	0	0	5058
S_litura_Genome_NC_003102_annotated consensus	1412	-	T	0	1	1	5072	0	0	5074
S_litura_Genome_NC_003102_annotated consensus	1413	-	A	5054	0	0	3	0	0	5057
S_litura_Genome_NC_003102_annotated consensus	1414	-	C	9	5074	1	5	0	0	5089
S_litura_Genome_NC_003102_annotated consensus	1415	-	G	3	1	5063	10	0	2	5079
S_litura_Genome_NC_003102_annotated consensus	1416	-	G	2	1	5059	4	0	0	5066
S_litura_Genome_NC_003102_annotated consensus	1417	-	A	5035	1	2	1	0	0	5039
S_litura_Genome_NC_003102_annotated consensus	1418	-	G	0	0	5081	5	0	0	5086
S_litura_Genome_NC_003102_annotated consensus	1419	-	C	3	5079	0	3	0	0	5085
S_litura_Genome_NC_003102_annotated consensus	1420	-	G	4	0	5101	7	0	0	5112
S_litura_Genome_NC_003102_annotated consensus	1421	-	T	0	1	0	5110	0	0	5111
S_litura_Genome_NC_003102_annotated consensus	1422	-	C	1	5116	0	2	0	0	5119
S_litura_Genome_NC_003102_annotated consensus	1423	-	G	6	1	5116	9	0	1	5133
S_litura_Genome_NC_003102_annotated consensus	1424	-	G	1	0	5137	6	0	0	5144
S_litura_Genome_NC_003102_annotated consensus	1425	-	T	0	0	0	5116	0	1	5117
S_litura_Genome_NC_003102_annotated consensus	1426	-	C	8	5105	0	2	0	0	5115
S_litura_Genome_NC_003102_annotated consensus	1427	-	T	1	1	0	5105	0	0	5107
S_litura_Genome_NC_003102_annotated consensus	1428	-	C	3	5116	2	5	0	0	5126
S_litura_Genome_NC_003102_annotated consensus	1428	1	-	1	0	0	0	0	5098	5099
S_litura_Genome_NC_003102_annotated consensus	1429	-	T	0	0	0	5127	0	0	5127
S_litura_Genome_NC_003102_annotated consensus	1430	-	G	3	0	5120	6	0	0	5129
S_litura_Genome_NC_003102_annotated consensus	1431	-	T	0	5	0	5109	0	1	5115
S_litura_Genome_NC_003102_annotated consensus	1432	-	T	0	0	0	5112	0	0	5112
S_litura_Genome_NC_003102_annotated consensus	1433	-	T	0	0	0	5123	0	0	5123
S_litura_Genome_NC_003102_annotated consensus	1434	-	T	0	0	0	5136	0	0	5136
S_litura_Genome_NC_003102_annotated consensus	1435	-	A	5122	0	1	3	0	1	5127
S_litura_Genome_NC_003102_annotated consensus	1436	-	T	0	0	0	5096	0	1	5097
S_litura_Genome_NC_003102_annotated consensus	1437	-	C	0	4	0	5009	0	0	5013
S_litura_Genome_NC_003102_annotated consensus	1437	1	-	0	0	1	0	0	5012	5013
S_litura_Genome_NC_003102_annotated consensus	1438	-	T	0	0	0	5108	0	1	5109
S_litura_Genome_NC_003102_annotated consensus	1439	-	G	0	1	5130	6	0	0	5137
S_litura_Genome_NC_003102_annotated consensus	1440	-	T	1	3	0	5139	0	0	5143
S_litura_Genome_NC_003102_annotated consensus	1441	-	T	0	0	0	5139	0	0	5139
S_litura_Genome_NC_003102_annotated consensus	1442	-	C	4	5151	0	1	0	0	5156
S_litura_Genome_NC_003102_annotated consensus	1443	-	G	1	0	5138	6	0	0	5145
S_litura_Genome_NC_003102_annotated consensus	1444	-	A	5122	0	1	3	0	0	5126
S_litura_Genome_NC_003102_annotated consensus	1445	-	G	2	2	5166	6	0	0	5176
S_litura_Genome_NC_003102_annotated consensus	1446	-	A	5154	0	2	1	0	0	5157
S_litura_Genome_NC_003102_annotated consensus	1447	-	A	5163	0	1	0	0	0	5164
S_litura_Genome_NC_003102_annotated consensus	1448	-	G	0	1	5184	2	0	1	5188
S_litura_Genome_NC_003102_annotated consensus	1449	-	C	5	5193	0	2	0	0	5200
S_litura_Genome_NC_003102_annotated consensus	1450	-	A	5207	0	0	1	0	0	5208
S_litura_Genome_NC_003102_annotated consensus	1451	-	A	5206	0	2	0	0	0	5208
S_litura_Genome_NC_003102_annotated consensus	1452	-	G	0	1	5228	4	0	0	5233
S_litura_Genome_NC_003102_annotated consensus	1453	-	T	0	3	0	5231	0	0	5234
S_litura_Genome_NC_003102_annotated consensus	1454	-	T	2	0	0	5237	0	0	5239
S_litura_Genome_NC_003102_annotated consensus	1455	-	G	0	0	5241	3	0	0	5244
S_litura_Genome_NC_003102_annotated consensus	1456	-	C	2	5261	0	2	0	1	5266
S_litura_Genome_NC_003102_annotated consensus	1457	-	G	1	1	5274	4	0	0	5280
S_litura_Genome_NC_003102_annotated consensus	1458	-	T	1	0	0	5269	0	0	5270
S_litura_Genome_NC_003102_annotated consensus	1459	-	G	6	3	5253	5	0	1	5268
S_litura_Genome_NC_003102_annotated consensus	1460	-	T	1	3	0	5253	0	0	5257
S_litura_Genome_NC_003102_annotated consensus	1461	-	G	1	0	5271	6	0	0	5278
S_litura_Genome_NC_003102_annotated consensus	1462	-	T	0	1	0	5266	0	1	5268
S_litura_Genome_NC_003102_annotated consensus	1463	-	C	5	5273	0	1	0	0	5279
S_litura_Genome_NC_003102_annotated consensus	1464	-	T	1	1	0	5268	0	0	5270
S_litura_Genome_NC_003102_annotated consensus	1465	-	G	0	2	5268	8	0	1	5279
S_litura_Genome_NC_003102_annotated consensus	1466	-	G	4	1	5290	1	0	0	5296
S_litura_Genome_NC_003102_annotated consensus	1467	-	T	0	0	0	5272	0	5	5277
S_litura_Genome_NC_003102_annotated consensus	1468	-	T	0	2	2	5256	0	0	5260
S_litura_Genome_NC_003102_annotated consensus	1469	-	T	4	1	0	5265	0	0	5270
S_litura_Genome_NC_003102_annotated consensus	1470	-	T	1	1	0	5267	0	1	5270
S_litura_Genome_NC_003102_annotated consensus	1471	-	G	2	1	5253	16	0	2	5274
S_litura_Genome_NC_003102_annotated consensus	1472	-	G	2	1	5259	5	0	1	5268
S_litura_Genome_NC_003102_annotated consensus	1472	1	-	0	2	0	0	0	5241	5243
S_litura_Genome_NC_003102_annotated consensus	1473	-	T	0	6	0	5278	0	0	5284
S_litura_Genome_NC_003102_annotated consensus	1474	-	G	0	1	5274	2	0	0	5277
S_litura_Genome_NC_003102_annotated consensus	1475	-	C	1	5279	0	0	0	0	5280
S_litura_Genome_NC_003102_annotated consensus	1476	-	T	1	0	1	5296	0	0	5298
S_litura_Genome_NC_003102_annotated consensus	1477	-	G	1	0	5297	6	0	0	5304
S_litura_Genome_NC_003102_annotated consensus	1478	-	C	3	5292	3	4	0	0	5302
S_litura_Genome_NC_003102_annotated consensus	1479	-	C	5	5311	0	5	0	0	5321
S_litura_Genome_NC_003102_annotated consensus	1480	-	G	2	0	5326	2	0	2	5332
S_litura_Genome_NC_003102_annotated consensus	1481	-	G	4	2	5317	10	0	0	5333
S_litura_Genome_NC_003102_annotated consensus	1482	-	T	1	4	0	5333	0	0	5338
S_litura_Genome_NC_003102_annotated consensus	1483	-	T	1	0	1	5332	0	0	5334
S_litura_Genome_NC_003102_annotated consensus	1484	-	C	2	5331	0	3	0	1	5337
S_litura_Genome_NC_003102_annotated consensus	1485	-	G	1	0	5323	3	0	1	5328
S_litura_Genome_NC_003102_annotated consensus	1486	-	A	5293	1	0	1	0	0	5295
S_litura_Genome_NC_003102_annotated consensus	1487	-	T	0	0	0	5283	0	0	5283
S_litura_Genome_NC_003102_annotated consensus	1488	-	G	4	0	5255	9	0	0	5268
S_litura_Genome_NC_003102_annotated consensus	1488	1	-	0	0	0	1	0	5227	5228
S_litura_Genome_NC_003102_annotated consensus	1489	-	G	1	0	5246	4	0	0	5251
S_litura_Genome_NC_003102_annotated consensus	1490	-	G	1	0	5269	0	0	0	5270
S_litura_Genome_NC_003102_annotated consensus	1491	-	T	0	0	0	5255	0	1	5256
S_litura_Genome_NC_003102_annotated consensus	1492	-	C	9	5241	0	5	0	2	5257
S_litura_Genome_NC_003102_annotated consensus	1493	-	T	3	3	1	5231	0	0	5238
S_litura_Genome_NC_003102_annotated consensus	1494	-	A	5208	0	0	1	0	5	5214
S_litura_Genome_NC_003102_annotated consensus	1495	-	A	5171	0	0	1	0	0	5172
S_litura_Genome_NC_003102_annotated consensus	1496	-	G	2	0	5170	6	0	0	5178
S_litura_Genome_NC_003102_annotated consensus	1497	-	A	5141	2	1	3	0	0	5147
S_litura_Genome_NC_003102_annotated consensus	1498	-	C	4	5168	0	0	0	0	5172
S_litura_Genome_NC_003102_annotated consensus	1499	-	T	0	0	1	5167	0	0	5168
S_litura_Genome_NC_003102_annotated consensus	1500	-	C	8	5185	1	1	0	0	5195
S_litura_Genome_NC_003102_annotated consensus	1501	-	G	2	1	5213	6	0	0	5222
S_litura_Genome_NC_003102_annotated consensus	1502	-	G	2	0	5232	7	0	0	5241
S_litura_Genome_NC_003102_annotated consensus	1503	-	T	2	0	1	5220	0	1	5224
S_litura_Genome_NC_003102_annotated consensus	1504	-	T	0	4	0	5201	0	0	5205
S_litura_Genome_NC_003102_annotated consensus	1505	-	T	0	0	0	5188	0	1	5189
S_litura_Genome_NC_003102_annotated consensus	1506	-	T	0	5	0	5196	0	1	5202
S_litura_Genome_NC_003102_annotated consensus	1507	-	T	0	0	0	5218	0	1	5219
S_litura_Genome_NC_003102_annotated consensus	1508	-	G	1	1	5205	7	0	10	5224
S_litura_Genome_NC_003102_annotated consensus	1509	-	T	1	0	0	5214	0	2	5217
S_litura_Genome_NC_003102_annotated consensus	1510	-	T	0	0	1	5205	0	1	5207
S_litura_Genome_NC_003102_annotated consensus	1511	-	T	0	2	0	5218	0	2	5222
S_litura_Genome_NC_003102_annotated consensus	1512	-	G	1	0	5211	12	0	4	5228
S_litura_Genome_NC_003102_annotated consensus	1512	1	-	0	1	0	0	0	5194	5195
S_litura_Genome_NC_003102_annotated consensus	1513	-	A	5222	0	0	0	0	4	5226
S_litura_Genome_NC_003102_annotated consensus	1514	-	T	0	1	0	5212	0	1	5214
S_litura_Genome_NC_003102_annotated consensus	1514	1	-	1	0	0	0	0	5187	5188
S_litura_Genome_NC_003102_annotated consensus	1515	-	T	0	2	0	5212	0	0	5214
S_litura_Genome_NC_003102_annotated consensus	1516	-	T	0	0	0	5214	0	0	5214
S_litura_Genome_NC_003102_annotated consensus	1517	-	G	5	1	5175	14	0	0	5195
S_litura_Genome_NC_003102_annotated consensus	1518	-	T	0	1	0	5196	0	1	5198
S_litura_Genome_NC_003102_annotated consensus	1519	-	T	0	4	0	5182	0	0	5186
S_litura_Genome_NC_003102_annotated consensus	1520	-	C	7	5159	1	4	0	0	5171
S_litura_Genome_NC_003102_annotated consensus	1521	-	C	3	5163	3	8	0	0	5177
S_litura_Genome_NC_003102_annotated consensus	1522	-	A	5167	0	1	0	0	0	5168
S_litura_Genome_NC_003102_annotated consensus	1523	-	A	5165	1	1	0	0	0	5167
S_litura_Genome_NC_003102_annotated consensus	1524	-	T	0	2	0	5177	0	3	5182
S_litura_Genome_NC_003102_annotated consensus	1525	-	A	5198	0	1	0	0	0	5199
S_litura_Genome_NC_003102_annotated consensus	1526	-	A	5199	0	0	2	0	0	5201
S_litura_Genome_NC_003102_annotated consensus	1527	-	T	0	1	0	5198	0	0	5199
S_litura_Genome_NC_003102_annotated consensus	1528	-	A	5193	3	0	1	0	0	5197
S_litura_Genome_NC_003102_annotated consensus	1529	-	A	5175	0	0	0	0	0	5175
S_litura_Genome_NC_003102_annotated consensus	1529	1	-	0	0	0	2	0	5125	5127
S_litura_Genome_NC_003102_annotated consensus	1530	-	A	5173	0	0	0	0	0	5173
S_litura_Genome_NC_003102_annotated consensus	1531	-	T	0	0	0	5172	0	1	5173
S_litura_Genome_NC_003102_annotated consensus	1532	-	T	2	0	0	5160	0	0	5162
S_litura_Genome_NC_003102_annotated consensus	1533	-	T	0	0	0	5175	0	0	5175
S_litura_Genome_NC_003102_annotated consensus	1534	-	C	0	5178	1	4	0	2	5185
S_litura_Genome_NC_003102_annotated consensus	1535	-	T	1	0	0	5187	0	2	5190
S_litura_Genome_NC_003102_annotated consensus	1536	-	A	5191	0	0	2	0	2	5195
S_litura_Genome_NC_003102_annotated consensus	1537	-	G	0	0	5201	6	0	2	5209
S_litura_Genome_NC_003102_annotated consensus	1538	-	C	3	5198	0	1	0	0	5202
S_litura_Genome_NC_003102_annotated consensus	1539	-	T	1	1	0	5207	0	0	5209
S_litura_Genome_NC_003102_annotated consensus	1540	-	T	2	0	0	5217	0	0	5219
S_litura_Genome_NC_003102_annotated consensus	1541	-	C	2	5219	1	2	0	0	5224
S_litura_Genome_NC_003102_annotated consensus	1541	1	-	1	0	0	0	0	5194	5195
S_litura_Genome_NC_003102_annotated consensus	1542	-	T	1	0	0	5226	0	2	5229
S_litura_Genome_NC_003102_annotated consensus	1543	-	G	2	2	5228	4	0	1	5237
S_litura_Genome_NC_003102_annotated consensus	1543	1	-	1	2	0	0	0	5200	5203
S_litura_Genome_NC_003102_annotated consensus	1544	-	T	1	0	1	5216	0	0	5218
S_litura_Genome_NC_003102_annotated consensus	1545	-	C	1	5226	1	1	0	1	5230
S_litura_Genome_NC_003102_annotated consensus	1546	-	G	2	2	5172	8	0	0	5184
S_litura_Genome_NC_003102_annotated consensus	1547	-	G	3	1	5121	5	0	0	5130
S_litura_Genome_NC_003102_annotated consensus	1548	-	C	4	5116	0	3	0	1	5124
S_litura_Genome_NC_003102_annotated consensus	1548	1	-	1	0	0	0	0	5076	5077
S_litura_Genome_NC_003102_annotated consensus	1549	-	G	1	0	5092	7	0	1	5101
S_litura_Genome_NC_003102_annotated consensus	1550	-	G	0	0	5069	5	0	0	5074
S_litura_Genome_NC_003102_annotated consensus	1551	-	T	0	4	0	5051	0	0	5055
S_litura_Genome_NC_003102_annotated consensus	1551	1	-	2	0	0	0	0	4988	4990
S_litura_Genome_NC_003102_annotated consensus	1552	-	A	5007	1	3	4	0	0	5015
S_litura_Genome_NC_003102_annotated consensus	1553	-	C	5	5006	0	4	0	1	5016
S_litura_Genome_NC_003102_annotated consensus	1554	-	G	0	2	5016	3	0	0	5021
S_litura_Genome_NC_003102_annotated consensus	1555	-	G	0	1	4997	6	0	0	5004
S_litura_Genome_NC_003102_annotated consensus	1556	-	T	0	1	0	4950	0	1	4952
S_litura_Genome_NC_003102_annotated consensus	1557	-	T	0	0	4	4915	0	0	4919
S_litura_Genome_NC_003102_annotated consensus	1558	-	A	4877	1	2	3	0	0	4883
S_litura_Genome_NC_003102_annotated consensus	1559	-	T	0	4	0	4878	0	0	4882
S_litura_Genome_NC_003102_annotated consensus	1560	-	G	7	0	4863	5	0	0	4875
S_litura_Genome_NC_003102_annotated consensus	1561	-	A	4816	2	2	2	0	2	4824
S_litura_Genome_NC_003102_annotated consensus	1561	1	-	0	0	0	1	0	4795	4796
S_litura_Genome_NC_003102_annotated consensus	1562	-	G	1	0	4847	2	0	0	4850
S_litura_Genome_NC_003102_annotated consensus	1563	-	T	1	0	0	4839	0	0	4840
S_litura_Genome_NC_003102_annotated consensus	1564	-	T	1	2	0	4836	0	1	4840
S_litura_Genome_NC_003102_annotated consensus	1565	-	G	2	0	4831	5	0	1	4839
S_litura_Genome_NC_003102_annotated consensus	1566	-	T	2	3	1	4831	0	0	4837
S_litura_Genome_NC_003102_annotated consensus	1567	-	T	2	4	0	4835	0	0	4841
S_litura_Genome_NC_003102_annotated consensus	1567	1	-	0	1	0	0	0	4802	4803
S_litura_Genome_NC_003102_annotated consensus	1568	-	G	1	0	4823	6	0	0	4830
S_litura_Genome_NC_003102_annotated consensus	1569	-	A	4808	0	1	1	0	0	4810
S_litura_Genome_NC_003102_annotated consensus	1570	-	T	0	0	0	4821	0	0	4821
S_litura_Genome_NC_003102_annotated consensus	1571	-	C	7	4871	0	6	0	0	4884
S_litura_Genome_NC_003102_annotated consensus	1572	-	G	4	1	4893	6	0	0	4904
S_litura_Genome_NC_003102_annotated consensus	1572	1	-	0	2	0	0	0	4846	4848
S_litura_Genome_NC_003102_annotated consensus	1573	-	G	2	0	4878	2	0	0	4882
S_litura_Genome_NC_003102_annotated consensus	1574	-	T	0	2	0	4877	0	2	4881
S_litura_Genome_NC_003102_annotated consensus	1575	-	A	4866	4	0	2	0	1	4873
S_litura_Genome_NC_003102_annotated consensus	1576	-	G	0	1	4845	9	0	1	4856
S_litura_Genome_NC_003102_annotated consensus	1576	1	-	0	0	0	1	0	4803	4804
S_litura_Genome_NC_003102_annotated consensus	1577	-	G	2	0	4809	9	0	0	4820
S_litura_Genome_NC_003102_annotated consensus	1578	-	C	4	4793	0	9	0	0	4806
S_litura_Genome_NC_003102_annotated consensus	1579	-	A	4791	0	1	1	0	1	4794
S_litura_Genome_NC_003102_annotated consensus	1579	1	-	0	1	0	0	0	4738	4739
S_litura_Genome_NC_003102_annotated consensus	1580	-	G	3	1	4748	13	0	0	4765
S_litura_Genome_NC_003102_annotated consensus	1581	-	G	1	1	4737	10	0	0	4749
S_litura_Genome_NC_003102_annotated consensus	1582	-	A	4726	0	0	0	0	1	4727
S_litura_Genome_NC_003102_annotated consensus	1583	-	T	1	1	0	4712	0	2	4716
S_litura_Genome_NC_003102_annotated consensus	1584	-	C	3	4713	0	3	0	0	4719
S_litura_Genome_NC_003102_annotated consensus	1585	-	G	2	0	4753	3	0	1	4759
S_litura_Genome_NC_003102_annotated consensus	1585	1	-	1	0	0	0	0	4686	4687
S_litura_Genome_NC_003102_annotated consensus	1586	-	A	4702	0	2	2	0	2	4708
S_litura_Genome_NC_003102_annotated consensus	1587	-	T	0	2	0	4690	0	3	4695
S_litura_Genome_NC_003102_annotated consensus	1588	-	T	1	2	10	4671	0	1	4685
S_litura_Genome_NC_003102_annotated consensus	1588	1	-	2	0	0	0	0	4650	4652
S_litura_Genome_NC_003102_annotated consensus	1589	-	G	1	1	4692	6	0	0	4700
S_litura_Genome_NC_003102_annotated consensus	1589	1	-	1	0	0	1	0	4674	4676
S_litura_Genome_NC_003102_annotated consensus	1590	-	T	2	2	1	4688	0	0	4693
S_litura_Genome_NC_003102_annotated consensus	1590	1	-	0	1	0	0	0	4653	4654
S_litura_Genome_NC_003102_annotated consensus	1591	-	G	3	0	4701	2	0	0	4706
S_litura_Genome_NC_003102_annotated consensus	1591	1	-	0	2	0	0	0	4659	4661
S_litura_Genome_NC_003102_annotated consensus	1592	-	G	5	1	4668	6	0	0	4680
S_litura_Genome_NC_003102_annotated consensus	1592	1	-	4	0	0	0	0	4640	4644
S_litura_Genome_NC_003102_annotated consensus	1592	2	-	4	0	0	0	0	4640	4644
S_litura_Genome_NC_003102_annotated consensus	1593	-	C	7	4646	0	15	0	0	4668
S_litura_Genome_NC_003102_annotated consensus	1594	-	G	5	0	4672	3	0	0	4680
S_litura_Genome_NC_003102_annotated consensus	1595	-	G	3	3	4630	4	0	0	4640
S_litura_Genome_NC_003102_annotated consensus	1596	-	C	5	4602	1	10	0	0	4618
S_litura_Genome_NC_003102_annotated consensus	1597	-	G	4	0	4622	7	0	3	4636
S_litura_Genome_NC_003102_annotated consensus	1598	-	G	4	6	4600	5	0	3	4618
S_litura_Genome_NC_003102_annotated consensus	1599	-	T	2	29	0	4494	0	3	4528
S_litura_Genome_NC_003102_annotated consensus	1600	-	G	1	0	4517	7	0	4	4529
S_litura_Genome_NC_003102_annotated consensus	1601	-	G	4	3	4495	7	0	3	4512
S_litura_Genome_NC_003102_annotated consensus	1601	1	-	0	1	0	0	0	4448	4449
S_litura_Genome_NC_003102_annotated consensus	1602	-	T	16	18	2	4433	0	4	4473
S_litura_Genome_NC_003102_annotated consensus	1602	1	-	0	1	0	0	0	4432	4433
S_litura_Genome_NC_003102_annotated consensus	1603	-	G	5	0	4456	8	0	3	4472
S_litura_Genome_NC_003102_annotated consensus	1603	1	-	0	1	0	0	0	4427	4428
S_litura_Genome_NC_003102_annotated consensus	1604	-	G	5	1	4409	11	0	3	4429
S_litura_Genome_NC_003102_annotated consensus	1604	1	-	1	1	0	0	0	4275	4277
S_litura_Genome_NC_003102_annotated consensus	1604	2	-	0	0	1	0	0	4276	4277
S_litura_Genome_NC_003102_annotated consensus	1604	3	-	0	0	0	1	0	4276	4277
S_litura_Genome_NC_003102_annotated consensus	1604	4	-	0	0	0	1	0	4276	4277
S_litura_Genome_NC_003102_annotated consensus	1604	5	-	1	0	0	0	0	4276	4277
S_litura_Genome_NC_003102_annotated consensus	1604	6	-	0	0	0	1	0	4276	4277
S_litura_Genome_NC_003102_annotated consensus	1605	-	T	8	4238	0	26	0	5	4277
S_litura_Genome_NC_003102_annotated consensus	1606	-	G	5	0	4316	1	0	4	4326
S_litura_Genome_NC_003102_annotated consensus	1607	-	G	5	1	4306	10	0	3	4325
S_litura_Genome_NC_003102_annotated consensus	1608	-	T	6	4170	0	24	0	5	4205
S_litura_Genome_NC_003102_annotated consensus	1608	1	-	0	1	2	0	0	4202	4205
S_litura_Genome_NC_003102_annotated consensus	1608	2	-	1	0	0	0	0	4204	4205
S_litura_Genome_NC_003102_annotated consensus	1608	3	-	1	0	0	0	0	4204	4205
S_litura_Genome_NC_003102_annotated consensus	1609	-	G	4	2	4264	6	0	0	4276
S_litura_Genome_NC_003102_annotated consensus	1610	-	G	3	1	4257	10	0	0	4271
S_litura_Genome_NC_003102_annotated consensus	1611	-	T	8	4107	1	23	0	0	4139
S_litura_Genome_NC_003102_annotated consensus	1611	1	-	1	0	0	0	0	4138	4139
S_litura_Genome_NC_003102_annotated consensus	1612	-	G	4	0	4222	7	0	0	4233
S_litura_Genome_NC_003102_annotated consensus	1613	-	G	2	0	4218	8	0	0	4228
S_litura_Genome_NC_003102_annotated consensus	1614	-	C	3998	25	5	0	0	0	4028
S_litura_Genome_NC_003102_annotated consensus	1615	-	G	4	0	4083	7	0	0	4094
S_litura_Genome_NC_003102_annotated consensus	1615	1	-	0	0	0	1	0	4092	4093
S_litura_Genome_NC_003102_annotated consensus	1616	-	G	0	0	4108	9	0	0	4117
S_litura_Genome_NC_003102_annotated consensus	1617	-	A	4049	17	5	1	0	0	4072
S_litura_Genome_NC_003102_annotated consensus	1618	-	G	2	0	4073	13	0	0	4088
S_litura_Genome_NC_003102_annotated consensus	1619	-	G	3	0	4084	3	0	0	4090
S_litura_Genome_NC_003102_annotated consensus	1619	1	-	0	0	0	2	0	4034	4036
S_litura_Genome_NC_003102_annotated consensus	1620	-	C	5	4049	2	3	0	2	4061
S_litura_Genome_NC_003102_annotated consensus	1620	1	-	0	0	4	0	0	3987	3991
S_litura_Genome_NC_003102_annotated consensus	1621	-	A	4019	0	3	0	0	1	4023
S_litura_Genome_NC_003102_annotated consensus	1622	-	T	2	3	1	3978	0	0	3984
S_litura_Genome_NC_003102_annotated consensus	1622	1	-	0	1	0	0	0	3960	3961
S_litura_Genome_NC_003102_annotated consensus	1623	-	G	2	1	3996	4	0	0	4003
S_litura_Genome_NC_003102_annotated consensus	1624	-	A	3992	0	0	0	0	3	3995
S_litura_Genome_NC_003102_annotated consensus	1624	1	-	0	0	2	0	0	3942	3944
S_litura_Genome_NC_003102_annotated consensus	1625	-	T	0	1	5	3995	0	1	4002
S_litura_Genome_NC_003102_annotated consensus	1626	-	C	2	3978	1	2	0	1	3984
S_litura_Genome_NC_003102_annotated consensus	1627	-	G	4	0	3960	3	0	0	3967
S_litura_Genome_NC_003102_annotated consensus	1628	-	G	3	0	3934	6	0	0	3943
S_litura_Genome_NC_003102_annotated consensus	1629	-	A	3862	1	2	0	0	0	3865
S_litura_Genome_NC_003102_annotated consensus	1630	-	G	4	0	3836	5	0	0	3845
S_litura_Genome_NC_003102_annotated consensus	1630	1	-	0	0	1	0	0	3817	3818
S_litura_Genome_NC_003102_annotated consensus	1630	2	-	1	0	0	0	0	3817	3818
S_litura_Genome_NC_003102_annotated consensus	1630	3	-	0	0	0	1	0	3817	3818
S_litura_Genome_NC_003102_annotated consensus	1631	-	G	4	0	3811	5	0	0	3820
S_litura_Genome_NC_003102_annotated consensus	1632	-	A	3768	1	1	1	0	0	3771
S_litura_Genome_NC_003102_annotated consensus	1633	-	G	0	0	3755	2	0	0	3757
S_litura_Genome_NC_003102_annotated consensus	1634	-	G	4	0	3717	5	0	0	3726
S_litura_Genome_NC_003102_annotated consensus	1635	-	C	1	3694	0	2	0	0	3697
S_litura_Genome_NC_003102_annotated consensus	1636	-	G	6	0	3679	3	0	0	3688
S_litura_Genome_NC_003102_annotated consensus	1637	-	G	3	1	3657	5	0	0	3666
S_litura_Genome_NC_003102_annotated consensus	1638	-	A	3562	4	2	0	0	0	3568
S_litura_Genome_NC_003102_annotated consensus	1639	-	G	2	2	3551	3	0	0	3558
S_litura_Genome_NC_003102_annotated consensus	1640	-	G	1	0	3523	6	0	0	3530
S_litura_Genome_NC_003102_annotated consensus	1641	-	C	2	3488	0	2	0	0	3492
S_litura_Genome_NC_003102_annotated consensus	1642	-	A	3396	0	2	0	0	0	3398
S_litura_Genome_NC_003102_annotated consensus	1643	-	T	4	0	2	3299	0	0	3305
S_litura_Genome_NC_003102_annotated consensus	1644	-	G	1	3	3280	3	0	0	3287
S_litura_Genome_NC_003102_annotated consensus	1645	-	A	3227	0	0	0	0	0	3227
S_litura_Genome_NC_003102_annotated consensus	1646	-	T	1	1	0	3163	0	0	3165
S_litura_Genome_NC_003102_annotated consensus	1647	-	T	0	2	0	3118	0	0	3120
S_litura_Genome_NC_003102_annotated consensus	1648	-	G	1	0	3090	1	0	0	3092
S_litura_Genome_NC_003102_annotated consensus	1649	-	A	3051	0	0	1	0	0	3052
S_litura_Genome_NC_003102_annotated consensus	1650	-	T	0	0	0	3018	0	0	3018
S_litura_Genome_NC_003102_annotated consensus	1651	-	T	0	0	7	2968	0	2	2977
S_litura_Genome_NC_003102_annotated consensus	1652	-	G	0	0	872	0	0	2086	2958
S_litura_Genome_NC_003102_annotated consensus	1652	1	-	0	0	0	7	0	2932	2939
S_litura_Genome_NC_003102_annotated consensus	1653	-	T	0	0	0	855	0	2084	2939
S_litura_Genome_NC_003102_annotated consensus	1654	-	G	0	1	825	1	0	2086	2913
S_litura_Genome_NC_003102_annotated consensus	1655	-	G	0	0	799	0	0	2086	2885
S_litura_Genome_NC_003102_annotated consensus	1656	-	T	0	1	0	760	0	2085	2846
S_litura_Genome_NC_003102_annotated consensus	1657	-	A	10	0	2	0	0	2090	2102
S_litura_Genome_NC_003102_annotated consensus	1658	-	A	3	0	2	0	0	2097	2102
S_litura_Genome_NC_003102_annotated consensus	1659	-	A	4	2	0	0	0	2097	2103
S_litura_Genome_NC_003102_annotated consensus	1660	-	G	1	0	37	1	0	2093	2132
S_litura_Genome_NC_003102_annotated consensus	1661	-	G	0	0	3232	0	0	10	3242
S_litura_Genome_NC_003102_annotated consensus	1662	-	T	2	7	0	3253	0	8	3270
S_litura_Genome_NC_003102_annotated consensus	1663	-	G	0	1	3297	3	0	12	3313
S_litura_Genome_NC_003102_annotated consensus	1663	1	-	0	0	0	1	0	3312	3313
S_litura_Genome_NC_003102_annotated consensus	1664	-	G	1	1	3327	1	0	11	3341
S_litura_Genome_NC_003102_annotated consensus	1665	-	T	6	5	0	3349	0	11	3371
S_litura_Genome_NC_003102_annotated consensus	1666	-	G	3	1	3395	3	0	9	3411
S_litura_Genome_NC_003102_annotated consensus	1666	1	-	0	2	0	0	0	3409	3411
S_litura_Genome_NC_003102_annotated consensus	1667	-	G	1	2	3434	4	0	7	3448
S_litura_Genome_NC_003102_annotated consensus	1667	1	-	2	0	0	0	0	3446	3448
S_litura_Genome_NC_003102_annotated consensus	1668	-	C	6	3456	0	7	0	5	3474
S_litura_Genome_NC_003102_annotated consensus	1669	-	G	2	1	3504	7	0	1	3515
S_litura_Genome_NC_003102_annotated consensus	1670	-	G	4	0	3534	1	0	1	3540
S_litura_Genome_NC_003102_annotated consensus	1671	-	C	3	3562	0	4	0	0	3569
S_litura_Genome_NC_003102_annotated consensus	1672	-	G	1	0	3617	3	0	0	3621
S_litura_Genome_NC_003102_annotated consensus	1673	-	G	1	1	3641	10	0	0	3653
S_litura_Genome_NC_003102_annotated consensus	1674	-	C	1	3686	2	8	0	0	3697
S_litura_Genome_NC_003102_annotated consensus	1675	-	G	4	0	3720	2	0	0	3726
S_litura_Genome_NC_003102_annotated consensus	1676	-	G	5	0	3762	3	0	0	3770
S_litura_Genome_NC_003102_annotated consensus	1677	-	T	0	0	0	3777	0	0	3777
S_litura_Genome_NC_003102_annotated consensus	1678	-	A	3793	0	0	1	0	0	3794
S_litura_Genome_NC_003102_annotated consensus	1679	-	A	3823	0	1	0	0	0	3824
S_litura_Genome_NC_003102_annotated consensus	1680	-	A	3850	0	1	0	0	0	3851
S_litura_Genome_NC_003102_annotated consensus	1681	-	A	3890	0	0	0	0	0	3890
S_litura_Genome_NC_003102_annotated consensus	1682	-	T	0	2	0	3912	0	0	3914
S_litura_Genome_NC_003102_annotated consensus	1683	-	T	0	0	0	3976	0	0	3976
S_litura_Genome_NC_003102_annotated consensus	1684	-	T	0	1	0	4011	0	0	4012
S_litura_Genome_NC_003102_annotated consensus	1684	1	-	0	1	0	0	0	4009	4010
S_litura_Genome_NC_003102_annotated consensus	1685	-	G	0	3	4036	3	0	0	4042
S_litura_Genome_NC_003102_annotated consensus	1686	-	T	0	0	0	4063	0	0	4063
S_litura_Genome_NC_003102_annotated consensus	1687	-	G	0	0	4087	4	0	0	4091
S_litura_Genome_NC_003102_annotated consensus	1688	-	T	1	1	0	4105	0	0	4107
S_litura_Genome_NC_003102_annotated consensus	1689	-	C	6	4153	1	3	0	0	4163
S_litura_Genome_NC_003102_annotated consensus	1689	1	-	0	0	4	0	0	4153	4157
S_litura_Genome_NC_003102_annotated consensus	1690	-	G	2	0	4186	3	0	0	4191
S_litura_Genome_NC_003102_annotated consensus	1691	-	G	2	0	4190	7	0	0	4199
S_litura_Genome_NC_003102_annotated consensus	1692	-	C	2	4210	2	3	0	0	4217
S_litura_Genome_NC_003102_annotated consensus	1693	-	A	4220	0	2	2	0	0	4224
S_litura_Genome_NC_003102_annotated consensus	1694	-	G	2	2	4212	8	0	0	4224
S_litura_Genome_NC_003102_annotated consensus	1695	-	G	0	0	4232	3	0	0	4235
S_litura_Genome_NC_003102_annotated consensus	1696	-	A	4186	1	0	1	0	2	4190
S_litura_Genome_NC_003102_annotated consensus	1697	-	T	1	0	1	4183	0	0	4185
S_litura_Genome_NC_003102_annotated consensus	1698	-	C	4	4202	2	1	0	2	4211
S_litura_Genome_NC_003102_annotated consensus	1699	-	G	1	1	4242	5	0	0	4249
S_litura_Genome_NC_003102_annotated consensus	1699	1	-	0	0	0	1	0	4210	4211
S_litura_Genome_NC_003102_annotated consensus	1700	-	A	4234	0	2	1	0	0	4237
S_litura_Genome_NC_003102_annotated consensus	1701	-	T	0	4	1	4244	0	0	4249
S_litura_Genome_NC_003102_annotated consensus	1702	-	G	1	0	4235	5	0	0	4241
S_litura_Genome_NC_003102_annotated consensus	1703	-	G	4	0	4253	2	0	0	4259
S_litura_Genome_NC_003102_annotated consensus	1704	-	T	0	2	2	4250	0	0	4254
S_litura_Genome_NC_003102_annotated consensus	1705	-	T	1	0	0	4244	0	0	4245
S_litura_Genome_NC_003102_annotated consensus	1706	-	C	3	4246	0	0	0	1	4250
S_litura_Genome_NC_003102_annotated consensus	1707	-	G	2	0	4261	7	0	1	4271
S_litura_Genome_NC_003102_annotated consensus	1708	-	A	4239	0	1	3	0	1	4244
S_litura_Genome_NC_003102_annotated consensus	1709	-	T	0	0	0	4260	0	0	4260
S_litura_Genome_NC_003102_annotated consensus	1710	-	T	0	0	1	4264	0	0	4265
S_litura_Genome_NC_003102_annotated consensus	1711	-	G	1	0	4253	6	0	0	4260
S_litura_Genome_NC_003102_annotated consensus	1712	-	T	2	1	0	4261	0	0	4264
S_litura_Genome_NC_003102_annotated consensus	1713	-	C	3	4252	0	2	0	0	4257
S_litura_Genome_NC_003102_annotated consensus	1714	-	G	5	0	4256	5	0	0	4266
S_litura_Genome_NC_003102_annotated consensus	1715	-	A	4225	0	3	2	0	2	4232
S_litura_Genome_NC_003102_annotated consensus	1716	-	A	4203	0	1	2	0	0	4206
S_litura_Genome_NC_003102_annotated consensus	1717	-	A	4202	2	1	1	0	0	4206
S_litura_Genome_NC_003102_annotated consensus	1718	-	A	4253	0	0	0	0	0	4253
S_litura_Genome_NC_003102_annotated consensus	1719	-	T	0	0	1	4251	0	0	4252
S_litura_Genome_NC_003102_annotated consensus	1720	-	T	0	0	0	4222	0	0	4222
S_litura_Genome_NC_003102_annotated consensus	1721	-	C	0	0	0	4165	0	0	4165
S_litura_Genome_NC_003102_annotated consensus	1722	-	G	5	0	4271	4	0	0	4280
S_litura_Genome_NC_003102_annotated consensus	1723	-	T	1	0	0	4317	0	0	4318
S_litura_Genome_NC_003102_annotated consensus	1724	-	T	2	0	0	4324	0	0	4326
S_litura_Genome_NC_003102_annotated consensus	1725	-	C	5	4325	0	6	0	0	4336
S_litura_Genome_NC_003102_annotated consensus	1726	-	G	1	0	4343	4	0	0	4348
S_litura_Genome_NC_003102_annotated consensus	1727	-	G	1	0	4346	4	0	0	4351
S_litura_Genome_NC_003102_annotated consensus	1728	-	T	1	1	1	4355	0	0	4358
S_litura_Genome_NC_003102_annotated consensus	1729	-	G	6	0	4357	4	0	0	4367
S_litura_Genome_NC_003102_annotated consensus	1730	-	A	4354	0	2	1	0	0	4357
S_litura_Genome_NC_003102_annotated consensus	1731	-	T	0	1	0	4377	0	0	4378
S_litura_Genome_NC_003102_annotated consensus	1731	1	-	0	1	0	0	0	4361	4362
S_litura_Genome_NC_003102_annotated consensus	1732	-	G	3	0	4386	3	0	0	4392
S_litura_Genome_NC_003102_annotated consensus	1732	1	-	3	0	0	0	0	4366	4369
S_litura_Genome_NC_003102_annotated consensus	1732	2	-	0	0	0	1	0	4368	4369
S_litura_Genome_NC_003102_annotated consensus	1733	-	G	2	0	4388	3	0	0	4393
S_litura_Genome_NC_003102_annotated consensus	1733	1	-	0	0	0	5	0	4367	4372
S_litura_Genome_NC_003102_annotated consensus	1734	-	T	1	4	0	4412	0	1	4418
S_litura_Genome_NC_003102_annotated consensus	1734	1	-	0	0	1	0	0	4389	4390
S_litura_Genome_NC_003102_annotated consensus	1734	2	-	0	0	1	0	0	4389	4390
S_litura_Genome_NC_003102_annotated consensus	1734	3	-	0	1	0	0	0	4389	4390
S_litura_Genome_NC_003102_annotated consensus	1735	-	T	0	1	1	4411	0	0	4413
S_litura_Genome_NC_003102_annotated consensus	1736	-	C	37	4383	0	3	0	2	4425
S_litura_Genome_NC_003102_annotated consensus	1737	-	G	2	1	4435	5	0	0	4443
S_litura_Genome_NC_003102_annotated consensus	1738	-	A	4429	0	0	0	0	0	4429
S_litura_Genome_NC_003102_annotated consensus	1739	-	T	0	1	0	4471	0	1	4473
S_litura_Genome_NC_003102_annotated consensus	1740	-	C	2	4426	2	4	0	53	4487
S_litura_Genome_NC_003102_annotated consensus	1740	1	-	0	0	1	0	0	4468	4469
S_litura_Genome_NC_003102_annotated consensus	1740	2	-	0	0	1	0	0	4468	4469
S_litura_Genome_NC_003102_annotated consensus	1740	3	-	0	0	0	1	0	4468	4469
S_litura_Genome_NC_003102_annotated consensus	1740	4	-	0	0	0	1	0	4468	4469
S_litura_Genome_NC_003102_annotated consensus	1740	5	-	0	0	0	1	0	4468	4469
S_litura_Genome_NC_003102_annotated consensus	1740	6	-	1	0	0	0	0	4468	4469
S_litura_Genome_NC_003102_annotated consensus	1740	7	-	0	0	1	0	0	4468	4469
S_litura_Genome_NC_003102_annotated consensus	1740	8	-	1	0	0	0	0	4468	4469
S_litura_Genome_NC_003102_annotated consensus	1740	9	-	0	0	0	1	0	4468	4469
S_litura_Genome_NC_003102_annotated consensus	1741	-	G	0	0	4504	12	0	1	4517
S_litura_Genome_NC_003102_annotated consensus	1742	-	G	0	0	4515	2	0	0	4517
S_litura_Genome_NC_003102_annotated consensus	1743	-	T	0	1	0	4524	0	0	4525
S_litura_Genome_NC_003102_annotated consensus	1744	-	G	5	0	4486	5	0	0	4496
S_litura_Genome_NC_003102_annotated consensus	1745	-	G	0	1	4493	3	0	0	4497
S_litura_Genome_NC_003102_annotated consensus	1746	-	C	4	4475	0	3	0	0	4482
S_litura_Genome_NC_003102_annotated consensus	1747	-	T	1	3	5	4471	0	0	4480
S_litura_Genome_NC_003102_annotated consensus	1748	-	C	1	4484	3	0	0	0	4488
S_litura_Genome_NC_003102_annotated consensus	1749	-	C	4	4507	2	7	0	0	4520
S_litura_Genome_NC_003102_annotated consensus	1750	-	G	1	0	4546	2	0	0	4549
S_litura_Genome_NC_003102_annotated consensus	1751	-	G	1	0	4548	3	0	0	4552
S_litura_Genome_NC_003102_annotated consensus	1752	-	C	9	4537	0	1	0	0	4547
S_litura_Genome_NC_003102_annotated consensus	1752	1	-	0	0	0	2	0	4512	4514
S_litura_Genome_NC_003102_annotated consensus	1753	-	A	4550	0	4	1	0	0	4555
S_litura_Genome_NC_003102_annotated consensus	1754	-	G	5	2	4535	4	0	0	4546
S_litura_Genome_NC_003102_annotated consensus	1755	-	G	1	1	4537	6	0	0	4545
S_litura_Genome_NC_003102_annotated consensus	1756	-	A	4488	0	5	2	0	0	4495
S_litura_Genome_NC_003102_annotated consensus	1757	-	T	0	0	1	4501	0	0	4502
S_litura_Genome_NC_003102_annotated consensus	1758	-	C	3	4446	0	78	0	0	4527
S_litura_Genome_NC_003102_annotated consensus	1759	-	G	2	0	4553	2	0	0	4557
S_litura_Genome_NC_003102_annotated consensus	1759	1	-	1	0	0	0	0	4506	4507
S_litura_Genome_NC_003102_annotated consensus	1760	-	A	4527	0	0	1	0	0	4528
S_litura_Genome_NC_003102_annotated consensus	1761	-	T	1	2	1	4526	0	0	4530
S_litura_Genome_NC_003102_annotated consensus	1762	-	G	4	0	4522	7	0	0	4533
S_litura_Genome_NC_003102_annotated consensus	1763	-	G	1	0	4528	5	0	0	4534
S_litura_Genome_NC_003102_annotated consensus	1764	-	T	1	1	0	4528	0	0	4530
S_litura_Genome_NC_003102_annotated consensus	1764	1	-	0	0	1	0	0	4501	4502
S_litura_Genome_NC_003102_annotated consensus	1765	-	T	0	1	1	4519	0	0	4521
S_litura_Genome_NC_003102_annotated consensus	1766	-	C	4	4519	0	6	0	0	4529
S_litura_Genome_NC_003102_annotated consensus	1767	-	G	3	0	4535	5	0	0	4543
S_litura_Genome_NC_003102_annotated consensus	1768	-	A	4496	1	0	3	0	1	4501
S_litura_Genome_NC_003102_annotated consensus	1769	-	T	0	2	1	4528	0	0	4531
S_litura_Genome_NC_003102_annotated consensus	1770	-	C	5	4567	0	3	0	1	4576
S_litura_Genome_NC_003102_annotated consensus	1771	-	G	3	0	4611	1	0	1	4616
S_litura_Genome_NC_003102_annotated consensus	1771	1	-	0	0	0	1	0	4589	4590
S_litura_Genome_NC_003102_annotated consensus	1772	-	G	7	1	4622	1	0	1	4632
S_litura_Genome_NC_003102_annotated consensus	1773	-	T	0	0	1	4603	0	5	4609
S_litura_Genome_NC_003102_annotated consensus	1774	-	T	0	1	2	4585	0	5	4593
S_litura_Genome_NC_003102_annotated consensus	1775	-	T	0	0	0	4614	0	0	4614
S_litura_Genome_NC_003102_annotated consensus	1776	-	A	4594	2	0	0	0	0	4596
S_litura_Genome_NC_003102_annotated consensus	1777	-	G	2	1	4597	3	0	0	4603
S_litura_Genome_NC_003102_annotated consensus	1778	-	A	4586	0	1	1	0	0	4588
S_litura_Genome_NC_003102_annotated consensus	1779	-	C	9	4606	1	2	0	0	4618
S_litura_Genome_NC_003102_annotated consensus	1780	-	A	4634	0	0	0	0	0	4634
S_litura_Genome_NC_003102_annotated consensus	1781	-	G	1	0	4650	6	0	0	4657
S_litura_Genome_NC_003102_annotated consensus	1782	-	T	0	2	0	4668	0	0	4670
S_litura_Genome_NC_003102_annotated consensus	1783	-	G	1	4	4661	3	0	1	4670
S_litura_Genome_NC_003102_annotated consensus	1784	-	A	4631	0	0	3	0	1	4635
S_litura_Genome_NC_003102_annotated consensus	1785	-	T	0	0	0	4630	0	0	4630
S_litura_Genome_NC_003102_annotated consensus	1786	-	T	0	0	3	4622	0	0	4625
S_litura_Genome_NC_003102_annotated consensus	1787	-	G	1	1	4624	2	0	0	4628
S_litura_Genome_NC_003102_annotated consensus	1788	-	T	0	30	0	4576	0	0	4606
S_litura_Genome_NC_003102_annotated consensus	1789	-	T	2	1	3	4586	0	0	4592
S_litura_Genome_NC_003102_annotated consensus	1790	-	C	5	4595	3	1	0	0	4604
S_litura_Genome_NC_003102_annotated consensus	1791	-	T	0	2	1	4595	0	0	4598
S_litura_Genome_NC_003102_annotated consensus	1792	-	T	0	0	1	4608	0	0	4609
S_litura_Genome_NC_003102_annotated consensus	1793	-	G	1	1	4569	38	0	2	4611
S_litura_Genome_NC_003102_annotated consensus	1794	-	G	3	0	4592	5	0	1	4601
S_litura_Genome_NC_003102_annotated consensus	1794	1	-	1	0	0	0	0	4530	4531
S_litura_Genome_NC_003102_annotated consensus	1795	-	A	4561	0	3	2	0	0	4566
S_litura_Genome_NC_003102_annotated consensus	1796	-	T	1	0	0	4614	0	0	4615
S_litura_Genome_NC_003102_annotated consensus	1797	-	C	1	4609	1	37	0	1	4649
S_litura_Genome_NC_003102_annotated consensus	1798	-	G	3	0	4687	0	0	0	4690
S_litura_Genome_NC_003102_annotated consensus	1799	-	G	2	0	4701	6	0	0	4709
S_litura_Genome_NC_003102_annotated consensus	1800	-	T	0	1	2	4686	0	0	4689
S_litura_Genome_NC_003102_annotated consensus	1801	-	T	0	2	0	4692	0	0	4694
S_litura_Genome_NC_003102_annotated consensus	1802	-	T	0	1	1	4716	0	0	4718
S_litura_Genome_NC_003102_annotated consensus	1803	-	A	4726	1	0	4	0	0	4731
S_litura_Genome_NC_003102_annotated consensus	1804	-	G	1	0	4704	4	0	0	4709
S_litura_Genome_NC_003102_annotated consensus	1805	-	A	4665	0	0	0	0	1	4666
S_litura_Genome_NC_003102_annotated consensus	1806	-	T	1	0	0	4649	0	1	4651
S_litura_Genome_NC_003102_annotated consensus	1807	-	A	6	0	4456	5	0	1	4468
S_litura_Genome_NC_003102_annotated consensus	1808	-	A	3	0	4464	1	0	0	4468
S_litura_Genome_NC_003102_annotated consensus	1809	-	T	0	2	0	4792	0	0	4794
S_litura_Genome_NC_003102_annotated consensus	1810	-	G	0	0	4802	2	0	0	4804
S_litura_Genome_NC_003102_annotated consensus	1811	-	G	0	0	4831	5	0	0	4836
S_litura_Genome_NC_003102_annotated consensus	1812	-	C	8	4860	0	2	0	1	4871
S_litura_Genome_NC_003102_annotated consensus	1813	-	T	1	1	3	4860	0	0	4865
S_litura_Genome_NC_003102_annotated consensus	1814	-	C	2	4873	2	5	0	1	4883
S_litura_Genome_NC_003102_annotated consensus	1815	-	C	8	4853	0	4	0	1	4866
S_litura_Genome_NC_003102_annotated consensus	1816	-	G	4	0	4868	5	0	0	4877
S_litura_Genome_NC_003102_annotated consensus	1817	-	G	1	0	4854	0	0	0	4855
S_litura_Genome_NC_003102_annotated consensus	1818	-	C	6	4857	2	4	0	0	4869
S_litura_Genome_NC_003102_annotated consensus	1819	-	A	4825	0	2	0	0	1	4828
S_litura_Genome_NC_003102_annotated consensus	1820	-	G	3	0	4810	6	0	1	4820
S_litura_Genome_NC_003102_annotated consensus	1821	-	G	1	0	4810	2	0	1	4814
S_litura_Genome_NC_003102_annotated consensus	1822	-	A	4762	1	0	0	0	1	4764
S_litura_Genome_NC_003102_annotated consensus	1823	-	T	0	0	0	4721	0	1	4722
S_litura_Genome_NC_003102_annotated consensus	1824	-	C	0	64	0	4582	0	1	4647
S_litura_Genome_NC_003102_annotated consensus	1825	-	G	3	1	4764	4	0	1	4773
S_litura_Genome_NC_003102_annotated consensus	1825	1	-	0	1	0	0	0	4772	4773
S_litura_Genome_NC_003102_annotated consensus	1825	2	-	1	0	0	0	0	4772	4773
S_litura_Genome_NC_003102_annotated consensus	1826	-	A	4803	0	0	1	0	1	4805
S_litura_Genome_NC_003102_annotated consensus	1827	-	T	1	0	0	4833	0	1	4835
S_litura_Genome_NC_003102_annotated consensus	1828	-	G	1	0	4836	5	0	1	4843
S_litura_Genome_NC_003102_annotated consensus	1829	-	G	2	0	4853	3	0	1	4859
S_litura_Genome_NC_003102_annotated consensus	1830	-	T	4	0	0	4859	0	1	4864
S_litura_Genome_NC_003102_annotated consensus	1831	-	T	1	0	1	4859	0	0	4861
S_litura_Genome_NC_003102_annotated consensus	1832	-	C	5	4867	0	0	0	2	4874
S_litura_Genome_NC_003102_annotated consensus	1833	-	G	2	1	4885	3	0	0	4891
S_litura_Genome_NC_003102_annotated consensus	1834	-	A	4840	0	0	2	0	0	4842
S_litura_Genome_NC_003102_annotated consensus	1834	1	-	0	1	0	0	0	4792	4793
S_litura_Genome_NC_003102_annotated consensus	1835	-	T	0	1	1	4862	0	0	4864
S_litura_Genome_NC_003102_annotated consensus	1836	-	C	5	4880	1	4	0	0	4890
S_litura_Genome_NC_003102_annotated consensus	1837	-	G	1	0	4899	4	0	0	4904
S_litura_Genome_NC_003102_annotated consensus	1838	-	G	3	0	4909	2	0	0	4914
S_litura_Genome_NC_003102_annotated consensus	1839	-	T	0	1	0	4932	0	1	4934
S_litura_Genome_NC_003102_annotated consensus	1839	1	-	0	1	0	0	0	4901	4902
S_litura_Genome_NC_003102_annotated consensus	1840	-	T	0	1	0	4919	0	0	4920
S_litura_Genome_NC_003102_annotated consensus	1841	-	T	1	1	0	4929	0	0	4931
S_litura_Genome_NC_003102_annotated consensus	1842	-	A	4919	0	2	0	0	0	4921
S_litura_Genome_NC_003102_annotated consensus	1843	-	G	0	0	4916	4	0	0	4920
S_litura_Genome_NC_003102_annotated consensus	1843	1	-	0	1	0	0	0	4889	4890
S_litura_Genome_NC_003102_annotated consensus	1844	-	A	4916	0	1	1	0	0	4918
S_litura_Genome_NC_003102_annotated consensus	1845	-	C	6	4924	0	2	0	0	4932
S_litura_Genome_NC_003102_annotated consensus	1846	-	A	4935	0	0	0	0	0	4935
S_litura_Genome_NC_003102_annotated consensus	1847	-	G	1	0	4947	5	0	0	4953
S_litura_Genome_NC_003102_annotated consensus	1848	-	T	1	0	0	4961	0	0	4962
S_litura_Genome_NC_003102_annotated consensus	1849	-	G	0	2	4964	1	0	0	4967
S_litura_Genome_NC_003102_annotated consensus	1850	-	A	4939	0	4	1	0	0	4944
S_litura_Genome_NC_003102_annotated consensus	1851	-	T	0	1	1	4939	0	0	4941
S_litura_Genome_NC_003102_annotated consensus	1852	-	T	0	0	1	4948	0	0	4949
S_litura_Genome_NC_003102_annotated consensus	1853	-	G	0	0	4940	5	0	0	4945
S_litura_Genome_NC_003102_annotated consensus	1854	-	C	6	4918	0	22	0	0	4946
S_litura_Genome_NC_003102_annotated consensus	1855	-	T	2	1	0	4923	0	0	4926
S_litura_Genome_NC_003102_annotated consensus	1856	-	C	5	4925	0	0	0	0	4930
S_litura_Genome_NC_003102_annotated consensus	1857	-	T	0	0	0	4899	0	0	4899
S_litura_Genome_NC_003102_annotated consensus	1858	-	T	0	0	0	4845	0	0	4845
S_litura_Genome_NC_003102_annotated consensus	1859	-	T	0	1	15	4792	0	0	4808
S_litura_Genome_NC_003102_annotated consensus	1859	1	-	0	0	3	0	0	4614	4617
S_litura_Genome_NC_003102_annotated consensus	1860	-	A	8	0	4602	6	0	1	4617
S_litura_Genome_NC_003102_annotated consensus	1861	-	C	4613	3	0	0	0	1	4617
S_litura_Genome_NC_003102_annotated consensus	1862	-	T	1	0	0	4801	0	4	4806
S_litura_Genome_NC_003102_annotated consensus	1863	-	T	1	12	0	4843	0	1	4857
S_litura_Genome_NC_003102_annotated consensus	1864	-	G	0	3	4890	4	0	1	4898
S_litura_Genome_NC_003102_annotated consensus	1865	-	G	3	2	4929	2	0	1	4937
S_litura_Genome_NC_003102_annotated consensus	1866	-	T	0	1	0	4930	0	1	4932
S_litura_Genome_NC_003102_annotated consensus	1867	-	T	0	0	2	4924	0	1	4927
S_litura_Genome_NC_003102_annotated consensus	1868	-	T	0	0	0	4938	0	1	4939
S_litura_Genome_NC_003102_annotated consensus	1869	-	A	4928	0	4	3	0	1	4936
S_litura_Genome_NC_003102_annotated consensus	1870	-	G	1	0	4959	8	0	0	4968
S_litura_Genome_NC_003102_annotated consensus	1871	-	A	4931	0	0	0	0	0	4931
S_litura_Genome_NC_003102_annotated consensus	1872	-	T	2	0	1	4910	0	0	4913
S_litura_Genome_NC_003102_annotated consensus	1873	-	G	3	0	4888	4	0	1	4896
S_litura_Genome_NC_003102_annotated consensus	1874	-	G	2	0	4873	1	0	1	4877
S_litura_Genome_NC_003102_annotated consensus	1875	-	T	2	1	0	4860	0	0	4863
S_litura_Genome_NC_003102_annotated consensus	1876	-	G	1	0	4838	4	0	0	4843
S_litura_Genome_NC_003102_annotated consensus	1877	-	G	0	0	4810	2	0	0	4812
S_litura_Genome_NC_003102_annotated consensus	1878	-	C	1	4781	1	1	0	1	4785
S_litura_Genome_NC_003102_annotated consensus	1879	-	T	1	0	0	4754	0	0	4755
S_litura_Genome_NC_003102_annotated consensus	1880	-	C	7	4720	1	1	0	1	4730
S_litura_Genome_NC_003102_annotated consensus	1881	-	G	2	0	4698	2	0	2	4704
S_litura_Genome_NC_003102_annotated consensus	1882	-	A	4671	0	0	0	0	2	4673
S_litura_Genome_NC_003102_annotated consensus	1883	-	T	0	1	0	4646	0	1	4648
S_litura_Genome_NC_003102_annotated consensus	1884	-	C	5	4616	1	1	0	1	4624
S_litura_Genome_NC_003102_annotated consensus	1885	-	G	1	3	4595	4	0	1	4604
S_litura_Genome_NC_003102_annotated consensus	1886	-	G	1	0	4573	5	0	1	4580
S_litura_Genome_NC_003102_annotated consensus	1887	-	T	0	2	2	4554	0	0	4558
S_litura_Genome_NC_003102_annotated consensus	1888	-	T	1	3	0	4531	0	1	4536
S_litura_Genome_NC_003102_annotated consensus	1889	-	G	1	0	4503	5	0	1	4510
S_litura_Genome_NC_003102_annotated consensus	1890	-	C	2	4465	0	1	0	2	4470
S_litura_Genome_NC_003102_annotated consensus	1891	-	T	0	0	1	4428	0	1	4430
[truncated: 147,116 more rows]
