# Supplementary material for: Identification of Loci Associated with Enhanced Virulence in Spodoptera litura Nucleopolyhedrovirus Isolates Using Deep Sequencing
Source: Viruses. 2019 Sep 17;11(9):872. doi: 10.3390/v11090872 (PMC6783950; doi:10.3390/v11090872)
Supplement: Supplementary file 1 [file viruses-11-00872-s001.zip › viruses-564066 revised supplementary - to proofreading/Supplementary Materials/R_Code/TSV_and_CSV_Files/SNPs_per_ORF_BNG.csv]

	ORF_num	NS_SNPs	S_SNPs
1	1	6	0
2	2	17	0
3	3	5	0
4	4	28	0
5	5	0	0
6	6	3	0
7	7	14	0
8	8	7	0
9	9	1	0
10	10	5	0
11	11	6	0
12	12	0	0
13	13	3	0
14	14	2	0
15	15	1	0
16	16	7	0
17	17	10	0
18	18	3	0
19	19	0	0
20	20	10	0
21	21	15	0
22	22	6	0
23	23	21	0
24	24	9	0
25	25	3	0
26	26	4	0
27	27	2	0
28	28	1	0
29	29	4	0
30	30	5	0
31	31	2	0
32	32	7	0
33	33	5	0
34	34	1	0
35	35	3	0
36	36	12	0
37	37	2	0
38	38	14	0
39	39	3	0
40	40	2	0
41	41	4	0
42	42	12	0
43	43	7	0
44	44	3	0
45	45	0	0
46	46	7	0
47	47	0	0
48	48	0	0
49	49	1	0
50	50	0	0
51	51	3	0
52	52	7	0
53	53	2	0
54	54	5	0
55	55	7	0
56	56	0	0
57	57	2	0
58	58	0	0
59	59	8	0
60	60	0	0
61	61	0	0
62	62	11	0
63	63	4	0
64	64	2	0
65	65	6	0
66	66	3	0
67	67	10	0
68	68	14	0
69	69	20	0
70	70	6	0
71	71	1	0
72	72	0	0
73	73	0	0
74	74	5	0
75	75	3	0
76	76	2	0
77	77	6	0
78	78	0	0
79	79	19	0
80	80	2	0
81	81	6	0
82	82	7	0
83	83	2	0
84	84	2	0
85	85	3	0
86	86	18	0
87	87	2	0
88	88	2	0
89	89	3	0
90	90	0	0
91	91	4	0
92	92	3	0
93	93	6	0
94	94	14	0
95	95	0	0
96	96	11	0
97	97	4	0
98	98	14	0
99	99	4	0
100	100	4	0
101	101	5	0
102	102	10	0
103	103	1	0
104	104	1	0
105	105	5	0
106	106	11	0
107	107	4	0
108	108	3	0
109	109	11	0
110	110	11	0
111	111	1	0
112	112	2	0
113	113	11	0
114	114	2	0
115	115	0	0
116	116	5	0
117	117	5	0
118	118	14	0
119	119	3	0
120	120	3	0
121	121	12	0
122	122	5	0
123	123	1	0
124	124	10	0
125	125	39	0
126	126	0	0
127	127	5	0
128	128	3	0
129	129	1	0
130	130	3	0
131	131	3	0
132	132	10	0
133	133	7	0
134	134	7	0
135	135	9	0
136	136	14	0
137	137	5	0
138	138	9	0
139	139	0	0
140	140	11	0
141	141	1	0
