# Supplementary material for: Identification of Loci Associated with Enhanced Virulence in Spodoptera litura Nucleopolyhedrovirus Isolates Using Deep Sequencing
Source: Viruses. 2019 Sep 17;11(9):872. doi: 10.3390/v11090872 (PMC6783950; doi:10.3390/v11090872)
Supplement: Supplementary file 1 [file viruses-11-00872-s001.zip › viruses-564066 revised supplementary - to proofreading/Supplementary Materials/R_Code/TSV_and_CSV_Files/SNPs_per_ORF_Tax1.csv]

	ORF_num	NS_SNPs	S_SNPs
1	1	6	0
2	2	13	0
3	3	7	0
4	4	24	0
5	5	2	0
6	6	3	0
7	7	14	0
8	8	7	0
9	9	1	0
10	10	4	0
11	11	7	0
12	12	0	0
13	13	4	0
14	14	2	0
15	15	3	0
16	16	9	0
17	17	10	0
18	18	3	0
19	19	0	0
20	20	11	0
21	21	11	0
22	22	6	0
23	23	19	0
24	24	9	0
25	25	2	0
26	26	6	0
27	27	3	0
28	28	1	0
29	29	4	0
30	30	4	0
31	31	3	0
32	32	8	0
33	33	2	0
34	34	1	0
35	35	2	0
36	36	16	0
37	37	3	0
38	38	20	0
39	39	3	0
40	40	1	0
41	41	3	0
42	42	8	0
43	43	3	0
44	44	2	0
45	45	0	0
46	46	9	0
47	47	1	0
48	48	0	0
49	49	2	0
50	50	1	0
51	51	4	0
52	52	7	0
53	53	2	0
54	54	6	0
55	55	8	0
56	56	0	0
57	57	2	0
58	58	0	0
59	59	9	0
60	60	0	0
61	61	2	0
62	62	13	0
63	63	3	0
64	64	2	0
65	65	7	0
66	66	2	0
67	67	10	0
68	68	14	0
69	69	18	0
70	70	7	0
71	71	2	0
72	72	0	0
73	73	1	0
74	74	7	0
75	75	4	0
76	76	1	0
77	77	4	0
78	78	0	0
79	79	20	0
80	80	1	0
81	81	4	0
82	82	8	0
83	83	3	0
84	84	2	0
85	85	3	0
86	86	20	0
87	87	2	0
88	88	4	0
89	89	4	0
90	90	0	0
91	91	5	0
92	92	3	0
93	93	4	0
94	94	12	0
95	95	1	0
96	96	9	0
97	97	2	0
98	98	13	0
99	99	3	0
100	100	5	0
101	101	3	0
102	102	12	0
103	103	1	0
104	104	1	0
105	105	4	0
106	106	10	0
107	107	4	0
108	108	3	0
109	109	10	0
110	110	11	0
111	111	1	0
112	112	1	0
113	113	8	0
114	114	3	0
115	115	2	0
116	116	6	0
117	117	4	0
118	118	14	0
119	119	1	0
120	120	4	0
121	121	17	0
122	122	9	0
123	123	0	0
124	124	9	0
125	125	52	0
126	126	0	0
127	127	4	0
128	128	4	0
129	129	1	0
130	130	1	0
131	131	2	0
132	132	5	0
133	133	6	0
134	134	6	0
135	135	5	0
136	136	12	0
137	137	3	0
138	138	9	0
139	139	0	0
140	140	7	0
141	141	1	0
