# Supplementary material for: Identification of Loci Associated with Enhanced Virulence in Spodoptera litura Nucleopolyhedrovirus Isolates Using Deep Sequencing
Source: Viruses. 2019 Sep 17;11(9):872. doi: 10.3390/v11090872 (PMC6783950; doi:10.3390/v11090872)
Supplement: Supplementary file 1 [file viruses-11-00872-s001.zip › viruses-564066 revised supplementary - to proofreading/Supplementary Materials/R_Code/TSV_and_CSV_Files/Table_SOI3_BNG.csv]

	Reference.Position	Type	Length	Reference	Allele	Linkage	Zygosity	Count	Coverage	Frequency	Forward.reverse.balance	Average.quality	Overlapping.annotations	Coding.region.change	Amino.acid.change	X	coding	NS
1	96	SNV	1	T	C	NA	Homozygous	4173	4190	99.59427208	0.480706743	37.16127486	CDS: SlnVgp001, Gene: SlnVgp001	NP_258269.1:c.96T>C		NA	1	0
2	303	SNV	1	G	A	NA	Homozygous	3513	3515	99.943101	0.453703704	36.72957586	CDS: SlnVgp001, Gene: SlnVgp001	NP_258269.1:c.303G>A		NA	1	0
3	339	SNV	1	C	T	NA	Homozygous	3453	3453	100	0.46144057	37.39357081	CDS: SlnVgp001, Gene: SlnVgp001	NP_258269.1:c.339C>T		NA	1	0
4	342	SNV	1	A	G	NA	Homozygous	3468	3481	99.6265441	0.455463033	37.45963091	CDS: SlnVgp001, Gene: SlnVgp001	NP_258269.1:c.342A>G		NA	1	0
5	399	SNV	1	G	A	NA	Homozygous	3179	3181	99.93712669	0.499300308	37.20100661	CDS: SlnVgp001, Gene: SlnVgp001	NP_258269.1:c.399G>A		NA	1	0
6	702	SNV	1	C	T	NA	Homozygous	3322	3326	99.87973542	0.45325094	37.29530403	CDS: SlnVgp001, Gene: SlnVgp001	NP_258269.1:c.702C>T		NA	1	0
7	827	SNV	1	C	T	NA	Homozygous	3635	3637	99.94500962	0.474914759	36.79669876	CDS: SlnVgp002, Gene: SlnVgp002	NP_258270.1:c.1567G>A	NP_258270.1:p.Asp523Asn	NA	1	1
8	923	SNV	1	C	T	NA	Homozygous	3966	3970	99.89924433	0.466904391	37.22718104	CDS: SlnVgp002, Gene: SlnVgp002	NP_258270.1:c.1471G>A	NP_258270.1:p.Asp491Asn	NA	1	1
11	1249	SNV	1	C	G	NA	Homozygous	3405	3407	99.94129733	0.425070207	37.26461087	CDS: SlnVgp002, Gene: SlnVgp002	NP_258270.1:c.1145G>C	NP_258270.1:p.Arg382Thr	NA	1	1
12	1371	SNV	1	C	G	NA	Homozygous	2942	2952	99.66124661	0.38294065	37.34704283	CDS: SlnVgp002, Gene: SlnVgp002	NP_258270.1:c.1023G>C		NA	1	0
13	1605	SNV	1	T	C	NA	Homozygous	2003	2021	99.10935181	0.488662656	37.07039441	CDS: SlnVgp002, Gene: SlnVgp002	NP_258270.1:c.789A>G		NA	1	0
14	1608	SNV	1	T	C	NA	Homozygous	1997	2006	99.55134596	0.489322191	37.02804206	CDS: SlnVgp002, Gene: SlnVgp002	NP_258270.1:c.786A>G		NA	1	0
15	1611	SNV	1	T	C	NA	Homozygous	1971	1978	99.64610718	0.490849367	36.96499239	CDS: SlnVgp002, Gene: SlnVgp002	NP_258270.1:c.783A>G		NA	1	0
16	1665	SNV	1	T	C	NA	Homozygous	1839	1852	99.29805616	0.45922528	37.07993475	CDS: SlnVgp002, Gene: SlnVgp002	NP_258270.1:c.729A>G		NA	1	0
17	1701	SNV	1	T	C	NA	Homozygous	2057	2059	99.90286547	0.471996387	37.09674283	CDS: SlnVgp002, Gene: SlnVgp002	NP_258270.1:c.693A>G		NA	1	0
18	1716	SNV	1	A	G	NA	Homozygous	2058	2062	99.80601358	0.475849732	37.02332362	CDS: SlnVgp002, Gene: SlnVgp002	NP_258270.1:c.678T>C		NA	1	0
19	1721	SNV	1	C	T	NA	Homozygous	2117	2117	100	0.489804772	37.22437411	CDS: SlnVgp002, Gene: SlnVgp002	NP_258270.1:c.673G>A	NP_258270.1:p.Glu225Lys	NA	1	1
20	1762	SNV	1	G	C	NA	Homozygous	2279	2304	98.91493056	0.493846765	37.18473014	CDS: SlnVgp002, Gene: SlnVgp002	NP_258270.1:c.632C>G	NP_258270.1:p.Pro211Arg	NA	1	1
22	1824	SNV	1	C	T	NA	Homozygous	2484	2488	99.8392283	0.486776269	37.11151369	CDS: SlnVgp002, Gene: SlnVgp002	NP_258270.1:c.570G>A		NA	1	0
25	1946	SNV	1	C	T	NA	Homozygous	3176	3177	99.96852376	0.457801222	37.34918136	CDS: SlnVgp002, Gene: SlnVgp002	NP_258270.1:c.448G>A	NP_258270.1:p.Asp150Asn	NA	1	1
26	2125	SNV	1	C	T	NA	Homozygous	3670	3672	99.94553377	0.486848286	37.22316076	CDS: SlnVgp002, Gene: SlnVgp002	NP_258270.1:c.269G>A	NP_258270.1:p.Arg90Lys	NA	1	1
27	2268	SNV	1	C	T	NA	Homozygous	4171	4171	100	0.471076094	37.50851115	CDS: SlnVgp002, Gene: SlnVgp002	NP_258270.1:c.126G>A		NA	1	0
28	2313	SNV	1	T	C	NA	Homozygous	4240	4249	99.78818546	0.494614916	37.18561321	CDS: SlnVgp002, Gene: SlnVgp002	NP_258270.1:c.81A>G		NA	1	0
30	2634	SNV	1	A	C	NA	Homozygous	3983	3996	99.67467467	0.482637363	36.67612353	CDS: SlnVgp003, Gene: SlnVgp003	NP_258271.1:c.243A>C		NA	1	0
31	2757	SNV	1	T	C	NA	Homozygous	4091	4104	99.68323587	0.449068054	37.32950379	CDS: SlnVgp003, Gene: SlnVgp003	NP_258271.1:c.366T>C		NA	1	0
32	2777	SNV	1	G	A	NA	Homozygous	4057	4060	99.92610837	0.451988574	37.30712349	CDS: SlnVgp003, Gene: SlnVgp003	NP_258271.1:c.386G>A	NP_258271.1:p.Arg129Lys	NA	1	1
33	3006	SNV	1	A	G	NA	Homozygous	4838	4849	99.7731491	0.479476609	37.45473336	CDS: SlnVgp003, Gene: SlnVgp003	NP_258271.1:c.615A>G		NA	1	0
34	3158	SNV	1	G	A	NA	Homozygous	5261	5261	100	0.437182741	37.55502756	CDS: SlnVgp003, Gene: SlnVgp003	NP_258271.1:c.767G>A	NP_258271.1:p.Cys256Tyr	NA	1	1
41	3398	SNV	1	T	G	NA	Homozygous	5303	5348	99.15856395	0.466624883	37.15029229				NA	0	0
44	3604	SNV	1	G	A	NA	Homozygous	4184	4190	99.85680191	0.451071959	37.40774379	CDS: SlnVgp004, Gene: SlnVgp004	NP_258272.1:c.2104C>T		NA	1	0
48	3664	SNV	1	G	A	NA	Homozygous	3570	3581	99.69282323	0.456730769	37.43893557	CDS: SlnVgp004, Gene: SlnVgp004	NP_258272.1:c.2044C>T	NP_258272.1:p.Arg682Cys	NA	1	1
49	3687	SNV	1	T	C	NA	Homozygous	3999	4004	99.87512488	0.45568487	37.16604151	CDS: SlnVgp004, Gene: SlnVgp004	NP_258272.1:c.2021A>G	NP_258272.1:p.Lys674Arg	NA	1	1
50	3732	SNV	1	A	C	NA	Homozygous	3916	3925	99.77070064	0.451038576	37.42951992	CDS: SlnVgp004, Gene: SlnVgp004	NP_258272.1:c.1976T>G	NP_258272.1:p.Leu659Arg	NA	1	1
64	3807	SNV	1	G	A	NA	Homozygous	4099	4102	99.92686494	0.472383409	37.30787997	CDS: SlnVgp004, Gene: SlnVgp004	NP_258272.1:c.1901C>T	NP_258272.1:p.Ser634Leu	NA	1	1
65	3855	SNV	1	T	C	NA	Homozygous	4159	4168	99.7840691	0.449424084	37.28997355	CDS: SlnVgp004, Gene: SlnVgp004	NP_258272.1:c.1853A>G	NP_258272.1:p.Lys618Arg	NA	1	1
66	3933	SNV	1	T	C	NA	Homozygous	3809	3825	99.58169935	0.47161768	37.18955106	CDS: SlnVgp004, Gene: SlnVgp004	NP_258272.1:c.1775A>G	NP_258272.1:p.Lys592Arg	NA	1	1
70	4104	SNV	1	T	C	NA	Homozygous	3467	3477	99.71239574	0.413243714	37.19353908	CDS: SlnVgp004, Gene: SlnVgp004	NP_258272.1:c.1604A>G	NP_258272.1:p.Gln535Arg	NA	1	1
71	4107	SNV	1	C	A	NA	Homozygous	3471	3474	99.91364421	0.407518048	37.5514261	CDS: SlnVgp004, Gene: SlnVgp004	NP_258272.1:c.1601G>T	NP_258272.1:p.Arg534Leu	NA	1	1
72	4121	SNV	1	T	C	NA	Homozygous	3349	3362	99.6133254	0.40673102	37.4031054	CDS: SlnVgp004, Gene: SlnVgp004	NP_258272.1:c.1587A>G		NA	1	0
73	4146	SNV	1	G	A	NA	Homozygous	3258	3258	100	0.455453564	37.58133824	CDS: SlnVgp004, Gene: SlnVgp004	NP_258272.1:c.1562C>T	NP_258272.1:p.Ser521Leu	NA	1	1
74	4293	SNV	1	C	T	NA	Homozygous	1783	2536	70.30757098	0.447327452	37.09983174	CDS: SlnVgp004, Gene: SlnVgp004	NP_258272.1:c.1415G>A	NP_258272.1:p.Ser472Asn	NA	1	1
85	4369	SNV	1	T	G	NA	Homozygous	1430	1431	99.9301188	0.317024129	37.49160839	CDS: SlnVgp004, Gene: SlnVgp004	NP_258272.1:c.1339A>C	NP_258272.1:p.Met447Leu	NA	1	1
86	4373	SNV	1	C	T	NA	Homozygous	1368	1369	99.92695398	0.32027972	37.06505848	CDS: SlnVgp004, Gene: SlnVgp004	NP_258272.1:c.1335G>A		NA	1	0
87	4378	SNV	1	C	T	NA	Homozygous	1296	1296	100	0.328908555	37.41280864	CDS: SlnVgp004, Gene: SlnVgp004	NP_258272.1:c.1330G>A	NP_258272.1:p.Ala444Thr	NA	1	1
99	4431	SNV	1	A	G	NA	Homozygous	2251	2256	99.77836879	0.428571429	36.98311861	CDS: SlnVgp004, Gene: SlnVgp004	NP_258272.1:c.1277T>C	NP_258272.1:p.Leu426Pro	NA	1	1
100	4444	SNV	1	C	T	NA	Homozygous	2446	2446	100	0.420408163	36.81929681	CDS: SlnVgp004, Gene: SlnVgp004	NP_258272.1:c.1264G>A	NP_258272.1:p.Gly422Ser	NA	1	1
101	4447	SNV	1	A	T	NA	Homozygous	2485	2507	99.12245712	0.419155135	36.71629779	CDS: SlnVgp004, Gene: SlnVgp004	NP_258272.1:c.1261T>A	NP_258272.1:p.Ser421Thr	NA	1	1
102	4550	SNV	1	G	A	NA	Homozygous	2947	2950	99.89830508	0.497924081	37.38276213	CDS: SlnVgp004, Gene: SlnVgp004	NP_258272.1:c.1158C>T		NA	1	0
104	4560	SNV	1	A	G	NA	Homozygous	3280	3286	99.81740718	0.484358431	37.29420732	CDS: SlnVgp004, Gene: SlnVgp004	NP_258272.1:c.1148T>C	NP_258272.1:p.Ile383Thr	NA	1	1
105	4903	SNV	1	A	G	NA	Homozygous	4253	4259	99.85912186	0.482647296	37.06912767	CDS: SlnVgp004, Gene: SlnVgp004	NP_258272.1:c.805T>C		NA	1	0
106	5069	SNV	1	G	T	NA	Homozygous	4351	4353	99.95405467	0.47910649	37.23695702	CDS: SlnVgp004, Gene: SlnVgp004	NP_258272.1:c.639C>A		NA	1	0
107	5087	SNV	1	C	G	NA	Homozygous	4262	4274	99.71923257	0.467192118	37.3901924	CDS: SlnVgp004, Gene: SlnVgp004	NP_258272.1:c.621G>C		NA	1	0
108	5119	SNV	1	G	A	NA	Homozygous	4151	4153	99.95184204	0.469466423	37.09154421	CDS: SlnVgp004, Gene: SlnVgp004	NP_258272.1:c.589C>T		NA	1	0
109	5230	SNV	1	G	A	NA	Homozygous	4103	4105	99.95127893	0.462244472	37.34048257	CDS: SlnVgp004, Gene: SlnVgp004	NP_258272.1:c.478C>T	NP_258272.1:p.His160Tyr	NA	1	1
110	5318	SNV	1	G	A	NA	Homozygous	4140	4140	100	0.477536085	37.16135266	CDS: SlnVgp004, Gene: SlnVgp004	NP_258272.1:c.390C>T		NA	1	0
111	5462	SNV	1	A	T	NA	Homozygous	3755	3756	99.97337593	0.463403782	37.50306258	CDS: SlnVgp004, Gene: SlnVgp004	NP_258272.1:c.246T>A		NA	1	0
112	5588	SNV	1	G	A	NA	Homozygous	3600	3600	100	0.483855537	37.215	CDS: SlnVgp004, Gene: SlnVgp004	NP_258272.1:c.120C>T		NA	1	0
113	5754	SNV	1	A	G	NA	Homozygous	3269	3280	99.66463415	0.492432432	37.14010401				NA	0	0
119	5933	SNV	1	A	T	NA	Homozygous	2078	2848	72.96348315	0.499094203	36.78777671				NA	0	0
120	5989	SNV	1	T	A	NA	Homozygous	2952	2954	99.93229519	0.421216849	37.35128726				NA	0	0
122	6302	SNV	1	T	C	NA	Homozygous	3608	3618	99.7236042	0.450539147	37.06125277	CDS: SlnVgp006, Gene: SlnVgp006	NP_258274.1:c.203A>G	NP_258274.1:p.Lys68Arg	NA	1	1
123	6329	SNV	1	A	G	NA	Homozygous	3660	3670	99.72752044	0.40893067	37.1795082	CDS: SlnVgp006, Gene: SlnVgp006	NP_258274.1:c.176T>C	NP_258274.1:p.Leu59Ser	NA	1	1
124	6475	SNV	1	G	T	NA	Homozygous	4073	4073	100	0.449234749	36.89197152	CDS: SlnVgp006, CDS: SlnVgp007, Gene: SlnVgp006, Gene: SlnVgp007	NP_258275.1:c.[36G>T]; NP_258274.1:c.[30C>A]		NA	1	0
147	6678	SNV	1	G	C	NA	Homozygous	1666	1675	99.46268657	0.406395349	37.35594238	CDS: SlnVgp007, Gene: SlnVgp007	NP_258275.1:c.239G>C	NP_258275.1:p.Gly80Ala	NA	1	1
161	6721	SNV	1	C	T	NA	Homozygous	2680	2702	99.18578831	0.366561735	37.63432836	CDS: SlnVgp007, Gene: SlnVgp007	NP_258275.1:c.282C>T		NA	1	0
162	6726	SNV	1	G	C	NA	Homozygous	2689	2703	99.48205697	0.366108787	37.59390108	CDS: SlnVgp007, Gene: SlnVgp007	NP_258275.1:c.287G>C	NP_258275.1:p.Gly96Ala	NA	1	1
165	7057	SNV	1	G	A	NA	Homozygous	4974	4977	99.93972272	0.490439614	37.1938078	CDS: SlnVgp007, Gene: SlnVgp007	NP_258275.1:c.618G>A		NA	1	0
166	7095	SNV	1	C	T	NA	Homozygous	5027	5031	99.92049294	0.492037432	37.49452954	CDS: SlnVgp007, Gene: SlnVgp007	NP_258275.1:c.656C>T	NP_258275.1:p.Ala219Val	NA	1	1
167	7150	SNV	1	T	C	NA	Homozygous	5041	5056	99.70332278	0.49925435	37.11426304	CDS: SlnVgp007, Gene: SlnVgp007	NP_258275.1:c.711T>C		NA	1	0
168	7228	SNV	1	C	T	NA	Homozygous	5184	5185	99.9807136	0.466823899	37.49652778	CDS: SlnVgp007, Gene: SlnVgp007	NP_258275.1:c.789C>T		NA	1	0
169	7701	SNV	1	A	G	NA	Homozygous	5409	5424	99.72345133	0.48604119	37.12922906	CDS: SlnVgp007, Gene: SlnVgp007	NP_258275.1:c.1262A>G	NP_258275.1:p.Lys421Arg	NA	1	1
172	8252	SNV	1	G	C	NA	Homozygous	4441	4445	99.91001125	0.486323957	37.13442918	CDS: SlnVgp007, Gene: SlnVgp007	NP_258275.1:c.1813G>C	NP_258275.1:p.Ala605Pro	NA	1	1
174	8368	SNV	1	G	A	NA	Homozygous	4029	4032	99.92559524	0.434951456	37.38818565	CDS: SlnVgp007, Gene: SlnVgp007	NP_258275.1:c.1929G>A		NA	1	0
176	8384	SNV	1	G	A	NA	Homozygous	4349	4349	100	0.434194831	37.42883421	CDS: SlnVgp007, Gene: SlnVgp007	NP_258275.1:c.1945G>A	NP_258275.1:p.Val649Ile	NA	1	1
177	8441	SNV	1	G	A	NA	Homozygous	4481	4481	100	0.459428571	37.27382281	CDS: SlnVgp007, Gene: SlnVgp007	NP_258275.1:c.2002G>A	NP_258275.1:p.Glu668Lys	NA	1	1
178	8578	SNV	1	A	G	NA	Homozygous	4442	4452	99.77538185	0.458688906	36.90139577	CDS: SlnVgp007, Gene: SlnVgp007	NP_258275.1:c.2139A>G		NA	1	0
184	8736	SNV	1	T	C	NA	Homozygous	4860	4868	99.83566146	0.447127825	37.05946502				NA	0	0
185	8978	SNV	1	C	T	NA	Homozygous	4159	4159	100	0.468730777	37.08944458	CDS: SlnVgp008, Gene: SlnVgp008	NP_258276.1:c.131C>T	NP_258276.1:p.Ala44Val	NA	1	1
186	9018	SNV	1	T	C	NA	Homozygous	4181	4190	99.78520286	0.484036021	37.3781392	CDS: SlnVgp008, Gene: SlnVgp008	NP_258276.1:c.171T>C		NA	1	0
187	9069	SNV	1	T	C	NA	Homozygous	4196	4202	99.85721085	0.484848485	37.21091516	CDS: SlnVgp008, Gene: SlnVgp008	NP_258276.1:c.222T>C		NA	1	0
191	9276	SNV	1	C	T	NA	Homozygous	4008	4012	99.9002991	0.490297542	37.37624751	CDS: SlnVgp008, Gene: SlnVgp008	NP_258276.1:c.429C>T		NA	1	0
192	9300	SNV	1	A	G	NA	Homozygous	4014	4021	99.82591395	0.489522575	36.97533632	CDS: SlnVgp008, Gene: SlnVgp008	NP_258276.1:c.453A>G		NA	1	0
193	9429	SNV	1	G	A	NA	Homozygous	4026	4028	99.95034757	0.482388316	37.51415797	CDS: SlnVgp008, Gene: SlnVgp008	NP_258276.1:c.582G>A		NA	1	0
194	9666	SNV	1	C	T	NA	Homozygous	3896	3896	100	0.443887557	37.55903491	CDS: SlnVgp008, Gene: SlnVgp008	NP_258276.1:c.819C>T		NA	1	0
196	9779	SNV	1	C	T	NA	Homozygous	3890	3890	100	0.496902655	37.48097686	CDS: SlnVgp009, CDS: SlnVgp010, Gene: SlnVgp009, Gene: SlnVgp010	NP_258277.1:c.[48G>A]; NP_258278.1:c.[9C>T]		NA	1	0
197	9890	SNV	1	A	G	NA	Homozygous	3707	3716	99.75780409	0.478481013	37.35014837	CDS: SlnVgp010, Gene: SlnVgp010	NP_258278.1:c.120A>G		NA	1	0
198	10064	SNV	1	A	G	NA	Homozygous	3146	3156	99.68314322	0.491208168	36.53846154	CDS: SlnVgp010, Gene: SlnVgp010	NP_258278.1:c.294A>G		NA	1	0
199	10079	SNV	1	T	C	NA	Homozygous	3229	3237	99.75285758	0.488833747	37.43821617	CDS: SlnVgp010, Gene: SlnVgp010	NP_258278.1:c.309T>C		NA	1	0
200	10123	SNV	1	A	G	NA	Homozygous	3499	3507	99.7718848	0.480404551	37.50614461	CDS: SlnVgp010, Gene: SlnVgp010	NP_258278.1:c.353A>G	NP_258278.1:p.Asn118Ser	NA	1	1
201	10270	SNV	1	A	G	NA	Homozygous	3892	3908	99.59058342	0.474728825	37.24280576				NA	0	0
206	10367	SNV	1	G	A	NA	Homozygous	3989	3991	99.94988725	0.464641986	37.43419403	Repeat region: hr1; 4 copies of P-I repeat			NA	0	0
208	10444	SNV	1	C	T	NA	Homozygous	3758	3762	99.89367358	0.46680841	37.28499202	Repeat region: hr1; 4 copies of P-I repeat			NA	0	0
209	10447	SNV	1	T	A	NA	Homozygous	3751	3754	99.92008524	0.465704825	37.18848307	Repeat region: hr1; 4 copies of P-I repeat			NA	0	0
210	10454	SNV	1	T	G	NA	Homozygous	3759	3769	99.73467763	0.464615385	37.29608939	Repeat region: hr1; 4 copies of P-I repeat			NA	0	0
212	10561	SNV	1	A	G	NA	Homozygous	3178	3183	99.84291549	0.437786697	37.10855884	Repeat region: hr1; 4 copies of P-I repeat			NA	0	0
219	10713	SNV	1	A	G	NA	Homozygous	4530	4542	99.73579921	0.449912808	37.22207506	Repeat region: hr1; 4 copies of P-I repeat			NA	0	0
220	10729	SNV	1	C	T	NA	Homozygous	4431	4470	99.12751678	0.456381102	37.55179418	Repeat region: hr1; 4 copies of P-I repeat			NA	0	0
222	10871	SNV	1	C	A	NA	Homozygous	3997	3997	100	0.457562221	37.30898174	CDS: SlnVgp011, Gene: SlnVgp011	NP_258279.1:c.72C>A		NA	1	0
223	11051	SNV	1	T	C	NA	Homozygous	3733	3743	99.73283462	0.490073869	37.48593624	CDS: SlnVgp011, Gene: SlnVgp011	NP_258279.1:c.252T>C		NA	1	0
224	11108	SNV	1	A	G	NA	Homozygous	3550	3560	99.71910112	0.450985222	37.09098592	CDS: SlnVgp011, Gene: SlnVgp011	NP_258279.1:c.309A>G		NA	1	0
225	11129	SNV	1	G	A	NA	Homozygous	3494	3496	99.94279176	0.433938477	37.04006869	CDS: SlnVgp011, Gene: SlnVgp011	NP_258279.1:c.330G>A		NA	1	0
226	11702	SNV	1	A	G	NA	Homozygous	3000	3003	99.9000999	0.49263406	37.06866667	CDS: SlnVgp011, Gene: SlnVgp011	NP_258279.1:c.903A>G		NA	1	0
227	11720	SNV	1	T	C	NA	Homozygous	3088	3093	99.83834465	0.496997426	37.50453368	CDS: SlnVgp011, Gene: SlnVgp011	NP_258279.1:c.921T>C		NA	1	0
231	13151	SNV	1	A	G	NA	Homozygous	3868	3880	99.69072165	0.476731484	37.36323681	CDS: SlnVgp013, Gene: SlnVgp013	NP_258281.1:c.636A>G		NA	1	0
232	13346	SNV	1	C	T	NA	Homozygous	4550	4553	99.93410938	0.467804073	37.3778022	CDS: SlnVgp013, Gene: SlnVgp013	NP_258281.1:c.831C>T		NA	1	0
233	13358	SNV	1	A	G	NA	Homozygous	4494	4519	99.44678026	0.460692996	37.24321317	CDS: SlnVgp013, Gene: SlnVgp013	NP_258281.1:c.843A>G		NA	1	0
234	13375	SNV	1	C	A	NA	Homozygous	4529	4530	99.97792494	0.440965187	37.44888496				NA	0	0
235	13613	SNV	1	A	G	NA	Homozygous	4511	4518	99.84506419	0.451325758	37.33008202	CDS: SlnVgp014, Gene: SlnVgp014	NP_258282.1:c.215A>G	NP_258282.1:p.Lys72Arg	NA	1	1
236	13653	SNV	1	T	C	NA	Homozygous	4655	4666	99.76425204	0.455994071	37.24382385	CDS: SlnVgp014, Gene: SlnVgp014	NP_258282.1:c.255T>C		NA	1	0
237	13688	SNV	1	G	A	NA	Homozygous	4839	4840	99.97933884	0.460468392	37.44740649				NA	0	0
240	14079	SNV	1	G	A	NA	Homozygous	3762	3762	100	0.487741631	37.22036151	CDS: SlnVgp015, Gene: SlnVgp015	NP_258283.1:c.246C>T		NA	1	0
246	14968	SNV	1	G	A	NA	Homozygous	3185	3186	99.96861268	0.486501377	37.24395604	CDS: SlnVgp016, Gene: SlnVgp016	NP_258284.1:c.472G>A	NP_258284.1:p.Asp158Asn	NA	1	1
247	15006	SNV	1	G	T	NA	Homozygous	3257	3261	99.87733824	0.48342246	37.19342954	CDS: SlnVgp016, Gene: SlnVgp016	NP_258284.1:c.510G>T		NA	1	0
248	15093	SNV	1	G	A	NA	Homozygous	3385	3387	99.94095069	0.49704142	37.22304284	CDS: SlnVgp016, Gene: SlnVgp016	NP_258284.1:c.597G>A		NA	1	0
249	15519	SNV	1	G	A	NA	Homozygous	3300	3301	99.96970615	0.47918862	37.50606061	CDS: SlnVgp016, Gene: SlnVgp016	NP_258284.1:c.1023G>A		NA	1	0
250	15630	SNV	1	T	G	NA	Homozygous	3054	3061	99.77131656	0.45945166	37.31663392	CDS: SlnVgp016, Gene: SlnVgp016	NP_258284.1:c.1134T>G		NA	1	0
251	16020	SNV	1	C	T	NA	Homozygous	3479	3482	99.91384262	0.461538462	37.21557919	CDS: SlnVgp016, Gene: SlnVgp016	NP_258284.1:c.1524C>T		NA	1	0
252	16535	SNV	1	T	A	NA	Homozygous	4060	4065	99.87699877	0.434886241	37.46773399	CDS: SlnVgp016, Gene: SlnVgp016	NP_258284.1:c.2039T>A	NP_258284.1:p.Ile680Asn	NA	1	1
253	16566	SNV	1	C	T	NA	Homozygous	4193	4197	99.90469383	0.455311973	36.93799189				NA	0	0
254	16588	SNV	1	T	C	NA	Homozygous	4207	4234	99.36230515	0.488494828	36.87592108				NA	0	0
260	16709	SNV	1	C	T	NA	Homozygous	4291	4293	99.95341253	0.432533113	37.36961081	CDS: SlnVgp017, Gene: SlnVgp017	NP_258285.1:c.21C>T		NA	1	0
261	16750	SNV	1	C	G	NA	Homozygous	4098	4100	99.95121951	0.449469812	36.79331381	CDS: SlnVgp017, Gene: SlnVgp017	NP_258285.1:c.62C>G	NP_258285.1:p.Ala21Gly	NA	1	1
262	16849	SNV	1	C	T	NA	Homozygous	3969	3970	99.97481108	0.487374302	37.31468884	CDS: SlnVgp017, Gene: SlnVgp017	NP_258285.1:c.161C>T	NP_258285.1:p.Thr54Met	NA	1	1
263	16853	SNV	1	A	G	NA	Homozygous	3940	3956	99.59555106	0.486614173	37.2357868	CDS: SlnVgp017, Gene: SlnVgp017	NP_258285.1:c.165A>G		NA	1	0
264	17366	SNV	1	G	T	NA	Homozygous	3400	3405	99.85315712	0.44714362	37.25176471	CDS: SlnVgp017, Gene: SlnVgp017	NP_258285.1:c.678G>T		NA	1	0
265	17369	SNV	1	T	C	NA	Homozygous	3414	3421	99.79538147	0.451578668	37.27270064	CDS: SlnVgp017, Gene: SlnVgp017	NP_258285.1:c.681T>C		NA	1	0
266	17423	SNV	1	G	A	NA	Homozygous	3325	3326	99.96993385	0.484090291	37.01654135	CDS: SlnVgp017, Gene: SlnVgp017	NP_258285.1:c.735G>A		NA	1	0
267	17522	SNV	1	C	T	NA	Homozygous	3512	3515	99.91465149	0.488343254	37.26366743	CDS: SlnVgp017, Gene: SlnVgp017	NP_258285.1:c.834C>T		NA	1	0
268	17583	SNV	1	C	T	NA	Homozygous	3367	3369	99.9406352	0.458823529	37.08286308	CDS: SlnVgp017, Gene: SlnVgp017	NP_258285.1:c.895C>T		NA	1	0
269	17721	SNV	1	G	A	NA	Homozygous	3252	3252	100	0.422380691	36.80934809	CDS: SlnVgp017, Gene: SlnVgp017	NP_258285.1:c.1033G>A	NP_258285.1:p.Ala345Thr	NA	1	1
278	17899	SNV	1	A	G	NA	Homozygous	3241	3243	99.93832871	0.495425188	37.46590558	CDS: SlnVgp018, Gene: SlnVgp018	NP_258286.1:c.81A>G		NA	1	0
279	18028	SNV	1	G	A	NA	Homozygous	3492	3493	99.97137131	0.475075529	37.35853379	CDS: SlnVgp018, Gene: SlnVgp018	NP_258286.1:c.210G>A		NA	1	0
280	18281	SNV	1	G	A	NA	Homozygous	3490	3490	100	0.477849677	37.41002865	CDS: SlnVgp018, Gene: SlnVgp018	NP_258286.1:c.463G>A	NP_258286.1:p.Ala155Thr	NA	1	1
281	18769	SNV	1	C	A	NA	Homozygous	3722	3724	99.94629431	0.462461022	37.41402472	CDS: SlnVgp020, Gene: SlnVgp020	NP_258288.1:c.40C>A	NP_258288.1:p.Leu14Met	NA	1	1
282	18903	SNV	1	T	C	NA	Homozygous	4042	4048	99.85177866	0.448297604	37.28673924	CDS: SlnVgp020, Gene: SlnVgp020	NP_258288.1:c.174T>C		NA	1	0
283	18986	SNV	1	T	C	NA	Homozygous	4266	4273	99.83618067	0.472362787	37.08884201	CDS: SlnVgp020, Gene: SlnVgp020	NP_258288.1:c.257T>C	NP_258288.1:p.Val86Ala	NA	1	1
284	19000	SNV	1	C	T	NA	Homozygous	4229	4230	99.97635934	0.474975272	37.02672026	CDS: SlnVgp020, Gene: SlnVgp020	NP_258288.1:c.271C>T	NP_258288.1:p.Pro91Ser	NA	1	1
286	19050	SNV	1	C	T	NA	Homozygous	4245	4246	99.97644842	0.472277623	37.43250883	CDS: SlnVgp020, Gene: SlnVgp020	NP_258288.1:c.321C>T		NA	1	0
287	19161	SNV	1	T	C	NA	Homozygous	4542	4550	99.82417582	0.467968158	37.28599736	CDS: SlnVgp020, Gene: SlnVgp020	NP_258288.1:c.432T>C		NA	1	0
292	19380	SNV	1	A	G	NA	Homozygous	4181	4185	99.90442055	0.492569459	37.31380053	CDS: SlnVgp020, Gene: SlnVgp020	NP_258288.1:c.651A>G		NA	1	0
293	19398	SNV	1	C	T	NA	Homozygous	4173	4173	100	0.488146552	37.28324946	CDS: SlnVgp020, Gene: SlnVgp020	NP_258288.1:c.669C>T		NA	1	0
294	19455	SNV	1	T	C	NA	Homozygous	4002	4011	99.77561705	0.47939991	37.22288856	CDS: SlnVgp020, Gene: SlnVgp020	NP_258288.1:c.726T>C		NA	1	0
295	19515	SNV	1	T	C	NA	Homozygous	3807	3813	99.84264359	0.424526094	37.10060415	CDS: SlnVgp020, Gene: SlnVgp020	NP_258288.1:c.786T>C		NA	1	0
296	20464	SNV	1	A	G	NA	Homozygous	3293	3302	99.72743792	0.474182211	37.40449438	CDS: SlnVgp021, Gene: SlnVgp021	NP_258289.1:c.1212T>C		NA	1	0
297	20470	SNV	1	G	A	NA	Homozygous	3274	3274	100	0.474959173	36.79291387	CDS: SlnVgp021, Gene: SlnVgp021	NP_258289.1:c.1206C>T		NA	1	0
298	20632	SNV	1	A	G	NA	Homozygous	3359	3362	99.9107674	0.471379583	37.50431676	CDS: SlnVgp021, Gene: SlnVgp021	NP_258289.1:c.1044T>C		NA	1	0
299	20665	SNV	1	G	A	NA	Homozygous	3297	3298	99.96967859	0.475691647	37.22232332	CDS: SlnVgp021, Gene: SlnVgp021	NP_258289.1:c.1011C>T		NA	1	0
300	20914	SNV	1	T	C	NA	Homozygous	3274	3278	99.87797437	0.462523849	37.24984728	CDS: SlnVgp021, Gene: SlnVgp021	NP_258289.1:c.762A>G		NA	1	0
301	20917	SNV	1	C	T	NA	Homozygous	3276	3280	99.87804878	0.45910578	37.54700855	CDS: SlnVgp021, Gene: SlnVgp021	NP_258289.1:c.759G>A		NA	1	0
302	20926	SNV	1	G	A	NA	Homozygous	3276	3278	99.93898719	0.458733205	37.25915751	CDS: SlnVgp021, Gene: SlnVgp021	NP_258289.1:c.750C>T		NA	1	0
303	20936	SNV	1	C	T	NA	Homozygous	3201	3203	99.93755854	0.433370977	36.41799438	CDS: SlnVgp021, Gene: SlnVgp021	NP_258289.1:c.740G>A	NP_258289.1:p.Arg247Lys	NA	1	1
304	20998	SNV	1	A	G	NA	Homozygous	3016	3029	99.57081545	0.456848306	37.32261273	CDS: SlnVgp021, Gene: SlnVgp021	NP_258289.1:c.678T>C		NA	1	0
305	21043	SNV	1	G	A	NA	Homozygous	2866	2866	100	0.449876999	37.11060712	CDS: SlnVgp021, Gene: SlnVgp021	NP_258289.1:c.633C>T		NA	1	0
306	21157	SNV	1	A	G	NA	Homozygous	2842	2848	99.78932584	0.4625	37.34201267	CDS: SlnVgp021, Gene: SlnVgp021	NP_258289.1:c.519T>C		NA	1	0
307	21253	SNV	1	C	T	NA	Homozygous	2869	2871	99.93033786	0.445933313	37.1589404	CDS: SlnVgp021, Gene: SlnVgp021	NP_258289.1:c.423G>A		NA	1	0
308	21310	SNV	1	G	A	NA	Homozygous	2720	2721	99.96324881	0.409841591	36.35404412	CDS: SlnVgp021, Gene: SlnVgp021	NP_258289.1:c.366C>T		NA	1	0
309	21397	SNV	1	C	T	NA	Homozygous	2746	2747	99.96359665	0.485524127	37.06737072	CDS: SlnVgp021, Gene: SlnVgp021	NP_258289.1:c.279G>A		NA	1	0
310	21648	SNV	1	G	A	NA	Homozygous	4160	4161	99.97596732	0.488415009	37.37139423	CDS: SlnVgp021, Gene: SlnVgp021	NP_258289.1:c.28C>T		NA	1	0
312	21728	SNV	1	T	C	NA	Homozygous	4614	4624	99.78373702	0.465158701	37.32097963	CDS: SlnVgp022, Gene: SlnVgp022	NP_258290.1:c.295A>G	NP_258290.1:p.Lys99Glu	NA	1	1
313	21767	SNV	1	C	T	NA	Homozygous	4837	4840	99.93801653	0.469028063	37.47922266	CDS: SlnVgp022, Gene: SlnVgp022	NP_258290.1:c.256G>A	NP_258290.1:p.Glu86Lys	NA	1	1
314	21860	SNV	1	T	C	NA	Homozygous	5164	5172	99.84532096	0.493680761	37.48044152	CDS: SlnVgp022, Gene: SlnVgp022	NP_258290.1:c.163A>G	NP_258290.1:p.Ile55Val	NA	1	1
321	21916	SNV	1	A	G	NA	Homozygous	5251	5257	99.88586646	0.47989524	37.41706342	CDS: SlnVgp022, Gene: SlnVgp022	NP_258290.1:c.107T>C	NP_258290.1:p.Ile36Thr	NA	1	1
322	21937	SNV	1	G	A	NA	Homozygous	5370	5372	99.96276992	0.468178383	37.54581006	CDS: SlnVgp022, Gene: SlnVgp022	NP_258290.1:c.86C>T	NP_258290.1:p.Pro29Leu	NA	1	1
323	21985	SNV	1	T	C	NA	Homozygous	5284	5288	99.92435703	0.498519557	37.29106737	CDS: SlnVgp022, Gene: SlnVgp022	NP_258290.1:c.38A>G	NP_258290.1:p.Tyr13Cys	NA	1	1
324	22245	SNV	1	C	T	NA	Homozygous	3885	3886	99.9742666	0.448330325	37.30888031	CDS: SlnVgp023, Gene: SlnVgp023	NP_258291.1:c.2130G>A		NA	1	0
325	22269	SNV	1	T	C	NA	Homozygous	3743	3759	99.57435488	0.433301798	37.29735506	CDS: SlnVgp023, Gene: SlnVgp023	NP_258291.1:c.2106A>G		NA	1	0
326	22284	SNV	1	A	G	NA	Homozygous	3823	3827	99.89547949	0.411942379	37.50483913	CDS: SlnVgp023, Gene: SlnVgp023	NP_258291.1:c.2091T>C		NA	1	0
327	22371	SNV	1	C	T	NA	Homozygous	3532	3532	100	0.4211592	37.04161948	CDS: SlnVgp023, Gene: SlnVgp023	NP_258291.1:c.2004G>A		NA	1	0
328	22398	SNV	1	A	C	NA	Homozygous	3573	3583	99.72090427	0.464570858	37.40162329	CDS: SlnVgp023, Gene: SlnVgp023	NP_258291.1:c.1977T>G	NP_258291.1:p.Ile659Met	NA	1	1
329	22617	SNV	1	C	T	NA	Homozygous	3119	3119	100	0.449535963	37.35748637	CDS: SlnVgp023, Gene: SlnVgp023	NP_258291.1:c.1758G>A		NA	1	0
330	22641	SNV	1	C	T	NA	Homozygous	3104	3104	100	0.454914468	37.2554768	CDS: SlnVgp023, Gene: SlnVgp023	NP_258291.1:c.1734G>A		NA	1	0
331	22872	SNV	1	G	A	NA	Homozygous	3508	3510	99.94301994	0.451476793	36.94384265	CDS: SlnVgp023, Gene: SlnVgp023	NP_258291.1:c.1503C>T		NA	1	0
332	22944	SNV	1	G	A	NA	Homozygous	3687	3693	99.83753046	0.473819542	37.44399241	CDS: SlnVgp023, Gene: SlnVgp023	NP_258291.1:c.1431C>T		NA	1	0
333	22964	SNV	1	T	C	NA	Homozygous	3672	3675	99.91836735	0.494626168	37.38752723	CDS: SlnVgp023, Gene: SlnVgp023	NP_258291.1:c.1411A>G	NP_258291.1:p.Lys471Glu	NA	1	1
334	22972	SNV	1	T	C	NA	Homozygous	3644	3648	99.89035088	0.481595092	37.38172338	CDS: SlnVgp023, Gene: SlnVgp023	NP_258291.1:c.1403A>G	NP_258291.1:p.Lys468Arg	NA	1	1
335	23490	SNV	1	C	T	NA	Homozygous	2415	2416	99.95860927	0.434159566	37.2173913	CDS: SlnVgp023, Gene: SlnVgp023	NP_258291.1:c.885G>A		NA	1	0
336	23619	SNV	1	A	G	NA	Homozygous	2526	2532	99.76303318	0.464814147	37.31076801	CDS: SlnVgp023, Gene: SlnVgp023	NP_258291.1:c.756T>C		NA	1	0
337	23895	SNV	1	G	A	NA	Homozygous	3236	3237	99.9691072	0.490767996	37.32169345	CDS: SlnVgp023, Gene: SlnVgp023	NP_258291.1:c.480C>T		NA	1	0
338	23898	SNV	1	C	T	NA	Homozygous	3283	3283	100	0.499471179	37.28876028	CDS: SlnVgp023, Gene: SlnVgp023	NP_258291.1:c.477G>A		NA	1	0
339	23916	SNV	1	C	T	NA	Homozygous	3414	3414	100	0.468686869	37.39191564	CDS: SlnVgp023, Gene: SlnVgp023	NP_258291.1:c.459G>A		NA	1	0
340	23955	SNV	1	G	A	NA	Homozygous	3543	3543	100	0.426624483	37.48292408	CDS: SlnVgp023, Gene: SlnVgp023	NP_258291.1:c.420C>T		NA	1	0
341	24027	SNV	1	C	T	NA	Homozygous	3825	3826	99.97386304	0.418360356	37.30457516	CDS: SlnVgp023, Gene: SlnVgp023	NP_258291.1:c.348G>A		NA	1	0
342	24111	SNV	1	A	G	NA	Homozygous	3934	3938	99.8984256	0.386064855	37.39959329	CDS: SlnVgp023, Gene: SlnVgp023	NP_258291.1:c.264T>C		NA	1	0
343	24184	SNV	1	G	A	NA	Homozygous	3974	3976	99.94969819	0.476655809	37.30095622	CDS: SlnVgp023, Gene: SlnVgp023	NP_258291.1:c.191C>T	NP_258291.1:p.Ala64Val	NA	1	1
344	24191	SNV	1	G	A	NA	Homozygous	3991	3991	100	0.485013032	37.08819845	CDS: SlnVgp023, Gene: SlnVgp023	NP_258291.1:c.184C>T		NA	1	0
345	24389	SNV	1	A	T	NA	Homozygous	4775	4777	99.95813272	0.482628263	37.29445026				NA	0	0
346	24680	SNV	1	T	G	NA	Homozygous	5238	5255	99.67649857	0.49359385	37.0805651	CDS: SlnVgp024, Gene: SlnVgp024	NP_258292.1:c.99T>G		NA	1	0
347	24737	SNV	1	A	C	NA	Homozygous	5251	5269	99.6583792	0.480784564	37.3540278	CDS: SlnVgp024, Gene: SlnVgp024	NP_258292.1:c.156A>C	NP_258292.1:p.Leu52Phe	NA	1	1
348	24774	SNV	1	T	C	NA	Homozygous	5396	5404	99.85196151	0.473144986	37.12509266	CDS: SlnVgp024, Gene: SlnVgp024	NP_258292.1:c.193T>C		NA	1	0
349	24788	SNV	1	T	A	NA	Homozygous	5456	5457	99.98167491	0.479882843	37.52749267	CDS: SlnVgp024, Gene: SlnVgp024	NP_258292.1:c.207T>A		NA	1	0
350	25433	SNV	1	G	A	NA	Homozygous	4746	4746	100	0.444283908	37.45364517	CDS: SlnVgp024, Gene: SlnVgp024	NP_258292.1:c.852G>A		NA	1	0
351	25505	SNV	1	C	T	NA	Homozygous	4460	4460	100	0.480085074	37.1632287	CDS: SlnVgp024, Gene: SlnVgp024	NP_258292.1:c.924C>T		NA	1	0
352	25515	SNV	1	C	T	NA	Homozygous	4354	4355	99.97703789	0.483883884	36.88952687	CDS: SlnVgp024, Gene: SlnVgp024	NP_258292.1:c.934C>T	NP_258292.1:p.Pro312Ser	NA	1	1
353	25631	SNV	1	A	G	NA	Homozygous	4655	4658	99.93559468	0.484522943	37.29172932	CDS: SlnVgp024, Gene: SlnVgp024	NP_258292.1:c.1050A>G	NP_258292.1:p.Ile350Met	NA	1	1
358	25699	SNV	1	G	A	NA	Homozygous	4824	4826	99.95855781	0.437898089	37.43781095	CDS: SlnVgp024, Gene: SlnVgp024	NP_258292.1:c.1118G>A	NP_258292.1:p.Gly373Glu	NA	1	1
361	25830	SNV	1	T	G	NA	Homozygous	4683	4703	99.57473953	0.421091858	37.22677771	Repeat region: hr2; 6 copies of P-I repeat			NA	0	0
362	25842	SNV	1	G	T	NA	Homozygous	4593	4612	99.58803122	0.417601217	37.51796212	Repeat region: hr2; 6 copies of P-I repeat			NA	0	0
363	25851	SNV	1	C	T	NA	Homozygous	4616	4634	99.61156668	0.415772633	37.49133449	Repeat region: hr2; 6 copies of P-I repeat			NA	0	0
364	25857	SNV	1	G	A	NA	Homozygous	4602	4620	99.61038961	0.411531939	37.46914385	Repeat region: hr2; 6 copies of P-I repeat			NA	0	0
365	25882	SNV	1	G	T	NA	Homozygous	4538	4541	99.93393526	0.405063291	37.28779198	Repeat region: hr2; 6 copies of P-I repeat			NA	0	0
366	25900	SNV	1	T	C	NA	Homozygous	4327	4339	99.72343858	0.3977433	37.38340652	Repeat region: hr2; 6 copies of P-I repeat			NA	0	0
367	25931	SNV	1	T	C	NA	Homozygous	3970	3976	99.84909457	0.416167	37.23274559	Repeat region: hr2; 6 copies of P-I repeat			NA	0	0
369	25973	SNV	1	A	G	NA	Homozygous	3380	3396	99.52885748	0.468264419	37.14792899	Repeat region: hr2; 6 copies of P-I repeat			NA	0	0
370	26000	SNV	1	T	G	NA	Homozygous	3018	3020	99.93377483	0.498661113	37.38369781	Repeat region: hr2; 6 copies of P-I repeat			NA	0	0
376	26129	SNV	1	A	G	NA	Homozygous	3673	3679	99.8369122	0.44392979	37.1570923	Repeat region: hr2; 6 copies of P-I repeat			NA	0	0
380	26317	SNV	1	C	T	NA	Homozygous	3847	3866	99.50853595	0.424506654	37.30049389				NA	0	0
381	26341	SNV	1	C	T	NA	Homozygous	3802	3805	99.92115637	0.409483766	37.15412941				NA	0	0
383	26453	SNV	1	G	A	NA	Homozygous	2486	2486	100	0.481208289	37.54102977				NA	0	0
385	26484	SNV	1	G	A	NA	Homozygous	3048	3049	99.96720236	0.471976401	37.53149606				NA	0	0
390	26590	SNV	1	C	G	NA	Homozygous	3958	3963	99.87383295	0.475990263	37.41611925	CDS: SlnVgp025, Gene: SlnVgp025	NP_258293.1:c.152G>C	NP_258293.1:p.Arg51Pro	NA	1	1
391	26675	SNV	1	C	A	NA	Homozygous	4835	4837	99.95865206	0.45990816	37.46659772	CDS: SlnVgp025, Gene: SlnVgp025	NP_258293.1:c.67G>T	NP_258293.1:p.Glu23*	NA	1	1
392	26711	SNV	1	G	A	NA	Homozygous	4778	4780	99.958159	0.468839542	37.4407702	CDS: SlnVgp025, Gene: SlnVgp025	NP_258293.1:c.31C>T		NA	1	0
393	26803	SNV	1	A	G	NA	Homozygous	4493	4513	99.55683581	0.453387377	37.06921878	Repeat region: hr3; 3 copies of P-II repeat			NA	0	0
394	26812	SNV	1	T	C	NA	Homozygous	4515	4536	99.53703704	0.45456292	37.11782946	Repeat region: hr3; 3 copies of P-II repeat			NA	0	0
395	26815	SNV	1	G	A	NA	Homozygous	4522	4527	99.88955158	0.44881135	37.30716497	Repeat region: hr3; 3 copies of P-II repeat			NA	0	0
397	26865	SNV	1	A	G	NA	Homozygous	4230	4240	99.76415094	0.450513347	37.29432624	Repeat region: hr3; 3 copies of P-II repeat			NA	0	0
401	27125	SNV	1	A	G	NA	Homozygous	3655	3659	99.89068051	0.457224335	37.31108071	Repeat region: hr3; 3 copies of P-II repeat			NA	0	0
402	27325	SNV	1	G	A	NA	Homozygous	3288	3288	100	0.495575221	37.36678832	CDS: SlnVgp026, Gene: SlnVgp026	NP_258294.1:c.169G>A	NP_258294.1:p.Ala57Thr	NA	1	1
403	27561	SNV	1	C	A	NA	Homozygous	3040	3040	100	0.481623052	37.27434211	CDS: SlnVgp026, Gene: SlnVgp026	NP_258294.1:c.405C>A		NA	1	0
404	27798	SNV	1	G	A	NA	Homozygous	3645	3647	99.94516041	0.462211422	37.41152263	CDS: SlnVgp026, Gene: SlnVgp026	NP_258294.1:c.642G>A		NA	1	0
406	28032	SNV	1	C	T	NA	Homozygous	4399	4434	99.21064502	0.481531101	37.60559218	CDS: SlnVgp026, Gene: SlnVgp026	NP_258294.1:c.876C>T		NA	1	0
407	28377	SNV	1	T	C	NA	Homozygous	4024	4035	99.72738538	0.496945899	37.23856859	CDS: SlnVgp027, Gene: SlnVgp027	NP_258295.1:c.600A>G		NA	1	0
410	28809	SNV	1	A	G	NA	Homozygous	4137	4147	99.75886183	0.498835486	37.23084361	CDS: SlnVgp027, Gene: SlnVgp027	NP_258295.1:c.168T>C		NA	1	0
413	29218	SNV	1	C	T	NA	Homozygous	4372	4372	100	0.429395386	37.2573193	CDS: SlnVgp028, Gene: SlnVgp028	NP_258296.1:c.211C>T		NA	1	0
414	29318	SNV	1	G	A	NA	Homozygous	4414	4419	99.88685223	0.43589244	37.43905754	CDS: SlnVgp029, Gene: SlnVgp029	NP_258297.1:c.402C>T		NA	1	0
415	29416	SNV	1	C	A	NA	Homozygous	3634	3649	99.58892847	0.428087167	37.02806824	CDS: SlnVgp029, Gene: SlnVgp029	NP_258297.1:c.304G>T	NP_258297.1:p.Val102Phe	NA	1	1
416	29432	SNV	1	T	G	NA	Homozygous	3661	3666	99.86361157	0.425054309	37.32859874	CDS: SlnVgp029, Gene: SlnVgp029	NP_258297.1:c.288A>C	NP_258297.1:p.Glu96Asp	NA	1	1
417	29456	SNV	1	G	A	NA	Homozygous	3616	3617	99.97235278	0.459781288	37.10176991	CDS: SlnVgp029, Gene: SlnVgp029	NP_258297.1:c.264C>T		NA	1	0
418	30217	SNV	1	A	G	NA	Homozygous	4388	4392	99.90892532	0.429340243	37.44074749	CDS: SlnVgp030, Gene: SlnVgp030	NP_258298.1:c.438T>C		NA	1	0
419	30284	SNV	1	T	C	NA	Homozygous	4161	4166	99.8799808	0.498727196	37.3777938	CDS: SlnVgp030, Gene: SlnVgp030	NP_258298.1:c.371A>G	NP_258298.1:p.Asn124Ser	NA	1	1
420	30331	SNV	1	A	G	NA	Homozygous	3844	3848	99.8960499	0.498023715	37.18704475	CDS: SlnVgp030, Gene: SlnVgp030	NP_258298.1:c.324T>C		NA	1	0
421	30412	SNV	1	A	C	NA	Homozygous	3644	3652	99.78094195	0.486725664	37.28183315	CDS: SlnVgp030, Gene: SlnVgp030	NP_258298.1:c.243T>G		NA	1	0
422	30469	SNV	1	C	T	NA	Homozygous	3709	3710	99.97304582	0.497607656	37.46023187	CDS: SlnVgp030, Gene: SlnVgp030	NP_258298.1:c.186G>A		NA	1	0
430	31086	SNV	1	C	T	NA	Homozygous	3687	3688	99.97288503	0.48971388	37.0035259	CDS: SlnVgp031, Gene: SlnVgp031	NP_258299.1:c.375C>T		NA	1	0
431	31119	SNV	1	C	T	NA	Homozygous	3647	3650	99.91780822	0.486823191	37.43926515	CDS: SlnVgp031, Gene: SlnVgp031	NP_258299.1:c.408C>T		NA	1	0
432	31552	SNV	1	A	C	NA	Homozygous	2747	2752	99.81831395	0.472883598	37.13068802	CDS: SlnVgp032, Gene: SlnVgp032	NP_258300.1:c.423A>C		NA	1	0
433	31564	SNV	1	A	G	NA	Homozygous	2714	2723	99.66948219	0.459785523	37.41820192	CDS: SlnVgp032, Gene: SlnVgp032	NP_258300.1:c.435A>G		NA	1	0
434	31646	SNV	1	T	G	NA	Homozygous	2553	2558	99.80453479	0.493539124	37.47160204	CDS: SlnVgp032, Gene: SlnVgp032	NP_258300.1:c.517T>G	NP_258300.1:p.Ser173Ala	NA	1	1
435	31648	SNV	1	G	T	NA	Homozygous	2556	2557	99.96089167	0.493189964	37.18114241	CDS: SlnVgp032, Gene: SlnVgp032	NP_258300.1:c.519G>T		NA	1	0
436	31852	SNV	1	T	G	NA	Homozygous	2938	2944	99.79619565	0.489467162	37.34002723	CDS: SlnVgp032, Gene: SlnVgp032	NP_258300.1:c.723T>G		NA	1	0
437	31885	SNV	1	G	T	NA	Homozygous	2957	2961	99.8649105	0.477216749	37.29083531	CDS: SlnVgp032, Gene: SlnVgp032	NP_258300.1:c.756G>T		NA	1	0
438	31939	SNV	1	G	A	NA	Homozygous	3104	3107	99.90344384	0.450116009	37.49806701	CDS: SlnVgp032, Gene: SlnVgp032	NP_258300.1:c.810G>A		NA	1	0
440	32363	SNV	1	C	A	NA	Homozygous	3517	3518	99.97157476	0.474825523	36.70429343	CDS: SlnVgp033, Gene: SlnVgp033	NP_258301.1:c.846G>T	NP_258301.1:p.Gln282His	NA	1	1
446	32594	SNV	1	G	A	NA	Homozygous	3622	3624	99.94481236	0.463511831	37.3451132	CDS: SlnVgp033, Gene: SlnVgp033	NP_258301.1:c.615C>T		NA	1	0
447	32756	SNV	1	G	T	NA	Homozygous	3979	3979	100	0.475906278	36.96129681	CDS: SlnVgp033, Gene: SlnVgp033	NP_258301.1:c.453C>A		NA	1	0
448	32783	SNV	1	T	C	NA	Homozygous	4042	4052	99.75320829	0.486051502	37.27115289	CDS: SlnVgp033, Gene: SlnVgp033	NP_258301.1:c.426A>G		NA	1	0
449	33071	SNV	1	A	G	NA	Homozygous	3943	3960	99.57070707	0.474118697	36.97869642	CDS: SlnVgp033, CDS: SlnVgp034, Gene: SlnVgp033, Gene: SlnVgp034	NP_258302.1:c.[433T>C]; NP_258301.1:c.[138T>C]	NP_258302.1:p.[*145Gln]	NA	1	1
451	33779	SNV	1	A	G	NA	Homozygous	3729	3745	99.57276368	0.459016393	37.27111826	CDS: SlnVgp035, Gene: SlnVgp035	NP_258303.1:c.357T>C		NA	1	0
452	33794	SNV	1	G	A	NA	Homozygous	3701	3704	99.91900648	0.467795802	37.51715753	CDS: SlnVgp035, Gene: SlnVgp035	NP_258303.1:c.342C>T		NA	1	0
453	33802	SNV	1	G	A	NA	Homozygous	3722	3723	99.97313994	0.468824369	37.3619022	CDS: SlnVgp035, Gene: SlnVgp035	NP_258303.1:c.334C>T		NA	1	0
454	34324	SNV	1	C	T	NA	Homozygous	4446	4447	99.97751293	0.465342754	37.22492128	CDS: SlnVgp036, Gene: SlnVgp036	NP_258304.1:c.1150G>A	NP_258304.1:p.Ala384Thr	NA	1	1
455	34508	SNV	1	G	A	NA	Homozygous	4728	4730	99.9577167	0.422321098	36.76713198	CDS: SlnVgp036, Gene: SlnVgp036	NP_258304.1:c.966C>T		NA	1	0
456	34592	SNV	1	C	T	NA	Homozygous	4620	4622	99.95672869	0.497789241	37.38441558	CDS: SlnVgp036, Gene: SlnVgp036	NP_258304.1:c.882G>A		NA	1	0
457	34820	SNV	1	C	T	NA	Homozygous	4005	4010	99.87531172	0.494467347	37.36654182	CDS: SlnVgp036, Gene: SlnVgp036	NP_258304.1:c.654G>A		NA	1	0
458	34826	SNV	1	G	A	NA	Homozygous	3904	3960	98.58585859	0.491173184	37.38985656	CDS: SlnVgp036, Gene: SlnVgp036	NP_258304.1:c.648C>T		NA	1	0
459	34899	SNV	1	A	G	NA	Homozygous	3968	3978	99.7486174	0.491208791	37.36794355	CDS: SlnVgp036, Gene: SlnVgp036	NP_258304.1:c.575T>C	NP_258304.1:p.Leu192Ser	NA	1	1
461	34937	SNV	1	A	G	NA	Homozygous	4017	4025	99.80124224	0.474300586	37.50709485	CDS: SlnVgp036, Gene: SlnVgp036	NP_258304.1:c.537T>C		NA	1	0
463	35175	SNV	1	G	C	NA	Homozygous	3572	3576	99.88814318	0.492957747	37.51175812	CDS: SlnVgp036, Gene: SlnVgp036	NP_258304.1:c.299C>G	NP_258304.1:p.Thr100Ser	NA	1	1
464	35201	SNV	1	G	A	NA	Homozygous	3548	3548	100	0.490146539	37.32638106	CDS: SlnVgp036, Gene: SlnVgp036	NP_258304.1:c.273C>T		NA	1	0
465	35216	SNV	1	C	T	NA	Homozygous	3471	3474	99.91364421	0.492391024	37.25180063	CDS: SlnVgp036, Gene: SlnVgp036	NP_258304.1:c.258G>A		NA	1	0
466	35219	SNV	1	A	G	NA	Homozygous	3466	3468	99.94232987	0.492129032	37.25649163	CDS: SlnVgp036, Gene: SlnVgp036	NP_258304.1:c.255T>C		NA	1	0
467	35459	SNV	1	A	G	NA	Homozygous	3478	3480	99.94252874	0.494016649	37.24985624	CDS: SlnVgp036, Gene: SlnVgp036	NP_258304.1:c.15T>C		NA	1	0
468	35946	SNV	1	C	G	NA	Homozygous	3942	3946	99.89863153	0.43302875	37.24429224	CDS: SlnVgp037, Gene: SlnVgp037	NP_258305.1:c.447C>G		NA	1	0
469	35983	SNV	1	G	A	NA	Homozygous	4010	4011	99.97506856	0.435525746	37.16783042	CDS: SlnVgp037, Gene: SlnVgp037	NP_258305.1:c.484G>A	NP_258305.1:p.Asp162Asn	NA	1	1
470	36236	SNV	1	A	G	NA	Homozygous	4356	4374	99.58847737	0.495502542	37.44100092	Repeat region: hr4; 2 copies of P-I repeat			NA	0	0
471	36339	SNV	1	G	A	NA	Homozygous	4293	4293	100	0.458180413	37.2226881	CDS: SlnVgp038, Gene: SlnVgp038	NP_258306.1:c.2728C>T		NA	1	0
472	36397	SNV	1	A	G	NA	Homozygous	4008	4028	99.50347567	0.493743372	37.14246507	CDS: SlnVgp038, Gene: SlnVgp038	NP_258306.1:c.2670T>C		NA	1	0
473	36466	SNV	1	G	A	NA	Homozygous	3746	3746	100	0.45263902	37.0098772	CDS: SlnVgp038, Gene: SlnVgp038	NP_258306.1:c.2601C>T		NA	1	0
474	36499	SNV	1	G	A	NA	Homozygous	3669	3670	99.97275204	0.451385513	37.34123739	CDS: SlnVgp038, Gene: SlnVgp038	NP_258306.1:c.2568C>T		NA	1	0
475	36541	SNV	1	A	G	NA	Homozygous	3569	3588	99.47045708	0.472482881	36.99635752	CDS: SlnVgp038, Gene: SlnVgp038	NP_258306.1:c.2526T>C		NA	1	0
476	36829	SNV	1	G	A	NA	Homozygous	3760	3763	99.92027638	0.47689464	37.40239362	CDS: SlnVgp038, Gene: SlnVgp038	NP_258306.1:c.2238C>T		NA	1	0
477	37280	SNV	1	C	T	NA	Homozygous	3543	3560	99.52247191	0.472349061	37.20660457	CDS: SlnVgp038, Gene: SlnVgp038	NP_258306.1:c.1787G>A	NP_258306.1:p.Arg596Lys	NA	1	1
478	37585	SNV	1	G	A	NA	Homozygous	4461	4461	100	0.47164999	37.43757005	CDS: SlnVgp038, Gene: SlnVgp038	NP_258306.1:c.1482C>T		NA	1	0
479	37769	SNV	1	G	A	NA	Homozygous	4284	4288	99.90671642	0.471387402	37.32633053	CDS: SlnVgp038, Gene: SlnVgp038	NP_258306.1:c.1298C>T	NP_258306.1:p.Ser433Leu	NA	1	1
480	38206	SNV	1	G	A	NA	Homozygous	4124	4127	99.92730797	0.465873513	37.08802134	CDS: SlnVgp038, Gene: SlnVgp038	NP_258306.1:c.861C>T		NA	1	0
481	38311	SNV	1	C	T	NA	Homozygous	4010	4010	100	0.463546161	37.25810474	CDS: SlnVgp038, Gene: SlnVgp038	NP_258306.1:c.756G>A		NA	1	0
482	38353	SNV	1	C	T	NA	Homozygous	4119	4120	99.97572816	0.464490142	37.42218985	CDS: SlnVgp038, Gene: SlnVgp038	NP_258306.1:c.714G>A		NA	1	0
483	38674	SNV	1	A	G	NA	Homozygous	4469	4470	99.97762864	0.496755162	37.34437234	CDS: SlnVgp038, Gene: SlnVgp038	NP_258306.1:c.393T>C		NA	1	0
484	38777	SNV	1	C	T	NA	Homozygous	4529	4535	99.8676957	0.477191665	37.20136896	CDS: SlnVgp038, Gene: SlnVgp038	NP_258306.1:c.290G>A	NP_258306.1:p.Gly97Asp	NA	1	1
490	39118	SNV	1	C	G	NA	Homozygous	4222	4235	99.69303424	0.445362528	37.2278541	CDS: SlnVgp039, Gene: SlnVgp039	NP_258307.1:c.54C>G		NA	1	0
491	39334	SNV	1	C	T	NA	Homozygous	4102	4106	99.90258159	0.437268165	37.0828864	CDS: SlnVgp039, Gene: SlnVgp039	NP_258307.1:c.270C>T		NA	1	0
492	39637	SNV	1	A	C	NA	Homozygous	3921	3925	99.89808917	0.4608	37.36495792	CDS: SlnVgp039, Gene: SlnVgp039	NP_258307.1:c.573A>C		NA	1	0
496	40082	SNV	1	T	C	NA	Homozygous	3102	3107	99.83907306	0.499702381	37.24274662	CDS: SlnVgp040, Gene: SlnVgp040	NP_258308.1:c.90T>C		NA	1	0
497	40481	SNV	1	G	T	NA	Homozygous	4207	4208	99.97623574	0.4409257	37.44164488	CDS: SlnVgp040, Gene: SlnVgp040	NP_258308.1:c.489G>T		NA	1	0
498	40620	SNV	1	C	A	NA	Homozygous	4688	4690	99.95735608	0.474066206	37.10985495	CDS: SlnVgp041, Gene: SlnVgp041	NP_258309.1:c.127G>T	NP_258309.1:p.Val43Phe	NA	1	1
499	40624	SNV	1	T	C	NA	Homozygous	4624	4642	99.61223611	0.481655521	37.02076125	CDS: SlnVgp041, Gene: SlnVgp041	NP_258309.1:c.123A>G		NA	1	0
500	40657	SNV	1	G	A	NA	Homozygous	4560	4562	99.95615958	0.475200584	37.54210526	CDS: SlnVgp041, Gene: SlnVgp041	NP_258309.1:c.90C>T		NA	1	0
501	40686	SNV	1	A	C	NA	Homozygous	4447	4453	99.86525938	0.477319015	37.28491118	CDS: SlnVgp041, Gene: SlnVgp041	NP_258309.1:c.61T>G	NP_258309.1:p.Ser21Ala	NA	1	1
502	40779	SNV	1	G	A	NA	Homozygous	4017	4047	99.25871016	0.473426871	37.3236246	CDS: SlnVgp042, Gene: SlnVgp042	NP_258310.1:c.1675C>T	NP_258310.1:p.Pro559Ser	NA	1	1
503	40882	SNV	1	G	C	NA	Homozygous	3670	3685	99.59294437	0.473177772	37.30572207	CDS: SlnVgp042, Gene: SlnVgp042	NP_258310.1:c.1572C>G		NA	1	0
504	41093	SNV	1	C	T	NA	Homozygous	3053	3053	100	0.428741801	36.98100229	CDS: SlnVgp042, Gene: SlnVgp042	NP_258310.1:c.1361G>A	NP_258310.1:p.Gly454Glu	NA	1	1
506	41236	SNV	1	C	T	NA	Homozygous	3074	3074	100	0.499854355	37.09759271	CDS: SlnVgp042, Gene: SlnVgp042	NP_258310.1:c.1218G>A		NA	1	0
507	41278	SNV	1	G	A	NA	Homozygous	2989	3017	99.07192575	0.476807229	37.32753429	CDS: SlnVgp042, Gene: SlnVgp042	NP_258310.1:c.1176C>T		NA	1	0
508	41350	SNV	1	C	T	NA	Homozygous	3150	3154	99.87317692	0.431092437	36.89174603	CDS: SlnVgp042, Gene: SlnVgp042	NP_258310.1:c.1104G>A		NA	1	0
509	41389	SNV	1	C	T	NA	Homozygous	3237	3237	100	0.489801469	37.30182268	CDS: SlnVgp042, Gene: SlnVgp042	NP_258310.1:c.1065G>A		NA	1	0
510	41461	SNV	1	G	A	NA	Homozygous	3218	3219	99.96893445	0.470953796	37.14014916	CDS: SlnVgp042, Gene: SlnVgp042	NP_258310.1:c.993C>T		NA	1	0
511	41479	SNV	1	G	A	NA	Homozygous	3215	3216	99.96890547	0.470492249	37.34245723	CDS: SlnVgp042, Gene: SlnVgp042	NP_258310.1:c.975C>T		NA	1	0
512	41821	SNV	1	A	G	NA	Homozygous	2932	2940	99.72789116	0.427750907	37.26705321	CDS: SlnVgp042, Gene: SlnVgp042	NP_258310.1:c.633T>C		NA	1	0
513	41935	SNV	1	G	A	NA	Homozygous	2737	2737	100	0.472607261	37.10266715	CDS: SlnVgp042, Gene: SlnVgp042	NP_258310.1:c.519C>T		NA	1	0
514	42444	SNV	1	T	C	NA	Homozygous	4010	4015	99.875467	0.498591549	37.49301746	CDS: SlnVgp042, Gene: SlnVgp042	NP_258310.1:c.10A>G	NP_258310.1:p.Ile4Val	NA	1	1
515	42536	SNV	1	A	G	NA	Homozygous	4665	4673	99.82880377	0.428362573	37.38242229	Repeat region: hr5; 2 copies of P-I repeat			NA	0	0
521	42791	SNV	1	C	A	NA	Homozygous	5459	5461	99.96337667	0.482407407	37.53654515	Repeat region: hr5; 2 copies of P-I repeat			NA	0	0
522	42817	SNV	1	T	C	NA	Homozygous	5534	5547	99.76563908	0.4698007	37.33501988	Repeat region: hr5; 2 copies of P-I repeat			NA	0	0
527	43078	SNV	1	C	G	NA	Homozygous	5732	5752	99.65229485	0.493096085	37.20621075	CDS: SlnVgp043, Gene: SlnVgp043	NP_258311.1:c.549G>C		NA	1	0
528	43176	SNV	1	A	T	NA	Homozygous	5235	5238	99.94272623	0.476335146	37.03744031	CDS: SlnVgp043, Gene: SlnVgp043	NP_258311.1:c.451T>A	NP_258311.1:p.Cys151Ser	NA	1	1
529	43279	SNV	1	A	G	NA	Homozygous	4780	4796	99.66638866	0.469435455	37.08535565	CDS: SlnVgp043, Gene: SlnVgp043	NP_258311.1:c.348T>C		NA	1	0
530	43288	SNV	1	G	A	NA	Homozygous	4895	4895	100	0.4772925	37.43227783	CDS: SlnVgp043, Gene: SlnVgp043	NP_258311.1:c.339C>T		NA	1	0
531	43498	SNV	1	T	C	NA	Homozygous	4756	4767	99.76924691	0.485616685	37.39234651	CDS: SlnVgp043, Gene: SlnVgp043	NP_258311.1:c.129A>G		NA	1	0
532	43576	SNV	1	C	T	NA	Homozygous	4923	4923	100	0.494599691	37.17895592	CDS: SlnVgp043, Gene: SlnVgp043	NP_258311.1:c.51G>A		NA	1	0
533	43609	SNV	1	A	G	NA	Homozygous	5020	5037	99.66249752	0.479858419	37.1312749	CDS: SlnVgp043, Gene: SlnVgp043	NP_258311.1:c.18T>C		NA	1	0
534	43726	SNV	1	A	G	NA	Homozygous	4935	4941	99.87856709	0.47320973	37.21053698				NA	0	0
535	43836	SNV	1	T	C	NA	Homozygous	4868	4871	99.938411	0.497214485	37.40920296	CDS: SlnVgp044, Gene: SlnVgp044	NP_258312.1:c.561A>G		NA	1	0
536	43981	SNV	1	A	T	NA	Homozygous	4439	4439	100	0.492208804	37.45370579	CDS: SlnVgp044, Gene: SlnVgp044	NP_258312.1:c.416T>A	NP_258312.1:p.Leu139Gln	NA	1	1
537	44326	SNV	1	C	T	NA	Homozygous	4149	4150	99.97590361	0.455550918	37.40563991	CDS: SlnVgp044, Gene: SlnVgp044	NP_258312.1:c.71G>A	NP_258312.1:p.Arg24Gln	NA	1	1
538	45125	SNV	1	A	G	NA	Homozygous	3977	3993	99.59929877	0.477257746	37.26980136	CDS: SlnVgp046, Gene: SlnVgp046	NP_258314.1:c.1062T>C		NA	1	0
539	45302	SNV	1	A	G	NA	Homozygous	4109	4115	99.85419198	0.465423303	37.39912387	CDS: SlnVgp046, Gene: SlnVgp046	NP_258314.1:c.885T>C		NA	1	0
540	45335	SNV	1	G	A	NA	Homozygous	4057	4058	99.97535732	0.487954353	36.97485827	CDS: SlnVgp046, Gene: SlnVgp046	NP_258314.1:c.852C>T		NA	1	0
541	45368	SNV	1	A	G	NA	Homozygous	4091	4094	99.92672203	0.496950578	37.38279149	CDS: SlnVgp046, Gene: SlnVgp046	NP_258314.1:c.819T>C		NA	1	0
542	45410	SNV	1	C	T	NA	Homozygous	4210	4213	99.92879183	0.476123313	37.3935867	CDS: SlnVgp046, Gene: SlnVgp046	NP_258314.1:c.777G>A		NA	1	0
543	45644	SNV	1	A	G	NA	Homozygous	3958	3968	99.74798387	0.471762938	37.33046993	CDS: SlnVgp046, Gene: SlnVgp046	NP_258314.1:c.543T>C		NA	1	0
554	45974	SNV	1	C	T	NA	Homozygous	3311	3313	99.93963175	0.493022008	37.43340381	CDS: SlnVgp046, Gene: SlnVgp046	NP_258314.1:c.213G>A		NA	1	0
557	47170	SNV	1	C	T	NA	Homozygous	3151	3151	100	0.441608877	37.18597271	CDS: SlnVgp049, Gene: SlnVgp049	NP_258317.1:c.705C>T		NA	1	0
558	48006	SNV	1	C	T	NA	Homozygous	4702	4704	99.95748299	0.497946062	37.53828158				NA	0	0
559	48023	SNV	1	C	T	NA	Homozygous	4705	4707	99.95751009	0.48601959	37.38087141				NA	0	0
560	48146	SNV	1	T	C	NA	Homozygous	4247	4257	99.76509279	0.482668279	37.3934542				NA	0	0
561	48331	SNV	1	A	C	NA	Homozygous	4312	4328	99.63031423	0.416565411	37.20153061	CDS: SlnVgp051, Gene: SlnVgp051	NP_258319.1:c.168A>C		NA	1	0
562	48643	SNV	1	G	A	NA	Homozygous	4537	4574	99.19108002	0.453888572	37.41657483	CDS: SlnVgp051, Gene: SlnVgp051	NP_258319.1:c.480G>A		NA	1	0
563	48684	SNV	1	G	A	NA	Homozygous	4630	4633	99.93524714	0.489385269	37.42613391	CDS: SlnVgp051, Gene: SlnVgp051	NP_258319.1:c.521G>A		NA	1	0
567	48903	SNV	1	G	T	NA	Homozygous	3406	3406	100	0.475546306	36.88109219	CDS: SlnVgp052, Gene: SlnVgp052	NP_258320.1:c.336C>A		NA	1	0
568	48944	SNV	1	G	A	NA	Homozygous	3610	3610	100	0.410908194	37.09722992	CDS: SlnVgp052, Gene: SlnVgp052	NP_258320.1:c.295C>T	NP_258320.1:p.Leu99Phe	NA	1	1
569	48947	SNV	1	A	C	NA	Homozygous	3586	3594	99.77740679	0.413741598	37.28499721	CDS: SlnVgp052, Gene: SlnVgp052	NP_258320.1:c.292T>G	NP_258320.1:p.Ser98Ala	NA	1	1
570	49008	SNV	1	T	C	NA	Homozygous	3514	3517	99.91470003	0.413466462	37.2381901	CDS: SlnVgp052, Gene: SlnVgp052	NP_258320.1:c.231A>G		NA	1	0
571	49056	SNV	1	C	T	NA	Homozygous	3385	3408	99.32511737	0.440074409	37.38788774	CDS: SlnVgp052, Gene: SlnVgp052	NP_258320.1:c.183G>A		NA	1	0
572	49199	SNV	1	T	C	NA	Homozygous	3080	3085	99.83792545	0.429557217	37.2762987	CDS: SlnVgp052, Gene: SlnVgp052	NP_258320.1:c.40A>G	NP_258320.1:p.Ile14Val	NA	1	1
574	49223	SNV	1	T	C	NA	Homozygous	3136	3151	99.52396065	0.424421884	37.31600765	CDS: SlnVgp052, Gene: SlnVgp052	NP_258320.1:c.16A>G	NP_258320.1:p.Ser6Gly	NA	1	1
577	49392	SNV	1	C	T	NA	Homozygous	3159	3164	99.84197219	0.486014954	37.31370687	CDS: SlnVgp053, Gene: SlnVgp053	NP_258321.1:c.120G>A		NA	1	0
578	49422	SNV	1	C	T	NA	Homozygous	3176	3178	99.93706734	0.489285714	37.29534005	CDS: SlnVgp053, Gene: SlnVgp053	NP_258321.1:c.90G>A		NA	1	0
579	49614	SNV	1	C	T	NA	Homozygous	3756	3758	99.9467802	0.478555305	37.3200213	CDS: SlnVgp054, Gene: SlnVgp054	NP_258322.1:c.57C>T		NA	1	0
580	49963	SNV	1	A	C	NA	Homozygous	3553	3560	99.80337079	0.42345679	37.31100478	CDS: SlnVgp054, Gene: SlnVgp054	NP_258322.1:c.406A>C	NP_258322.1:p.Asn136His	NA	1	1
581	50049	SNV	1	A	C	NA	Homozygous	3408	3418	99.70743125	0.454165579	37.27024648	CDS: SlnVgp054, Gene: SlnVgp054	NP_258322.1:c.492A>C		NA	1	0
582	50053	SNV	1	A	C	NA	Homozygous	3414	3422	99.76621859	0.462900286	37.50849443	CDS: SlnVgp054, Gene: SlnVgp054	NP_258322.1:c.496A>C	NP_258322.1:p.Met166Leu	NA	1	1
583	50469	SNV	1	T	C	NA	Homozygous	3186	3189	99.90592662	0.48468671	37.2435656	CDS: SlnVgp054, Gene: SlnVgp054	NP_258322.1:c.912T>C		NA	1	0
584	50643	SNV	1	C	T	NA	Homozygous	3542	3564	99.38271605	0.432405317	37.37916431	CDS: SlnVgp055, Gene: SlnVgp055	NP_258323.1:c.24C>T		NA	1	0
585	50685	SNV	1	C	T	NA	Homozygous	3591	3593	99.94433621	0.470098039	37.45279866	CDS: SlnVgp055, Gene: SlnVgp055	NP_258323.1:c.66C>T		NA	1	0
586	51498	SNV	1	C	T	NA	Homozygous	5227	5228	99.98087223	0.457823462	37.37421083	CDS: SlnVgp055, Gene: SlnVgp055	NP_258323.1:c.879C>T		NA	1	0
587	51507	SNV	1	C	T	NA	Homozygous	5182	5225	99.17703349	0.446252466	37.35912775	CDS: SlnVgp055, Gene: SlnVgp055	NP_258323.1:c.888C>T		NA	1	0
588	51653	SNV	1	T	C	NA	Homozygous	4825	4831	99.87580211	0.484713034	36.90839378	CDS: SlnVgp055, Gene: SlnVgp055	NP_258323.1:c.1034T>C	NP_258323.1:p.Val345Ala	NA	1	1
589	51711	SNV	1	C	T	NA	Homozygous	4904	4907	99.93886285	0.48872314	37.58156607	CDS: SlnVgp055, Gene: SlnVgp055	NP_258323.1:c.1092C>T		NA	1	0
590	51819	SNV	1	T	C	NA	Homozygous	4823	4831	99.83440282	0.489592599	37.39684843	CDS: SlnVgp055, Gene: SlnVgp055	NP_258323.1:c.1200T>C		NA	1	0
592	52427	SNV	1	C	T	NA	Homozygous	4663	4665	99.95712755	0.399471897	37.41561227	CDS: SlnVgp057, Gene: SlnVgp057	NP_258325.1:c.234G>A		NA	1	0
593	52577	SNV	1	A	G	NA	Homozygous	4219	4225	99.85798817	0.482350582	37.24318559	CDS: SlnVgp057, Gene: SlnVgp057	NP_258325.1:c.84T>C		NA	1	0
596	53065	SNV	1	G	A	NA	Homozygous	3626	3627	99.972429	0.449424736	37.27385549	CDS: SlnVgp059, Gene: SlnVgp059	NP_258327.1:c.1263C>T		NA	1	0
597	53083	SNV	1	T	C	NA	Homozygous	3610	3616	99.8340708	0.436385542	37.2099723	CDS: SlnVgp059, Gene: SlnVgp059	NP_258327.1:c.1245A>G		NA	1	0
598	53147	SNV	1	C	T	NA	Homozygous	3552	3555	99.91561181	0.413237481	37.39470721	CDS: SlnVgp059, Gene: SlnVgp059	NP_258327.1:c.1181G>A	NP_258327.1:p.Arg394Lys	NA	1	1
599	53500	SNV	1	G	T	NA	Homozygous	3032	3032	100	0.44878192	37.26352243	CDS: SlnVgp059, Gene: SlnVgp059	NP_258327.1:c.828C>A		NA	1	0
600	53740	SNV	1	A	C	NA	Homozygous	3022	3033	99.63732278	0.451583981	36.87392455	CDS: SlnVgp059, Gene: SlnVgp059	NP_258327.1:c.588T>G		NA	1	0
601	53803	SNV	1	C	T	NA	Homozygous	3341	3341	100	0.485164395	37.17000898	CDS: SlnVgp059, Gene: SlnVgp059	NP_258327.1:c.525G>A		NA	1	0
602	54040	SNV	1	C	T	NA	Homozygous	3986	3993	99.82469321	0.459750687	37.44857	CDS: SlnVgp059, Gene: SlnVgp059	NP_258327.1:c.288G>A		NA	1	0
603	54079	SNV	1	G	A	NA	Homozygous	4066	4068	99.95083579	0.464352526	37.42080669	CDS: SlnVgp059, Gene: SlnVgp059	NP_258327.1:c.249C>T		NA	1	0
604	54443	SNV	1	T	C	NA	Homozygous	3440	3444	99.88385598	0.459742985	36.9747093	Repeat region: hr6; 3 copies of P-I and 17 of P-II repeat			NA	0	0
605	54446	SNV	1	C	T	NA	Homozygous	3443	3444	99.970964	0.45846395	36.64507697	Repeat region: hr6; 3 copies of P-I and 17 of P-II repeat			NA	0	0
606	54458	SNV	1	C	T	NA	Homozygous	3553	3554	99.97186269	0.475269897	37.17478187	Repeat region: hr6; 3 copies of P-I and 17 of P-II repeat			NA	0	0
610	54539	SNV	1	C	T	NA	Homozygous	3547	3774	93.98516163	0.369402985	37.38934311	Repeat region: hr6; 3 copies of P-I and 17 of P-II repeat			NA	0	0
614	54752	SNV	1	C	T	NA	Homozygous	3722	3722	100	0.42814689	37.44707147	Repeat region: hr6; 3 copies of P-I and 17 of P-II repeat			NA	0	0
615	54760	SNV	1	G	T	NA	Homozygous	3748	3749	99.97332622	0.432500525	37.35058698	Repeat region: hr6; 3 copies of P-I and 17 of P-II repeat			NA	0	0
621	54849	SNV	1	C	A	NA	Homozygous	2524	2966	85.09777478	0.381364739	37.50158479	Repeat region: hr6; 3 copies of P-I and 17 of P-II repeat			NA	0	0
675	55066	SNV	1	A	C	NA	Homozygous	2022	2277	88.80105402	0.425333333	37.27002967	Repeat region: hr6; 3 copies of P-I and 17 of P-II repeat			NA	0	0
677	55087	SNV	1	G	C	NA	Homozygous	2321	2354	98.59813084	0.397669903	37.27100388	Repeat region: hr6; 3 copies of P-I and 17 of P-II repeat			NA	0	0
680	55127	SNV	1	A	G	NA	Homozygous	3076	3105	99.06602254	0.39250213	37.27373212	Repeat region: hr6; 3 copies of P-I and 17 of P-II repeat			NA	0	0
681	55131	SNV	1	A	G	NA	Homozygous	3117	3167	98.42121882	0.391219239	37.36830286	Repeat region: hr6; 3 copies of P-I and 17 of P-II repeat			NA	0	0
682	55179	SNV	1	T	A	NA	Homozygous	3759	3764	99.86716259	0.364230943	37.50571961	Repeat region: hr6; 3 copies of P-I and 17 of P-II repeat			NA	0	0
683	55193	SNV	1	G	A	NA	Homozygous	3892	3896	99.8973306	0.360500216	37.45811922	Repeat region: hr6; 3 copies of P-I and 17 of P-II repeat			NA	0	0
684	55198	SNV	1	C	T	NA	Homozygous	3949	3953	99.89881103	0.355701848	37.46492783	Repeat region: hr6; 3 copies of P-I and 17 of P-II repeat			NA	0	0
685	55211	SNV	1	C	T	NA	Homozygous	4074	4075	99.97546012	0.341232228	37.48699067	Repeat region: hr6; 3 copies of P-I and 17 of P-II repeat			NA	0	0
688	55286	SNV	1	C	T	NA	Homozygous	4386	4433	98.93976991	0.381828317	37.60237118	Repeat region: hr6; 3 copies of P-I and 17 of P-II repeat			NA	0	0
689	55298	SNV	1	C	A	NA	Homozygous	4500	4512	99.73404255	0.379815518	37.52044444	Repeat region: hr6; 3 copies of P-I and 17 of P-II repeat			NA	0	0
690	55319	SNV	1	G	A	NA	Homozygous	4596	4601	99.89132797	0.395105515	37.44560487	Repeat region: hr6; 3 copies of P-I and 17 of P-II repeat			NA	0	0
691	55362	SNV	1	T	C	NA	Homozygous	4801	4829	99.42016981	0.424061433	37.17350552	Repeat region: hr6; 3 copies of P-I and 17 of P-II repeat			NA	0	0
692	55418	SNV	1	C	T	NA	Homozygous	4259	4261	99.95306266	0.455371567	37.46395868	Repeat region: hr6; 3 copies of P-I and 17 of P-II repeat			NA	0	0
693	55457	SNV	1	G	A	NA	Homozygous	3453	3476	99.33831991	0.470468432	37.42455836	Repeat region: hr6; 3 copies of P-I and 17 of P-II repeat			NA	0	0
694	55466	SNV	1	A	G	NA	Homozygous	3187	3230	98.66873065	0.479955457	37.22372137	Repeat region: hr6; 3 copies of P-I and 17 of P-II repeat			NA	0	0
695	55474	SNV	1	T	C	NA	Homozygous	2940	2960	99.32432432	0.494528875	37.32891156	Repeat region: hr6; 3 copies of P-I and 17 of P-II repeat			NA	0	0
696	55476	SNV	1	T	C	NA	Homozygous	2687	4141	64.88770828	0.467747271	36.68589505	Repeat region: hr6; 3 copies of P-I and 17 of P-II repeat			NA	0	0
697	55489	SNV	1	A	G	NA	Homozygous	2506	4208	59.55323194	0.465504979	37.4405427	Repeat region: hr6; 3 copies of P-I and 17 of P-II repeat			NA	0	0
700	55506	SNV	1	T	C	NA	Homozygous	4385	4405	99.54597049	0.479500891	37.12383124	Repeat region: hr6; 3 copies of P-I and 17 of P-II repeat			NA	0	0
705	55538	SNV	1	T	C	NA	Homozygous	3187	3196	99.718398	0.477692526	37.17320364	Repeat region: hr6; 3 copies of P-I and 17 of P-II repeat			NA	0	0
707	55602	SNV	1	A	G	NA	Homozygous	4097	4139	98.98526214	0.487567568	37.48230413	Repeat region: hr6; 3 copies of P-I and 17 of P-II repeat			NA	0	0
710	55678	SNV	1	G	A	NA	Homozygous	5454	5462	99.8535335	0.487183495	37.32416575				NA	0	0
711	55943	SNV	1	A	G	NA	Homozygous	4446	4452	99.86522911	0.492870906	37.47210976				NA	0	0
712	55957	SNV	1	T	G	NA	Homozygous	4038	4070	99.21375921	0.47585166	37.23229321				NA	0	0
714	55985	SNV	1	G	T	NA	Homozygous	4647	4648	99.97848537	0.49816379	37.62147622	Repeat region: hr7; 2 copies of P-I repeat			NA	0	0
715	56111	SNV	1	G	A	NA	Homozygous	4846	4893	99.0394441	0.48092265	37.47750722	Repeat region: hr7; 2 copies of P-I repeat			NA	0	0
716	56123	SNV	1	C	A	NA	Homozygous	4889	4892	99.93867539	0.481352992	37.58457762	Repeat region: hr7; 2 copies of P-I repeat			NA	0	0
719	56275	SNV	1	A	T	NA	Homozygous	4931	4981	98.9961855	0.471631206	37.48712229	CDS: SlnVgp062, Gene: SlnVgp062	NP_258330.1:c.1038T>A		NA	1	0
720	56588	SNV	1	T	C	NA	Homozygous	4743	4752	99.81060606	0.496326823	37.33459836	CDS: SlnVgp062, Gene: SlnVgp062	NP_258330.1:c.725A>G	NP_258330.1:p.Gln242Arg	NA	1	1
721	56593	SNV	1	G	A	NA	Homozygous	4694	4721	99.42808727	0.49536953	37.12718364	CDS: SlnVgp062, Gene: SlnVgp062	NP_258330.1:c.720C>T		NA	1	0
722	56647	SNV	1	T	A	NA	Homozygous	4769	4773	99.91619527	0.49470339	37.37156637	CDS: SlnVgp062, Gene: SlnVgp062	NP_258330.1:c.666A>T	NP_258330.1:p.Lys222Asn	NA	1	1
723	56749	SNV	1	G	T	NA	Homozygous	4725	4728	99.93654822	0.45293486	37.37481481	CDS: SlnVgp062, Gene: SlnVgp062	NP_258330.1:c.564C>A		NA	1	0
724	57011	SNV	1	A	G	NA	Homozygous	4447	4463	99.64149675	0.477874396	37.14976389	CDS: SlnVgp062, Gene: SlnVgp062	NP_258330.1:c.302T>C	NP_258330.1:p.Phe101Ser	NA	1	1
725	57019	SNV	1	G	T	NA	Homozygous	4465	4468	99.93285586	0.482553681	37.48488242	CDS: SlnVgp062, Gene: SlnVgp062	NP_258330.1:c.294C>A		NA	1	0
726	57064	SNV	1	T	C	NA	Homozygous	4325	4328	99.93068392	0.490648627	37.41017341	CDS: SlnVgp062, Gene: SlnVgp062	NP_258330.1:c.249A>G		NA	1	0
727	57082	SNV	1	G	T	NA	Homozygous	4263	4269	99.85945186	0.482128351	37.44334975	CDS: SlnVgp062, Gene: SlnVgp062	NP_258330.1:c.231C>A		NA	1	0
729	57265	SNV	1	C	T	NA	Homozygous	3697	3698	99.97295836	0.443184503	37.43792264	CDS: SlnVgp062, Gene: SlnVgp062	NP_258330.1:c.48G>A		NA	1	0
730	57280	SNV	1	G	T	NA	Homozygous	3717	3717	100	0.448883666	37.26392252	CDS: SlnVgp062, Gene: SlnVgp062	NP_258330.1:c.33C>A		NA	1	0
731	57339	SNV	1	A	C	NA	Homozygous	3709	3711	99.94610617	0.476000937	37.18333783				NA	0	0
732	57587	SNV	1	A	G	NA	Homozygous	3398	3401	99.91179065	0.455981941	37.35609182	CDS: SlnVgp063, Gene: SlnVgp063	NP_258331.1:c.123A>G		NA	1	0
733	57686	SNV	1	G	A	NA	Homozygous	3439	3443	99.88382225	0.481264339	37.41843559	CDS: SlnVgp063, Gene: SlnVgp063	NP_258331.1:c.222G>A		NA	1	0
734	57761	SNV	1	G	A	NA	Homozygous	3379	3379	100	0.488378099	37.22491862	CDS: SlnVgp063, Gene: SlnVgp063	NP_258331.1:c.297G>A		NA	1	0
735	58301	SNV	1	A	G	NA	Homozygous	3550	3562	99.66311061	0.487710843	37.0856338	CDS: SlnVgp063, Gene: SlnVgp063	NP_258331.1:c.837A>G		NA	1	0
736	58779	SNV	1	G	A	NA	Homozygous	4543	4548	99.89006157	0.465133954	37.20911292	CDS: SlnVgp064, Gene: SlnVgp064	NP_258332.1:c.176C>T	NP_258332.1:p.Ala59Val	NA	1	1
737	58799	SNV	1	G	A	NA	Homozygous	4556	4560	99.9122807	0.457865703	37.28621598	CDS: SlnVgp064, Gene: SlnVgp064	NP_258332.1:c.156C>T		NA	1	0
739	59249	SNV	1	T	G	NA	Homozygous	4015	4024	99.77634195	0.489049496	37.17957659	CDS: SlnVgp065, Gene: SlnVgp065	NP_258333.1:c.580A>C		NA	1	0
740	59419	SNV	1	C	T	NA	Homozygous	4337	4339	99.95390643	0.422492401	37.39681808	CDS: SlnVgp065, Gene: SlnVgp065	NP_258333.1:c.410G>A	NP_258333.1:p.Ser137Asn	NA	1	1
741	59425	SNV	1	G	A	NA	Homozygous	4328	4330	99.95381062	0.420016407	36.94108133	CDS: SlnVgp065, Gene: SlnVgp065	NP_258333.1:c.404C>T	NP_258333.1:p.Ser135Phe	NA	1	1
742	59608	SNV	1	T	C	NA	Homozygous	4185	4194	99.78540773	0.478188617	37.27120669	CDS: SlnVgp065, Gene: SlnVgp065	NP_258333.1:c.221A>G	NP_258333.1:p.Asp74Gly	NA	1	1
743	59616	SNV	1	C	A	NA	Homozygous	4125	4126	99.97576345	0.477671958	36.76315152	CDS: SlnVgp065, Gene: SlnVgp065	NP_258333.1:c.213G>T		NA	1	0
744	59768	SNV	1	G	T	NA	Homozygous	3791	3818	99.29282347	0.492003763	37.45317858	CDS: SlnVgp065, Gene: SlnVgp065	NP_258333.1:c.61C>A	NP_258333.1:p.Gln21Lys	NA	1	1
745	59917	SNV	1	C	T	NA	Homozygous	3869	3872	99.92252066	0.486956522	37.09950892	CDS: SlnVgp066, Gene: SlnVgp066	NP_258334.1:c.270G>A		NA	1	0
746	60130	SNV	1	C	T	NA	Homozygous	3867	3868	99.97414685	0.427202191	37.11507629	CDS: SlnVgp066, Gene: SlnVgp066	NP_258334.1:c.57G>A		NA	1	0
747	60136	SNV	1	A	C	NA	Homozygous	3795	3803	99.78963976	0.442684063	37.1884058	CDS: SlnVgp066, Gene: SlnVgp066	NP_258334.1:c.51T>G		NA	1	0
748	60238	SNV	1	C	T	NA	Homozygous	3809	3811	99.94752034	0.435272045	37.28458913	CDS: SlnVgp067, Gene: SlnVgp067	NP_258335.1:c.48C>T		NA	1	0
749	60241	SNV	1	T	C	NA	Homozygous	3759	3765	99.84063745	0.434554974	37.4764565	CDS: SlnVgp067, Gene: SlnVgp067	NP_258335.1:c.51T>C		NA	1	0
751	60280	SNV	1	G	A	NA	Homozygous	4048	4051	99.92594421	0.485086	37.5368083	CDS: SlnVgp067, Gene: SlnVgp067	NP_258335.1:c.90G>A		NA	1	0
752	60565	SNV	1	A	G	NA	Homozygous	5188	5194	99.88448209	0.494853651	37.43253662	CDS: SlnVgp067, Gene: SlnVgp067	NP_258335.1:c.375A>G		NA	1	0
753	60601	SNV	1	C	T	NA	Homozygous	5062	5064	99.96050553	0.475589505	37.3960885	CDS: SlnVgp067, Gene: SlnVgp067	NP_258335.1:c.411C>T		NA	1	0
754	60994	SNV	1	A	G	NA	Homozygous	4515	4529	99.69088099	0.498473865	37.30830565	CDS: SlnVgp067, Gene: SlnVgp067	NP_258335.1:c.804A>G		NA	1	0
755	61033	SNV	1	A	C	NA	Homozygous	4483	4489	99.86633994	0.485254692	36.81396386	CDS: SlnVgp067, Gene: SlnVgp067	NP_258335.1:c.843A>C		NA	1	0
756	61192	SNV	1	T	C	NA	Homozygous	4600	4604	99.91311903	0.474826706	37.45369565	CDS: SlnVgp067, Gene: SlnVgp067	NP_258335.1:c.1002T>C		NA	1	0
757	61220	SNV	1	T	C	NA	Homozygous	4603	4611	99.82650184	0.456422437	37.34890289	CDS: SlnVgp067, Gene: SlnVgp067	NP_258335.1:c.1030T>C		NA	1	0
758	61241	SNV	1	A	G	NA	Homozygous	4665	4683	99.61563101	0.474306177	37.35519829	CDS: SlnVgp067, Gene: SlnVgp067	NP_258335.1:c.1051A>G	NP_258335.1:p.Asn351Asp	NA	1	1
763	61404	SNV	1	A	C	NA	Homozygous	3605	3606	99.97226844	0.484303858	37.42080444				NA	0	0
764	61417	SNV	1	A	G	NA	Homozygous	3780	3788	99.78880676	0.479881791	37.27169312				NA	0	0
765	61422	SNV	1	C	G	NA	Homozygous	3858	3870	99.68992248	0.482368596	37.02021773				NA	0	0
767	61459	SNV	1	A	G	NA	Homozygous	4123	4137	99.66159052	0.497641026	37.17002183				NA	0	0
768	61492	SNV	1	T	C	NA	Homozygous	4234	4249	99.64697576	0.487595038	37.31459613				NA	0	0
769	61509	SNV	1	G	A	NA	Homozygous	4179	4182	99.92826399	0.481436397	36.87221823				NA	0	0
770	61523	SNV	1	C	T	NA	Homozygous	4153	4156	99.92781521	0.471247961	37.13821334				NA	0	0
771	61530	SNV	1	C	T	NA	Homozygous	4160	4161	99.97596732	0.469906466	37.23942308				NA	0	0
772	61767	SNV	1	C	T	NA	Homozygous	3726	3726	100	0.473526704	37.23081052	CDS: SlnVgp068, Gene: SlnVgp068	NP_258336.1:c.2146G>A	NP_258336.1:p.Val716Ile	NA	1	1
773	61961	SNV	1	A	G	NA	Homozygous	3178	3184	99.81155779	0.483033932	37.20767778	CDS: SlnVgp068, Gene: SlnVgp068	NP_258336.1:c.1952T>C	NP_258336.1:p.Val651Ala	NA	1	1
774	62692	SNV	1	A	G	NA	Homozygous	3416	3420	99.88304094	0.485766519	37.41656909	CDS: SlnVgp068, Gene: SlnVgp068	NP_258336.1:c.1221T>C		NA	1	0
775	62695	SNV	1	C	T	NA	Homozygous	3449	3450	99.97101449	0.490439277	37.32473181	CDS: SlnVgp068, Gene: SlnVgp068	NP_258336.1:c.1218G>A	NP_258336.1:p.Met406Ile	NA	1	1
776	62788	SNV	1	C	T	NA	Homozygous	3468	3470	99.94236311	0.438149688	37.14042676	CDS: SlnVgp068, Gene: SlnVgp068	NP_258336.1:c.1125G>A		NA	1	0
777	62800	SNV	1	C	T	NA	Homozygous	3465	3467	99.94231324	0.423830677	37.38556999	CDS: SlnVgp068, Gene: SlnVgp068	NP_258336.1:c.1113G>A		NA	1	0
778	62950	SNV	1	T	G	NA	Homozygous	3156	3162	99.81024668	0.466511357	37.09157161	CDS: SlnVgp068, Gene: SlnVgp068	NP_258336.1:c.963A>C		NA	1	0
779	62981	SNV	1	C	T	NA	Homozygous	3185	3187	99.93724506	0.480796997	37.38744113	CDS: SlnVgp068, Gene: SlnVgp068	NP_258336.1:c.932G>A	NP_258336.1:p.Arg311His	NA	1	1
780	63031	SNV	1	G	A	NA	Homozygous	3085	3085	100	0.485697259	37.14975689	CDS: SlnVgp068, Gene: SlnVgp068	NP_258336.1:c.882C>T		NA	1	0
781	63313	SNV	1	A	G	NA	Homozygous	3559	3564	99.85970819	0.480382541	37.32200056	CDS: SlnVgp068, Gene: SlnVgp068	NP_258336.1:c.600T>C		NA	1	0
782	63490	SNV	1	C	T	NA	Homozygous	3354	3356	99.94040524	0.384820951	37.46720334	CDS: SlnVgp068, Gene: SlnVgp068	NP_258336.1:c.423G>A		NA	1	0
784	63559	SNV	1	C	T	NA	Homozygous	3164	3165	99.96840442	0.452548578	37.4465866	CDS: SlnVgp068, Gene: SlnVgp068	NP_258336.1:c.354G>A		NA	1	0
785	63700	SNV	1	A	C	NA	Homozygous	3293	3300	99.78787879	0.467188766	37.11904039	CDS: SlnVgp068, Gene: SlnVgp068	NP_258336.1:c.213T>G		NA	1	0
786	63744	SNV	1	C	T	NA	Homozygous	3449	3450	99.97101449	0.417675857	37.1823717	CDS: SlnVgp068, Gene: SlnVgp068	NP_258336.1:c.169G>A	NP_258336.1:p.Gly57Ser	NA	1	1
787	64069	SNV	1	A	C	NA	Homozygous	3220	3227	99.78308026	0.482372233	37.35217391	CDS: SlnVgp069, Gene: SlnVgp069	NP_258337.1:c.156A>C		NA	1	0
788	64129	SNV	1	A	G	NA	Homozygous	3229	3236	99.78368356	0.48714479	37.52338185	CDS: SlnVgp069, Gene: SlnVgp069	NP_258337.1:c.216A>G		NA	1	0
789	64282	SNV	1	C	T	NA	Homozygous	3430	3431	99.97085398	0.481623277	36.97521866	CDS: SlnVgp069, Gene: SlnVgp069	NP_258337.1:c.369C>T		NA	1	0
790	64477	SNV	1	T	C	NA	Homozygous	3622	3629	99.8071094	0.460520095	37.2457206	CDS: SlnVgp069, Gene: SlnVgp069	NP_258337.1:c.564T>C		NA	1	0
791	64483	SNV	1	T	C	NA	Homozygous	3641	3647	99.83548122	0.465318599	37.22246636	CDS: SlnVgp069, Gene: SlnVgp069	NP_258337.1:c.570T>C		NA	1	0
792	64594	SNV	1	C	T	NA	Homozygous	3471	3474	99.91364421	0.489286615	37.24142898	CDS: SlnVgp069, Gene: SlnVgp069	NP_258337.1:c.681C>T		NA	1	0
793	64597	SNV	1	C	T	NA	Homozygous	3490	3490	100	0.498619824	37.16876791	CDS: SlnVgp069, Gene: SlnVgp069	NP_258337.1:c.684C>T		NA	1	0
794	64618	SNV	1	G	A	NA	Homozygous	3538	3539	99.97174343	0.495174462	37.41492369	CDS: SlnVgp069, Gene: SlnVgp069	NP_258337.1:c.705G>A		NA	1	0
795	64960	SNV	1	T	C	NA	Homozygous	3848	3852	99.89615784	0.497122621	37.25129938	CDS: SlnVgp069, Gene: SlnVgp069	NP_258337.1:c.1047T>C		NA	1	0
796	65068	SNV	1	G	A	NA	Homozygous	3934	3936	99.94918699	0.477915952	37.49847483	CDS: SlnVgp069, Gene: SlnVgp069	NP_258337.1:c.1155G>A		NA	1	0
797	65143	SNV	1	T	C	NA	Homozygous	3654	3670	99.5640327	0.495881384	37.30979748	CDS: SlnVgp069, Gene: SlnVgp069	NP_258337.1:c.1230T>C		NA	1	0
798	65407	SNV	1	T	C	NA	Homozygous	3260	3270	99.6941896	0.494168701	37.33374233	CDS: SlnVgp069, Gene: SlnVgp069	NP_258337.1:c.1494T>C		NA	1	0
799	65605	SNV	1	G	A	NA	Homozygous	3587	3588	99.97212932	0.469368296	37.359632	CDS: SlnVgp069, Gene: SlnVgp069	NP_258337.1:c.1692G>A		NA	1	0
800	65914	SNV	1	C	T	NA	Homozygous	4032	4036	99.90089197	0.498119515	37.37822421	CDS: SlnVgp069, Gene: SlnVgp069	NP_258337.1:c.2001C>T		NA	1	0
801	65941	SNV	1	C	T	NA	Homozygous	3966	3970	99.89924433	0.490016992	36.97075139	CDS: SlnVgp069, Gene: SlnVgp069	NP_258337.1:c.2028C>T		NA	1	0
802	66154	SNV	1	A	G	NA	Homozygous	3772	3788	99.57761352	0.489415555	37.4276246	CDS: SlnVgp069, Gene: SlnVgp069	NP_258337.1:c.2241A>G		NA	1	0
803	66220	SNV	1	C	T	NA	Homozygous	3816	3817	99.97380141	0.4791099	37.39701258	CDS: SlnVgp069, Gene: SlnVgp069	NP_258337.1:c.2307C>T		NA	1	0
804	66285	SNV	1	C	T	NA	Homozygous	3706	3710	99.89218329	0.45698298	37.43389099	CDS: SlnVgp069, Gene: SlnVgp069	NP_258337.1:c.2372C>T	NP_258337.1:p.Ser791Leu	NA	1	1
807	66750	SNV	1	C	T	NA	Homozygous	3732	3734	99.94643814	0.427491734	37.12433012	CDS: SlnVgp069, Gene: SlnVgp069	NP_258337.1:c.2837C>T	NP_258337.1:p.Ser946Leu	NA	1	1
808	66757	SNV	1	C	G	NA	Homozygous	3762	3773	99.70845481	0.443638915	37.4933546	CDS: SlnVgp069, Gene: SlnVgp069	NP_258337.1:c.2844C>G		NA	1	0
815	67126	SNV	1	C	T	NA	Homozygous	4276	4277	99.97661913	0.433681073	37.42586529	Repeat region: hr8; 4 copies of P-I repeat			NA	0	0
816	67225	SNV	1	G	T	NA	Homozygous	3696	3706	99.7301673	0.340609137	37.63852814	Repeat region: hr8; 4 copies of P-I repeat			NA	0	0
824	67329	SNV	1	T	C	NA	Homozygous	3705	3803	97.42308704	0.364930053	34.7217274	Repeat region: hr8; 4 copies of P-I repeat			NA	0	0
825	67407	SNV	1	T	C	NA	Homozygous	5195	5208	99.75038402	0.460338101	37.45312801	Repeat region: hr8; 4 copies of P-I repeat			NA	0	0
826	67688	SNV	1	G	A	NA	Homozygous	5367	5370	99.94413408	0.471269841	37.41736538	CDS: SlnVgp070, Gene: SlnVgp070	NP_258338.1:c.192G>A		NA	1	0
827	67770	SNV	1	G	A	NA	Homozygous	5377	5378	99.98140573	0.491055881	37.30128324	CDS: SlnVgp070, Gene: SlnVgp070	NP_258338.1:c.274G>A	NP_258338.1:p.Ala92Thr	NA	1	1
828	67834	SNV	1	G	A	NA	Homozygous	5286	5287	99.98108568	0.494824017	37.33106319	CDS: SlnVgp070, Gene: SlnVgp070	NP_258338.1:c.338G>A	NP_258338.1:p.Ser113Asn	NA	1	1
829	68063	SNV	1	T	C	NA	Homozygous	4834	4854	99.58796869	0.495920539	37.34422838	CDS: SlnVgp070, Gene: SlnVgp070	NP_258338.1:c.567T>C		NA	1	0
830	68379	SNV	1	C	T	NA	Homozygous	4261	4266	99.88279419	0.480133753	36.76625205	CDS: SlnVgp070, Gene: SlnVgp070	NP_258338.1:c.883C>T		NA	1	0
831	68399	SNV	1	G	A	NA	Homozygous	4412	4414	99.95468962	0.469802446	37.53898459	CDS: SlnVgp070, Gene: SlnVgp070	NP_258338.1:c.903G>A		NA	1	0
841	69093	SNV	1	C	T	NA	Homozygous	4281	4283	99.95330376	0.481192477	37.44335436	CDS: SlnVgp071, Gene: SlnVgp071	NP_258339.1:c.250G>A	NP_258339.1:p.Val84Ile	NA	1	1
842	70109	SNV	1	G	A	NA	Homozygous	4394	4396	99.95450409	0.484992101	37.4153391				NA	0	0
855	70266	SNV	1	C	G	NA	Homozygous	4184	4217	99.21745317	0.438983051	36.83126195	CDS: SlnVgp074, Gene: SlnVgp074	NP_258342.1:c.1011G>C		NA	1	0
856	70644	SNV	1	G	T	NA	Homozygous	4472	4473	99.97764364	0.495495496	37.3025492	CDS: SlnVgp074, Gene: SlnVgp074	NP_258342.1:c.633C>A		NA	1	0
857	71014	SNV	1	T	C	NA	Homozygous	4167	4174	99.83229516	0.49388601	37.37580994	CDS: SlnVgp074, Gene: SlnVgp074	NP_258342.1:c.263A>G	NP_258342.1:p.Lys88Arg	NA	1	1
858	71091	SNV	1	C	T	NA	Homozygous	4112	4114	99.95138551	0.487046632	37.06371595	CDS: SlnVgp074, Gene: SlnVgp074	NP_258342.1:c.186G>A		NA	1	0
859	71217	SNV	1	G	A	NA	Homozygous	4189	4190	99.97613365	0.450206612	37.29219384	CDS: SlnVgp074, Gene: SlnVgp074	NP_258342.1:c.60C>T		NA	1	0
860	71296	SNV	1	C	T	NA	Homozygous	4112	4112	100	0.479429051	37.31785019	CDS: SlnVgp075, Gene: SlnVgp075	NP_258343.1:c.363G>A		NA	1	0
861	71322	SNV	1	C	T	NA	Homozygous	3970	3970	100	0.472197898	37.13375315	CDS: SlnVgp075, Gene: SlnVgp075	NP_258343.1:c.337G>A	NP_258343.1:p.Ala113Thr	NA	1	1
862	71508	SNV	1	T	C	NA	Homozygous	3378	3381	99.91126886	0.447886584	37.34635879	CDS: SlnVgp075, Gene: SlnVgp075	NP_258343.1:c.151A>G	NP_258343.1:p.Thr51Ala	NA	1	1
863	71907	SNV	1	G	A	NA	Homozygous	3013	3015	99.93366501	0.44606414	37.21938268	CDS: SlnVgp076, Gene: SlnVgp076	NP_258344.1:c.741C>T		NA	1	0
864	72036	SNV	1	C	G	NA	Homozygous	3166	3172	99.81084489	0.494668911	37.34428301	CDS: SlnVgp076, Gene: SlnVgp076	NP_258344.1:c.612G>C		NA	1	0
866	72886	SNV	1	C	T	NA	Homozygous	4499	4500	99.97777778	0.487067326	36.99288731	CDS: SlnVgp077, Gene: SlnVgp077	NP_258345.1:c.435G>A		NA	1	0
867	72930	SNV	1	C	T	NA	Homozygous	4576	4578	99.9563128	0.471412763	37.44973776	CDS: SlnVgp077, Gene: SlnVgp077	NP_258345.1:c.391G>A	NP_258345.1:p.Asp131Asn	NA	1	1
868	72997	SNV	1	G	A	NA	Homozygous	4371	4371	100	0.493942947	37.24937085	CDS: SlnVgp077, Gene: SlnVgp077	NP_258345.1:c.324C>T		NA	1	0
869	73000	SNV	1	C	T	NA	Homozygous	4372	4373	99.9771324	0.490448343	37.29345837	CDS: SlnVgp077, Gene: SlnVgp077	NP_258345.1:c.321G>A		NA	1	0
870	73127	SNV	1	C	T	NA	Homozygous	4360	4361	99.97706948	0.469323955	37.3853211	CDS: SlnVgp077, Gene: SlnVgp077	NP_258345.1:c.194G>A	NP_258345.1:p.Gly65Asp	NA	1	1
871	73195	SNV	1	C	T	NA	Homozygous	4152	4182	99.28263989	0.475041597	37.5322736	CDS: SlnVgp077, Gene: SlnVgp077	NP_258345.1:c.126G>A		NA	1	0
876	73852	SNV	1	A	G	NA	Homozygous	3828	3830	99.94778068	0.493962433	37.1392372	CDS: SlnVgp079, Gene: SlnVgp079	NP_258347.1:c.92A>G	NP_258347.1:p.Asn31Ser	NA	1	1
877	73944	SNV	1	G	A	NA	Homozygous	3817	3818	99.97380828	0.483025746	37.49541525	CDS: SlnVgp079, Gene: SlnVgp079	NP_258347.1:c.184G>A	NP_258347.1:p.Ala62Thr	NA	1	1
878	73996	SNV	1	G	A	NA	Homozygous	3634	3635	99.97248968	0.483979764	37.20610897	CDS: SlnVgp079, Gene: SlnVgp079	NP_258347.1:c.236G>A	NP_258347.1:p.Arg79Lys	NA	1	1
879	74000	SNV	1	A	C	NA	Homozygous	3634	3638	99.89004948	0.483535109	37.24683544	CDS: SlnVgp079, Gene: SlnVgp079	NP_258347.1:c.240A>C		NA	1	0
880	74204	SNV	1	G	A	NA	Homozygous	3498	3516	99.48805461	0.462018991	37.45540309	CDS: SlnVgp079, Gene: SlnVgp079	NP_258347.1:c.444G>A		NA	1	0
881	74300	SNV	1	C	T	NA	Homozygous	3747	3747	100	0.49020979	37.17614091	CDS: SlnVgp079, Gene: SlnVgp079	NP_258347.1:c.540C>T		NA	1	0
882	74399	SNV	1	T	C	NA	Homozygous	3507	3512	99.85763098	0.46407334	37.32820074	CDS: SlnVgp079, Gene: SlnVgp079	NP_258347.1:c.639T>C		NA	1	0
883	74590	SNV	1	C	T	NA	Homozygous	3639	3639	100	0.492269939	37.27864798	CDS: SlnVgp079, Gene: SlnVgp079	NP_258347.1:c.830C>T	NP_258347.1:p.Thr277Ile	NA	1	1
884	74649	SNV	1	G	A	NA	Homozygous	3660	3660	100	0.470846548	37.12459016	CDS: SlnVgp079, Gene: SlnVgp079	NP_258347.1:c.889G>A	NP_258347.1:p.Asp297Asn	NA	1	1
885	74729	SNV	1	C	T	NA	Homozygous	3562	3562	100	0.474747475	37.39949467	CDS: SlnVgp079, Gene: SlnVgp079	NP_258347.1:c.969C>T		NA	1	0
886	74762	SNV	1	G	A	NA	Homozygous	3656	3657	99.97265518	0.487502976	37.44009847	CDS: SlnVgp079, Gene: SlnVgp079	NP_258347.1:c.1002G>A		NA	1	0
887	75038	SNV	1	T	C	NA	Homozygous	3956	3973	99.57211175	0.453900709	37.43503539	CDS: SlnVgp079, Gene: SlnVgp079	NP_258347.1:c.1278T>C		NA	1	0
888	75045	SNV	1	G	A	NA	Homozygous	3891	3895	99.89730424	0.457381868	37.37650989	CDS: SlnVgp079, Gene: SlnVgp079	NP_258347.1:c.1285G>A	NP_258347.1:p.Val429Met	NA	1	1
889	75047	SNV	1	G	A	NA	Homozygous	3894	3895	99.97432606	0.457523724	37.41191577	CDS: SlnVgp079, Gene: SlnVgp079	NP_258347.1:c.1287G>A		NA	1	0
892	75294	SNV	1	C	T	NA	Homozygous	4166	4168	99.95201536	0.495599329	37.20523284	CDS: SlnVgp079, Gene: SlnVgp079	NP_258347.1:c.1534C>T		NA	1	0
893	75456	SNV	1	C	T	NA	Homozygous	4264	4266	99.95311767	0.480088053	37.05464353	CDS: SlnVgp079, Gene: SlnVgp079	NP_258347.1:c.1696C>T	NP_258347.1:p.Pro566Ser	NA	1	1
894	75726	SNV	1	G	A	NA	Homozygous	3710	3711	99.97305309	0.461827578	37.24959569	CDS: SlnVgp079, Gene: SlnVgp079	NP_258347.1:c.1966G>A	NP_258347.1:p.Gly656Ser	NA	1	1
895	75767	SNV	1	C	G	NA	Homozygous	3512	3524	99.65947787	0.492418593	37.18593394	CDS: SlnVgp079, Gene: SlnVgp079	NP_258347.1:c.2007C>G		NA	1	0
899	76160	SNV	1	A	G	NA	Homozygous	4002	4003	99.97501874	0.412393162	37.30709645	CDS: SlnVgp079, Gene: SlnVgp079	NP_258347.1:c.2400A>G		NA	1	0
903	76402	SNV	1	A	G	NA	Homozygous	4860	4875	99.69230769	0.418214286	37.03271605	Repeat region: hr9; 2 copies of P-I repeat			NA	0	0
904	76417	SNV	1	G	T	NA	Homozygous	4932	4934	99.95946494	0.42475856	37.59894566	Repeat region: hr9; 2 copies of P-I repeat			NA	0	0
905	76449	SNV	1	A	G	NA	Homozygous	5148	5161	99.74811083	0.443302443	37.05885781	Repeat region: hr9; 2 copies of P-I repeat			NA	0	0
907	76499	SNV	1	A	G	NA	Homozygous	4791	4811	99.58428601	0.458953168	37.51012315	Repeat region: hr9; 2 copies of P-I repeat			NA	0	0
911	76683	SNV	1	C	A	NA	Homozygous	5958	5963	99.91614959	0.479347055	37.35330648	CDS: SlnVgp080, Gene: SlnVgp080	NP_258348.1:c.697G>T	NP_258348.1:p.Asp233Tyr	NA	1	1
912	77045	SNV	1	T	C	NA	Homozygous	4872	4877	99.89747796	0.459340272	37.28633005	CDS: SlnVgp080, Gene: SlnVgp080	NP_258348.1:c.335A>G	NP_258348.1:p.Asn112Ser	NA	1	1
913	77459	SNV	1	C	T	NA	Homozygous	3599	3601	99.94445987	0.470631068	37.41789386	CDS: SlnVgp081, Gene: SlnVgp081	NP_258349.1:c.888G>A		NA	1	0
914	77717	SNV	1	G	A	NA	Homozygous	3111	3113	99.93575329	0.482045389	37.36129862	CDS: SlnVgp081, Gene: SlnVgp081	NP_258349.1:c.630C>T		NA	1	0
915	77861	SNV	1	A	G	NA	Homozygous	2983	3006	99.23486361	0.469253731	37.20650352	CDS: SlnVgp081, Gene: SlnVgp081	NP_258349.1:c.486T>C		NA	1	0
916	77885	SNV	1	C	A	NA	Homozygous	3088	3090	99.93527508	0.485234511	37.10427461	CDS: SlnVgp081, Gene: SlnVgp081	NP_258349.1:c.462G>T		NA	1	0
917	78062	SNV	1	C	T	NA	Homozygous	3325	3328	99.90985577	0.497707041	37.33383459	CDS: SlnVgp081, Gene: SlnVgp081	NP_258349.1:c.285G>A		NA	1	0
918	78143	SNV	1	G	T	NA	Homozygous	3403	3403	100	0.496905622	37.34880987	CDS: SlnVgp081, Gene: SlnVgp081	NP_258349.1:c.204C>A		NA	1	0
919	78501	SNV	1	G	A	NA	Homozygous	4174	4176	99.95210728	0.408701109	37.4070436	CDS: SlnVgp082, Gene: SlnVgp082	NP_258350.1:c.154G>A	NP_258350.1:p.Val52Ile	NA	1	1
920	78620	SNV	1	C	T	NA	Homozygous	4038	4041	99.92576095	0.495187166	36.9388311	CDS: SlnVgp082, Gene: SlnVgp082	NP_258350.1:c.273C>T		NA	1	0
921	79022	SNV	1	G	T	NA	Homozygous	4003	4006	99.92511233	0.481077614	37.25955533	CDS: SlnVgp082, Gene: SlnVgp082	NP_258350.1:c.675G>T		NA	1	0
922	79353	SNV	1	T	C	NA	Homozygous	4164	4165	99.9759904	0.475525932	37.27521614	CDS: SlnVgp082, Gene: SlnVgp082	NP_258350.1:c.1006T>C	NP_258350.1:p.Ser336Pro	NA	1	1
923	79413	SNV	1	T	G	NA	Homozygous	4038	4044	99.85163205	0.490294438	37.22585438	CDS: SlnVgp082, Gene: SlnVgp082	NP_258350.1:c.1066T>G	NP_258350.1:p.Ser356Ala	NA	1	1
924	79613	SNV	1	A	G	NA	Homozygous	3690	3693	99.91876523	0.435693642	37.30081301	CDS: SlnVgp082, Gene: SlnVgp082	NP_258350.1:c.1266A>G		NA	1	0
925	79649	SNV	1	A	G	NA	Homozygous	3784	3792	99.78902954	0.496976744	37.09434461	CDS: SlnVgp082, Gene: SlnVgp082	NP_258350.1:c.1302A>G		NA	1	0
926	79792	SNV	1	A	C	NA	Homozygous	4379	4387	99.81764304	0.47826087	37.374058				NA	0	0
927	79999	SNV	1	G	A	NA	Homozygous	4087	4092	99.87781036	0.499686258	37.05407389	CDS: SlnVgp083, Gene: SlnVgp083	NP_258351.1:c.590C>T	NP_258351.1:p.Ala197Val	NA	1	1
928	80280	SNV	1	G	A	NA	Homozygous	3678	3680	99.94565217	0.468318915	37.31892333	CDS: SlnVgp083, Gene: SlnVgp083	NP_258351.1:c.309C>T		NA	1	0
929	80633	SNV	1	G	A	NA	Homozygous	3670	3711	98.8951765	0.444208038	37.38855578	CDS: SlnVgp084, Gene: SlnVgp084	NP_258352.1:c.47G>A	NP_258352.1:p.Arg16Gln	NA	1	1
930	81093	SNV	1	G	A	NA	Homozygous	4156	4159	99.92786728	0.478127555	37.49422522	CDS: SlnVgp084, Gene: SlnVgp084	NP_258352.1:c.507G>A		NA	1	0
931	81318	SNV	1	C	T	NA	Homozygous	3316	3318	99.93972272	0.470010905	37.05910736	CDS: SlnVgp085, Gene: SlnVgp085	NP_258353.1:c.187C>T		NA	1	0
932	81323	SNV	1	C	T	NA	Homozygous	3352	3354	99.94036971	0.469814865	37.18764916	CDS: SlnVgp085, Gene: SlnVgp085	NP_258353.1:c.192C>T		NA	1	0
933	81350	SNV	1	G	A	NA	Homozygous	3353	3357	99.88084599	0.467094703	37.26901282	CDS: SlnVgp085, Gene: SlnVgp085	NP_258353.1:c.219G>A		NA	1	0
934	81841	SNV	1	T	C	NA	Homozygous	4291	4295	99.90686845	0.482546609	37.49382428				NA	0	0
936	82157	SNV	1	T	C	NA	Homozygous	3783	3793	99.73635645	0.474576271	37.53476077	CDS: SlnVgp086, Gene: SlnVgp086	NP_258354.1:c.3456A>G		NA	1	0
937	82670	SNV	1	T	C	NA	Homozygous	3799	3805	99.84231275	0.496753247	37.22532245	CDS: SlnVgp086, Gene: SlnVgp086	NP_258354.1:c.2943A>G		NA	1	0
938	82709	SNV	1	C	A	NA	Homozygous	3680	3683	99.91854466	0.45878656	36.71304348	CDS: SlnVgp086, Gene: SlnVgp086	NP_258354.1:c.2904G>T		NA	1	0
939	82937	SNV	1	T	C	NA	Homozygous	3723	3732	99.75884244	0.493014445	37.16706957	CDS: SlnVgp086, Gene: SlnVgp086	NP_258354.1:c.2676A>G		NA	1	0
940	82940	SNV	1	T	C	NA	Homozygous	3716	3724	99.78517723	0.492763938	37.44375673	CDS: SlnVgp086, Gene: SlnVgp086	NP_258354.1:c.2673A>G		NA	1	0
941	83118	SNV	1	A	G	NA	Homozygous	3815	3818	99.92142483	0.480490018	37.39134993	CDS: SlnVgp086, Gene: SlnVgp086	NP_258354.1:c.2495T>C	NP_258354.1:p.Met832Thr	NA	1	1
942	83130	SNV	1	T	C	NA	Homozygous	3801	3810	99.76377953	0.479199818	37.22704551	CDS: SlnVgp086, Gene: SlnVgp086	NP_258354.1:c.2483A>G	NP_258354.1:p.Glu828Gly	NA	1	1
943	83471	SNV	1	A	G	NA	Homozygous	3909	3921	99.69395562	0.483249398	37.36991558	CDS: SlnVgp086, Gene: SlnVgp086	NP_258354.1:c.2142T>C		NA	1	0
944	83795	SNV	1	T	C	NA	Homozygous	4011	4021	99.75130565	0.496064667	37.29768138	CDS: SlnVgp086, Gene: SlnVgp086	NP_258354.1:c.1818A>G		NA	1	0
945	83819	SNV	1	T	C	NA	Homozygous	4066	4082	99.60803528	0.474853311	36.95499262	CDS: SlnVgp086, Gene: SlnVgp086	NP_258354.1:c.1794A>G		NA	1	0
946	84209	SNV	1	G	A	NA	Homozygous	3566	3567	99.97196524	0.491484769	37.35614133	CDS: SlnVgp086, Gene: SlnVgp086	NP_258354.1:c.1404C>T		NA	1	0
947	84367	SNV	1	A	G	NA	Homozygous	3540	3544	99.88713318	0.448765894	37.4200565	CDS: SlnVgp086, Gene: SlnVgp086	NP_258354.1:c.1246T>C		NA	1	0
948	84605	SNV	1	G	A	NA	Homozygous	3478	3480	99.94252874	0.492739355	37.04600345	CDS: SlnVgp086, Gene: SlnVgp086	NP_258354.1:c.1008C>T		NA	1	0
949	84614	SNV	1	A	G	NA	Homozygous	3470	3477	99.79867702	0.495816929	37.31008646	CDS: SlnVgp086, Gene: SlnVgp086	NP_258354.1:c.999T>C		NA	1	0
950	84656	SNV	1	G	A	NA	Homozygous	3574	3576	99.94407159	0.466811489	37.28119754	CDS: SlnVgp086, Gene: SlnVgp086	NP_258354.1:c.957C>T		NA	1	0
951	84920	SNV	1	C	T	NA	Homozygous	3533	3537	99.88690981	0.457559016	37.46221342	CDS: SlnVgp086, Gene: SlnVgp086	NP_258354.1:c.693G>A		NA	1	0
952	85019	SNV	1	G	A	NA	Homozygous	3689	3690	99.97289973	0.489805945	37.473299	CDS: SlnVgp086, Gene: SlnVgp086	NP_258354.1:c.594C>T		NA	1	0
953	85532	SNV	1	A	G	NA	Homozygous	4653	4665	99.74276527	0.480872297	37.32495164	CDS: SlnVgp086, Gene: SlnVgp086	NP_258354.1:c.81T>C		NA	1	0
954	85928	SNV	1	A	G	NA	Homozygous	3818	3830	99.68668407	0.448472412	37.3601362	CDS: SlnVgp087, Gene: SlnVgp087	NP_258355.1:c.348A>G		NA	1	0
955	85970	SNV	1	T	C	NA	Homozygous	3772	3781	99.76196773	0.433088909	37.34411453	CDS: SlnVgp087, Gene: SlnVgp087	NP_258355.1:c.390T>C		NA	1	0
957	86209	SNV	1	A	G	NA	Homozygous	3718	3723	99.8656997	0.467599068	37.380312	CDS: SlnVgp088, Gene: SlnVgp088	NP_258356.1:c.807T>C		NA	1	0
958	86412	SNV	1	T	C	NA	Homozygous	3459	3465	99.82683983	0.471119134	37.22145129	CDS: SlnVgp088, Gene: SlnVgp088	NP_258356.1:c.604A>G	NP_258356.1:p.Thr202Ala	NA	1	1
959	87174	SNV	1	T	C	NA	Homozygous	4174	4180	99.85645933	0.461970075	37.54072832	CDS: SlnVgp089, Gene: SlnVgp089	NP_258357.1:c.264T>C		NA	1	0
960	87324	SNV	1	A	G	NA	Homozygous	3892	3897	99.87169618	0.446774561	37.54290853	CDS: SlnVgp089, Gene: SlnVgp089	NP_258357.1:c.414A>G		NA	1	0
964	87597	SNV	1	A	G	NA	Homozygous	3891	3906	99.61597542	0.492620751	37.16808019	CDS: SlnVgp089, Gene: SlnVgp089	NP_258357.1:c.687A>G		NA	1	0
966	88911	SNV	1	A	G	NA	Homozygous	3263	3271	99.75542648	0.426577331	37.2675452	CDS: SlnVgp091, Gene: SlnVgp091	NP_258359.1:c.330T>C		NA	1	0
967	88980	SNV	1	G	A	NA	Homozygous	3317	3318	99.96986136	0.435523114	36.76635514	CDS: SlnVgp091, Gene: SlnVgp091	NP_258359.1:c.261C>T		NA	1	0
968	89058	SNV	1	G	A	NA	Homozygous	3548	3550	99.94366197	0.478926242	36.6445885	CDS: SlnVgp091, Gene: SlnVgp091	NP_258359.1:c.183C>T		NA	1	0
969	89145	SNV	1	T	C	NA	Homozygous	4108	4115	99.82989064	0.468789809	37.33982473	CDS: SlnVgp091, Gene: SlnVgp091	NP_258359.1:c.96A>G		NA	1	0
971	89415	SNV	1	G	A	NA	Homozygous	4795	4796	99.97914929	0.475575715	37.37851929	Repeat region: hr10; 4 copies of P-I repeat			NA	0	0
972	89462	SNV	1	A	G	NA	Homozygous	4863	4872	99.81527094	0.497972973	37.35698129	Repeat region: hr10; 4 copies of P-I repeat			NA	0	0
973	89516	SNV	1	G	T	NA	Homozygous	4851	4853	99.95878838	0.489354336	37.5007215	Repeat region: hr10; 4 copies of P-I repeat			NA	0	0
976	89637	SNV	1	G	A	NA	Homozygous	4474	4476	99.95531725	0.481895223	37.03039785	Repeat region: hr10; 4 copies of P-I repeat			NA	0	0
977	89746	SNV	1	G	A	NA	Homozygous	4057	4058	99.97535732	0.495552181	37.38772492	CDS: SlnVgp092, Gene: SlnVgp092	NP_258360.1:c.264C>T		NA	1	0
978	89829	SNV	1	T	C	NA	Homozygous	3145	3151	99.80958426	0.353275501	37.25659777	CDS: SlnVgp092, Gene: SlnVgp092	NP_258360.1:c.181A>G	NP_258360.1:p.Thr61Ala	NA	1	1
980	89992	SNV	1	C	T	NA	Homozygous	3710	3712	99.94612069	0.395231214	37.4361186	CDS: SlnVgp092, Gene: SlnVgp092	NP_258360.1:c.18G>A		NA	1	0
981	90369	SNV	1	C	T	NA	Homozygous	3821	3824	99.92154812	0.47739726	37.34572102	CDS: SlnVgp093, Gene: SlnVgp093	NP_258361.1:c.759G>A		NA	1	0
982	90424	SNV	1	C	T	NA	Homozygous	3965	3968	99.92439516	0.486582391	37.30113493	CDS: SlnVgp093, Gene: SlnVgp093	NP_258361.1:c.704G>A	NP_258361.1:p.Arg235His	NA	1	1
983	90684	SNV	1	T	G	NA	Homozygous	4240	4248	99.81167608	0.499087406	37.26603774	CDS: SlnVgp093, Gene: SlnVgp093	NP_258361.1:c.444A>C		NA	1	0
984	90822	SNV	1	A	G	NA	Homozygous	4660	4668	99.82862039	0.457679119	37.42424893	CDS: SlnVgp093, Gene: SlnVgp093	NP_258361.1:c.306T>C		NA	1	0
985	90885	SNV	1	C	T	NA	Homozygous	4700	4723	99.51302138	0.468576544	37.19723404	CDS: SlnVgp093, Gene: SlnVgp093	NP_258361.1:c.243G>A		NA	1	0
986	91047	SNV	1	C	T	NA	Homozygous	4246	4246	100	0.465524113	37.49952897	CDS: SlnVgp093, Gene: SlnVgp093	NP_258361.1:c.81G>A		NA	1	0
987	91191	SNV	1	A	G	NA	Homozygous	3457	3468	99.6828143	0.496871089	37.21290136	CDS: SlnVgp094, Gene: SlnVgp094	NP_258362.1:c.39A>G		NA	1	0
988	91227	SNV	1	A	C	NA	Homozygous	3326	3334	99.76004799	0.490356671	37.12056524	CDS: SlnVgp094, Gene: SlnVgp094	NP_258362.1:c.75A>C		NA	1	0
989	91251	SNV	1	C	T	NA	Homozygous	3284	3288	99.8783455	0.47815599	37.3316078	CDS: SlnVgp094, Gene: SlnVgp094	NP_258362.1:c.99C>T		NA	1	0
990	91341	SNV	1	C	T	NA	Homozygous	3043	3044	99.96714849	0.418926887	37.26191259	CDS: SlnVgp094, Gene: SlnVgp094	NP_258362.1:c.189C>T		NA	1	0
996	91606	SNV	1	T	C	NA	Homozygous	3175	3179	99.87417427	0.499177632	37.37700787	CDS: SlnVgp094, Gene: SlnVgp094	NP_258362.1:c.454T>C		NA	1	0
997	91641	SNV	1	A	G	NA	Homozygous	3242	3244	99.93834772	0.492332526	37.07433683	CDS: SlnVgp094, Gene: SlnVgp094	NP_258362.1:c.489A>G		NA	1	0
998	91644	SNV	1	C	A	NA	Homozygous	3236	3238	99.93823348	0.496354307	37.19746601	CDS: SlnVgp094, Gene: SlnVgp094	NP_258362.1:c.492C>A		NA	1	0
999	91743	SNV	1	C	T	NA	Homozygous	3335	3340	99.8502994	0.449754585	37.15622189	CDS: SlnVgp094, Gene: SlnVgp094	NP_258362.1:c.591C>T		NA	1	0
1000	91947	SNV	1	A	G	NA	Homozygous	3451	3456	99.85532407	0.457337025	37.22891915	CDS: SlnVgp094, Gene: SlnVgp094	NP_258362.1:c.795A>G		NA	1	0
1001	92010	SNV	1	A	G	NA	Homozygous	3564	3570	99.83193277	0.442427257	37.25701459	CDS: SlnVgp094, Gene: SlnVgp094	NP_258362.1:c.858A>G		NA	1	0
1002	92073	SNV	1	A	G	NA	Homozygous	3396	3408	99.64788732	0.419885178	37.32243816	CDS: SlnVgp094, Gene: SlnVgp094	NP_258362.1:c.921A>G		NA	1	0
1003	92469	SNV	1	G	A	NA	Homozygous	3411	3412	99.97069168	0.458171458	37.23688068	CDS: SlnVgp094, Gene: SlnVgp094	NP_258362.1:c.1317G>A		NA	1	0
1004	92489	SNV	1	T	C	NA	Homozygous	3442	3445	99.91291727	0.449293967	37.42736781	CDS: SlnVgp094, Gene: SlnVgp094	NP_258362.1:c.1337T>C	NP_258362.1:p.Val446Ala	NA	1	1
1005	92811	SNV	1	T	C	NA	Homozygous	3667	3671	99.89103786	0.499417385	37.53558767	CDS: SlnVgp094, Gene: SlnVgp094	NP_258362.1:c.1659T>C		NA	1	0
1006	93297	SNV	1	C	A	NA	Homozygous	3443	3446	99.91294254	0.446961895	37.47081034	CDS: SlnVgp096, Gene: SlnVgp096	NP_258364.1:c.12C>A		NA	1	0
1007	93360	SNV	1	A	G	NA	Homozygous	3231	3233	99.93813795	0.423850179	37.36211699	CDS: SlnVgp096, Gene: SlnVgp096	NP_258364.1:c.75A>G		NA	1	0
1008	93390	SNV	1	C	T	NA	Homozygous	3045	3047	99.93436167	0.438895417	37.14581281	CDS: SlnVgp096, Gene: SlnVgp096	NP_258364.1:c.105C>T		NA	1	0
1009	93540	SNV	1	G	A	NA	Homozygous	3090	3090	100	0.441914769	37.3605178	CDS: SlnVgp096, Gene: SlnVgp096	NP_258364.1:c.255G>A		NA	1	0
1010	93588	SNV	1	T	C	NA	Homozygous	3236	3243	99.78415048	0.44258701	37.21013597	CDS: SlnVgp096, Gene: SlnVgp096	NP_258364.1:c.303T>C		NA	1	0
1011	93723	SNV	1	C	T	NA	Homozygous	3291	3291	100	0.494295569	37.10878153	CDS: SlnVgp096, Gene: SlnVgp096	NP_258364.1:c.438C>T		NA	1	0
1012	93726	SNV	1	T	A	NA	Homozygous	3267	3267	100	0.493308351	37.10070401	CDS: SlnVgp096, Gene: SlnVgp096	NP_258364.1:c.441T>A		NA	1	0
1013	93822	SNV	1	T	C	NA	Homozygous	3386	3394	99.76428992	0.463749353	37.21204962	CDS: SlnVgp096, Gene: SlnVgp096	NP_258364.1:c.537T>C		NA	1	0
1014	94041	SNV	1	T	C	NA	Homozygous	3668	3680	99.67391304	0.445688423	37.28816794	CDS: SlnVgp096, Gene: SlnVgp096	NP_258364.1:c.756T>C		NA	1	0
1015	94069	SNV	1	C	T	NA	Homozygous	3655	3655	100	0.473038036	37.12749658	CDS: SlnVgp096, Gene: SlnVgp096	NP_258364.1:c.784C>T		NA	1	0
1016	94335	SNV	1	A	G	NA	Homozygous	4340	4348	99.81600736	0.499196464	37.04078341	CDS: SlnVgp096, Gene: SlnVgp096	NP_258364.1:c.1050A>G		NA	1	0
1020	94661	SNV	1	G	A	NA	Homozygous	3829	3829	100	0.489559165	37.38234526	CDS: SlnVgp097, Gene: SlnVgp097	NP_258365.1:c.210G>A		NA	1	0
1021	94691	SNV	1	T	C	NA	Homozygous	3739	3746	99.81313401	0.476974469	37.36025675	CDS: SlnVgp097, Gene: SlnVgp097	NP_258365.1:c.240T>C		NA	1	0
1022	94722	SNV	1	A	G	NA	Homozygous	3573	3577	99.88817445	0.477700694	37.22446124	CDS: SlnVgp097, Gene: SlnVgp097	NP_258365.1:c.271A>G	NP_258365.1:p.Thr91Ala	NA	1	1
1023	94757	SNV	1	G	A	NA	Homozygous	3753	3755	99.94673768	0.425094518	37.22035705	CDS: SlnVgp097, Gene: SlnVgp097	NP_258365.1:c.306G>A		NA	1	0
1024	94957	SNV	1	A	G	NA	Homozygous	3789	3801	99.68429361	0.467143187	37.08894167	CDS: SlnVgp098, Gene: SlnVgp098	NP_258366.1:c.1902T>C		NA	1	0
1025	95104	SNV	1	A	G	NA	Homozygous	3367	3375	99.76296296	0.495647586	37.05553906	CDS: SlnVgp098, Gene: SlnVgp098	NP_258366.1:c.1755T>C		NA	1	0
1026	95218	SNV	1	G	T	NA	Homozygous	3157	3158	99.96833439	0.465847385	37.46626544	CDS: SlnVgp098, Gene: SlnVgp098	NP_258366.1:c.1641C>A		NA	1	0
1028	95286	SNV	1	C	T	NA	Homozygous	3352	3354	99.94036971	0.465887469	36.90542959	CDS: SlnVgp098, Gene: SlnVgp098	NP_258366.1:c.1573G>A	NP_258366.1:p.Val525Ile	NA	1	1
1029	95386	SNV	1	A	C	NA	Homozygous	3109	3122	99.58360026	0.469453376	37.16436153	CDS: SlnVgp098, Gene: SlnVgp098	NP_258366.1:c.1473T>G		NA	1	0
1030	95548	SNV	1	G	C	NA	Homozygous	2813	2816	99.89346591	0.468719293	37.38002133	CDS: SlnVgp098, Gene: SlnVgp098	NP_258366.1:c.1311C>G		NA	1	0
1031	95634	SNV	1	C	T	NA	Homozygous	2767	2769	99.92777176	0.496190792	36.51861222	CDS: SlnVgp098, Gene: SlnVgp098	NP_258366.1:c.1225G>A	NP_258366.1:p.Gly409Ser	NA	1	1
1032	95908	SNV	1	C	T	NA	Homozygous	2909	2910	99.96563574	0.493216762	37.56411138	CDS: SlnVgp098, Gene: SlnVgp098	NP_258366.1:c.951G>A		NA	1	0
1033	95923	SNV	1	A	G	NA	Homozygous	2929	2936	99.76158038	0.491449145	37.38238307	CDS: SlnVgp098, Gene: SlnVgp098	NP_258366.1:c.936T>C		NA	1	0
1034	96085	SNV	1	A	G	NA	Homozygous	2764	2773	99.67544176	0.496819338	37.31403763	CDS: SlnVgp098, Gene: SlnVgp098	NP_258366.1:c.774T>C		NA	1	0
1035	96153	SNV	1	T	C	NA	Homozygous	2907	2916	99.69135802	0.492718447	37.25283798	CDS: SlnVgp098, Gene: SlnVgp098	NP_258366.1:c.706A>G	NP_258366.1:p.Asn236Asp	NA	1	1
1036	96200	SNV	1	A	G	NA	Homozygous	2874	2880	99.79166667	0.482547459	37.30654141	CDS: SlnVgp098, Gene: SlnVgp098	NP_258366.1:c.659T>C	NP_258366.1:p.Leu220Pro	NA	1	1
1037	96447	SNV	1	C	T	NA	Homozygous	3186	3186	100	0.445396738	37.23446328	CDS: SlnVgp098, Gene: SlnVgp098	NP_258366.1:c.412G>A	NP_258366.1:p.Asp138Asn	NA	1	1
1038	96679	SNV	1	A	G	NA	Homozygous	4000	4002	99.95002499	0.484959175	37.3535	CDS: SlnVgp098, Gene: SlnVgp098	NP_258366.1:c.180T>C		NA	1	0
1039	96945	SNV	1	A	G	NA	Homozygous	3921	3923	99.94901861	0.495656048	37.4917113	CDS: SlnVgp099, Gene: SlnVgp099	NP_258367.1:c.786T>C		NA	1	0
1040	97319	SNV	1	G	A	NA	Homozygous	4060	4061	99.97537552	0.48921466	37.52512315	CDS: SlnVgp099, Gene: SlnVgp099	NP_258367.1:c.412C>T		NA	1	0
1041	97401	SNV	1	C	T	NA	Homozygous	4049	4050	99.97530864	0.499270985	37.48011855	CDS: SlnVgp099, Gene: SlnVgp099	NP_258367.1:c.330G>A		NA	1	0
1042	97458	SNV	1	A	G	NA	Homozygous	3991	3999	99.79994999	0.488005051	37.3284891	CDS: SlnVgp099, Gene: SlnVgp099	NP_258367.1:c.273T>C		NA	1	0
1046	97871	SNV	1	G	A	NA	Homozygous	3456	3457	99.97107318	0.487231353	37.12876157	Repeat region: hr11; 4 copies of P-I repeat			NA	0	0
1048	97928	SNV	1	G	A	NA	Homozygous	2961	2963	99.93250084	0.389779256	36.98243837	Repeat region: hr11; 4 copies of P-I repeat			NA	0	0
1050	98516	SNV	1	G	A	NA	Homozygous	4284	4285	99.97666278	0.44605475	37.32072829	CDS: SlnVgp100, Gene: SlnVgp100	NP_258368.1:c.441G>A		NA	1	0
1051	98849	SNV	1	C	T	NA	Homozygous	4758	4760	99.95798319	0.473973088	37.33144178	CDS: SlnVgp100, Gene: SlnVgp100	NP_258368.1:c.774C>T		NA	1	0
1052	98972	SNV	1	A	C	NA	Homozygous	4917	4933	99.67565376	0.440379404	37.38356722	CDS: SlnVgp100, Gene: SlnVgp100	NP_258368.1:c.897A>C	NP_258368.1:p.Leu299Phe	NA	1	1
1053	98975	SNV	1	T	C	NA	Homozygous	4954	4961	99.85889942	0.434636119	37.28199435	CDS: SlnVgp100, Gene: SlnVgp100	NP_258368.1:c.900T>C		NA	1	0
1055	99194	SNV	1	G	T	NA	Homozygous	4565	4567	99.95620758	0.469210915	37.50032859	CDS: SlnVgp101, Gene: SlnVgp101	NP_258369.1:c.609C>A		NA	1	0
1056	99235	SNV	1	A	T	NA	Homozygous	4269	4306	99.14073386	0.48481215	37.24385102	CDS: SlnVgp101, Gene: SlnVgp101	NP_258369.1:c.568T>A	NP_258369.1:p.Ser190Thr	NA	1	1
1057	99347	SNV	1	G	T	NA	Homozygous	4073	4075	99.95092025	0.489959839	37.53474098	CDS: SlnVgp101, Gene: SlnVgp101	NP_258369.1:c.456C>A		NA	1	0
1058	99461	SNV	1	G	A	NA	Homozygous	4247	4251	99.90590449	0.468208093	36.95008241	CDS: SlnVgp101, Gene: SlnVgp101	NP_258369.1:c.342C>T		NA	1	0
1059	99764	SNV	1	C	T	NA	Homozygous	4351	4355	99.90815155	0.496114996	37.38290048	CDS: SlnVgp101, Gene: SlnVgp101	NP_258369.1:c.39G>A		NA	1	0
1060	99969	SNV	1	G	A	NA	Homozygous	3978	3982	99.89954797	0.485378821	37.31699346	CDS: SlnVgp102, Gene: SlnVgp102	NP_258370.1:c.1227C>T		NA	1	0
1061	100013	SNV	1	A	G	NA	Homozygous	4080	4091	99.73111709	0.4875	37.29779412	CDS: SlnVgp102, Gene: SlnVgp102	NP_258370.1:c.1183T>C	NP_258370.1:p.Ser395Pro	NA	1	1
1062	100088	SNV	1	C	A	NA	Homozygous	3961	3961	100	0.492014197	37.17647059	CDS: SlnVgp102, Gene: SlnVgp102	NP_258370.1:c.1108G>T	NP_258370.1:p.Ala370Ser	NA	1	1
1063	100222	SNV	1	G	T	NA	Homozygous	3789	3790	99.97361478	0.457839721	36.90683558	CDS: SlnVgp102, Gene: SlnVgp102	NP_258370.1:c.974C>A	NP_258370.1:p.Ala325Glu	NA	1	1
1064	100349	SNV	1	C	T	NA	Homozygous	3904	3906	99.94879672	0.489809631	37.203125	CDS: SlnVgp102, Gene: SlnVgp102	NP_258370.1:c.847G>A	NP_258370.1:p.Asp283Asn	NA	1	1
1065	100362	SNV	1	C	A	NA	Homozygous	3956	3958	99.94946943	0.48448162	37.35490394	CDS: SlnVgp102, Gene: SlnVgp102	NP_258370.1:c.834G>T		NA	1	0
1066	100453	SNV	1	G	T	NA	Homozygous	4090	4090	100	0.49776928	37.36430318	CDS: SlnVgp102, Gene: SlnVgp102	NP_258370.1:c.743C>A	NP_258370.1:p.Pro248His	NA	1	1
1067	100491	SNV	1	T	C	NA	Homozygous	3999	4006	99.82526211	0.464931628	37.44936234	CDS: SlnVgp102, Gene: SlnVgp102	NP_258370.1:c.705A>G		NA	1	0
1068	100820	SNV	1	G	A	NA	Homozygous	3833	3833	100	0.464294132	36.96660579	CDS: SlnVgp102, Gene: SlnVgp102	NP_258370.1:c.376C>T	NP_258370.1:p.Pro126Ser	NA	1	1
1069	100965	SNV	1	A	G	NA	Homozygous	3861	3867	99.84484096	0.457406159	37.19476819	CDS: SlnVgp102, Gene: SlnVgp102	NP_258370.1:c.231T>C		NA	1	0
1070	101687	SNV	1	T	C	NA	Homozygous	4469	4475	99.86592179	0.476437777	37.30163348	CDS: SlnVgp103, Gene: SlnVgp103	NP_258371.1:c.75A>G		NA	1	0
1072	101854	SNV	1	G	A	NA	Homozygous	4385	4386	99.97720018	0.447003709	37.27251995	CDS: SlnVgp104, Gene: SlnVgp104	NP_258372.1:c.189C>T		NA	1	0
1076	102245	SNV	1	G	A	NA	Homozygous	3945	3949	99.89870853	0.469340123	37.47173638	CDS: SlnVgp105, Gene: SlnVgp105	NP_258373.1:c.66G>A		NA	1	0
1077	102263	SNV	1	T	C	NA	Homozygous	3881	3893	99.69175443	0.483535529	37.06570472	CDS: SlnVgp105, Gene: SlnVgp105	NP_258373.1:c.84T>C		NA	1	0
1078	102269	SNV	1	G	A	NA	Homozygous	3930	3933	99.92372235	0.494442069	37.2821883	CDS: SlnVgp105, Gene: SlnVgp105	NP_258373.1:c.90G>A		NA	1	0
1079	102627	SNV	1	G	A	NA	Homozygous	3316	3318	99.93972272	0.485555261	36.8721351	CDS: SlnVgp105, Gene: SlnVgp105	NP_258373.1:c.448G>A	NP_258373.1:p.Val150Ile	NA	1	1
1080	103337	SNV	1	A	G	NA	Homozygous	3692	3699	99.81075966	0.472566794	37.51110509	CDS: SlnVgp105, Gene: SlnVgp105	NP_258373.1:c.1158A>G		NA	1	0
1082	103543	SNV	1	C	T	NA	Homozygous	3679	3681	99.94566694	0.412687099	37.38298451	Repeat region: hr12; 9 copies of P-I and 8 copies P-II repeat			NA	0	0
1083	103555	SNV	1	A	G	NA	Homozygous	3529	3546	99.52058658	0.412118177	37.2757155	Repeat region: hr12; 9 copies of P-I and 8 copies P-II repeat			NA	0	0
1084	103559	SNV	1	A	G	NA	Homozygous	3486	3499	99.62846528	0.410002539	37.30034423	Repeat region: hr12; 9 copies of P-I and 8 copies P-II repeat			NA	0	0
1085	103564	SNV	1	A	C	NA	Homozygous	3455	3476	99.39585731	0.407340862	37.11114327	Repeat region: hr12; 9 copies of P-I and 8 copies P-II repeat			NA	0	0
1086	103570	SNV	1	G	T	NA	Homozygous	3432	3436	99.88358556	0.402846054	37.48047786	Repeat region: hr12; 9 copies of P-I and 8 copies P-II repeat			NA	0	0
1100	103732	SNV	1	G	A	NA	Homozygous	2293	2322	98.75107666	0.394957983	37.68687309	Repeat region: hr12; 9 copies of P-I and 8 copies P-II repeat			NA	0	0
1102	103741	SNV	1	C	T	NA	Homozygous	2409	2433	99.0135635	0.404942966	37.54960565	Repeat region: hr12; 9 copies of P-I and 8 copies P-II repeat			NA	0	0
1103	103761	SNV	1	C	T	NA	Homozygous	2784	2786	99.92821249	0.422171354	37.12104885	Repeat region: hr12; 9 copies of P-I and 8 copies P-II repeat			NA	0	0
1104	103764	SNV	1	C	T	NA	Homozygous	2884	2887	99.8960859	0.420837268	37.55929265	Repeat region: hr12; 9 copies of P-I and 8 copies P-II repeat			NA	0	0
1105	103787	SNV	1	A	G	NA	Homozygous	3228	3244	99.50678175	0.444475603	37.366171	Repeat region: hr12; 9 copies of P-I and 8 copies P-II repeat			NA	0	0
1112	103830	SNV	1	A	G	NA	Homozygous	3394	3398	99.8822837	0.460776439	37.6449617	Repeat region: hr12; 9 copies of P-I and 8 copies P-II repeat			NA	0	0
1113	103836	SNV	1	T	G	NA	Homozygous	3485	3490	99.85673352	0.465122332	37.5107604	Repeat region: hr12; 9 copies of P-I and 8 copies P-II repeat			NA	0	0
1114	103844	SNV	1	C	T	NA	Homozygous	3630	3630	100	0.468889995	37.54435262	Repeat region: hr12; 9 copies of P-I and 8 copies P-II repeat			NA	0	0
1129	103974	SNV	1	G	T	NA	Homozygous	2529	2549	99.21537858	0.481195079	36.94978252	Repeat region: hr12; 9 copies of P-I and 8 copies P-II repeat			NA	0	0
1139	104079	SNV	1	G	C	NA	Homozygous	3342	3345	99.9103139	0.428723404	37.31717534	Repeat region: hr12; 9 copies of P-I and 8 copies P-II repeat			NA	0	0
1140	104082	SNV	1	A	G	NA	Homozygous	3281	3297	99.51471034	0.427060738	37.08960683	Repeat region: hr12; 9 copies of P-I and 8 copies P-II repeat			NA	0	0
1141	104084	SNV	1	T	C	NA	Homozygous	3294	3298	99.87871437	0.426796326	37.31906497	Repeat region: hr12; 9 copies of P-I and 8 copies P-II repeat			NA	0	0
1142	104091	SNV	1	G	A	NA	Homozygous	3454	3454	100	0.429154966	37.49392009	Repeat region: hr12; 9 copies of P-I and 8 copies P-II repeat			NA	0	0
1143	104101	SNV	1	A	G	NA	Homozygous	3547	3558	99.69083755	0.435636183	37.13053284	Repeat region: hr12; 9 copies of P-I and 8 copies P-II repeat			NA	0	0
1144	104195	SNV	1	G	A	NA	Homozygous	3832	3835	99.92177314	0.450927789	37.37578288	Repeat region: hr12; 9 copies of P-I and 8 copies P-II repeat			NA	0	0
1145	104213	SNV	1	C	T	NA	Homozygous	3923	3950	99.3164557	0.437377478	37.3701249	Repeat region: hr12; 9 copies of P-I and 8 copies P-II repeat			NA	0	0
1147	104262	SNV	1	G	A	NA	Homozygous	4185	4186	99.97611085	0.449989938	37.34432497	Repeat region: hr12; 9 copies of P-I and 8 copies P-II repeat			NA	0	0
1148	104297	SNV	1	T	C	NA	Homozygous	4343	4365	99.49599084	0.422694482	37.25328114	Repeat region: hr12; 9 copies of P-I and 8 copies P-II repeat			NA	0	0
1149	104302	SNV	1	A	G	NA	Homozygous	4386	4399	99.70447829	0.427145325	37.35408117	Repeat region: hr12; 9 copies of P-I and 8 copies P-II repeat			NA	0	0
1152	104491	SNV	1	G	A	NA	Homozygous	4738	4742	99.91564741	0.47769217	37.56922752	Repeat region: hr12; 9 copies of P-I and 8 copies P-II repeat			NA	0	0
1153	104524	SNV	1	G	A	NA	Homozygous	4703	4703	100	0.458113756	37.4690623	Repeat region: hr12; 9 copies of P-I and 8 copies P-II repeat			NA	0	0
1154	104542	SNV	1	G	A	NA	Homozygous	4614	4615	99.97833153	0.45669145	37.32531426	Repeat region: hr12; 9 copies of P-I and 8 copies P-II repeat			NA	0	0
1157	104721	SNV	1	C	T	NA	Homozygous	4268	4273	99.88298619	0.482483098	37.58973758	Repeat region: hr12; 9 copies of P-I and 8 copies P-II repeat			NA	0	0
1161	104838	SNV	1	G	T	NA	Homozygous	4981	4982	99.97992774	0.471548908	37.42983337	CDS: SlnVgp106, Gene: SlnVgp106	NP_258374.1:c.745C>A		NA	1	0
1162	104872	SNV	1	G	A	NA	Homozygous	4842	4843	99.97935164	0.471508969	37.45807518	CDS: SlnVgp106, Gene: SlnVgp106	NP_258374.1:c.711C>T		NA	1	0
1163	104884	SNV	1	G	A	NA	Homozygous	4774	4816	99.12790698	0.485053381	37.2222455	CDS: SlnVgp106, Gene: SlnVgp106	NP_258374.1:c.699C>T		NA	1	0
1164	104905	SNV	1	G	A	NA	Homozygous	4815	4815	100	0.489425449	37.36863967	CDS: SlnVgp106, Gene: SlnVgp106	NP_258374.1:c.678C>T		NA	1	0
1165	105163	SNV	1	G	A	NA	Homozygous	4583	4586	99.93458352	0.497045931	37.27449269	CDS: SlnVgp106, Gene: SlnVgp106	NP_258374.1:c.420C>T		NA	1	0
1166	105385	SNV	1	A	G	NA	Homozygous	4918	4926	99.83759643	0.491349481	37.33306222	CDS: SlnVgp106, Gene: SlnVgp106	NP_258374.1:c.198T>C		NA	1	0
1167	105415	SNV	1	T	G	NA	Homozygous	4941	4949	99.83835118	0.480756014	37.29123659	CDS: SlnVgp106, Gene: SlnVgp106	NP_258374.1:c.168A>C		NA	1	0
1168	105453	SNV	1	T	C	NA	Homozygous	4409	4427	99.59340411	0.448119709	37.47085507	CDS: SlnVgp106, Gene: SlnVgp106	NP_258374.1:c.130A>G	NP_258374.1:p.Asn44Asp	NA	1	1
1174	105487	SNV	1	G	A	NA	Homozygous	3240	4763	68.0243544	0.435160065	37.53024691	CDS: SlnVgp106, Gene: SlnVgp106	NP_258374.1:c.96C>T		NA	1	0
1175	105529	SNV	1	T	C	NA	Homozygous	4296	4311	99.65205289	0.418336369	37.26210428	CDS: SlnVgp106, Gene: SlnVgp106	NP_258374.1:c.54A>G		NA	1	0
1176	105532	SNV	1	A	C	NA	Homozygous	4358	4366	99.81676592	0.420255183	37.27971547	CDS: SlnVgp106, Gene: SlnVgp106	NP_258374.1:c.51T>G	NP_258374.1:p.Asp17Glu	NA	1	1
1177	105712	SNV	1	A	T	NA	Homozygous	3819	3821	99.94765768	0.490793362	37.3115999	CDS: SlnVgp107, Gene: SlnVgp107	NP_258375.1:c.102A>T		NA	1	0
1178	105969	SNV	1	C	T	NA	Homozygous	3207	3209	99.93767529	0.49110617	37.11256626	CDS: SlnVgp107, Gene: SlnVgp107	NP_258375.1:c.359C>T	NP_258375.1:p.Ala120Val	NA	1	1
1179	105991	SNV	1	G	A	NA	Homozygous	3213	3216	99.90671642	0.486030429	37.47432306	CDS: SlnVgp107, Gene: SlnVgp107	NP_258375.1:c.381G>A		NA	1	0
1180	106107	SNV	1	T	C	NA	Homozygous	3228	3237	99.72196478	0.439606742	37.35377943	CDS: SlnVgp107, Gene: SlnVgp107	NP_258375.1:c.497T>C	NP_258375.1:p.Val166Ala	NA	1	1
1183	106325	SNV	1	A	G	NA	Homozygous	3716	3720	99.89247312	0.472281704	37.52099031	CDS: SlnVgp108, Gene: SlnVgp108	NP_258376.1:c.105A>G		NA	1	0
1184	106469	SNV	1	G	A	NA	Homozygous	4173	4173	100	0.495204337	37.50107836	CDS: SlnVgp108, Gene: SlnVgp108	NP_258376.1:c.249G>A		NA	1	0
1185	106538	SNV	1	C	T	NA	Homozygous	4558	4559	99.97806537	0.4917231	37.41904344	CDS: SlnVgp108, Gene: SlnVgp108	NP_258376.1:c.318C>T		NA	1	0
1187	106648	SNV	1	C	T	NA	Homozygous	4637	4637	100	0.42793955	37.29674358	CDS: SlnVgp109, Gene: SlnVgp109	NP_258377.1:c.1171G>A	NP_258377.1:p.Val391Met	NA	1	1
1188	106817	SNV	1	G	A	NA	Homozygous	4353	4356	99.93112948	0.489707047	36.87250172	CDS: SlnVgp109, Gene: SlnVgp109	NP_258377.1:c.1002C>T		NA	1	0
1189	106904	SNV	1	A	T	NA	Homozygous	4375	4376	99.97714808	0.48066959	37.31702857	CDS: SlnVgp109, Gene: SlnVgp109	NP_258377.1:c.915T>A		NA	1	0
1190	106906	SNV	1	G	A	NA	Homozygous	4375	4376	99.97714808	0.48057382	37.336	CDS: SlnVgp109, Gene: SlnVgp109	NP_258377.1:c.913C>T	NP_258377.1:p.Leu305Phe	NA	1	1
1191	106946	SNV	1	C	T	NA	Homozygous	4453	4454	99.97754827	0.45926502	37.46058837	CDS: SlnVgp109, Gene: SlnVgp109	NP_258377.1:c.873G>A		NA	1	0
1192	106948	SNV	1	C	T	NA	Homozygous	4454	4454	100	0.459175739	37.32061069	CDS: SlnVgp109, Gene: SlnVgp109	NP_258377.1:c.871G>A	NP_258377.1:p.Ala291Thr	NA	1	1
1193	107055	SNV	1	G	A	NA	Homozygous	4300	4300	100	0.453284374	37.42116279	CDS: SlnVgp109, Gene: SlnVgp109	NP_258377.1:c.764C>T	NP_258377.1:p.Ala255Val	NA	1	1
1194	107411	SNV	1	C	A	NA	Homozygous	3528	3529	99.97166336	0.46614053	37.40731293	CDS: SlnVgp109, Gene: SlnVgp109	NP_258377.1:c.408G>T		NA	1	0
1195	107459	SNV	1	C	T	NA	Homozygous	3595	3599	99.88885802	0.498256104	37.03365786	CDS: SlnVgp109, Gene: SlnVgp109	NP_258377.1:c.360G>A		NA	1	0
1196	107475	SNV	1	C	T	NA	Homozygous	3600	3601	99.97222994	0.481933715	37.2325	CDS: SlnVgp109, Gene: SlnVgp109	NP_258377.1:c.344G>A	NP_258377.1:p.Arg115Lys	NA	1	1
1197	107806	SNV	1	A	C	NA	Homozygous	4379	4382	99.93153811	0.464222701	37.23407171	CDS: SlnVgp109, Gene: SlnVgp109	NP_258377.1:c.13T>G	NP_258377.1:p.Phe5Val	NA	1	1
1198	107850	SNV	1	A	C	NA	Homozygous	4496	4504	99.82238011	0.471929488	37.51423488				NA	0	0
1200	107941	SNV	1	G	A	NA	Homozygous	4401	4402	99.97728305	0.421229492	37.46898432	CDS: SlnVgp110, Gene: SlnVgp110	NP_258378.1:c.1095C>T		NA	1	0
1201	108016	SNV	1	T	C	NA	Homozygous	4370	4371	99.97712194	0.479150275	37.26887872	CDS: SlnVgp110, Gene: SlnVgp110	NP_258378.1:c.1020A>G		NA	1	0
1202	108166	SNV	1	G	A	NA	Homozygous	4455	4455	100	0.439414634	37.47295174	CDS: SlnVgp110, Gene: SlnVgp110	NP_258378.1:c.870C>T		NA	1	0
1203	108238	SNV	1	G	T	NA	Homozygous	4403	4405	99.95459705	0.480792317	37.46786282	CDS: SlnVgp110, Gene: SlnVgp110	NP_258378.1:c.798C>A		NA	1	0
1204	108250	SNV	1	G	C	NA	Homozygous	4296	4302	99.86052999	0.491441534	37.40526071	CDS: SlnVgp110, Gene: SlnVgp110	NP_258378.1:c.786C>G	NP_258378.1:p.Asp262Glu	NA	1	1
1205	108252	SNV	1	C	G	NA	Homozygous	4283	4302	99.55834496	0.490690939	37.32897502	CDS: SlnVgp110, Gene: SlnVgp110	NP_258378.1:c.784G>C	NP_258378.1:p.Asp262His	NA	1	1
1206	108300	SNV	1	T	C	NA	Homozygous	4405	4413	99.81871743	0.471923536	37.35346198	CDS: SlnVgp110, Gene: SlnVgp110	NP_258378.1:c.736A>G	NP_258378.1:p.Arg246Gly	NA	1	1
1207	108517	SNV	1	T	C	NA	Homozygous	4490	4507	99.62280896	0.485927967	37.26547884	CDS: SlnVgp110, Gene: SlnVgp110	NP_258378.1:c.519A>G		NA	1	0
1209	108738	SNV	1	T	C	NA	Homozygous	3940	3946	99.84794729	0.474064051	37.16725888	CDS: SlnVgp110, Gene: SlnVgp110	NP_258378.1:c.298A>G	NP_258378.1:p.Lys100Glu	NA	1	1
1215	108871	SNV	1	A	G	NA	Homozygous	4227	4233	99.85825656	0.39039228	37.21551928	CDS: SlnVgp110, Gene: SlnVgp110	NP_258378.1:c.165T>C		NA	1	0
1216	108987	SNV	1	G	A	NA	Homozygous	4269	4271	99.95317256	0.477633478	37.18060436	CDS: SlnVgp110, Gene: SlnVgp110	NP_258378.1:c.49C>T	NP_258378.1:p.Pro17Ser	NA	1	1
1217	109134	SNV	1	C	T	NA	Homozygous	4249	4249	100	0.465934513	37.26782772	CDS: SlnVgp111, Gene: SlnVgp111	NP_258379.1:c.138C>T		NA	1	0
1218	109501	SNV	1	G	A	NA	Homozygous	4018	4020	99.95024876	0.478522337	37.45843703	CDS: SlnVgp112, Gene: SlnVgp112	NP_258380.1:c.41C>T	NP_258380.1:p.Ser14Leu	NA	1	1
1219	109512	SNV	1	C	T	NA	Homozygous	3977	3977	100	0.484347826	37.42997234	CDS: SlnVgp112, Gene: SlnVgp112	NP_258380.1:c.30G>A		NA	1	0
1220	109668	SNV	1	A	T	NA	Homozygous	3838	3841	99.92189534	0.44	37.26810839	CDS: SlnVgp113, Gene: SlnVgp113	NP_258381.1:c.126A>T		NA	1	0
1221	109682	SNV	1	T	C	NA	Homozygous	3856	3861	99.87049987	0.42780027	37.40560166	CDS: SlnVgp113, Gene: SlnVgp113	NP_258381.1:c.140T>C	NP_258381.1:p.Met47Thr	NA	1	1
1222	109716	SNV	1	A	G	NA	Homozygous	3797	3806	99.76353127	0.465175277	37.31103503	CDS: SlnVgp113, Gene: SlnVgp113	NP_258381.1:c.174A>G		NA	1	0
1223	109851	SNV	1	A	T	NA	Homozygous	3768	3769	99.97346776	0.47535545	37.27070064	CDS: SlnVgp113, Gene: SlnVgp113	NP_258381.1:c.309A>T	NP_258381.1:p.Arg103Ser	NA	1	1
1224	109992	SNV	1	C	T	NA	Homozygous	3914	3917	99.92341077	0.476547016	37.31042412	CDS: SlnVgp113, Gene: SlnVgp113	NP_258381.1:c.450C>T		NA	1	0
1225	110013	SNV	1	C	T	NA	Homozygous	3874	3874	100	0.481216458	36.69747031	CDS: SlnVgp113, Gene: SlnVgp113	NP_258381.1:c.471C>T		NA	1	0
1227	110400	SNV	1	G	A	NA	Homozygous	3431	3433	99.94174192	0.435944459	37.24628388	CDS: SlnVgp113, Gene: SlnVgp113	NP_258381.1:c.858G>A		NA	1	0
1228	110425	SNV	1	T	G	NA	Homozygous	3511	3514	99.91462721	0.411493073	37.25064084	CDS: SlnVgp113, Gene: SlnVgp113	NP_258381.1:c.883T>G	NP_258381.1:p.Ser295Ala	NA	1	1
1229	110512	SNV	1	G	A	NA	Homozygous	3735	3738	99.91974318	0.426495116	37.41338688	CDS: SlnVgp113, Gene: SlnVgp113	NP_258381.1:c.970G>A	NP_258381.1:p.Asp324Asn	NA	1	1
1230	110631	SNV	1	C	T	NA	Homozygous	4070	4071	99.97543601	0.492120954	37.55331695	CDS: SlnVgp113, Gene: SlnVgp113	NP_258381.1:c.1089C>T		NA	1	0
1231	110643	SNV	1	C	T	NA	Homozygous	4060	4061	99.97537552	0.493092455	37.35123153	CDS: SlnVgp113, Gene: SlnVgp113	NP_258381.1:c.1101C>T		NA	1	0
1246	111227	SNV	1	C	T	NA	Homozygous	4498	4539	99.09671734	0.458188825	37.53712761	CDS: SlnVgp114, Gene: SlnVgp114	NP_258382.1:c.213G>A		NA	1	0
1247	111368	SNV	1	C	T	NA	Homozygous	4180	4181	99.97608228	0.497297297	37.18636364	CDS: SlnVgp114, Gene: SlnVgp114	NP_258382.1:c.72G>A		NA	1	0
1253	111827	SNV	1	A	G	NA	Homozygous	3875	3881	99.84540067	0.453892753	37.18812903	CDS: SlnVgp116, Gene: SlnVgp116	NP_258384.1:c.13A>G	NP_258384.1:p.Ser5Gly	NA	1	1
1254	111862	SNV	1	A	G	NA	Homozygous	3959	3962	99.92428067	0.464690497	37.27734276	CDS: SlnVgp116, Gene: SlnVgp116	NP_258384.1:c.48A>G		NA	1	0
1256	112015	SNV	1	T	C	NA	Homozygous	4168	4182	99.66523195	0.469662456	37.40978887	CDS: SlnVgp116, Gene: SlnVgp116	NP_258384.1:c.201T>C		NA	1	0
1257	112034	SNV	1	T	C	NA	Homozygous	4137	4139	99.95167915	0.458788898	37.23954556	CDS: SlnVgp116, Gene: SlnVgp116	NP_258384.1:c.220T>C		NA	1	0
1258	112354	SNV	1	C	T	NA	Homozygous	4095	4099	99.90241522	0.464946237	37.1973138	CDS: SlnVgp116, Gene: SlnVgp116	NP_258384.1:c.540C>T		NA	1	0
1260	112754	SNV	1	G	A	NA	Homozygous	4021	4023	99.95028586	0.484194123	37.37677195	Repeat region: hr13; 3 copies of P-I repeat			NA	0	0
1267	113009	SNV	1	A	G	NA	Homozygous	3470	3475	99.85611511	0.366144866	37.13198847	CDS: SlnVgp117, Gene: SlnVgp117	NP_258385.1:c.57A>G		NA	1	0
1268	113128	SNV	1	G	T	NA	Homozygous	3230	3233	99.90720693	0.452280996	37.23374613	CDS: SlnVgp117, CDS: SlnVgp118, Gene: SlnVgp117, Gene: SlnVgp118	NP_258386.1:c.[48G>T]; NP_258385.1:c.[176G>T]	NP_258385.1:p.[Arg59Leu]	NA	1	1
1269	113137	SNV	1	A	G	NA	Homozygous	3246	3252	99.81549816	0.446235065	37.1857671	CDS: SlnVgp117, CDS: SlnVgp118, Gene: SlnVgp117, Gene: SlnVgp118	NP_258386.1:c.[57A>G]; NP_258385.1:c.[185A>G]	NP_258385.1:p.[Gln62Arg]	NA	1	1
1270	113147	SNV	1	G	A	NA	Homozygous	3266	3269	99.90822882	0.447679209	37.4390692	CDS: SlnVgp117, CDS: SlnVgp118, Gene: SlnVgp117, Gene: SlnVgp118	NP_258386.1:c.[67G>A]; NP_258385.1:c.[195G>A]	NP_258386.1:p.[Ala23Thr]	NA	1	1
1271	113254	SNV	1	C	T	NA	Homozygous	3286	3287	99.96957712	0.475352113	37.30371272	CDS: SlnVgp117, CDS: SlnVgp118, Gene: SlnVgp117, Gene: SlnVgp118	NP_258385.1:c.[302C>T]; NP_258386.1:c.[174C>T]	NP_258385.1:p.[Ser101Leu]	NA	1	1
1272	113392	SNV	1	C	T	NA	Homozygous	3196	3198	99.93746091	0.461328232	37.23842303	CDS: SlnVgp118, Gene: SlnVgp118	NP_258386.1:c.312C>T		NA	1	0
1274	113773	SNV	1	C	T	NA	Homozygous	3070	3070	100	0.488245413	37.35863192	CDS: SlnVgp118, Gene: SlnVgp118	NP_258386.1:c.693C>T		NA	1	0
1275	113807	SNV	1	C	T	NA	Homozygous	3036	3037	99.96707277	0.482788545	37.11495389	CDS: SlnVgp118, Gene: SlnVgp118	NP_258386.1:c.727C>T	NP_258386.1:p.Pro243Ser	NA	1	1
1276	114319	SNV	1	A	G	NA	Homozygous	3111	3120	99.71153846	0.456528061	37.276117	CDS: SlnVgp118, Gene: SlnVgp118	NP_258386.1:c.1239A>G		NA	1	0
1280	114817	SNV	1	C	T	NA	Homozygous	3585	3587	99.9442431	0.470805617	37.30069735	CDS: SlnVgp118, Gene: SlnVgp118	NP_258386.1:c.1737C>T		NA	1	0
1281	114859	SNV	1	T	C	NA	Homozygous	3499	3519	99.43165672	0.474714104	36.80908831	CDS: SlnVgp118, Gene: SlnVgp118	NP_258386.1:c.1779T>C		NA	1	0
1282	115237	SNV	1	T	C	NA	Homozygous	3807	3814	99.81646565	0.439472445	37.23693197	CDS: SlnVgp118, Gene: SlnVgp118	NP_258386.1:c.2157T>C		NA	1	0
1283	115300	SNV	1	G	A	NA	Homozygous	3676	3677	99.97280392	0.436812515	37.20946681	CDS: SlnVgp118, Gene: SlnVgp118	NP_258386.1:c.2220G>A		NA	1	0
1284	115309	SNV	1	G	A	NA	Homozygous	3633	3633	100	0.436578171	37.19020094	CDS: SlnVgp118, Gene: SlnVgp118	NP_258386.1:c.2229G>A		NA	1	0
1305	115587	SNV	1	C	T	NA	Homozygous	3733	3749	99.57321953	0.466420494	37.23412805	CDS: SlnVgp118, Gene: SlnVgp118	NP_258386.1:c.2507C>T	NP_258386.1:p.Thr836Ile	NA	1	1
1320	115977	SNV	1	G	A	NA	Homozygous	4657	4660	99.93562232	0.493539124	37.45479923	CDS: SlnVgp119, Gene: SlnVgp119	NP_258387.1:c.597C>T		NA	1	0
1321	116091	SNV	1	G	A	NA	Homozygous	3745	3762	99.54811271	0.451771885	37.43337784	CDS: SlnVgp119, Gene: SlnVgp119	NP_258387.1:c.483C>T		NA	1	0
1324	116242	SNV	1	A	G	NA	Homozygous	4181	4188	99.83285578	0.4871633	37.19971299	CDS: SlnVgp119, Gene: SlnVgp119	NP_258387.1:c.332T>C	NP_258387.1:p.Val111Ala	NA	1	1
1326	116686	SNV	1	T	C	NA	Homozygous	5017	5025	99.84079602	0.488025456	37.35200319	CDS: SlnVgp120, Gene: SlnVgp120	NP_258388.1:c.516A>G		NA	1	0
1327	116882	SNV	1	C	G	NA	Homozygous	4826	4831	99.89650176	0.494967332	37.27248239	CDS: SlnVgp120, Gene: SlnVgp120	NP_258388.1:c.320G>C	NP_258388.1:p.Ser107Thr	NA	1	1
1328	117082	SNV	1	A	G	NA	Homozygous	5119	5135	99.68841285	0.450076805	37.10861496	CDS: SlnVgp120, Gene: SlnVgp120	NP_258388.1:c.120T>C		NA	1	0
1329	117245	SNV	1	C	T	NA	Homozygous	4428	4428	100	0.490275371	37.54652213				NA	0	0
1333	117458	SNV	1	A	G	NA	Homozygous	3911	3914	99.92335207	0.432910245	37.3630785	CDS: SlnVgp121, Gene: SlnVgp121	NP_258389.1:c.1564T>C		NA	1	0
1334	117610	SNV	1	T	C	NA	Homozygous	3245	3250	99.84615385	0.48822563	37.28382126	CDS: SlnVgp121, Gene: SlnVgp121	NP_258389.1:c.1412A>G	NP_258389.1:p.Lys471Arg	NA	1	1
1335	117624	SNV	1	T	C	NA	Homozygous	3159	3163	99.87353778	0.497038082	37.40202596	CDS: SlnVgp121, Gene: SlnVgp121	NP_258389.1:c.1398A>G	NP_258389.1:p.Ile466Met	NA	1	1
1336	117897	SNV	1	T	C	NA	Homozygous	3189	3201	99.62511715	0.494303973	37.2201317	CDS: SlnVgp121, Gene: SlnVgp121	NP_258389.1:c.1125A>G		NA	1	0
1337	118053	SNV	1	A	G	NA	Homozygous	3276	3282	99.81718464	0.465687583	37.30128205	CDS: SlnVgp121, Gene: SlnVgp121	NP_258389.1:c.969T>C		NA	1	0
1338	118071	SNV	1	G	A	NA	Homozygous	3209	3227	99.44220638	0.477851606	37.48956061	CDS: SlnVgp121, Gene: SlnVgp121	NP_258389.1:c.951C>T		NA	1	0
1339	118215	SNV	1	G	A	NA	Homozygous	3455	3457	99.94214637	0.476007185	37.35311143	CDS: SlnVgp121, Gene: SlnVgp121	NP_258389.1:c.807C>T		NA	1	0
1340	118278	SNV	1	C	A	NA	Homozygous	3371	3374	99.91108477	0.479676915	36.87985761	CDS: SlnVgp121, Gene: SlnVgp121	NP_258389.1:c.744G>T		NA	1	0
1341	118344	SNV	1	G	A	NA	Homozygous	3460	3461	99.97110662	0.481766821	37.06271676	CDS: SlnVgp121, Gene: SlnVgp121	NP_258389.1:c.678C>T		NA	1	0
1342	118584	SNV	1	T	C	NA	Homozygous	3910	3916	99.84678243	0.487535848	37.1342711	CDS: SlnVgp121, Gene: SlnVgp121	NP_258389.1:c.438A>G		NA	1	0
1343	118614	SNV	1	G	A	NA	Homozygous	4081	4084	99.92654261	0.480777267	37.37147758	CDS: SlnVgp121, Gene: SlnVgp121	NP_258389.1:c.408C>T		NA	1	0
1348	118835	SNV	1	G	A	NA	Homozygous	3963	3965	99.94955864	0.496297909	37.222054	CDS: SlnVgp121, Gene: SlnVgp121	NP_258389.1:c.187C>T		NA	1	0
1351	119230	SNV	1	A	G	NA	Homozygous	3510	3512	99.94305239	0.44317315	37.302849	CDS: SlnVgp122, Gene: SlnVgp122	NP_258390.1:c.78A>G		NA	1	0
1352	119308	SNV	1	G	A	NA	Homozygous	3623	3623	100	0.480570585	37.27297819	CDS: SlnVgp122, Gene: SlnVgp122	NP_258390.1:c.156G>A		NA	1	0
1356	119450	SNV	1	C	A	NA	Homozygous	3585	3586	99.97211378	0.480606663	37.36206416	CDS: SlnVgp122, Gene: SlnVgp122	NP_258390.1:c.298C>A	NP_258390.1:p.Leu100Ile	NA	1	1
1357	119500	SNV	1	T	C	NA	Homozygous	3752	3761	99.76070194	0.49859221	37.40378465	CDS: SlnVgp122, Gene: SlnVgp122	NP_258390.1:c.348T>C		NA	1	0
1358	119617	SNV	1	T	C	NA	Homozygous	3853	3860	99.81865285	0.46002291	37.23877498	CDS: SlnVgp122, Gene: SlnVgp122	NP_258390.1:c.465T>C		NA	1	0
1362	119978	SNV	1	C	A	NA	Homozygous	4295	4298	99.93020009	0.48197923	37.15436554	CDS: SlnVgp123, Gene: SlnVgp123	NP_258391.1:c.172G>T	NP_258391.1:p.Asp58Tyr	NA	1	1
1364	120586	SNV	1	C	T	NA	Homozygous	3317	3317	100	0.450253401	37.33976485	CDS: SlnVgp124, Gene: SlnVgp124	NP_258392.1:c.1167G>A		NA	1	0
1365	120707	SNV	1	C	T	NA	Homozygous	3186	3188	99.93726474	0.499304976	37.39799121	CDS: SlnVgp124, Gene: SlnVgp124	NP_258392.1:c.1046G>A	NP_258392.1:p.Arg349Gln	NA	1	1
1366	120718	SNV	1	G	A	NA	Homozygous	3177	3179	99.93708713	0.5	37.41800441	CDS: SlnVgp124, Gene: SlnVgp124	NP_258392.1:c.1035C>T		NA	1	0
1367	120853	SNV	1	C	T	NA	Homozygous	2949	2951	99.93222636	0.494655582	37.31536114	CDS: SlnVgp124, Gene: SlnVgp124	NP_258392.1:c.900G>A		NA	1	0
1368	120868	SNV	1	A	G	NA	Homozygous	2975	2986	99.6316142	0.490477586	37.40840336	CDS: SlnVgp124, Gene: SlnVgp124	NP_258392.1:c.885T>C		NA	1	0
1369	120871	SNV	1	C	A	NA	Homozygous	2975	2976	99.96639785	0.486707567	37.37277311	CDS: SlnVgp124, Gene: SlnVgp124	NP_258392.1:c.882G>T		NA	1	0
1370	120994	SNV	1	C	T	NA	Homozygous	2751	2753	99.92735198	0.462344466	36.95892403	CDS: SlnVgp124, Gene: SlnVgp124	NP_258392.1:c.759G>A		NA	1	0
1371	121000	SNV	1	G	A	NA	Homozygous	2778	2779	99.96401583	0.474570781	37.3837293	CDS: SlnVgp124, Gene: SlnVgp124	NP_258392.1:c.753C>T		NA	1	0
1372	121024	SNV	1	C	T	NA	Homozygous	2793	2796	99.89270386	0.498871332	37.45828858	CDS: SlnVgp124, Gene: SlnVgp124	NP_258392.1:c.729G>A		NA	1	0
1373	121252	SNV	1	T	A	NA	Homozygous	2788	2789	99.96414485	0.482322413	37.08680057	CDS: SlnVgp124, Gene: SlnVgp124	NP_258392.1:c.501A>T		NA	1	0
1374	121790	SNV	1	G	A	NA	Homozygous	2731	4218	64.74632527	0.486529319	37.49615525	Repeat region: hr14; 2 copies of P-I repeat			NA	0	0
1377	121907	SNV	1	C	T	NA	Homozygous	2790	4227	66.00425834	0.468895079	37.22939068	Repeat region: hr14; 2 copies of P-I repeat			NA	0	0
1378	121982	SNV	1	C	G	NA	Homozygous	3284	3293	99.72669299	0.46749801	37.36205847				NA	0	0
1379	121984	SNV	1	A	G	NA	Homozygous	3290	3293	99.90889766	0.46807947	37.30759878				NA	0	0
1380	121993	SNV	1	C	A	NA	Homozygous	3147	3147	100	0.475055432	37.55703845				NA	0	0
1381	121997	SNV	1	C	T	NA	Homozygous	3061	3064	99.90208877	0.480319452	37.5782424				NA	0	0
1385	122009	SNV	1	T	G	NA	Homozygous	1777	1790	99.27374302	0.488683128	37.8148565				NA	0	0
1387	122014	SNV	1	T	A	NA	Homozygous	1777	1790	99.27374302	0.489197531	37.83117614				NA	0	0
1400	122041	SNV	1	A	C	NA	Homozygous	1679	2397	70.0458907	0.461496746	37.68850506				NA	0	0
1402	122067	SNV	1	A	G	NA	Homozygous	3208	3210	99.9376947	0.48395794	37.39806733	CDS: SlnVgp125, Gene: SlnVgp125	NP_258393.1:c.18A>G		NA	1	0
1403	122073	SNV	1	C	T	NA	Homozygous	3182	3182	100	0.482308111	37.50565682	CDS: SlnVgp125, Gene: SlnVgp125	NP_258393.1:c.24C>T		NA	1	0
1404	122076	SNV	1	C	T	NA	Homozygous	3100	3101	99.96775234	0.479329609	37.21096774	CDS: SlnVgp125, Gene: SlnVgp125	NP_258393.1:c.27C>T		NA	1	0
1405	122079	SNV	1	T	C	NA	Homozygous	3037	3042	99.83563445	0.480868075	37.36812644	CDS: SlnVgp125, Gene: SlnVgp125	NP_258393.1:c.30T>C		NA	1	0
1406	122082	SNV	1	T	C	NA	Homozygous	2979	2980	99.96644295	0.483899297	37.1074186	CDS: SlnVgp125, Gene: SlnVgp125	NP_258393.1:c.33T>C		NA	1	0
1407	122086	SNV	1	A	G	NA	Homozygous	2799	2802	99.89293362	0.499841622	37.4244373	CDS: SlnVgp125, Gene: SlnVgp125	NP_258393.1:c.37A>G	NP_258393.1:p.Ile13Val	NA	1	1
1409	122100	SNV	1	T	G	NA	Homozygous	3184	3188	99.87452949	0.491668943	37.48335427	CDS: SlnVgp125, Gene: SlnVgp125	NP_258393.1:c.51T>G		NA	1	0
1410	122173	SNV	1	C	A	NA	Homozygous	3297	3298	99.96967859	0.475785678	37.3569912	CDS: SlnVgp125, Gene: SlnVgp125	NP_258393.1:c.124C>A	NP_258393.1:p.Gln42Lys	NA	1	1
1411	122175	SNV	1	A	T	NA	Homozygous	3299	3299	100	0.475810602	36.853592	CDS: SlnVgp125, Gene: SlnVgp125	NP_258393.1:c.126A>T	NP_258393.1:p.Gln42His	NA	1	1
1412	122179	SNV	1	G	C	NA	Homozygous	3341	3344	99.91028708	0.477047933	37.50434002	CDS: SlnVgp125, Gene: SlnVgp125	NP_258393.1:c.130G>C	NP_258393.1:p.Asp44His	NA	1	1
1413	122181	SNV	1	T	A	NA	Homozygous	3344	3344	100	0.477192093	37.6312799	CDS: SlnVgp125, Gene: SlnVgp125	NP_258393.1:c.132T>A	NP_258393.1:p.Asp44Glu	NA	1	1
1414	122187	SNV	1	T	A	NA	Homozygous	3401	3401	100	0.472208437	37.58806233	CDS: SlnVgp125, Gene: SlnVgp125	NP_258393.1:c.138T>A		NA	1	0
1415	122190	SNV	1	A	T	NA	Homozygous	3417	3419	99.94150336	0.469790382	37.23675739	CDS: SlnVgp125, Gene: SlnVgp125	NP_258393.1:c.141A>T		NA	1	0
1416	122193	SNV	1	T	A	NA	Homozygous	3448	3450	99.94202899	0.47030066	37.35034803	CDS: SlnVgp125, Gene: SlnVgp125	NP_258393.1:c.144T>A		NA	1	0
1418	122213	SNV	1	G	A	NA	Homozygous	3141	3141	100	0.459216966	37.44157911	CDS: SlnVgp125, Gene: SlnVgp125	NP_258393.1:c.164G>A	NP_258393.1:p.Trp55*	NA	1	1
1419	122220	SNV	1	A	C	NA	Homozygous	3139	3141	99.93632601	0.459194777	37.58235107	CDS: SlnVgp125, Gene: SlnVgp125	NP_258393.1:c.171A>C	NP_258393.1:p.Lys57Asn	NA	1	1
1420	122222	SNV	1	A	T	NA	Homozygous	3138	3140	99.93630573	0.459172564	37.08126195	CDS: SlnVgp125, Gene: SlnVgp125	NP_258393.1:c.173A>T	NP_258393.1:p.Asn58Ile	NA	1	1
1421	122227	SNV	1	G	C	NA	Homozygous	3093	3098	99.83860555	0.461177121	37.47300356	CDS: SlnVgp125, Gene: SlnVgp125	NP_258393.1:c.178G>C	NP_258393.1:p.Glu60Gln	NA	1	1
1426	122254	SNV	1	G	A	NA	Homozygous	2446	2446	100	0.443369176	37.70523303	CDS: SlnVgp125, Gene: SlnVgp125	NP_258393.1:c.205G>A	NP_258393.1:p.Ala69Thr	NA	1	1
1427	122296	SNV	1	T	C	NA	Homozygous	3376	3377	99.97038792	0.4973926	37.44135071	CDS: SlnVgp125, Gene: SlnVgp125	NP_258393.1:c.247T>C		NA	1	0
1428	122306	SNV	1	A	C	NA	Homozygous	3296	3300	99.87878788	0.494108607	37.49666262	CDS: SlnVgp125, Gene: SlnVgp125	NP_258393.1:c.257A>C	NP_258393.1:p.Lys86Thr	NA	1	1
1429	122314	SNV	1	C	T	NA	Homozygous	3112	3126	99.55214331	0.472902338	36.52602828	CDS: SlnVgp125, Gene: SlnVgp125	NP_258393.1:c.265C>T	NP_258393.1:p.Leu89Phe	NA	1	1
1430	122347	SNV	1	A	C	NA	Homozygous	3002	3009	99.76736457	0.46263644	37.48834111	CDS: SlnVgp125, Gene: SlnVgp125	NP_258393.1:c.298A>C	NP_258393.1:p.Asn100His	NA	1	1
1431	122362	SNV	1	A	G	NA	Homozygous	2929	2935	99.7955707	0.440561444	37.36087402	CDS: SlnVgp125, Gene: SlnVgp125	NP_258393.1:c.313A>G	NP_258393.1:p.Thr105Ala	NA	1	1
1432	122368	SNV	1	T	C	NA	Homozygous	2900	2910	99.65635739	0.436253252	37.35034483	CDS: SlnVgp125, Gene: SlnVgp125	NP_258393.1:c.319T>C	NP_258393.1:p.Cys107Arg	NA	1	1
1433	122401	SNV	1	A	G	NA	Homozygous	2708	2712	99.85250737	0.377139364	37.02363368	CDS: SlnVgp125, Gene: SlnVgp125	NP_258393.1:c.352A>G	NP_258393.1:p.Ser118Gly	NA	1	1
1434	122416	SNV	1	G	A	NA	Homozygous	2696	2696	100	0.35078219	37.44658754	CDS: SlnVgp125, Gene: SlnVgp125	NP_258393.1:c.367G>A	NP_258393.1:p.Glu123Lys	NA	1	1
1435	122527	SNV	1	C	T	NA	Homozygous	2214	2215	99.95485327	0.274578652	36.18473351	CDS: SlnVgp125, Gene: SlnVgp125	NP_258393.1:c.478C>T	NP_258393.1:p.Leu160Phe	NA	1	1
1436	122570	SNV	1	T	G	NA	Homozygous	1958	1960	99.89795918	0.237767893	37.26302349	CDS: SlnVgp125, Gene: SlnVgp125	NP_258393.1:c.521T>G	NP_258393.1:p.Ile174Ser	NA	1	1
1437	122572	SNV	1	T	C	NA	Homozygous	1951	1960	99.54081633	0.237940819	37.38749359	CDS: SlnVgp125, Gene: SlnVgp125	NP_258393.1:c.523T>C	NP_258393.1:p.*175Arg	NA	1	1
1438	122651	SNV	1	T	A	NA	Homozygous	1295	1296	99.92283951	0.17287234	37.5992278	CDS: SlnVgp125, Gene: SlnVgp125	NP_258393.1:c.602T>A	NP_258393.1:p.Leu201His	NA	1	1
1440	122656	SNV	1	T	A	NA	Homozygous	1192	1192	100	0.175235337	37.66275168	CDS: SlnVgp125, Gene: SlnVgp125	NP_258393.1:c.607T>A	NP_258393.1:p.*203Lys	NA	1	1
1441	123142	SNV	1	A	C	NA	Homozygous	891	893	99.77603583	0.204716981	37.61054994	CDS: SlnVgp125, Gene: SlnVgp125	NP_258393.1:c.1093A>C	NP_258393.1:p.Asn365His	NA	1	1
1443	123311	SNV	1	A	C	NA	Homozygous	1322	1323	99.92441421	0.495363592	37.21709531	CDS: SlnVgp125, Gene: SlnVgp125	NP_258393.1:c.1262A>C	NP_258393.1:p.Tyr421Ser	NA	1	1
1444	123424	SNV	1	C	T	NA	Homozygous	1164	1164	100	0.236220472	37.65292096	CDS: SlnVgp125, Gene: SlnVgp125	NP_258393.1:c.1375C>T	NP_258393.1:p.Gln459*	NA	1	1
1445	123430	SNV	1	A	T	NA	Homozygous	1123	1123	100	0.230821918	37.74799644	CDS: SlnVgp125, Gene: SlnVgp125	NP_258393.1:c.1381A>T	NP_258393.1:p.Lys461*	NA	1	1
1448	123445	SNV	1	A	G	NA	Homozygous	1017	1019	99.80372915	0.191540303	37.57030482	CDS: SlnVgp125, Gene: SlnVgp125	NP_258393.1:c.1396A>G	NP_258393.1:p.Thr466Ala	NA	1	1
1449	123449	SNV	1	G	A	NA	Homozygous	999	999	100	0.185761048	37.84284284	CDS: SlnVgp125, Gene: SlnVgp125	NP_258393.1:c.1400G>A	NP_258393.1:p.Arg467His	NA	1	1
1450	123479	SNV	1	A	G	NA	Homozygous	797	800	99.625	0.144552319	37.64491844	CDS: SlnVgp125, Gene: SlnVgp125	NP_258393.1:c.1430A>G	NP_258393.1:p.Gln477Arg	NA	1	1
1452	125234	SNV	1	T	A	NA	Homozygous	2117	2119	99.90561586	0.192558496	37.426547				NA	0	0
1453	125335	SNV	1	A	G	NA	Homozygous	3187	3196	99.718398	0.28122021	37.4367744	CDS: SlnVgp127, Gene: SlnVgp127	NP_258395.1:c.486T>C		NA	1	0
1454	125461	SNV	1	G	A	NA	Homozygous	3700	3701	99.97298028	0.455333333	37.32405405	CDS: SlnVgp127, Gene: SlnVgp127	NP_258395.1:c.360C>T		NA	1	0
1455	125506	SNV	1	G	A	NA	Homozygous	3917	3917	100	0.482169549	37.27776359	CDS: SlnVgp127, Gene: SlnVgp127	NP_258395.1:c.315C>T		NA	1	0
1456	125608	SNV	1	G	A	NA	Homozygous	4230	4231	99.97636493	0.452122206	37.29196217	CDS: SlnVgp127, Gene: SlnVgp127	NP_258395.1:c.213C>T		NA	1	0
1457	125761	SNV	1	A	C	NA	Homozygous	4405	4413	99.81871743	0.481353987	36.85085131	CDS: SlnVgp127, Gene: SlnVgp127	NP_258395.1:c.60T>G		NA	1	0
1458	126066	SNV	1	C	T	NA	Homozygous	3977	3981	99.89952273	0.452752492	37.28463666	CDS: SlnVgp128, Gene: SlnVgp128	NP_258396.1:c.840G>A		NA	1	0
1459	126099	SNV	1	A	G	NA	Homozygous	3800	3805	99.86859396	0.495286273	36.90842105	CDS: SlnVgp128, Gene: SlnVgp128	NP_258396.1:c.807T>C		NA	1	0
1460	126408	SNV	1	T	C	NA	Homozygous	4224	4229	99.88176874	0.456048556	37.43110795	CDS: SlnVgp128, Gene: SlnVgp128	NP_258396.1:c.498A>G		NA	1	0
1463	127281	SNV	1	G	A	NA	Homozygous	3498	3500	99.94285714	0.495983415	37.25071469	CDS: SlnVgp129, Gene: SlnVgp129	NP_258397.1:c.307C>T		NA	1	0
1464	127795	SNV	1	G	A	NA	Homozygous	3771	3772	99.97348887	0.472923359	37.16547335	CDS: SlnVgp130, Gene: SlnVgp130	NP_258398.1:c.142C>T		NA	1	0
1465	127799	SNV	1	C	T	NA	Homozygous	3779	3779	100	0.466758368	37.16353533	CDS: SlnVgp130, Gene: SlnVgp130	NP_258398.1:c.138G>A		NA	1	0
1466	127857	SNV	1	A	G	NA	Homozygous	3705	3710	99.86522911	0.496503497	37.31497976	CDS: SlnVgp130, Gene: SlnVgp130	NP_258398.1:c.80T>C	NP_258398.1:p.Ile27Thr	NA	1	1
1468	128091	SNV	1	T	G	NA	Homozygous	3857	3860	99.92227979	0.497082585	37.25382422	CDS: SlnVgp131, Gene: SlnVgp131	NP_258399.1:c.373A>C	NP_258399.1:p.Ile125Leu	NA	1	1
1469	128194	SNV	1	A	G	NA	Homozygous	3408	3418	99.70743125	0.471854734	37.37382629	CDS: SlnVgp131, Gene: SlnVgp131	NP_258399.1:c.270T>C		NA	1	0
1470	128432	SNV	1	C	T	NA	Homozygous	3489	3491	99.94270983	0.499874781	36.98996847	CDS: SlnVgp131, Gene: SlnVgp131	NP_258399.1:c.32G>A	NP_258399.1:p.Arg11Lys	NA	1	1
1471	128530	SNV	1	T	G	NA	Homozygous	3537	3549	99.66187659	0.457150038	37.07916313	CDS: SlnVgp132, Gene: SlnVgp132	NP_258400.1:c.972A>C		NA	1	0
1472	128937	SNV	1	C	T	NA	Homozygous	3610	3613	99.91696651	0.486963	37.39861496	CDS: SlnVgp132, Gene: SlnVgp132	NP_258400.1:c.565G>A	NP_258400.1:p.Ala189Thr	NA	1	1
1476	129000	SNV	1	G	T	NA	Homozygous	3055	3456	88.39699074	0.386562218	37.03895254	CDS: SlnVgp132, Gene: SlnVgp132	NP_258400.1:c.502C>A	NP_258400.1:p.His168Asn	NA	1	1
1477	129004	SNV	1	G	A	NA	Homozygous	3394	3419	99.26879204	0.401836349	37.17884502	CDS: SlnVgp132, Gene: SlnVgp132	NP_258400.1:c.498C>T		NA	1	0
1478	129046	SNV	1	A	G	NA	Homozygous	3382	3386	99.88186651	0.399514432	37.36043761	CDS: SlnVgp132, Gene: SlnVgp132	NP_258400.1:c.456T>C		NA	1	0
1479	129058	SNV	1	C	T	NA	Homozygous	3343	3344	99.97009569	0.407306434	36.89261143	CDS: SlnVgp132, Gene: SlnVgp132	NP_258400.1:c.444G>A		NA	1	0
1480	129166	SNV	1	T	C	NA	Homozygous	3271	3276	99.84737485	0.41248227	37.34087435	CDS: SlnVgp132, Gene: SlnVgp132	NP_258400.1:c.336A>G		NA	1	0
1481	129190	SNV	1	C	T	NA	Homozygous	3281	3283	99.93908011	0.428530994	37.3791527	CDS: SlnVgp132, Gene: SlnVgp132	NP_258400.1:c.312G>A		NA	1	0
1482	129426	SNV	1	C	T	NA	Homozygous	3605	3605	100	0.434938893	37.40582524	CDS: SlnVgp132, Gene: SlnVgp132	NP_258400.1:c.76G>A	NP_258400.1:p.Val26Ile	NA	1	1
1483	129478	SNV	1	C	A	NA	Homozygous	3690	3691	99.97290707	0.438401513	37.25121951	CDS: SlnVgp132, Gene: SlnVgp132	NP_258400.1:c.24G>T		NA	1	0
1484	129557	SNV	1	C	T	NA	Homozygous	3907	3910	99.92327366	0.493497758	37.50985411	CDS: SlnVgp133, Gene: SlnVgp133	NP_258401.1:c.28C>T	NP_258401.1:p.Arg10*	NA	1	1
1485	129638	SNV	1	C	A	NA	Homozygous	4106	4107	99.97565133	0.465184564	37.52703361	CDS: SlnVgp133, Gene: SlnVgp133	NP_258401.1:c.109C>A		NA	1	0
1486	129703	SNV	1	G	A	NA	Homozygous	4109	4109	100	0.435412728	37.38963251	CDS: SlnVgp133, Gene: SlnVgp133	NP_258401.1:c.174G>A		NA	1	0
1487	129921	SNV	1	G	A	NA	Homozygous	4025	4029	99.90071978	0.468001741	37.38658385	CDS: SlnVgp133, Gene: SlnVgp133	NP_258401.1:c.392G>A	NP_258401.1:p.Arg131His	NA	1	1
1488	129941	SNV	1	G	A	NA	Homozygous	4218	4218	100	0.446358974	37.38359412	CDS: SlnVgp133, Gene: SlnVgp133	NP_258401.1:c.412G>A	NP_258401.1:p.Val138Ile	NA	1	1
1489	129970	SNV	1	A	G	NA	Homozygous	4260	4272	99.71910112	0.459846651	37.41737089	CDS: SlnVgp133, Gene: SlnVgp133	NP_258401.1:c.441A>G		NA	1	0
1490	130099	SNV	1	A	G	NA	Homozygous	4246	4270	99.43793911	0.469580983	37.28850683	CDS: SlnVgp133, Gene: SlnVgp133	NP_258401.1:c.570A>G		NA	1	0
1491	130251	SNV	1	T	C	NA	Homozygous	4137	4154	99.5907559	0.460701826	37.08000967	CDS: SlnVgp134, Gene: SlnVgp134	NP_258402.1:c.672A>G		NA	1	0
1492	130284	SNV	1	G	A	NA	Homozygous	4195	4195	100	0.490266908	37.4636472	CDS: SlnVgp134, Gene: SlnVgp134	NP_258402.1:c.639C>T		NA	1	0
1493	130467	SNV	1	G	A	NA	Homozygous	3762	3762	100	0.459207459	37.42078682	CDS: SlnVgp134, Gene: SlnVgp134	NP_258402.1:c.456C>T		NA	1	0
1494	130569	SNV	1	A	G	NA	Homozygous	3388	3389	99.97049277	0.47831835	37.41676505	CDS: SlnVgp134, Gene: SlnVgp134	NP_258402.1:c.354T>C		NA	1	0
1495	130620	SNV	1	A	G	NA	Homozygous	3201	3214	99.5955196	0.472098214	37.16057482	CDS: SlnVgp134, Gene: SlnVgp134	NP_258402.1:c.303T>C		NA	1	0
1496	130650	SNV	1	G	T	NA	Homozygous	3197	3199	99.93748046	0.491926503	37.15451986	CDS: SlnVgp134, Gene: SlnVgp134	NP_258402.1:c.273C>A		NA	1	0
1497	130772	SNV	1	C	T	NA	Homozygous	3062	3063	99.96735227	0.475195823	36.60613978	CDS: SlnVgp134, Gene: SlnVgp134	NP_258402.1:c.151G>A	NP_258402.1:p.Val51Ile	NA	1	1
1498	131042	SNV	1	C	A	NA	Homozygous	3177	3179	99.93708713	0.473174779	37.44161158	CDS: SlnVgp135, Gene: SlnVgp135	NP_258403.1:c.147C>A		NA	1	0
1499	131324	SNV	1	T	C	NA	Homozygous	3005	3009	99.86706547	0.487338045	37.31613977	CDS: SlnVgp135, Gene: SlnVgp135	NP_258403.1:c.429T>C		NA	1	0
1500	131327	SNV	1	A	G	NA	Homozygous	3010	3014	99.867286	0.489393047	37.35116279	CDS: SlnVgp135, Gene: SlnVgp135	NP_258403.1:c.432A>G		NA	1	0
1501	131441	SNV	1	C	T	NA	Homozygous	2952	2952	100	0.477321157	37.37195122	CDS: SlnVgp135, Gene: SlnVgp135	NP_258403.1:c.546C>T		NA	1	0
1502	131624	SNV	1	G	A	NA	Homozygous	3034	3035	99.96705107	0.496363107	37.13052076	CDS: SlnVgp135, Gene: SlnVgp135	NP_258403.1:c.729G>A		NA	1	0
1503	131882	SNV	1	G	A	NA	Homozygous	3248	3250	99.93846154	0.499449642	37.1807266	CDS: SlnVgp135, Gene: SlnVgp135	NP_258403.1:c.987G>A		NA	1	0
1504	132002	SNV	1	A	C	NA	Homozygous	3227	3239	99.62951528	0.496119882	37.03284785	CDS: SlnVgp135, Gene: SlnVgp135	NP_258403.1:c.1107A>C		NA	1	0
1505	132095	SNV	1	C	T	NA	Homozygous	3509	3510	99.97150997	0.460014323	37.18694785	CDS: SlnVgp135, Gene: SlnVgp135, Repeat region: hr15; 3 copies of P-I and 26 copies of P-II repeat	NP_258403.1:c.1200C>T		NA	1	0
1506	132099	SNV	1	A	T	NA	Homozygous	3514	3514	100	0.460658083	37.36539556	CDS: SlnVgp135, Gene: SlnVgp135, Repeat region: hr15; 3 copies of P-I and 26 copies of P-II repeat	NP_258403.1:c.1204A>T	NP_258403.1:p.Asn402Tyr	NA	1	1
1529	132271	SNV	1	T	C	NA	Homozygous	1939	1950	99.43589744	0.435304991	37.52243424	Repeat region: hr15; 3 copies of P-I and 26 copies of P-II repeat			NA	0	0
1534	132283	SNV	1	G	A	NA	Homozygous	154	155	99.35483871	0.487341772	37.81168831	Repeat region: hr15; 3 copies of P-I and 26 copies of P-II repeat			NA	0	0
1547	132348	SNV	1	G	A	NA	Homozygous	156	157	99.36305732	0.487654321	37.58974359	Repeat region: hr15; 3 copies of P-I and 26 copies of P-II repeat			NA	0	0
1559	132434	SNV	1	G	A	NA	Homozygous	2109	2114	99.76348155	0.439693425	37.64722617	Repeat region: hr15; 3 copies of P-I and 26 copies of P-II repeat			NA	0	0
1560	132458	SNV	1	C	T	NA	Homozygous	2480	2483	99.87917841	0.454022989	37.26612903	Repeat region: hr15; 3 copies of P-I and 26 copies of P-II repeat			NA	0	0
1561	132476	SNV	1	G	A	NA	Homozygous	2765	2766	99.96384671	0.451430274	37.55081374	Repeat region: hr15; 3 copies of P-I and 26 copies of P-II repeat			NA	0	0
1562	132531	SNV	1	A	G	NA	Homozygous	3329	3331	99.93995797	0.472607743	37.15049564	Repeat region: hr15; 3 copies of P-I and 26 copies of P-II repeat			NA	0	0
1563	132591	SNV	1	A	G	NA	Homozygous	2959	2962	99.89871708	0.488603989	37.48496114	Repeat region: hr15; 3 copies of P-I and 26 copies of P-II repeat			NA	0	0
1564	132611	SNV	1	A	G	NA	Homozygous	2575	2578	99.88363072	0.487512488	37.10135922	Repeat region: hr15; 3 copies of P-I and 26 copies of P-II repeat			NA	0	0
1602	132774	SNV	1	T	C	NA	Homozygous	283	502	56.37450199	0.207831325	37.50176678	Repeat region: hr15; 3 copies of P-I and 26 copies of P-II repeat			NA	0	0
1649	133051	SNV	1	T	G	NA	Homozygous	3663	3955	92.61694058	0.378720569	37.13813814	Repeat region: hr15; 3 copies of P-I and 26 copies of P-II repeat			NA	0	0
1650	133058	SNV	1	G	A	NA	Homozygous	3692	3965	93.1147541	0.397062	37.32936078	Repeat region: hr15; 3 copies of P-I and 26 copies of P-II repeat			NA	0	0
1651	133075	SNV	1	A	C	NA	Homozygous	3502	3741	93.61133387	0.409894784	37.42747002	Repeat region: hr15; 3 copies of P-I and 26 copies of P-II repeat			NA	0	0
1652	133078	SNV	1	G	A	NA	Homozygous	3456	3684	93.81107492	0.417555001	37.42679398	Repeat region: hr15; 3 copies of P-I and 26 copies of P-II repeat			NA	0	0
1653	133083	SNV	1	T	A	NA	Homozygous	3390	3613	93.8278439	0.422561258	37.17817109	Repeat region: hr15; 3 copies of P-I and 26 copies of P-II repeat			NA	0	0
1654	133090	SNV	1	G	A	NA	Homozygous	3341	3536	94.48529412	0.428136704	37.38162227	Repeat region: hr15; 3 copies of P-I and 26 copies of P-II repeat			NA	0	0
1655	133107	SNV	1	T	A	NA	Homozygous	3181	3315	95.95776772	0.457142857	37.53442314	Repeat region: hr15; 3 copies of P-I and 26 copies of P-II repeat			NA	0	0
1656	133119	SNV	1	T	C	NA	Homozygous	2812	2929	96.00546262	0.441625829	36.27667141	Repeat region: hr15; 3 copies of P-I and 26 copies of P-II repeat			NA	0	0
1657	133122	SNV	1	T	G	NA	Homozygous	2704	2733	98.93889499	0.39821922	36.55806213	Repeat region: hr15; 3 copies of P-I and 26 copies of P-II repeat			NA	0	0
1658	133134	SNV	1	T	C	NA	Homozygous	2502	2504	99.9201278	0.283189033	36.90727418	Repeat region: hr15; 3 copies of P-I and 26 copies of P-II repeat			NA	0	0
1660	133142	SNV	1	A	G	NA	Homozygous	2470	2498	98.87910328	0.267286245	37.1805668	Repeat region: hr15; 3 copies of P-I and 26 copies of P-II repeat			NA	0	0
1661	133151	SNV	1	T	C	NA	Homozygous	2725	2747	99.19912632	0.292608842	37.0906422	Repeat region: hr15; 3 copies of P-I and 26 copies of P-II repeat			NA	0	0
1662	133154	SNV	1	A	G	NA	Homozygous	2763	2813	98.22253822	0.293842035	37.24031849	Repeat region: hr15; 3 copies of P-I and 26 copies of P-II repeat			NA	0	0
1663	133158	SNV	1	T	A	NA	Homozygous	2804	2839	98.76717154	0.297154203	37.61091298	Repeat region: hr15; 3 copies of P-I and 26 copies of P-II repeat			NA	0	0
1664	133184	SNV	1	G	A	NA	Homozygous	3200	3214	99.56440573	0.337700146	37.574375	Repeat region: hr15; 3 copies of P-I and 26 copies of P-II repeat			NA	0	0
1665	133260	SNV	1	C	T	NA	Homozygous	4149	4149	100	0.427231071	37.35357918	Repeat region: hr15; 3 copies of P-I and 26 copies of P-II repeat			NA	0	0
1666	133274	SNV	1	T	C	NA	Homozygous	4189	4262	98.28718911	0.451308451	37.37431368	Repeat region: hr15; 3 copies of P-I and 26 copies of P-II repeat			NA	0	0
1667	133277	SNV	1	G	T	NA	Homozygous	4136	4206	98.33571089	0.454959844	37.39966151	Repeat region: hr15; 3 copies of P-I and 26 copies of P-II repeat			NA	0	0
1668	133358	SNV	1	A	G	NA	Homozygous	4546	4559	99.71484975	0.460863067	36.80422349	Repeat region: hr15; 3 copies of P-I and 26 copies of P-II repeat			NA	0	0
1669	133541	SNV	1	A	G	NA	Homozygous	4684	4685	99.97865528	0.492362345	37.31041845	CDS: SlnVgp136, Gene: SlnVgp136	NP_258404.1:c.105A>G		NA	1	0
1670	133655	SNV	1	C	T	NA	Homozygous	4406	4407	99.97730883	0.482073266	37.51929187	CDS: SlnVgp136, Gene: SlnVgp136	NP_258404.1:c.219C>T		NA	1	0
1671	133657	SNV	1	G	A	NA	Homozygous	4404	4407	99.93192648	0.482066277	37.46366939	CDS: SlnVgp136, Gene: SlnVgp136	NP_258404.1:c.221G>A	NP_258404.1:p.Arg74His	NA	1	1
1672	133709	SNV	1	A	G	NA	Homozygous	4242	4248	99.85875706	0.446636213	37.47147572	CDS: SlnVgp136, Gene: SlnVgp136	NP_258404.1:c.273A>G		NA	1	0
1673	133906	SNV	1	A	T	NA	Homozygous	3426	3426	100	0.469997357	37.11237595	CDS: SlnVgp136, Gene: SlnVgp136	NP_258404.1:c.470A>T	NP_258404.1:p.Asp157Val	NA	1	1
1674	133913	SNV	1	G	A	NA	Homozygous	3463	3463	100	0.453433923	37.2604678	CDS: SlnVgp136, Gene: SlnVgp136	NP_258404.1:c.477G>A		NA	1	0
1675	134027	SNV	1	T	C	NA	Homozygous	3522	3525	99.91489362	0.45388601	37.15587734	CDS: SlnVgp136, Gene: SlnVgp136	NP_258404.1:c.591T>C		NA	1	0
1676	134201	SNV	1	G	A	NA	Homozygous	3957	3957	100	0.485368537	37.41521355	CDS: SlnVgp136, Gene: SlnVgp136	NP_258404.1:c.765G>A		NA	1	0
1680	134579	SNV	1	T	C	NA	Homozygous	3377	3383	99.82264262	0.419635788	37.39709802	CDS: SlnVgp136, Gene: SlnVgp136	NP_258404.1:c.1143T>C		NA	1	0
1681	134696	SNV	1	A	G	NA	Homozygous	2984	2988	99.86613119	0.486706949	37.12365952	CDS: SlnVgp136, Gene: SlnVgp136	NP_258404.1:c.1260A>G		NA	1	0
1682	134873	SNV	1	C	T	NA	Homozygous	2883	2883	100	0.409535838	37.04301075	CDS: SlnVgp136, Gene: SlnVgp136	NP_258404.1:c.1437C>T		NA	1	0
1683	134892	SNV	1	G	T	NA	Homozygous	2907	2907	100	0.428571429	37.22669419	CDS: SlnVgp136, Gene: SlnVgp136	NP_258404.1:c.1456G>T	NP_258404.1:p.Val486Leu	NA	1	1
1684	135101	SNV	1	G	A	NA	Homozygous	3449	3449	100	0.493459862	37.11365613	CDS: SlnVgp136, Gene: SlnVgp136	NP_258404.1:c.1665G>A		NA	1	0
1688	135291	SNV	1	T	G	NA	Homozygous	3922	3930	99.79643766	0.430427963	37.41483937	CDS: SlnVgp136, Gene: SlnVgp136	NP_258404.1:c.1855T>G	NP_258404.1:p.Leu619Val	NA	1	1
1692	135510	SNV	1	A	G	NA	Homozygous	3918	4486	87.33838609	0.49579646	37.48009188				NA	0	0
1693	135513	SNV	1	A	T	NA	Homozygous	4002	4334	92.33964006	0.490230135	37.26711644				NA	0	0
1694	135515	SNV	1	C	G	NA	Homozygous	4000	4334	92.29349331	0.490115142	37.52175				NA	0	0
1696	135794	SNV	1	C	T	NA	Homozygous	4775	4777	99.95813272	0.461941783	37.46408377	CDS: SlnVgp137, Gene: SlnVgp137	NP_258405.1:c.432G>A		NA	1	0
1697	135816	SNV	1	T	C	NA	Homozygous	4584	4586	99.95638901	0.426553672	37.11103839	CDS: SlnVgp137, Gene: SlnVgp137	NP_258405.1:c.410A>G	NP_258405.1:p.Asp137Gly	NA	1	1
1698	135869	SNV	1	C	T	NA	Homozygous	4719	4721	99.95763609	0.464088398	37.10214028	CDS: SlnVgp137, Gene: SlnVgp137	NP_258405.1:c.357G>A		NA	1	0
1699	136010	SNV	1	A	T	NA	Homozygous	4412	4415	99.93204983	0.493364559	37.40503173	CDS: SlnVgp137, Gene: SlnVgp137	NP_258405.1:c.216T>A	NP_258405.1:p.Phe72Leu	NA	1	1
1702	136220	SNV	1	C	A	NA	Homozygous	3969	3970	99.97481108	0.47613787	37.17460317	CDS: SlnVgp137, Gene: SlnVgp137	NP_258405.1:c.6G>T		NA	1	0
1703	136566	SNV	1	G	A	NA	Homozygous	3970	3971	99.97481743	0.491411176	37.48337531	CDS: SlnVgp138, Gene: SlnVgp138	NP_258406.1:c.244G>A	NP_258406.1:p.Val82Ile	NA	1	1
1704	136586	SNV	1	G	T	NA	Homozygous	3834	3835	99.97392438	0.495225102	37.3124674	CDS: SlnVgp138, Gene: SlnVgp138	NP_258406.1:c.264G>T		NA	1	0
1705	136601	SNV	1	G	A	NA	Homozygous	3792	3795	99.92094862	0.48300578	37.37921941	CDS: SlnVgp138, Gene: SlnVgp138	NP_258406.1:c.279G>A		NA	1	0
1706	136709	SNV	1	A	G	NA	Homozygous	3861	3865	99.89650712	0.456447578	37.33592334	CDS: SlnVgp138, Gene: SlnVgp138	NP_258406.1:c.387A>G		NA	1	0
1707	136739	SNV	1	A	G	NA	Homozygous	3834	3845	99.71391417	0.480570246	37.33568075	CDS: SlnVgp138, Gene: SlnVgp138	NP_258406.1:c.417A>G	NP_258406.1:p.Ile139Met	NA	1	1
1708	136815	SNV	1	C	A	NA	Homozygous	4082	4083	99.9755082	0.478184609	37.31210191	CDS: SlnVgp138, Gene: SlnVgp138	NP_258406.1:c.493C>A	NP_258406.1:p.Leu165Met	NA	1	1
1709	136832	SNV	1	A	C	NA	Homozygous	4090	4097	99.82914328	0.46398259	37.19853301	CDS: SlnVgp138, Gene: SlnVgp138	NP_258406.1:c.510A>C		NA	1	0
1710	136976	SNV	1	T	C	NA	Homozygous	4219	4226	99.83435873	0.471402024	37.18938137	CDS: SlnVgp138, Gene: SlnVgp138	NP_258406.1:c.654T>C		NA	1	0
1711	137016	SNV	1	A	G	NA	Homozygous	4388	4399	99.74994317	0.455900121	37.25205105	CDS: SlnVgp138, Gene: SlnVgp138	NP_258406.1:c.694A>G	NP_258406.1:p.Ile232Val	NA	1	1
1712	137116	SNV	1	G	A	NA	Homozygous	5146	5146	100	0.449094636	37.42771084				NA	0	0
1713	137120	SNV	1	C	T	NA	Homozygous	5127	5127	100	0.444025373	37.47279111				NA	0	0
1714	137127	SNV	1	C	T	NA	Homozygous	5128	5130	99.96101365	0.440753425	37.55596724				NA	0	0
1716	137288	SNV	1	G	A	NA	Homozygous	4175	4177	99.95211875	0.417648319	37.2960479	Repeat region: hr16; 4 copies of P-I			NA	0	0
1725	137658	SNV	1	C	T	NA	Homozygous	5405	5407	99.96301091	0.497690176	37.43126735	Repeat region: hr17; 13 copies of P-II repeat			NA	0	0
1726	137665	SNV	1	C	T	NA	Homozygous	5352	5353	99.98131889	0.499220212	37.49738416	Repeat region: hr17; 13 copies of P-II repeat			NA	0	0
1734	137827	SNV	1	G	A	NA	Homozygous	4230	5020	84.26294821	0.466640425	37.19172577	Repeat region: hr17; 13 copies of P-II repeat			NA	0	0
1738	137951	SNV	1	C	T	NA	Homozygous	5073	5075	99.96059113	0.462262593	37.22077666	Repeat region: hr17; 13 copies of P-II repeat			NA	0	0
1745	138206	SNV	1	T	C	NA	Homozygous	4343	4349	99.86203725	0.481346154	37.37715865	CDS: SlnVgp140, Gene: SlnVgp140	NP_258408.1:c.732A>G	NP_258408.1:p.Ile244Met	NA	1	1
1746	138233	SNV	1	C	T	NA	Homozygous	4234	4235	99.97638725	0.483428123	37.35521965	CDS: SlnVgp140, Gene: SlnVgp140	NP_258408.1:c.705G>A		NA	1	0
1747	138242	SNV	1	C	G	NA	Homozygous	4175	4184	99.78489484	0.473694699	37.27497006	CDS: SlnVgp140, Gene: SlnVgp140	NP_258408.1:c.696G>C	NP_258408.1:p.Met232Ile	NA	1	1
1748	138328	SNV	1	G	A	NA	Homozygous	4265	4266	99.97655884	0.460074554	37.21735053	CDS: SlnVgp140, Gene: SlnVgp140	NP_258408.1:c.610C>T		NA	1	0
1749	138407	SNV	1	T	C	NA	Homozygous	3990	3996	99.84984985	0.482535576	37.18546366	CDS: SlnVgp140, Gene: SlnVgp140	NP_258408.1:c.531A>G		NA	1	0
1750	138463	SNV	1	C	T	NA	Homozygous	4017	4019	99.95023638	0.476607563	37.16554643	CDS: SlnVgp140, Gene: SlnVgp140	NP_258408.1:c.475G>A	NP_258408.1:p.Val159Ile	NA	1	1
1751	138535	SNV	1	A	G	NA	Homozygous	4032	4037	99.87614565	0.468107428	37.28000992	CDS: SlnVgp140, Gene: SlnVgp140	NP_258408.1:c.403T>C		NA	1	0
1752	138572	SNV	1	C	T	NA	Homozygous	4032	4032	100	0.482549634	37.2921627	CDS: SlnVgp140, Gene: SlnVgp140	NP_258408.1:c.366G>A		NA	1	0
1753	138662	SNV	1	T	C	NA	Homozygous	4024	4033	99.77684106	0.48663325	37.4416004	CDS: SlnVgp140, Gene: SlnVgp140	NP_258408.1:c.276A>G		NA	1	0
1754	138701	SNV	1	C	A	NA	Homozygous	3958	3959	99.9747411	0.468236819	37.11344113	CDS: SlnVgp140, Gene: SlnVgp140	NP_258408.1:c.237G>T		NA	1	0
1755	138779	SNV	1	T	A	NA	Homozygous	4234	4236	99.95278565	0.47178557	37.29782711	CDS: SlnVgp140, Gene: SlnVgp140	NP_258408.1:c.159A>T		NA	1	0
1756	138988	SNV	1	T	G	NA	Homozygous	4460	4473	99.70936732	0.492693893	37.12825112	CDS: SlnVgp141, Gene: SlnVgp141	NP_258409.1:c.158A>C	NP_258409.1:p.Gln53Pro	NA	1	1
