# Supplementary material for: Identification of Loci Associated with Enhanced Virulence in Spodoptera litura Nucleopolyhedrovirus Isolates Using Deep Sequencing
Source: Viruses. 2019 Sep 17;11(9):872. doi: 10.3390/v11090872 (PMC6783950; doi:10.3390/v11090872)
Supplement: Supplementary file 1 [file viruses-11-00872-s001.zip › viruses-564066 revised supplementary - to proofreading/Supplementary Materials/R_Code/TSV_and_CSV_Files/Table_SOI3_Tax1.csv]

	Reference.Position	Type	Length	Reference	Allele	Linkage	Zygosity	Count	Coverage	Frequency	Forward.reverse.balance	Average.quality	Overlapping.annotations	Coding.region.change	Amino.acid.change	X	coding	NS
1	96	SNV	1	T	C	NA	Homozygous	5061	5069	99.84217794	0.438327886	37.1230982	CDS: SlnVgp001, Gene: SlnVgp001	NP_258269.1:c.96T>C		NA	1	0
2	303	SNV	1	G	A	NA	Homozygous	4332	4332	100	0.442571128	36.71906741	CDS: SlnVgp001, Gene: SlnVgp001	NP_258269.1:c.303G>A		NA	1	0
3	339	SNV	1	C	T	NA	Homozygous	4267	4269	99.95315062	0.452478009	37.45676119	CDS: SlnVgp001, Gene: SlnVgp001	NP_258269.1:c.339C>T		NA	1	0
4	342	SNV	1	A	G	NA	Homozygous	4292	4301	99.79074634	0.446880988	37.4140261	CDS: SlnVgp001, Gene: SlnVgp001	NP_258269.1:c.342A>G		NA	1	0
5	399	SNV	1	G	A	NA	Homozygous	4114	4115	99.97569866	0.496330887	37.17914439	CDS: SlnVgp001, Gene: SlnVgp001	NP_258269.1:c.399G>A		NA	1	0
6	702	SNV	1	C	T	NA	Homozygous	4191	4193	99.95230145	0.447978794	37.21092818	CDS: SlnVgp001, Gene: SlnVgp001	NP_258269.1:c.702C>T		NA	1	0
7	923	SNV	1	C	T	NA	Homozygous	4891	4896	99.89787582	0.480965645	37.23124106	CDS: SlnVgp002, Gene: SlnVgp002	NP_258270.1:c.1471G>A	NP_258270.1:p.Asp491Asn	NA	1	1
8	1249	SNV	1	C	G	NA	Homozygous	4261	4268	99.83598875	0.439482471	37.15395447	CDS: SlnVgp002, Gene: SlnVgp002	NP_258270.1:c.1145G>C	NP_258270.1:p.Arg382Thr	NA	1	1
9	1371	SNV	1	C	G	NA	Homozygous	4064	4066	99.95081161	0.383329619	37.26476378	CDS: SlnVgp002, Gene: SlnVgp002	NP_258270.1:c.1023G>C		NA	1	0
10	1437	SNV	1	C	T	NA	Homozygous	4001	4002	99.97501249	0.382464773	37.22669333	CDS: SlnVgp002, Gene: SlnVgp002	NP_258270.1:c.957G>A		NA	1	0
11	1605	SNV	1	T	C	NA	Homozygous	3244	3265	99.3568147	0.499439148	37.01695438	CDS: SlnVgp002, Gene: SlnVgp002	NP_258270.1:c.789A>G		NA	1	0
12	1608	SNV	1	T	C	NA	Homozygous	3200	3218	99.44064636	0.499857509	36.9896875	CDS: SlnVgp002, Gene: SlnVgp002	NP_258270.1:c.786A>G		NA	1	0
13	1611	SNV	1	T	C	NA	Homozygous	3171	3188	99.46675031	0.5	36.94638915	CDS: SlnVgp002, Gene: SlnVgp002	NP_258270.1:c.783A>G		NA	1	0
14	1614	SNV	1	C	A	NA	Homozygous	3108	3119	99.64732286	0.491555556	36.14382239	CDS: SlnVgp002, Gene: SlnVgp002	NP_258270.1:c.780G>T		NA	1	0
16	1721	SNV	1	C	T	NA	Homozygous	3241	3241	100	0.480774628	37.18451095	CDS: SlnVgp002, Gene: SlnVgp002	NP_258270.1:c.673G>A	NP_258270.1:p.Glu225Lys	NA	1	1
20	1824	SNV	1	C	T	NA	Homozygous	3707	3737	99.19721702	0.495976591	37.09225789	CDS: SlnVgp002, Gene: SlnVgp002	NP_258270.1:c.570G>A		NA	1	0
23	2125	SNV	1	C	T	NA	Homozygous	4901	4904	99.93882545	0.487511395	37.28422771	CDS: SlnVgp002, Gene: SlnVgp002	NP_258270.1:c.269G>A	NP_258270.1:p.Arg90Lys	NA	1	1
24	2268	SNV	1	C	T	NA	Homozygous	5168	5171	99.94198414	0.474316559	37.46052632	CDS: SlnVgp002, Gene: SlnVgp002	NP_258270.1:c.126G>A		NA	1	0
25	2313	SNV	1	T	C	NA	Homozygous	5259	5271	99.77233921	0.496073745	37.129112	CDS: SlnVgp002, Gene: SlnVgp002	NP_258270.1:c.81A>G		NA	1	0
27	2496	SNV	1	T	C	NA	Homozygous	5250	5259	99.8288648	0.446703949	37.46838095	CDS: SlnVgp003, Gene: SlnVgp003	NP_258271.1:c.105T>C		NA	1	0
28	2634	SNV	1	A	C	NA	Homozygous	5008	5021	99.74108743	0.488840893	36.69009585	CDS: SlnVgp003, Gene: SlnVgp003	NP_258271.1:c.243A>C		NA	1	0
29	2757	SNV	1	T	C	NA	Homozygous	4899	4905	99.87767584	0.465771311	37.2480098	CDS: SlnVgp003, Gene: SlnVgp003	NP_258271.1:c.366T>C		NA	1	0
30	2841	SNV	1	G	A	NA	Homozygous	4795	4795	100	0.419928153	37.24692388	CDS: SlnVgp003, Gene: SlnVgp003	NP_258271.1:c.450G>A		NA	1	0
31	2869	SNV	1	G	A	NA	Homozygous	4767	4768	99.97902685	0.428679962	36.74302496	CDS: SlnVgp003, Gene: SlnVgp003	NP_258271.1:c.478G>A	NP_258271.1:p.Val160Ile	NA	1	1
32	3006	SNV	1	A	G	NA	Homozygous	4986	4995	99.81981982	0.417617689	37.45086241	CDS: SlnVgp003, Gene: SlnVgp003	NP_258271.1:c.615A>G		NA	1	0
33	3158	SNV	1	G	A	NA	Homozygous	4478	4480	99.95535714	0.468466653	37.48704779	CDS: SlnVgp003, Gene: SlnVgp003	NP_258271.1:c.767G>A	NP_258271.1:p.Cys256Tyr	NA	1	1
44	3264	SNV	1	C	T	NA	Homozygous	4747	4753	99.87376394	0.412617702	37.45165368				NA	0	0
49	3398	SNV	1	T	G	NA	Homozygous	5108	5158	99.03063203	0.440386304	37.1045419				NA	0	0
52	3604	SNV	1	G	A	NA	Homozygous	4099	4101	99.95123141	0.468954617	37.34984142	CDS: SlnVgp004, Gene: SlnVgp004	NP_258272.1:c.2104C>T		NA	1	0
57	3664	SNV	1	G	A	NA	Homozygous	3405	3410	99.85337243	0.443642421	37.24464023	CDS: SlnVgp004, Gene: SlnVgp004	NP_258272.1:c.2044C>T	NP_258272.1:p.Arg682Cys	NA	1	1
58	3687	SNV	1	T	C	NA	Homozygous	3988	3999	99.72493123	0.440235294	37.07647944	CDS: SlnVgp004, Gene: SlnVgp004	NP_258272.1:c.2021A>G	NP_258272.1:p.Lys674Arg	NA	1	1
59	3732	SNV	1	A	C	NA	Homozygous	4581	4588	99.84742807	0.432579734	37.43243833	CDS: SlnVgp004, Gene: SlnVgp004	NP_258272.1:c.1976T>G	NP_258272.1:p.Leu659Arg	NA	1	1
73	3855	SNV	1	T	C	NA	Homozygous	5347	5356	99.83196415	0.44084578	37.2216196	CDS: SlnVgp004, Gene: SlnVgp004	NP_258272.1:c.1853A>G	NP_258272.1:p.Lys618Arg	NA	1	1
74	3933	SNV	1	T	C	NA	Homozygous	4808	4817	99.81316172	0.469031428	37.19966722	CDS: SlnVgp004, Gene: SlnVgp004	NP_258272.1:c.1775A>G	NP_258272.1:p.Lys592Arg	NA	1	1
78	4104	SNV	1	T	C	NA	Homozygous	4612	4623	99.76205927	0.416426236	37.15026019	CDS: SlnVgp004, Gene: SlnVgp004	NP_258272.1:c.1604A>G	NP_258272.1:p.Gln535Arg	NA	1	1
79	4107	SNV	1	C	A	NA	Homozygous	4609	4616	99.84835355	0.411016949	37.50119332	CDS: SlnVgp004, Gene: SlnVgp004	NP_258272.1:c.1601G>T	NP_258272.1:p.Arg534Leu	NA	1	1
80	4121	SNV	1	T	C	NA	Homozygous	4410	4416	99.86413043	0.401374293	37.44399093	CDS: SlnVgp004, Gene: SlnVgp004	NP_258272.1:c.1587A>G		NA	1	0
81	4146	SNV	1	G	A	NA	Homozygous	4258	4265	99.83587339	0.442472332	37.59417567	CDS: SlnVgp004, Gene: SlnVgp004	NP_258272.1:c.1562C>T	NP_258272.1:p.Ser521Leu	NA	1	1
126	4431	SNV	1	A	G	NA	Homozygous	3012	3015	99.90049751	0.404189772	36.84495352	CDS: SlnVgp004, Gene: SlnVgp004	NP_258272.1:c.1277T>C	NP_258272.1:p.Leu426Pro	NA	1	1
127	4444	SNV	1	C	T	NA	Homozygous	3294	3295	99.96965099	0.406223717	36.90862174	CDS: SlnVgp004, Gene: SlnVgp004	NP_258272.1:c.1264G>A	NP_258272.1:p.Gly422Ser	NA	1	1
128	4447	SNV	1	A	T	NA	Homozygous	3343	3354	99.67203339	0.401324869	36.72778941	CDS: SlnVgp004, Gene: SlnVgp004	NP_258272.1:c.1261T>A	NP_258272.1:p.Ser421Thr	NA	1	1
129	4550	SNV	1	G	A	NA	Homozygous	3865	3879	99.63908224	0.491027733	37.26235446	CDS: SlnVgp004, Gene: SlnVgp004	NP_258272.1:c.1158C>T		NA	1	0
131	4560	SNV	1	A	G	NA	Homozygous	4313	4331	99.5843916	0.489119171	37.26709947	CDS: SlnVgp004, Gene: SlnVgp004	NP_258272.1:c.1148T>C	NP_258272.1:p.Ile383Thr	NA	1	1
132	4671	SNV	1	C	A	NA	Homozygous	4728	4730	99.9577167	0.372577966	37.053511	CDS: SlnVgp004, Gene: SlnVgp004	NP_258272.1:c.1037G>T	NP_258272.1:p.Arg346Leu	NA	1	1
133	4903	SNV	1	A	G	NA	Homozygous	5408	5414	99.88917621	0.490575316	37.04622781	CDS: SlnVgp004, Gene: SlnVgp004	NP_258272.1:c.805T>C		NA	1	0
134	5069	SNV	1	G	T	NA	Homozygous	5798	5800	99.96551724	0.477113464	37.29130735	CDS: SlnVgp004, Gene: SlnVgp004	NP_258272.1:c.639C>A		NA	1	0
135	5087	SNV	1	C	G	NA	Homozygous	5680	5686	99.89447766	0.464351006	37.33257042	CDS: SlnVgp004, Gene: SlnVgp004	NP_258272.1:c.621G>C		NA	1	0
136	5119	SNV	1	G	A	NA	Homozygous	5517	5520	99.94565217	0.463988702	37.08174733	CDS: SlnVgp004, Gene: SlnVgp004	NP_258272.1:c.589C>T		NA	1	0
137	5230	SNV	1	G	A	NA	Homozygous	5362	5362	100	0.458388158	37.36012682	CDS: SlnVgp004, Gene: SlnVgp004	NP_258272.1:c.478C>T	NP_258272.1:p.His160Tyr	NA	1	1
138	5318	SNV	1	G	A	NA	Homozygous	5537	5541	99.92781086	0.489061509	37.15893083	CDS: SlnVgp004, Gene: SlnVgp004	NP_258272.1:c.390C>T		NA	1	0
139	5462	SNV	1	A	T	NA	Homozygous	5157	5157	100	0.477200067	37.47197983	CDS: SlnVgp004, Gene: SlnVgp004	NP_258272.1:c.246T>A		NA	1	0
140	5588	SNV	1	G	A	NA	Homozygous	5033	5033	100	0.495934959	37.20087423	CDS: SlnVgp004, Gene: SlnVgp004	NP_258272.1:c.120C>T		NA	1	0
141	5754	SNV	1	A	G	NA	Homozygous	4476	4481	99.88841776	0.471393543	37.16175156				NA	0	0
147	5989	SNV	1	T	A	NA	Homozygous	4180	4183	99.92828114	0.395348837	37.33755981				NA	0	0
148	6021	SNV	1	C	T	NA	Homozygous	4422	4422	100	0.420752325	37.48303935	CDS: SlnVgp005, Gene: SlnVgp005	NP_258273.1:c.203G>A		NA	1	0
149	6134	SNV	1	A	T	NA	Homozygous	4882	4882	100	0.389574507	37.50798853	CDS: SlnVgp005, Gene: SlnVgp005	NP_258273.1:c.90T>A		NA	1	0
150	6302	SNV	1	T	C	NA	Homozygous	5090	5095	99.90186457	0.465924658	37.04440079	CDS: SlnVgp006, Gene: SlnVgp006	NP_258274.1:c.203A>G	NP_258274.1:p.Lys68Arg	NA	1	1
151	6329	SNV	1	A	G	NA	Homozygous	5215	5221	99.88507949	0.434524818	37.19501438	CDS: SlnVgp006, Gene: SlnVgp006	NP_258274.1:c.176T>C	NP_258274.1:p.Leu59Ser	NA	1	1
152	6475	SNV	1	G	T	NA	Homozygous	6251	6252	99.98400512	0.418628159	36.86226204	CDS: SlnVgp006, CDS: SlnVgp007, Gene: SlnVgp006, Gene: SlnVgp007	NP_258274.1:c.[30C>A]; NP_258275.1:c.[36G>T]		NA	1	0
153	6621	SNV	1	C	T	NA	Homozygous	5091	5096	99.90188383	0.431938608	37.07169515	CDS: SlnVgp007, Gene: SlnVgp007	NP_258275.1:c.182C>T	NP_258275.1:p.Ala61Val	NA	1	1
154	6624	SNV	1	C	G	NA	Homozygous	4994	5011	99.66074636	0.431101995	37.28113736	CDS: SlnVgp007, Gene: SlnVgp007	NP_258275.1:c.185C>G	NP_258275.1:p.Ala62Gly	NA	1	1
195	6729	SNV	1	T	C	NA	Homozygous	2090	2110	99.0521327	0.398594848	37.73684211	CDS: SlnVgp007, Gene: SlnVgp007	NP_258275.1:c.290T>C	NP_258275.1:p.Val97Ala	NA	1	1
196	6732	SNV	1	G	C	NA	Homozygous	5238	5252	99.73343488	0.372396753	36.77472318	CDS: SlnVgp007, Gene: SlnVgp007	NP_258275.1:c.293G>C	NP_258275.1:p.Gly98Ala	NA	1	1
197	6754	SNV	1	C	G	NA	Homozygous	6035	6052	99.71910112	0.364862816	37.12278376	CDS: SlnVgp007, Gene: SlnVgp007	NP_258275.1:c.315C>G		NA	1	0
198	7150	SNV	1	T	C	NA	Homozygous	7135	7148	99.81813095	0.493351226	37.06979678	CDS: SlnVgp007, Gene: SlnVgp007	NP_258275.1:c.711T>C		NA	1	0
199	7228	SNV	1	C	T	NA	Homozygous	7312	7312	100	0.441141779	37.52215536	CDS: SlnVgp007, Gene: SlnVgp007	NP_258275.1:c.789C>T		NA	1	0
200	7854	SNV	1	C	T	NA	Homozygous	6974	6976	99.97133028	0.465882923	37.46429596	CDS: SlnVgp007, Gene: SlnVgp007	NP_258275.1:c.1415C>T	NP_258275.1:p.Ser472Leu	NA	1	1
203	8252	SNV	1	G	C	NA	Homozygous	5670	5681	99.80637212	0.477830189	37.1675485	CDS: SlnVgp007, Gene: SlnVgp007	NP_258275.1:c.1813G>C	NP_258275.1:p.Ala605Pro	NA	1	1
205	8368	SNV	1	G	A	NA	Homozygous	5112	5117	99.9022865	0.427043143	37.3706964	CDS: SlnVgp007, Gene: SlnVgp007	NP_258275.1:c.1929G>A		NA	1	0
207	8384	SNV	1	G	A	NA	Homozygous	5504	5504	100	0.432751374	37.3840843	CDS: SlnVgp007, Gene: SlnVgp007	NP_258275.1:c.1945G>A	NP_258275.1:p.Val649Ile	NA	1	1
208	8441	SNV	1	G	A	NA	Homozygous	5743	5745	99.96518712	0.454770756	37.30175866	CDS: SlnVgp007, Gene: SlnVgp007	NP_258275.1:c.2002G>A	NP_258275.1:p.Glu668Lys	NA	1	1
209	8578	SNV	1	A	G	NA	Homozygous	5541	5551	99.81985228	0.457755563	36.78216928	CDS: SlnVgp007, Gene: SlnVgp007	NP_258275.1:c.2139A>G		NA	1	0
216	8736	SNV	1	T	C	NA	Homozygous	6131	6141	99.83716007	0.437993965	36.96379057				NA	0	0
217	8978	SNV	1	C	T	NA	Homozygous	5254	5256	99.96194825	0.47001675	37.01960411	CDS: SlnVgp008, Gene: SlnVgp008	NP_258276.1:c.131C>T	NP_258276.1:p.Ala44Val	NA	1	1
218	9018	SNV	1	T	C	NA	Homozygous	5185	5192	99.8651772	0.475826972	37.35024108	CDS: SlnVgp008, Gene: SlnVgp008	NP_258276.1:c.171T>C		NA	1	0
219	9069	SNV	1	T	C	NA	Homozygous	5034	5039	99.90077396	0.47327571	37.22208979	CDS: SlnVgp008, Gene: SlnVgp008	NP_258276.1:c.222T>C		NA	1	0
223	9276	SNV	1	C	T	NA	Homozygous	4674	4676	99.9572284	0.499324455	37.38810441	CDS: SlnVgp008, Gene: SlnVgp008	NP_258276.1:c.429C>T		NA	1	0
224	9300	SNV	1	A	G	NA	Homozygous	4638	4649	99.76338998	0.497959184	37.04420009	CDS: SlnVgp008, Gene: SlnVgp008	NP_258276.1:c.453A>G		NA	1	0
225	9429	SNV	1	G	A	NA	Homozygous	4604	4605	99.97828447	0.476550388	37.56841877	CDS: SlnVgp008, Gene: SlnVgp008	NP_258276.1:c.582G>A		NA	1	0
226	9666	SNV	1	C	T	NA	Homozygous	4601	4603	99.95655008	0.433889848	37.58726364	CDS: SlnVgp008, Gene: SlnVgp008	NP_258276.1:c.819C>T		NA	1	0
228	9779	SNV	1	C	T	NA	Homozygous	4326	4329	99.93069993	0.493294822	37.4357374	CDS: SlnVgp009, CDS: SlnVgp010, Gene: SlnVgp009, Gene: SlnVgp010	NP_258277.1:c.[48G>A]; NP_258278.1:c.[9C>T]		NA	1	0
229	9890	SNV	1	A	G	NA	Homozygous	4222	4225	99.92899408	0.474418605	37.28375178	CDS: SlnVgp010, Gene: SlnVgp010	NP_258278.1:c.120A>G		NA	1	0
230	10064	SNV	1	A	G	NA	Homozygous	3654	3660	99.83606557	0.493811569	36.48084291	CDS: SlnVgp010, Gene: SlnVgp010	NP_258278.1:c.294A>G		NA	1	0
231	10079	SNV	1	T	C	NA	Homozygous	3749	3753	99.8934186	0.49963154	37.43344892	CDS: SlnVgp010, Gene: SlnVgp010	NP_258278.1:c.309T>C		NA	1	0
232	10270	SNV	1	A	G	NA	Homozygous	4534	4540	99.86784141	0.491129032	37.28473754				NA	0	0
237	10367	SNV	1	G	A	NA	Homozygous	4491	4503	99.73351099	0.480529908	37.4248497	Repeat region: hr1; 4 copies of P-I repeat			NA	0	0
239	10444	SNV	1	C	T	NA	Homozygous	4114	4140	99.37198068	0.464254386	37.24817696	Repeat region: hr1; 4 copies of P-I repeat			NA	0	0
240	10447	SNV	1	T	A	NA	Homozygous	4084	4107	99.43998052	0.461895295	37.17238002	Repeat region: hr1; 4 copies of P-I repeat			NA	0	0
241	10454	SNV	1	T	G	NA	Homozygous	4070	4083	99.68160666	0.462630295	37.40687961	Repeat region: hr1; 4 copies of P-I repeat			NA	0	0
243	10561	SNV	1	A	G	NA	Homozygous	3458	3467	99.74040958	0.447033898	37.14806246	Repeat region: hr1; 4 copies of P-I repeat			NA	0	0
250	10713	SNV	1	A	G	NA	Homozygous	5265	5291	99.50859951	0.452801615	37.2005698	Repeat region: hr1; 4 copies of P-I repeat			NA	0	0
254	10871	SNV	1	C	A	NA	Homozygous	4813	4815	99.95846314	0.474111492	37.38956991	CDS: SlnVgp011, Gene: SlnVgp011	NP_258279.1:c.72C>A		NA	1	0
255	11051	SNV	1	T	C	NA	Homozygous	4435	4441	99.86489529	0.486415778	37.47237881	CDS: SlnVgp011, Gene: SlnVgp011	NP_258279.1:c.252T>C		NA	1	0
256	11108	SNV	1	A	G	NA	Homozygous	4296	4301	99.88374797	0.454678976	37.16014898	CDS: SlnVgp011, Gene: SlnVgp011	NP_258279.1:c.309A>G		NA	1	0
257	11129	SNV	1	G	A	NA	Homozygous	4207	4208	99.97623574	0.436759319	37.04920371	CDS: SlnVgp011, Gene: SlnVgp011	NP_258279.1:c.330G>A		NA	1	0
258	11561	SNV	1	G	A	NA	Homozygous	3781	3782	99.97355896	0.446717412	37.33403861	CDS: SlnVgp011, Gene: SlnVgp011	NP_258279.1:c.762G>A		NA	1	0
259	11702	SNV	1	A	G	NA	Homozygous	3653	3661	99.78148047	0.494415488	37.04160964	CDS: SlnVgp011, Gene: SlnVgp011	NP_258279.1:c.903A>G		NA	1	0
260	11720	SNV	1	T	C	NA	Homozygous	3807	3814	99.81646565	0.490107271	37.57262937	CDS: SlnVgp011, Gene: SlnVgp011	NP_258279.1:c.921T>C		NA	1	0
264	12581	SNV	1	C	T	NA	Homozygous	4505	4509	99.91128853	0.492943749	37.20199778	CDS: SlnVgp013, Gene: SlnVgp013	NP_258281.1:c.66C>T		NA	1	0
265	13151	SNV	1	A	G	NA	Homozygous	5081	5088	99.86242138	0.462187769	37.37984649	CDS: SlnVgp013, Gene: SlnVgp013	NP_258281.1:c.636A>G		NA	1	0
266	13346	SNV	1	C	T	NA	Homozygous	5474	5475	99.98173516	0.472515181	37.36993058	CDS: SlnVgp013, Gene: SlnVgp013	NP_258281.1:c.831C>T		NA	1	0
267	13358	SNV	1	A	G	NA	Homozygous	5387	5398	99.79622082	0.463966162	37.16428439	CDS: SlnVgp013, Gene: SlnVgp013	NP_258281.1:c.843A>G		NA	1	0
268	13375	SNV	1	C	A	NA	Homozygous	5398	5398	100	0.451310256	37.41737681				NA	0	0
269	13613	SNV	1	A	G	NA	Homozygous	5262	5267	99.9050693	0.457089867	37.26795895	CDS: SlnVgp014, Gene: SlnVgp014	NP_258282.1:c.215A>G	NP_258282.1:p.Lys72Arg	NA	1	1
270	13653	SNV	1	T	C	NA	Homozygous	5422	5431	99.83428466	0.465638839	37.22648469	CDS: SlnVgp014, Gene: SlnVgp014	NP_258282.1:c.255T>C		NA	1	0
273	14079	SNV	1	G	A	NA	Homozygous	4777	4781	99.91633549	0.463326348	37.2593678	CDS: SlnVgp015, Gene: SlnVgp015	NP_258283.1:c.246C>T		NA	1	0
274	14166	SNV	1	G	A	NA	Homozygous	4600	4602	99.95654063	0.49852275	37.15543478	CDS: SlnVgp015, Gene: SlnVgp015	NP_258283.1:c.159C>T		NA	1	0
276	14197	SNV	1	C	T	NA	Homozygous	4450	4451	99.97753314	0.476277744	37.29640449	CDS: SlnVgp015, Gene: SlnVgp015	NP_258283.1:c.128G>A	NP_258283.1:p.Ser43Asn	NA	1	1
279	14968	SNV	1	G	A	NA	Homozygous	4188	4193	99.88075364	0.469127807	37.13013372	CDS: SlnVgp016, Gene: SlnVgp016	NP_258284.1:c.472G>A	NP_258284.1:p.Asp158Asn	NA	1	1
280	15006	SNV	1	G	T	NA	Homozygous	4190	4191	99.97613935	0.491319444	37.06062053	CDS: SlnVgp016, Gene: SlnVgp016	NP_258284.1:c.510G>T		NA	1	0
281	15093	SNV	1	G	A	NA	Homozygous	4254	4256	99.95300752	0.460411802	37.09144335	CDS: SlnVgp016, Gene: SlnVgp016	NP_258284.1:c.597G>A		NA	1	0
282	15321	SNV	1	C	T	NA	Homozygous	4275	4278	99.92987377	0.490775681	37.01614035	CDS: SlnVgp016, Gene: SlnVgp016	NP_258284.1:c.825C>T		NA	1	0
283	15519	SNV	1	G	A	NA	Homozygous	4424	4427	99.93223402	0.437294408	37.47943038	CDS: SlnVgp016, Gene: SlnVgp016	NP_258284.1:c.1023G>A		NA	1	0
284	15576	SNV	1	T	C	NA	Homozygous	4327	4337	99.76942587	0.423272573	37.25930206	CDS: SlnVgp016, Gene: SlnVgp016	NP_258284.1:c.1080T>C		NA	1	0
285	15630	SNV	1	T	G	NA	Homozygous	4293	4300	99.8372093	0.444705882	37.28791055	CDS: SlnVgp016, Gene: SlnVgp016	NP_258284.1:c.1134T>G		NA	1	0
286	15895	SNV	1	C	T	NA	Homozygous	4452	4454	99.95509654	0.46955261	37.21114106	CDS: SlnVgp016, Gene: SlnVgp016	NP_258284.1:c.1399C>T		NA	1	0
287	16173	SNV	1	C	T	NA	Homozygous	4935	4942	99.85835694	0.484231393	37.33515704	CDS: SlnVgp016, Gene: SlnVgp016	NP_258284.1:c.1677C>T		NA	1	0
294	16709	SNV	1	C	T	NA	Homozygous	4352	4353	99.97702734	0.482486865	37.35546875	CDS: SlnVgp017, Gene: SlnVgp017	NP_258285.1:c.21C>T		NA	1	0
295	16750	SNV	1	C	G	NA	Homozygous	4445	4451	99.86519883	0.487830688	36.9095613	CDS: SlnVgp017, Gene: SlnVgp017	NP_258285.1:c.62C>G	NP_258285.1:p.Ala21Gly	NA	1	1
296	16849	SNV	1	C	T	NA	Homozygous	4814	4814	100	0.476544622	37.33007894	CDS: SlnVgp017, Gene: SlnVgp017	NP_258285.1:c.161C>T	NP_258285.1:p.Thr54Met	NA	1	1
297	16853	SNV	1	A	G	NA	Homozygous	4824	4832	99.83443709	0.475493921	37.15402156	CDS: SlnVgp017, Gene: SlnVgp017	NP_258285.1:c.165A>G		NA	1	0
298	17366	SNV	1	G	T	NA	Homozygous	4557	4560	99.93421053	0.438939857	37.18147904	CDS: SlnVgp017, Gene: SlnVgp017	NP_258285.1:c.678G>T		NA	1	0
299	17369	SNV	1	T	C	NA	Homozygous	4557	4568	99.7591944	0.440984941	37.2764977	CDS: SlnVgp017, Gene: SlnVgp017	NP_258285.1:c.681T>C		NA	1	0
300	17423	SNV	1	G	A	NA	Homozygous	4485	4485	100	0.49937552	37.11727982	CDS: SlnVgp017, Gene: SlnVgp017	NP_258285.1:c.735G>A		NA	1	0
301	17522	SNV	1	C	T	NA	Homozygous	4703	4706	99.93625159	0.493081271	37.22262386	CDS: SlnVgp017, Gene: SlnVgp017	NP_258285.1:c.834C>T		NA	1	0
302	17583	SNV	1	C	T	NA	Homozygous	4451	4456	99.88779174	0.48123215	37.17726354	CDS: SlnVgp017, Gene: SlnVgp017	NP_258285.1:c.895C>T		NA	1	0
303	17721	SNV	1	G	A	NA	Homozygous	4713	4715	99.95758218	0.411719053	36.90897518	CDS: SlnVgp017, Gene: SlnVgp017	NP_258285.1:c.1033G>A	NP_258285.1:p.Ala345Thr	NA	1	1
312	17899	SNV	1	A	G	NA	Homozygous	4979	4991	99.75956722	0.459469284	37.47378992	CDS: SlnVgp018, Gene: SlnVgp018	NP_258286.1:c.81A>G		NA	1	0
313	18028	SNV	1	G	A	NA	Homozygous	5357	5359	99.9626796	0.481043061	37.28523427	CDS: SlnVgp018, Gene: SlnVgp018	NP_258286.1:c.210G>A		NA	1	0
314	18281	SNV	1	G	A	NA	Homozygous	5639	5640	99.9822695	0.474600412	37.38145061	CDS: SlnVgp018, Gene: SlnVgp018	NP_258286.1:c.463G>A	NP_258286.1:p.Ala155Thr	NA	1	1
315	18769	SNV	1	C	A	NA	Homozygous	5313	5316	99.94356659	0.478021031	37.43214756	CDS: SlnVgp020, Gene: SlnVgp020	NP_258288.1:c.40C>A	NP_258288.1:p.Leu14Met	NA	1	1
316	18903	SNV	1	T	C	NA	Homozygous	5825	5832	99.87997257	0.460415412	37.27450644	CDS: SlnVgp020, Gene: SlnVgp020	NP_258288.1:c.174T>C		NA	1	0
317	18986	SNV	1	T	C	NA	Homozygous	6104	6113	99.85277278	0.480432617	36.99361075	CDS: SlnVgp020, Gene: SlnVgp020	NP_258288.1:c.257T>C	NP_258288.1:p.Val86Ala	NA	1	1
318	19000	SNV	1	C	T	NA	Homozygous	5982	5983	99.98328598	0.48673604	36.99114009	CDS: SlnVgp020, Gene: SlnVgp020	NP_258288.1:c.271C>T	NP_258288.1:p.Pro91Ser	NA	1	1
320	19050	SNV	1	C	T	NA	Homozygous	5905	5906	99.98306807	0.476361999	37.4680779	CDS: SlnVgp020, Gene: SlnVgp020	NP_258288.1:c.321C>T		NA	1	0
321	19161	SNV	1	T	C	NA	Homozygous	6167	6171	99.93518068	0.456127733	37.2480947	CDS: SlnVgp020, Gene: SlnVgp020	NP_258288.1:c.432T>C		NA	1	0
326	19380	SNV	1	A	G	NA	Homozygous	5604	5609	99.91085755	0.494313499	37.29443255	CDS: SlnVgp020, Gene: SlnVgp020	NP_258288.1:c.651A>G		NA	1	0
327	19398	SNV	1	C	T	NA	Homozygous	5645	5646	99.98228835	0.478652053	37.31620903	CDS: SlnVgp020, Gene: SlnVgp020	NP_258288.1:c.669C>T		NA	1	0
328	19455	SNV	1	T	C	NA	Homozygous	5253	5261	99.84793765	0.478040245	37.27051209	CDS: SlnVgp020, Gene: SlnVgp020	NP_258288.1:c.726T>C		NA	1	0
329	19515	SNV	1	T	C	NA	Homozygous	5152	5165	99.74830591	0.437511143	37.10364907	CDS: SlnVgp020, Gene: SlnVgp020	NP_258288.1:c.786T>C		NA	1	0
330	19590	SNV	1	C	A	NA	Homozygous	5543	5550	99.87387387	0.401830963	37.34746527	CDS: SlnVgp020, Gene: SlnVgp020	NP_258288.1:c.861C>A		NA	1	0
332	20464	SNV	1	A	G	NA	Homozygous	4397	4401	99.90911157	0.476919849	37.37934956	CDS: SlnVgp021, Gene: SlnVgp021	NP_258289.1:c.1212T>C		NA	1	0
333	20470	SNV	1	G	A	NA	Homozygous	4342	4343	99.97697444	0.472677015	36.85697835	CDS: SlnVgp021, Gene: SlnVgp021	NP_258289.1:c.1206C>T		NA	1	0
334	20632	SNV	1	A	G	NA	Homozygous	4433	4443	99.77492685	0.466694335	37.48680352	CDS: SlnVgp021, Gene: SlnVgp021	NP_258289.1:c.1044T>C		NA	1	0
335	20914	SNV	1	T	C	NA	Homozygous	4331	4341	99.76963833	0.460374185	37.2292773	CDS: SlnVgp021, Gene: SlnVgp021	NP_258289.1:c.762A>G		NA	1	0
336	20917	SNV	1	C	T	NA	Homozygous	4315	4324	99.79185939	0.456931217	37.56593279	CDS: SlnVgp021, Gene: SlnVgp021	NP_258289.1:c.759G>A		NA	1	0
337	20926	SNV	1	G	A	NA	Homozygous	4296	4299	99.93021633	0.459103463	37.33705773	CDS: SlnVgp021, Gene: SlnVgp021	NP_258289.1:c.750C>T		NA	1	0
338	20936	SNV	1	C	T	NA	Homozygous	4195	4197	99.95234691	0.434449551	36.3511323	CDS: SlnVgp021, Gene: SlnVgp021	NP_258289.1:c.740G>A	NP_258289.1:p.Arg247Lys	NA	1	1
339	21043	SNV	1	G	A	NA	Homozygous	4078	4082	99.90200882	0.467896023	37.10716037	CDS: SlnVgp021, Gene: SlnVgp021	NP_258289.1:c.633C>T		NA	1	0
340	21157	SNV	1	A	G	NA	Homozygous	4032	4039	99.82668977	0.459342165	37.3219246	CDS: SlnVgp021, Gene: SlnVgp021	NP_258289.1:c.519T>C		NA	1	0
341	21310	SNV	1	G	A	NA	Homozygous	3849	3849	100	0.392596201	36.19173811	CDS: SlnVgp021, Gene: SlnVgp021	NP_258289.1:c.366C>T		NA	1	0
342	21648	SNV	1	G	A	NA	Homozygous	5644	5648	99.92917847	0.495522388	37.39528703	CDS: SlnVgp021, Gene: SlnVgp021	NP_258289.1:c.28C>T		NA	1	0
344	21728	SNV	1	T	C	NA	Homozygous	5878	5891	99.77932439	0.482166642	37.34416468	CDS: SlnVgp022, Gene: SlnVgp022	NP_258290.1:c.295A>G	NP_258290.1:p.Lys99Glu	NA	1	1
345	21767	SNV	1	C	T	NA	Homozygous	6168	6170	99.96758509	0.48021809	37.47470817	CDS: SlnVgp022, Gene: SlnVgp022	NP_258290.1:c.256G>A	NP_258290.1:p.Glu86Lys	NA	1	1
346	21860	SNV	1	T	C	NA	Homozygous	6679	6680	99.98502994	0.493473253	37.47222638	CDS: SlnVgp022, Gene: SlnVgp022	NP_258290.1:c.163A>G	NP_258290.1:p.Ile55Val	NA	1	1
353	21926	SNV	1	G	A	NA	Homozygous	6748	6803	99.19153315	0.47408805	37.40604624	CDS: SlnVgp022, Gene: SlnVgp022	NP_258290.1:c.97C>T		NA	1	0
354	21937	SNV	1	G	A	NA	Homozygous	6882	6885	99.95642702	0.482259055	37.54097646	CDS: SlnVgp022, Gene: SlnVgp022	NP_258290.1:c.86C>T	NP_258290.1:p.Pro29Leu	NA	1	1
355	21985	SNV	1	T	C	NA	Homozygous	6776	6781	99.92626456	0.496461072	37.25103306	CDS: SlnVgp022, Gene: SlnVgp022	NP_258290.1:c.38A>G	NP_258290.1:p.Tyr13Cys	NA	1	1
356	22245	SNV	1	C	T	NA	Homozygous	5177	5179	99.96138251	0.450983806	37.35850879	CDS: SlnVgp023, Gene: SlnVgp023	NP_258291.1:c.2130G>A		NA	1	0
357	22269	SNV	1	T	C	NA	Homozygous	4985	4994	99.81978374	0.44055434	37.25977934	CDS: SlnVgp023, Gene: SlnVgp023	NP_258291.1:c.2106A>G		NA	1	0
358	22284	SNV	1	A	G	NA	Homozygous	5043	5046	99.94054697	0.422540315	37.50862582	CDS: SlnVgp023, Gene: SlnVgp023	NP_258291.1:c.2091T>C		NA	1	0
359	22371	SNV	1	C	T	NA	Homozygous	4599	4600	99.97826087	0.427655311	36.98651881	CDS: SlnVgp023, Gene: SlnVgp023	NP_258291.1:c.2004G>A		NA	1	0
360	22398	SNV	1	A	C	NA	Homozygous	4662	4669	99.85007496	0.479788069	37.42428142	CDS: SlnVgp023, Gene: SlnVgp023	NP_258291.1:c.1977T>G	NP_258291.1:p.Ile659Met	NA	1	1
361	22617	SNV	1	C	T	NA	Homozygous	4394	4394	100	0.44757302	37.38598088	CDS: SlnVgp023, Gene: SlnVgp023	NP_258291.1:c.1758G>A		NA	1	0
362	22641	SNV	1	C	T	NA	Homozygous	4391	4394	99.93172508	0.460130444	37.17763607	CDS: SlnVgp023, Gene: SlnVgp023	NP_258291.1:c.1734G>A		NA	1	0
363	22872	SNV	1	G	A	NA	Homozygous	4660	4666	99.8714102	0.432902973	36.82553648	CDS: SlnVgp023, Gene: SlnVgp023	NP_258291.1:c.1503C>T		NA	1	0
364	22944	SNV	1	G	A	NA	Homozygous	4688	4688	100	0.456177606	37.38246587	CDS: SlnVgp023, Gene: SlnVgp023	NP_258291.1:c.1431C>T		NA	1	0
365	22964	SNV	1	T	C	NA	Homozygous	4578	4593	99.67341607	0.487002757	37.44735692	CDS: SlnVgp023, Gene: SlnVgp023	NP_258291.1:c.1411A>G	NP_258291.1:p.Lys471Glu	NA	1	1
366	22972	SNV	1	T	C	NA	Homozygous	4587	4592	99.89111498	0.497537916	37.39502943	CDS: SlnVgp023, Gene: SlnVgp023	NP_258291.1:c.1403A>G	NP_258291.1:p.Lys468Arg	NA	1	1
367	23370	SNV	1	T	C	NA	Homozygous	3748	3751	99.92002133	0.488192891	37.55256137	CDS: SlnVgp023, Gene: SlnVgp023	NP_258291.1:c.1005A>G		NA	1	0
368	23466	SNV	1	G	A	NA	Homozygous	3286	3289	99.90878687	0.443191674	37.15946439	CDS: SlnVgp023, Gene: SlnVgp023	NP_258291.1:c.909C>T		NA	1	0
369	23619	SNV	1	A	G	NA	Homozygous	3465	3471	99.82713915	0.453708717	37.32150072	CDS: SlnVgp023, Gene: SlnVgp023	NP_258291.1:c.756T>C		NA	1	0
370	23700	SNV	1	C	T	NA	Homozygous	3633	3635	99.94497937	0.498083312	37.20974401	CDS: SlnVgp023, Gene: SlnVgp023	NP_258291.1:c.675G>A		NA	1	0
371	24027	SNV	1	C	T	NA	Homozygous	4553	4553	100	0.436066228	37.33274764	CDS: SlnVgp023, Gene: SlnVgp023	NP_258291.1:c.348G>A		NA	1	0
372	24111	SNV	1	A	G	NA	Homozygous	4763	4771	99.83232027	0.403831563	37.417384	CDS: SlnVgp023, Gene: SlnVgp023	NP_258291.1:c.264T>C		NA	1	0
373	24184	SNV	1	G	A	NA	Homozygous	4843	4847	99.91747473	0.478471575	37.27648152	CDS: SlnVgp023, Gene: SlnVgp023	NP_258291.1:c.191C>T	NP_258291.1:p.Ala64Val	NA	1	1
374	24191	SNV	1	G	A	NA	Homozygous	4844	4846	99.95872885	0.483955224	37.16907514	CDS: SlnVgp023, Gene: SlnVgp023	NP_258291.1:c.184C>T		NA	1	0
375	24640	SNV	1	G	A	NA	Homozygous	6062	6065	99.95053586	0.468365302	37.22533817	CDS: SlnVgp024, Gene: SlnVgp024	NP_258292.1:c.59G>A	NP_258292.1:p.Gly20Asp	NA	1	1
376	24680	SNV	1	T	G	NA	Homozygous	6106	6119	99.78754698	0.499503335	37.0890927	CDS: SlnVgp024, Gene: SlnVgp024	NP_258292.1:c.99T>G		NA	1	0
377	24737	SNV	1	A	C	NA	Homozygous	6125	6131	99.90213668	0.466865333	37.33877551	CDS: SlnVgp024, Gene: SlnVgp024	NP_258292.1:c.156A>C	NP_258292.1:p.Leu52Phe	NA	1	1
378	24774	SNV	1	T	C	NA	Homozygous	6235	6241	99.90386156	0.457464554	37.1627907	CDS: SlnVgp024, Gene: SlnVgp024	NP_258292.1:c.193T>C		NA	1	0
379	24788	SNV	1	T	A	NA	Homozygous	6259	6261	99.96805622	0.462576516	37.51685573	CDS: SlnVgp024, Gene: SlnVgp024	NP_258292.1:c.207T>A		NA	1	0
380	25505	SNV	1	C	T	NA	Homozygous	5125	5129	99.92201209	0.498098859	37.14087805	CDS: SlnVgp024, Gene: SlnVgp024	NP_258292.1:c.924C>T		NA	1	0
381	25515	SNV	1	C	T	NA	Homozygous	4990	4993	99.93991588	0.499551248	36.91523046	CDS: SlnVgp024, Gene: SlnVgp024	NP_258292.1:c.934C>T	NP_258292.1:p.Pro312Ser	NA	1	1
382	25631	SNV	1	A	G	NA	Homozygous	5021	5026	99.90051731	0.453488372	37.30312687	CDS: SlnVgp024, Gene: SlnVgp024	NP_258292.1:c.1050A>G	NP_258292.1:p.Ile350Met	NA	1	1
385	25699	SNV	1	G	A	NA	Homozygous	5191	5192	99.9807396	0.40635622	37.44885379	CDS: SlnVgp024, Gene: SlnVgp024	NP_258292.1:c.1118G>A	NP_258292.1:p.Gly373Glu	NA	1	1
388	25830	SNV	1	T	G	NA	Homozygous	4951	4990	99.21843687	0.418554086	37.18178146	Repeat region: hr2; 6 copies of P-I repeat			NA	0	0
389	25842	SNV	1	G	T	NA	Homozygous	4877	4919	99.14616792	0.413945767	37.47877794	Repeat region: hr2; 6 copies of P-I repeat			NA	0	0
390	25851	SNV	1	C	T	NA	Homozygous	4889	4932	99.12814274	0.410825688	37.49682962	Repeat region: hr2; 6 copies of P-I repeat			NA	0	0
391	25857	SNV	1	G	A	NA	Homozygous	4863	4899	99.26515615	0.407632743	37.43306601	Repeat region: hr2; 6 copies of P-I repeat			NA	0	0
392	25882	SNV	1	G	T	NA	Homozygous	4805	4818	99.7301785	0.396265173	37.31092612	Repeat region: hr2; 6 copies of P-I repeat			NA	0	0
393	25900	SNV	1	T	C	NA	Homozygous	4613	4620	99.84848485	0.382352941	37.25883373	Repeat region: hr2; 6 copies of P-I repeat			NA	0	0
394	25931	SNV	1	T	C	NA	Homozygous	3945	3953	99.79762206	0.395464853	37.27579214	Repeat region: hr2; 6 copies of P-I repeat			NA	0	0
397	25973	SNV	1	A	G	NA	Homozygous	3066	3072	99.8046875	0.470398593	37.3939987	Repeat region: hr2; 6 copies of P-I repeat			NA	0	0
398	26000	SNV	1	T	G	NA	Homozygous	2800	2804	99.85734665	0.494818653	37.39357143	Repeat region: hr2; 6 copies of P-I repeat			NA	0	0
407	26129	SNV	1	A	G	NA	Homozygous	4087	4098	99.73157638	0.450542155	37.18326401	Repeat region: hr2; 6 copies of P-I repeat			NA	0	0
412	26341	SNV	1	C	T	NA	Homozygous	4304	4310	99.86078886	0.419758147	37.25766729				NA	0	0
413	26453	SNV	1	G	A	NA	Homozygous	2779	2781	99.92808342	0.459935897	37.52896725				NA	0	0
415	26484	SNV	1	G	A	NA	Homozygous	3054	3055	99.96726678	0.46432783	37.57956778				NA	0	0
418	26590	SNV	1	C	G	NA	Homozygous	4089	4101	99.70738844	0.461504327	37.44485204	CDS: SlnVgp025, Gene: SlnVgp025	NP_258293.1:c.152G>C	NP_258293.1:p.Arg51Pro	NA	1	1
419	26711	SNV	1	G	A	NA	Homozygous	4571	4572	99.97812773	0.483137098	37.367972	CDS: SlnVgp025, Gene: SlnVgp025	NP_258293.1:c.31C>T		NA	1	0
424	26803	SNV	1	A	G	NA	Homozygous	4673	4683	99.78646167	0.443570058	36.81553606	Repeat region: hr3; 3 copies of P-II repeat			NA	0	0
425	26812	SNV	1	T	C	NA	Homozygous	4686	4714	99.40602461	0.445059138	36.91250534	Repeat region: hr3; 3 copies of P-II repeat			NA	0	0
426	26815	SNV	1	G	A	NA	Homozygous	4715	4744	99.38870152	0.444866199	37.25853659	Repeat region: hr3; 3 copies of P-II repeat			NA	0	0
428	26865	SNV	1	A	G	NA	Homozygous	4629	4636	99.84900777	0.456868396	37.15964571	Repeat region: hr3; 3 copies of P-II repeat			NA	0	0
432	27125	SNV	1	A	G	NA	Homozygous	4709	4712	99.93633277	0.465204236	37.24612444	Repeat region: hr3; 3 copies of P-II repeat			NA	0	0
433	27360	SNV	1	C	A	NA	Homozygous	4086	4088	99.95107632	0.461170329	37.41629956	CDS: SlnVgp026, Gene: SlnVgp026	NP_258294.1:c.204C>A		NA	1	0
434	27370	SNV	1	G	A	NA	Homozygous	4064	4066	99.95081161	0.463286713	37.35408465	CDS: SlnVgp026, Gene: SlnVgp026	NP_258294.1:c.214G>A	NP_258294.1:p.Glu72Lys	NA	1	1
435	27373	SNV	1	C	T	NA	Homozygous	4084	4085	99.9755202	0.462023939	36.93266405	CDS: SlnVgp026, Gene: SlnVgp026	NP_258294.1:c.217C>T	NP_258294.1:p.Pro73Ser	NA	1	1
436	27636	SNV	1	G	A	NA	Homozygous	3818	3819	99.97381513	0.437803693	37.37244631	CDS: SlnVgp026, Gene: SlnVgp026	NP_258294.1:c.480G>A		NA	1	0
437	27835	SNV	1	A	G	NA	Homozygous	4351	4366	99.6564361	0.497198589	37.35118364	CDS: SlnVgp026, Gene: SlnVgp026	NP_258294.1:c.679A>G	NP_258294.1:p.Lys227Glu	NA	1	1
438	28032	SNV	1	C	T	NA	Homozygous	5253	5286	99.37570942	0.479960578	37.63049686	CDS: SlnVgp026, Gene: SlnVgp026	NP_258294.1:c.876C>T		NA	1	0
439	28491	SNV	1	G	A	NA	Homozygous	4838	4841	99.93802933	0.492745536	37.31934684	CDS: SlnVgp027, Gene: SlnVgp027	NP_258295.1:c.486C>T		NA	1	0
440	28542	SNV	1	C	T	NA	Homozygous	4589	4721	97.20398221	0.485898942	37.41163652	CDS: SlnVgp027, Gene: SlnVgp027	NP_258295.1:c.435G>A		NA	1	0
441	28809	SNV	1	A	G	NA	Homozygous	4695	4699	99.91487551	0.492119779	37.27561235	CDS: SlnVgp027, Gene: SlnVgp027	NP_258295.1:c.168T>C		NA	1	0
444	29218	SNV	1	C	T	NA	Homozygous	5364	5370	99.88826816	0.422974325	37.28020134	CDS: SlnVgp028, Gene: SlnVgp028	NP_258296.1:c.211C>T		NA	1	0
445	29318	SNV	1	G	A	NA	Homozygous	5591	5593	99.96424102	0.412202853	37.40905026	CDS: SlnVgp029, Gene: SlnVgp029	NP_258297.1:c.402C>T		NA	1	0
446	29416	SNV	1	C	A	NA	Homozygous	4795	4811	99.66742881	0.392585551	36.87466111	CDS: SlnVgp029, Gene: SlnVgp029	NP_258297.1:c.304G>T	NP_258297.1:p.Val102Phe	NA	1	1
447	29432	SNV	1	T	G	NA	Homozygous	4828	4833	99.89654459	0.385400908	37.28645402	CDS: SlnVgp029, Gene: SlnVgp029	NP_258297.1:c.288A>C	NP_258297.1:p.Glu96Asp	NA	1	1
448	29456	SNV	1	G	A	NA	Homozygous	4772	4772	100	0.419250523	37.09702431	CDS: SlnVgp029, Gene: SlnVgp029	NP_258297.1:c.264C>T		NA	1	0
450	29745	SNV	1	T	C	NA	Homozygous	5064	5075	99.78325123	0.443310048	37.16113744				NA	0	0
451	30217	SNV	1	A	G	NA	Homozygous	5414	5415	99.98153278	0.435888852	37.38843738	CDS: SlnVgp030, Gene: SlnVgp030	NP_258298.1:c.438T>C		NA	1	0
452	30284	SNV	1	T	C	NA	Homozygous	5243	5249	99.88569251	0.498788089	37.38031661	CDS: SlnVgp030, Gene: SlnVgp030	NP_258298.1:c.371A>G	NP_258298.1:p.Asn124Ser	NA	1	1
453	30331	SNV	1	A	G	NA	Homozygous	4900	4906	99.87770077	0.488172844	37.2322449	CDS: SlnVgp030, Gene: SlnVgp030	NP_258298.1:c.324T>C		NA	1	0
454	30469	SNV	1	C	T	NA	Homozygous	4929	4933	99.91891344	0.463309622	37.45283019	CDS: SlnVgp030, Gene: SlnVgp030	NP_258298.1:c.186G>A		NA	1	0
462	31005	SNV	1	C	T	NA	Homozygous	5286	5288	99.96217852	0.494227504	37.39803254	CDS: SlnVgp031, Gene: SlnVgp031	NP_258299.1:c.294C>T		NA	1	0
463	31086	SNV	1	C	T	NA	Homozygous	4950	4952	99.95961228	0.486436612	37.01717172	CDS: SlnVgp031, Gene: SlnVgp031	NP_258299.1:c.375C>T		NA	1	0
464	31119	SNV	1	C	T	NA	Homozygous	4917	4919	99.95934133	0.481784387	37.36567012	CDS: SlnVgp031, Gene: SlnVgp031	NP_258299.1:c.408C>T		NA	1	0
465	31222	SNV	1	G	T	NA	Homozygous	4913	4915	99.95930824	0.476146789	37.18074496	CDS: SlnVgp032, Gene: SlnVgp032	NP_258300.1:c.93G>T		NA	1	0
466	31552	SNV	1	A	C	NA	Homozygous	3691	3698	99.81070849	0.490830362	37.1452181	CDS: SlnVgp032, Gene: SlnVgp032	NP_258300.1:c.423A>C		NA	1	0
467	31564	SNV	1	A	G	NA	Homozygous	3713	3719	99.83866631	0.483633596	37.43280366	CDS: SlnVgp032, Gene: SlnVgp032	NP_258300.1:c.435A>G		NA	1	0
468	31646	SNV	1	T	G	NA	Homozygous	3578	3586	99.77691021	0.494831699	37.28647289	CDS: SlnVgp032, Gene: SlnVgp032	NP_258300.1:c.517T>G	NP_258300.1:p.Ser173Ala	NA	1	1
469	31852	SNV	1	T	G	NA	Homozygous	3970	3973	99.92449031	0.479848269	37.29219144	CDS: SlnVgp032, Gene: SlnVgp032	NP_258300.1:c.723T>G		NA	1	0
470	31885	SNV	1	G	T	NA	Homozygous	3883	3886	99.92279979	0.476617398	37.19752768	CDS: SlnVgp032, Gene: SlnVgp032	NP_258300.1:c.756G>T		NA	1	0
471	31939	SNV	1	G	A	NA	Homozygous	3987	3988	99.97492477	0.460228598	37.43365939	CDS: SlnVgp032, Gene: SlnVgp032	NP_258300.1:c.810G>A		NA	1	0
472	32104	SNV	1	C	T	NA	Homozygous	4736	4737	99.97888959	0.488291747	37.3433277	CDS: SlnVgp032, Gene: SlnVgp032	NP_258300.1:c.975C>T		NA	1	0
478	32756	SNV	1	G	T	NA	Homozygous	5390	5396	99.88880652	0.473102061	36.91892393	CDS: SlnVgp033, Gene: SlnVgp033	NP_258301.1:c.453C>A		NA	1	0
479	33071	SNV	1	A	G	NA	Homozygous	5379	5386	99.87003342	0.463719767	36.92600855	CDS: SlnVgp033, CDS: SlnVgp034, Gene: SlnVgp033, Gene: SlnVgp034	NP_258302.1:c.[433T>C]; NP_258301.1:c.[138T>C]	NP_258302.1:p.[*145Gln]	NA	1	1
481	33779	SNV	1	A	G	NA	Homozygous	4439	4445	99.86501687	0.473749741	37.17075918	CDS: SlnVgp035, Gene: SlnVgp035	NP_258303.1:c.357T>C		NA	1	0
482	34073	SNV	1	T	A	NA	Homozygous	5039	5043	99.92068213	0.494299964	37.33617781	CDS: SlnVgp035, Gene: SlnVgp035	NP_258303.1:c.63A>T		NA	1	0
483	34324	SNV	1	C	T	NA	Homozygous	5690	5697	99.87712831	0.467039801	37.21001757	CDS: SlnVgp036, Gene: SlnVgp036	NP_258304.1:c.1150G>A	NP_258304.1:p.Ala384Thr	NA	1	1
484	34337	SNV	1	C	T	NA	Homozygous	5590	5630	99.28952043	0.49716803	37.39928444	CDS: SlnVgp036, Gene: SlnVgp036	NP_258304.1:c.1137G>A		NA	1	0
485	34424	SNV	1	G	A	NA	Homozygous	5874	5875	99.98297872	0.440113926	37.53370787	CDS: SlnVgp036, Gene: SlnVgp036	NP_258304.1:c.1050C>T		NA	1	0
486	34469	SNV	1	G	A	NA	Homozygous	5869	5872	99.94891008	0.404494382	37.55648322	CDS: SlnVgp036, Gene: SlnVgp036	NP_258304.1:c.1005C>T		NA	1	0
487	34592	SNV	1	C	T	NA	Homozygous	5832	5833	99.98285616	0.494651589	37.45113169	CDS: SlnVgp036, Gene: SlnVgp036	NP_258304.1:c.882G>A		NA	1	0
488	34775	SNV	1	G	A	NA	Homozygous	5144	5146	99.96113486	0.482657463	37.18098756	CDS: SlnVgp036, Gene: SlnVgp036	NP_258304.1:c.699C>T		NA	1	0
489	34826	SNV	1	G	A	NA	Homozygous	4812	4876	98.68744873	0.499529987	37.36866168	CDS: SlnVgp036, Gene: SlnVgp036	NP_258304.1:c.648C>T		NA	1	0
490	34882	SNV	1	C	T	NA	Homozygous	4884	4886	99.95906672	0.487877658	37.24979525	CDS: SlnVgp036, Gene: SlnVgp036	NP_258304.1:c.592G>A	NP_258304.1:p.Ala198Thr	NA	1	1
491	34899	SNV	1	A	G	NA	Homozygous	4953	4956	99.93946731	0.497630332	37.33737129	CDS: SlnVgp036, Gene: SlnVgp036	NP_258304.1:c.575T>C	NP_258304.1:p.Leu192Ser	NA	1	1
492	34903	SNV	1	T	C	NA	Homozygous	4960	4969	99.81887704	0.494271686	37.03870968	CDS: SlnVgp036, Gene: SlnVgp036	NP_258304.1:c.571A>G	NP_258304.1:p.Thr191Ala	NA	1	1
493	34937	SNV	1	A	G	NA	Homozygous	5156	5165	99.82575024	0.479825328	37.47362296	CDS: SlnVgp036, Gene: SlnVgp036	NP_258304.1:c.537T>C		NA	1	0
494	35045	SNV	1	G	A	NA	Homozygous	5185	5187	99.96144207	0.49947644	37.34040501	CDS: SlnVgp036, Gene: SlnVgp036	NP_258304.1:c.429C>T		NA	1	0
495	35201	SNV	1	G	A	NA	Homozygous	4474	4474	100	0.482553366	37.33370586	CDS: SlnVgp036, Gene: SlnVgp036	NP_258304.1:c.273C>T		NA	1	0
496	35219	SNV	1	A	G	NA	Homozygous	4438	4444	99.8649865	0.482765738	37.19085174	CDS: SlnVgp036, Gene: SlnVgp036	NP_258304.1:c.255T>C		NA	1	0
497	35344	SNV	1	G	A	NA	Homozygous	4302	4302	100	0.466609034	37.29335193	CDS: SlnVgp036, Gene: SlnVgp036	NP_258304.1:c.130C>T	NP_258304.1:p.Pro44Ser	NA	1	1
498	35459	SNV	1	A	G	NA	Homozygous	4216	4225	99.78698225	0.494802035	37.19070209	CDS: SlnVgp036, Gene: SlnVgp036	NP_258304.1:c.15T>C		NA	1	0
499	35946	SNV	1	C	G	NA	Homozygous	5236	5246	99.80937857	0.466666667	37.19404125	CDS: SlnVgp037, Gene: SlnVgp037	NP_258305.1:c.447C>G		NA	1	0
500	35980	SNV	1	C	T	NA	Homozygous	5278	5280	99.96212121	0.45000843	36.98635847	CDS: SlnVgp037, Gene: SlnVgp037	NP_258305.1:c.481C>T	NP_258305.1:p.Leu161Phe	NA	1	1
501	35986	SNV	1	C	G	NA	Homozygous	5244	5261	99.67686752	0.460590717	37.43630816	CDS: SlnVgp037, Gene: SlnVgp037	NP_258305.1:c.487C>G	NP_258305.1:p.Pro163Ala	NA	1	1
502	36236	SNV	1	A	G	NA	Homozygous	5431	5453	99.59655236	0.489703259	37.41760265	Repeat region: hr4; 2 copies of P-I repeat			NA	0	0
503	36397	SNV	1	A	G	NA	Homozygous	5110	5117	99.86320109	0.490100729	37.07064579	CDS: SlnVgp038, Gene: SlnVgp038	NP_258306.1:c.2670T>C		NA	1	0
504	36466	SNV	1	G	A	NA	Homozygous	4552	4552	100	0.451755266	37.02592267	CDS: SlnVgp038, Gene: SlnVgp038	NP_258306.1:c.2601C>T		NA	1	0
505	36487	SNV	1	T	C	NA	Homozygous	4385	4415	99.3204983	0.448420172	36.90604333	CDS: SlnVgp038, Gene: SlnVgp038	NP_258306.1:c.2580A>G		NA	1	0
506	36541	SNV	1	A	G	NA	Homozygous	4306	4310	99.90719258	0.466349275	37.03762192	CDS: SlnVgp038, Gene: SlnVgp038	NP_258306.1:c.2526T>C		NA	1	0
507	36982	SNV	1	C	T	NA	Homozygous	4962	4966	99.91945228	0.45644725	37.38069327	CDS: SlnVgp038, Gene: SlnVgp038	NP_258306.1:c.2085G>A		NA	1	0
508	37051	SNV	1	C	T	NA	Homozygous	4744	4748	99.915754	0.484028561	37.36424958	CDS: SlnVgp038, Gene: SlnVgp038	NP_258306.1:c.2016G>A		NA	1	0
509	37073	SNV	1	G	A	NA	Homozygous	4647	4652	99.89251935	0.497288923	37.19023026	CDS: SlnVgp038, Gene: SlnVgp038	NP_258306.1:c.1994C>T	NP_258306.1:p.Thr665Met	NA	1	1
510	37280	SNV	1	C	T	NA	Homozygous	4509	4543	99.25159586	0.445726056	37.17210024	CDS: SlnVgp038, Gene: SlnVgp038	NP_258306.1:c.1787G>A	NP_258306.1:p.Arg596Lys	NA	1	1
511	37504	SNV	1	G	A	NA	Homozygous	5257	5264	99.86702128	0.463402062	37.27620316	CDS: SlnVgp038, Gene: SlnVgp038	NP_258306.1:c.1563C>T		NA	1	0
512	37669	SNV	1	G	A	NA	Homozygous	5736	5739	99.94772608	0.423452769	37.41910739	CDS: SlnVgp038, Gene: SlnVgp038	NP_258306.1:c.1398C>T		NA	1	0
513	37702	SNV	1	C	T	NA	Homozygous	5687	5688	99.98241913	0.434768941	37.12308774	CDS: SlnVgp038, Gene: SlnVgp038	NP_258306.1:c.1365G>A		NA	1	0
517	37804	SNV	1	G	A	NA	Homozygous	5457	5458	99.98167827	0.494457124	36.91552135	CDS: SlnVgp038, Gene: SlnVgp038	NP_258306.1:c.1263C>T		NA	1	0
518	37821	SNV	1	G	A	NA	Homozygous	5192	5199	99.86535872	0.465293405	37.02542373	CDS: SlnVgp038, Gene: SlnVgp038	NP_258306.1:c.1246C>T		NA	1	0
519	38206	SNV	1	G	A	NA	Homozygous	5031	5034	99.94040524	0.470380195	37.11826675	CDS: SlnVgp038, Gene: SlnVgp038	NP_258306.1:c.861C>T		NA	1	0
520	38279	SNV	1	G	A	NA	Homozygous	4965	4969	99.91950091	0.478810541	37.06968781	CDS: SlnVgp038, Gene: SlnVgp038	NP_258306.1:c.788C>T	NP_258306.1:p.Thr263Ile	NA	1	1
521	38311	SNV	1	C	T	NA	Homozygous	4889	4890	99.9795501	0.457923497	37.29494784	CDS: SlnVgp038, Gene: SlnVgp038	NP_258306.1:c.756G>A		NA	1	0
522	38674	SNV	1	A	G	NA	Homozygous	5347	5353	99.88791332	0.493023256	37.29324855	CDS: SlnVgp038, Gene: SlnVgp038	NP_258306.1:c.393T>C		NA	1	0
523	38777	SNV	1	C	T	NA	Homozygous	5674	5689	99.73633327	0.495778972	37.27211844	CDS: SlnVgp038, Gene: SlnVgp038	NP_258306.1:c.290G>A	NP_258306.1:p.Gly97Asp	NA	1	1
528	38974	SNV	1	C	T	NA	Homozygous	5467	5469	99.96343024	0.453034082	37.48747028	CDS: SlnVgp038, Gene: SlnVgp038	NP_258306.1:c.93G>A		NA	1	0
529	38994	SNV	1	A	G	NA	Homozygous	5415	5422	99.87089635	0.468267294	37.2856879	CDS: SlnVgp038, Gene: SlnVgp038	NP_258306.1:c.73T>C		NA	1	0
530	39095	SNV	1	G	A	NA	Homozygous	5528	5530	99.96383363	0.416585047	37.48426194	CDS: SlnVgp039, Gene: SlnVgp039	NP_258307.1:c.31G>A	NP_258307.1:p.Ala11Thr	NA	1	1
531	39637	SNV	1	A	C	NA	Homozygous	5075	5080	99.9015748	0.419629898	37.40965517	CDS: SlnVgp039, Gene: SlnVgp039	NP_258307.1:c.573A>C		NA	1	0
532	39866	SNV	1	G	T	NA	Homozygous	4505	4509	99.91128853	0.484684309	36.66703663	CDS: SlnVgp039, Gene: SlnVgp039	NP_258307.1:c.802G>T	NP_258307.1:p.Ala268Ser	NA	1	1
533	39985	SNV	1	A	G	NA	Homozygous	4447	4487	99.10853577	0.445141066	37.38632786				NA	0	0
534	40481	SNV	1	G	T	NA	Homozygous	5536	5537	99.98193968	0.438548825	37.40516619	CDS: SlnVgp040, Gene: SlnVgp040	NP_258308.1:c.489G>T		NA	1	0
535	40624	SNV	1	T	C	NA	Homozygous	6067	6076	99.85187623	0.474122807	36.99917587	CDS: SlnVgp041, Gene: SlnVgp041	NP_258309.1:c.123A>G		NA	1	0
536	40657	SNV	1	G	A	NA	Homozygous	5861	5867	99.89773308	0.466016504	37.52226582	CDS: SlnVgp041, Gene: SlnVgp041	NP_258309.1:c.90C>T		NA	1	0
537	40686	SNV	1	A	C	NA	Homozygous	5773	5780	99.87889273	0.465747196	37.2371384	CDS: SlnVgp041, Gene: SlnVgp041	NP_258309.1:c.61T>G	NP_258309.1:p.Ser21Ala	NA	1	1
538	40882	SNV	1	G	C	NA	Homozygous	4896	4911	99.69456323	0.474906367	37.34375	CDS: SlnVgp042, Gene: SlnVgp042	NP_258310.1:c.1572C>G		NA	1	0
539	41236	SNV	1	C	T	NA	Homozygous	4310	4312	99.95361781	0.491623711	37.03062645	CDS: SlnVgp042, Gene: SlnVgp042	NP_258310.1:c.1218G>A		NA	1	0
542	41350	SNV	1	C	T	NA	Homozygous	4323	4323	100	0.447697857	36.8834143	CDS: SlnVgp042, Gene: SlnVgp042	NP_258310.1:c.1104G>A		NA	1	0
543	41461	SNV	1	G	A	NA	Homozygous	4291	4296	99.88361266	0.493395825	37.25774878	CDS: SlnVgp042, Gene: SlnVgp042	NP_258310.1:c.993C>T		NA	1	0
544	41479	SNV	1	G	A	NA	Homozygous	4225	4228	99.92904447	0.490988057	37.36307692	CDS: SlnVgp042, Gene: SlnVgp042	NP_258310.1:c.975C>T		NA	1	0
545	41821	SNV	1	A	G	NA	Homozygous	3936	3944	99.79716024	0.440713293	37.24339431	CDS: SlnVgp042, Gene: SlnVgp042	NP_258310.1:c.633T>C		NA	1	0
546	41935	SNV	1	G	A	NA	Homozygous	3842	3842	100	0.431796117	37.07079646	CDS: SlnVgp042, Gene: SlnVgp042	NP_258310.1:c.519C>T		NA	1	0
547	42205	SNV	1	G	A	NA	Homozygous	3953	3955	99.9494311	0.49859682	36.79939287	CDS: SlnVgp042, Gene: SlnVgp042	NP_258310.1:c.249C>T		NA	1	0
548	42536	SNV	1	A	G	NA	Homozygous	5573	5577	99.92827685	0.433395872	37.30809259	Repeat region: hr5; 2 copies of P-I repeat			NA	0	0
553	42782	SNV	1	A	G	NA	Homozygous	5663	5673	99.82372642	0.490542442	37.0559774	Repeat region: hr5; 2 copies of P-I repeat			NA	0	0
554	42817	SNV	1	T	C	NA	Homozygous	5465	5483	99.67171257	0.470597844	37.38609332	Repeat region: hr5; 2 copies of P-I repeat			NA	0	0
557	42831	SNV	1	A	C	NA	Homozygous	3837	5077	75.57612763	0.497024518	37.7544957	Repeat region: hr5; 2 copies of P-I repeat			NA	0	0
562	42850	SNV	1	G	T	NA	Homozygous	4020	4062	98.96602659	0.477428181	37.69527363	Repeat region: hr5; 2 copies of P-I repeat			NA	0	0
563	42889	SNV	1	A	T	NA	Homozygous	6385	6389	99.93739239	0.474111126	37.45105717	Repeat region: hr5; 2 copies of P-I repeat			NA	0	0
564	43078	SNV	1	C	G	NA	Homozygous	6355	6363	99.87427314	0.491587024	37.18206137	CDS: SlnVgp043, Gene: SlnVgp043	NP_258311.1:c.549G>C		NA	1	0
565	43576	SNV	1	C	T	NA	Homozygous	5588	5589	99.98210771	0.48443822	37.15408017	CDS: SlnVgp043, Gene: SlnVgp043	NP_258311.1:c.51G>A		NA	1	0
566	43609	SNV	1	A	G	NA	Homozygous	5596	5603	99.87506693	0.479782271	37.11401001	CDS: SlnVgp043, Gene: SlnVgp043	NP_258311.1:c.18T>C		NA	1	0
567	43665	SNV	1	G	T	NA	Homozygous	5695	5696	99.98244382	0.464312775	37.11273047				NA	0	0
568	43726	SNV	1	A	G	NA	Homozygous	5530	5538	99.85554352	0.467007509	37.1437613				NA	0	0
569	43741	SNV	1	G	A	NA	Homozygous	5729	5731	99.96510208	0.458155162	37.45924245				NA	0	0
570	43836	SNV	1	T	C	NA	Homozygous	5529	5532	99.94577007	0.497203133	37.38994393	CDS: SlnVgp044, Gene: SlnVgp044	NP_258312.1:c.561A>G		NA	1	0
571	44326	SNV	1	C	T	NA	Homozygous	4901	4902	99.97960016	0.469921375	37.33523771	CDS: SlnVgp044, Gene: SlnVgp044	NP_258312.1:c.71G>A	NP_258312.1:p.Arg24Gln	NA	1	1
573	45125	SNV	1	A	G	NA	Homozygous	4598	4602	99.91308127	0.491867529	37.31361462	CDS: SlnVgp046, Gene: SlnVgp046	NP_258314.1:c.1062T>C		NA	1	0
574	45302	SNV	1	A	G	NA	Homozygous	4971	4979	99.83932517	0.476207708	37.37457252	CDS: SlnVgp046, Gene: SlnVgp046	NP_258314.1:c.885T>C		NA	1	0
575	45335	SNV	1	G	A	NA	Homozygous	4970	4973	99.93967424	0.496660047	36.96861167	CDS: SlnVgp046, Gene: SlnVgp046	NP_258314.1:c.852C>T		NA	1	0
576	45392	SNV	1	C	T	NA	Homozygous	5175	5175	100	0.499830278	37.51806763	CDS: SlnVgp046, Gene: SlnVgp046	NP_258314.1:c.795G>A		NA	1	0
577	45410	SNV	1	C	T	NA	Homozygous	5175	5176	99.98068006	0.493220339	37.38086957	CDS: SlnVgp046, Gene: SlnVgp046	NP_258314.1:c.777G>A		NA	1	0
578	45443	SNV	1	G	A	NA	Homozygous	5225	5226	99.98086491	0.484524009	37.10411483	CDS: SlnVgp046, Gene: SlnVgp046	NP_258314.1:c.744C>T		NA	1	0
579	45644	SNV	1	A	G	NA	Homozygous	5082	5092	99.80361351	0.465713301	37.29752066	CDS: SlnVgp046, Gene: SlnVgp046	NP_258314.1:c.543T>C		NA	1	0
588	45887	SNV	1	G	T	NA	Homozygous	4436	4443	99.8424488	0.481713478	37.10437331	CDS: SlnVgp046, Gene: SlnVgp046	NP_258314.1:c.300C>A		NA	1	0
593	45974	SNV	1	C	T	NA	Homozygous	4240	4244	99.90574929	0.482617145	37.375	CDS: SlnVgp046, Gene: SlnVgp046	NP_258314.1:c.213G>A		NA	1	0
594	46314	SNV	1	C	T	NA	Homozygous	5080	5082	99.96064542	0.492545168	37.21299213	CDS: SlnVgp047, Gene: SlnVgp047	NP_258315.1:c.105G>A		NA	1	0
597	46831	SNV	1	C	A	NA	Homozygous	3649	3654	99.86316366	0.430769231	37.43354344	CDS: SlnVgp049, Gene: SlnVgp049	NP_258317.1:c.366C>A	NP_258317.1:p.Asp122Glu	NA	1	1
598	47170	SNV	1	C	T	NA	Homozygous	4067	4070	99.92628993	0.45426009	37.20481928	CDS: SlnVgp049, Gene: SlnVgp049	NP_258317.1:c.705C>T		NA	1	0
599	47715	SNV	1	G	T	NA	Homozygous	5668	5669	99.9823602	0.450309598	37.08221595	CDS: SlnVgp050, Gene: SlnVgp050	NP_258318.1:c.71G>T	NP_258318.1:p.Ser24Ile	NA	1	1
601	48006	SNV	1	C	T	NA	Homozygous	6046	6050	99.9338843	0.492198999	37.5241482				NA	0	0
602	48023	SNV	1	C	T	NA	Homozygous	6002	6004	99.96668887	0.475817187	37.35071643				NA	0	0
603	48146	SNV	1	T	C	NA	Homozygous	5355	5364	99.83221477	0.481825726	37.41699346				NA	0	0
604	48230	SNV	1	G	A	NA	Homozygous	5643	5646	99.94686504	0.455448667	37.22452596	CDS: SlnVgp051, Gene: SlnVgp051	NP_258319.1:c.67G>A	NP_258319.1:p.Val23Ile	NA	1	1
605	48331	SNV	1	A	C	NA	Homozygous	5393	5401	99.85187928	0.431608907	37.17226034	CDS: SlnVgp051, Gene: SlnVgp051	NP_258319.1:c.168A>C		NA	1	0
606	48643	SNV	1	G	A	NA	Homozygous	5378	5431	99.02412079	0.441952507	37.39624396	CDS: SlnVgp051, Gene: SlnVgp051	NP_258319.1:c.480G>A		NA	1	0
607	48684	SNV	1	G	A	NA	Homozygous	5578	5580	99.96415771	0.472475621	37.45302976	CDS: SlnVgp051, Gene: SlnVgp051	NP_258319.1:c.521G>A		NA	1	0
608	48689	SNV	1	C	A	NA	Homozygous	5558	5559	99.98201115	0.482371542	37.42641238				NA	0	0
612	48903	SNV	1	G	T	NA	Homozygous	4149	4157	99.80755352	0.499779054	36.83224873	CDS: SlnVgp052, Gene: SlnVgp052	NP_258320.1:c.336C>A		NA	1	0
613	48944	SNV	1	G	A	NA	Homozygous	4359	4361	99.95413896	0.434190942	37.0330351	CDS: SlnVgp052, Gene: SlnVgp052	NP_258320.1:c.295C>T	NP_258320.1:p.Leu99Phe	NA	1	1
614	48947	SNV	1	A	C	NA	Homozygous	4335	4338	99.93084371	0.438127805	37.26551326	CDS: SlnVgp052, Gene: SlnVgp052	NP_258320.1:c.292T>G	NP_258320.1:p.Ser98Ala	NA	1	1
615	49008	SNV	1	T	C	NA	Homozygous	4389	4399	99.77267561	0.440450872	37.16723627	CDS: SlnVgp052, Gene: SlnVgp052	NP_258320.1:c.231A>G		NA	1	0
616	49056	SNV	1	C	T	NA	Homozygous	4345	4375	99.31428571	0.469422911	37.32911392	CDS: SlnVgp052, Gene: SlnVgp052	NP_258320.1:c.183G>A		NA	1	0
617	49199	SNV	1	T	C	NA	Homozygous	4359	4363	99.90831996	0.448355332	37.29043359	CDS: SlnVgp052, Gene: SlnVgp052	NP_258320.1:c.40A>G	NP_258320.1:p.Ile14Val	NA	1	1
618	49223	SNV	1	T	C	NA	Homozygous	4393	4408	99.65970962	0.444906445	37.35670385	CDS: SlnVgp052, Gene: SlnVgp052	NP_258320.1:c.16A>G	NP_258320.1:p.Ser6Gly	NA	1	1
622	49392	SNV	1	C	T	NA	Homozygous	4778	4779	99.97907512	0.490775602	37.33863541	CDS: SlnVgp053, Gene: SlnVgp053	NP_258321.1:c.120G>A		NA	1	0
623	49422	SNV	1	C	T	NA	Homozygous	4842	4844	99.95871181	0.492783124	37.26084263	CDS: SlnVgp053, Gene: SlnVgp053	NP_258321.1:c.90G>A		NA	1	0
624	49963	SNV	1	A	C	NA	Homozygous	4778	4781	99.93725162	0.435902327	37.33131017	CDS: SlnVgp054, Gene: SlnVgp054	NP_258322.1:c.406A>C	NP_258322.1:p.Asn136His	NA	1	1
625	50049	SNV	1	A	C	NA	Homozygous	4603	4607	99.9131756	0.462438058	37.29676298	CDS: SlnVgp054, Gene: SlnVgp054	NP_258322.1:c.492A>C		NA	1	0
626	50053	SNV	1	A	C	NA	Homozygous	4600	4606	99.86973513	0.468321748	37.46130435	CDS: SlnVgp054, Gene: SlnVgp054	NP_258322.1:c.496A>C	NP_258322.1:p.Met166Leu	NA	1	1
627	50289	SNV	1	G	A	NA	Homozygous	4023	4049	99.35786614	0.49178811	37.12975392	CDS: SlnVgp054, Gene: SlnVgp054	NP_258322.1:c.732G>A		NA	1	0
628	50469	SNV	1	T	C	NA	Homozygous	4041	4048	99.8270751	0.499321881	37.27666419	CDS: SlnVgp054, Gene: SlnVgp054	NP_258322.1:c.912T>C		NA	1	0
629	50506	SNV	1	G	A	NA	Homozygous	4372	4374	99.95427526	0.485183639	37.04734675	CDS: SlnVgp054, Gene: SlnVgp054	NP_258322.1:c.949G>A	NP_258322.1:p.Ala317Thr	NA	1	1
630	50608	SNV	1	A	T	NA	Homozygous	4521	4527	99.8674619	0.471155779	37.03671754				NA	0	0
631	50643	SNV	1	C	T	NA	Homozygous	4322	4352	99.31066176	0.469732124	37.41832485	CDS: SlnVgp055, Gene: SlnVgp055	NP_258323.1:c.24C>T		NA	1	0
632	50685	SNV	1	C	T	NA	Homozygous	4377	4380	99.93150685	0.487845419	37.38222527	CDS: SlnVgp055, Gene: SlnVgp055	NP_258323.1:c.66C>T		NA	1	0
633	50893	SNV	1	G	A	NA	Homozygous	4755	4756	99.97897393	0.470813397	37.28874869	CDS: SlnVgp055, Gene: SlnVgp055	NP_258323.1:c.274G>A	NP_258323.1:p.Val92Met	NA	1	1
634	51282	SNV	1	G	T	NA	Homozygous	5891	5900	99.84745763	0.497165025	37.40196911	CDS: SlnVgp055, Gene: SlnVgp055	NP_258323.1:c.663G>T		NA	1	0
635	51498	SNV	1	C	T	NA	Homozygous	6119	6119	100	0.463496219	37.39140382	CDS: SlnVgp055, Gene: SlnVgp055	NP_258323.1:c.879C>T		NA	1	0
636	51507	SNV	1	C	T	NA	Homozygous	6096	6155	99.04142973	0.451023392	37.3535105	CDS: SlnVgp055, Gene: SlnVgp055	NP_258323.1:c.888C>T		NA	1	0
637	51653	SNV	1	T	C	NA	Homozygous	5819	5829	99.82844399	0.465166461	36.88451624	CDS: SlnVgp055, Gene: SlnVgp055	NP_258323.1:c.1034T>C	NP_258323.1:p.Val345Ala	NA	1	1
638	51711	SNV	1	C	T	NA	Homozygous	5931	5936	99.91576819	0.470072551	37.57916034	CDS: SlnVgp055, Gene: SlnVgp055	NP_258323.1:c.1092C>T		NA	1	0
640	52427	SNV	1	C	T	NA	Homozygous	5575	5575	100	0.424105704	37.41793722	CDS: SlnVgp057, Gene: SlnVgp057	NP_258325.1:c.234G>A		NA	1	0
641	52577	SNV	1	A	G	NA	Homozygous	5560	5567	99.87425903	0.49141056	37.16151079	CDS: SlnVgp057, Gene: SlnVgp057	NP_258325.1:c.84T>C		NA	1	0
642	53065	SNV	1	G	A	NA	Homozygous	4705	4705	100	0.444317097	37.36556854	CDS: SlnVgp059, Gene: SlnVgp059	NP_258327.1:c.1263C>T		NA	1	0
643	53083	SNV	1	T	C	NA	Homozygous	4655	4659	99.91414467	0.432122742	37.21783029	CDS: SlnVgp059, Gene: SlnVgp059	NP_258327.1:c.1245A>G		NA	1	0
644	53147	SNV	1	C	T	NA	Homozygous	4431	4434	99.932341	0.41202946	37.40487475	CDS: SlnVgp059, Gene: SlnVgp059	NP_258327.1:c.1181G>A	NP_258327.1:p.Arg394Lys	NA	1	1
645	53302	SNV	1	C	T	NA	Homozygous	4362	4363	99.97707999	0.451519537	37.17583677	CDS: SlnVgp059, Gene: SlnVgp059	NP_258327.1:c.1026G>A		NA	1	0
646	53500	SNV	1	G	T	NA	Homozygous	3812	3813	99.97377393	0.471090047	37.1770724	CDS: SlnVgp059, Gene: SlnVgp059	NP_258327.1:c.828C>A		NA	1	0
647	53740	SNV	1	A	C	NA	Homozygous	3598	3604	99.83351831	0.435312419	36.95191773	CDS: SlnVgp059, Gene: SlnVgp059	NP_258327.1:c.588T>G		NA	1	0
648	53803	SNV	1	C	T	NA	Homozygous	3805	3807	99.9474652	0.497954272	37.16557162	CDS: SlnVgp059, Gene: SlnVgp059	NP_258327.1:c.525G>A		NA	1	0
649	54040	SNV	1	C	T	NA	Homozygous	4583	4589	99.86925256	0.46062323	37.45974253	CDS: SlnVgp059, Gene: SlnVgp059	NP_258327.1:c.288G>A		NA	1	0
650	54079	SNV	1	G	A	NA	Homozygous	4599	4600	99.97826087	0.478969307	37.4148728	CDS: SlnVgp059, Gene: SlnVgp059	NP_258327.1:c.249C>T		NA	1	0
651	54443	SNV	1	T	C	NA	Homozygous	3814	3818	99.89523311	0.474256023	37.06292606	Repeat region: hr6; 3 copies of P-I and 17 of P-II repeat			NA	0	0
655	54600	SNV	1	T	C	NA	Homozygous	3820	3827	99.8170891	0.408382959	37.09502618	Repeat region: hr6; 3 copies of P-I and 17 of P-II repeat			NA	0	0
656	54630	SNV	1	C	T	NA	Homozygous	3834	3842	99.79177512	0.422296544	37.37584768	Repeat region: hr6; 3 copies of P-I and 17 of P-II repeat			NA	0	0
693	55027	SNV	1	G	T	NA	Homozygous	1039	1378	75.39912917	0.416370107	37.42444658	Repeat region: hr6; 3 copies of P-I and 17 of P-II repeat			NA	0	0
695	55053	SNV	1	A	T	NA	Homozygous	1537	1834	83.80588877	0.375524895	37.41509434	Repeat region: hr6; 3 copies of P-I and 17 of P-II repeat			NA	0	0
696	55058	SNV	1	A	G	NA	Homozygous	1603	1897	84.50184502	0.374641423	36.97629445	Repeat region: hr6; 3 copies of P-I and 17 of P-II repeat			NA	0	0
700	55087	SNV	1	G	C	NA	Homozygous	2115	2141	98.7856142	0.365318417	37.26619385	Repeat region: hr6; 3 copies of P-I and 17 of P-II repeat			NA	0	0
707	55179	SNV	1	T	A	NA	Homozygous	3345	3372	99.19928826	0.367320599	37.29267564	Repeat region: hr6; 3 copies of P-I and 17 of P-II repeat			NA	0	0
708	55193	SNV	1	G	A	NA	Homozygous	3467	3477	99.71239574	0.363254204	37.35188924	Repeat region: hr6; 3 copies of P-I and 17 of P-II repeat			NA	0	0
709	55198	SNV	1	C	T	NA	Homozygous	3492	3521	99.17637035	0.359960794	37.30355097	Repeat region: hr6; 3 copies of P-I and 17 of P-II repeat			NA	0	0
710	55211	SNV	1	C	T	NA	Homozygous	3521	3533	99.66034532	0.346153846	37.40982675	Repeat region: hr6; 3 copies of P-I and 17 of P-II repeat			NA	0	0
787	55850	SNV	1	C	T	NA	Homozygous	5577	5603	99.53596288	0.490238278	37.49220011	CDS: SlnVgp061, Gene: SlnVgp061	NP_258329.1:c.89G>A	NP_258329.1:p.Arg30Gln	NA	1	1
789	55913	SNV	1	G	A	NA	Homozygous	5367	5368	99.98137109	0.490914938	37.52412894	CDS: SlnVgp061, Gene: SlnVgp061	NP_258329.1:c.26C>T	NP_258329.1:p.Ser9Leu	NA	1	1
790	55943	SNV	1	A	G	NA	Homozygous	4692	4697	99.89354907	0.497848457	37.44863598				NA	0	0
791	55957	SNV	1	T	G	NA	Homozygous	4247	4279	99.25216172	0.485912532	37.11160819				NA	0	0
793	55965	SNV	1	G	A	NA	Homozygous	4479	4482	99.9330656	0.488945914	37.64166109				NA	0	0
794	56115	SNV	1	G	T	NA	Homozygous	5054	5096	99.17582418	0.463755609	37.41195093	Repeat region: hr7; 2 copies of P-I repeat			NA	0	0
795	56125	SNV	1	G	A	NA	Homozygous	4998	5013	99.70077798	0.467659947	37.49139656	Repeat region: hr7; 2 copies of P-I repeat			NA	0	0
800	56275	SNV	1	A	T	NA	Homozygous	5357	5419	98.85587747	0.490517928	37.46145231	CDS: SlnVgp062, Gene: SlnVgp062	NP_258330.1:c.1038T>A		NA	1	0
801	56282	SNV	1	C	T	NA	Homozygous	5428	5432	99.9263623	0.481831052	37.44030951	CDS: SlnVgp062, Gene: SlnVgp062	NP_258330.1:c.1031G>A	NP_258330.1:p.Arg344Lys	NA	1	1
802	56458	SNV	1	C	T	NA	Homozygous	5363	5367	99.92547047	0.493496066	37.45086705	CDS: SlnVgp062, Gene: SlnVgp062	NP_258330.1:c.855G>A		NA	1	0
803	56588	SNV	1	T	C	NA	Homozygous	5137	5142	99.90276157	0.490724837	37.33210045	CDS: SlnVgp062, Gene: SlnVgp062	NP_258330.1:c.725A>G	NP_258330.1:p.Gln242Arg	NA	1	1
804	56593	SNV	1	G	A	NA	Homozygous	5097	5121	99.53134153	0.49991333	37.08455954	CDS: SlnVgp062, Gene: SlnVgp062	NP_258330.1:c.720C>T		NA	1	0
805	56647	SNV	1	T	A	NA	Homozygous	5209	5210	99.98080614	0.488434915	37.42868113	CDS: SlnVgp062, Gene: SlnVgp062	NP_258330.1:c.666A>T	NP_258330.1:p.Lys222Asn	NA	1	1
806	56749	SNV	1	G	T	NA	Homozygous	5084	5085	99.98033432	0.456198061	37.36998426	CDS: SlnVgp062, Gene: SlnVgp062	NP_258330.1:c.564C>A		NA	1	0
807	57011	SNV	1	A	G	NA	Homozygous	5194	5203	99.82702287	0.492763494	37.18405853	CDS: SlnVgp062, Gene: SlnVgp062	NP_258330.1:c.302T>C	NP_258330.1:p.Phe101Ser	NA	1	1
808	57019	SNV	1	G	T	NA	Homozygous	5169	5169	100	0.495387769	37.50686787	CDS: SlnVgp062, Gene: SlnVgp062	NP_258330.1:c.294C>A		NA	1	0
809	57064	SNV	1	T	C	NA	Homozygous	5014	5025	99.78109453	0.496208782	37.41164739	CDS: SlnVgp062, Gene: SlnVgp062	NP_258330.1:c.249A>G		NA	1	0
810	57082	SNV	1	G	T	NA	Homozygous	4989	4992	99.93990385	0.494507442	37.46141511	CDS: SlnVgp062, Gene: SlnVgp062	NP_258330.1:c.231C>A		NA	1	0
811	57189	SNV	1	C	T	NA	Homozygous	4465	4469	99.91049452	0.456464911	37.47413214	CDS: SlnVgp062, Gene: SlnVgp062	NP_258330.1:c.124G>A	NP_258330.1:p.Gly42Ser	NA	1	1
813	57280	SNV	1	G	T	NA	Homozygous	4518	4519	99.97787121	0.451806027	37.27534307	CDS: SlnVgp062, Gene: SlnVgp062	NP_258330.1:c.33C>A		NA	1	0
814	57339	SNV	1	A	C	NA	Homozygous	4561	4565	99.91237678	0.470045178	37.13922385				NA	0	0
815	57587	SNV	1	A	G	NA	Homozygous	4293	4299	99.86043266	0.494821872	37.39692523	CDS: SlnVgp063, Gene: SlnVgp063	NP_258331.1:c.123A>G		NA	1	0
816	57761	SNV	1	G	A	NA	Homozygous	4258	4260	99.95305164	0.49524011	37.27172381	CDS: SlnVgp063, Gene: SlnVgp063	NP_258331.1:c.297G>A		NA	1	0
817	58301	SNV	1	A	G	NA	Homozygous	4297	4306	99.79098932	0.499060347	37.15266465	CDS: SlnVgp063, Gene: SlnVgp063	NP_258331.1:c.837A>G		NA	1	0
818	58532	SNV	1	C	T	NA	Homozygous	5496	5498	99.96362314	0.459964839	37.52237991				NA	0	0
823	58779	SNV	1	G	A	NA	Homozygous	5400	5402	99.96297668	0.478083754	37.13388889	CDS: SlnVgp064, Gene: SlnVgp064	NP_258332.1:c.176C>T	NP_258332.1:p.Ala59Val	NA	1	1
824	58799	SNV	1	G	A	NA	Homozygous	5446	5447	99.98164127	0.470053563	37.27965479	CDS: SlnVgp064, Gene: SlnVgp064	NP_258332.1:c.156C>T		NA	1	0
826	59249	SNV	1	T	G	NA	Homozygous	4739	4750	99.76842105	0.497711671	37.19983119	CDS: SlnVgp065, Gene: SlnVgp065	NP_258333.1:c.580A>C		NA	1	0
827	59268	SNV	1	G	A	NA	Homozygous	4767	4768	99.97902685	0.495254366	37.33249423	CDS: SlnVgp065, Gene: SlnVgp065	NP_258333.1:c.561C>T		NA	1	0
828	59351	SNV	1	T	G	NA	Homozygous	4797	4805	99.83350676	0.465239629	37.27267042	CDS: SlnVgp065, Gene: SlnVgp065	NP_258333.1:c.478A>C	NP_258333.1:p.Ser160Arg	NA	1	1
829	59419	SNV	1	C	T	NA	Homozygous	4837	4845	99.83488132	0.430482291	37.38350217	CDS: SlnVgp065, Gene: SlnVgp065	NP_258333.1:c.410G>A	NP_258333.1:p.Ser137Asn	NA	1	1
830	59425	SNV	1	G	A	NA	Homozygous	4785	4790	99.89561587	0.422995982	37.01149425	CDS: SlnVgp065, Gene: SlnVgp065	NP_258333.1:c.404C>T	NP_258333.1:p.Ser135Phe	NA	1	1
831	59608	SNV	1	T	C	NA	Homozygous	4615	4620	99.89177489	0.488015717	37.26977248	CDS: SlnVgp065, Gene: SlnVgp065	NP_258333.1:c.221A>G	NP_258333.1:p.Asp74Gly	NA	1	1
832	59768	SNV	1	G	T	NA	Homozygous	4043	4064	99.48326772	0.480045096	37.44645066	CDS: SlnVgp065, Gene: SlnVgp065	NP_258333.1:c.61C>A	NP_258333.1:p.Gln21Lys	NA	1	1
833	60130	SNV	1	C	T	NA	Homozygous	4702	4703	99.97873698	0.423656745	37.09974479	CDS: SlnVgp066, Gene: SlnVgp066	NP_258334.1:c.57G>A		NA	1	0
834	60136	SNV	1	A	C	NA	Homozygous	4641	4647	99.87088444	0.442379182	37.19176902	CDS: SlnVgp066, Gene: SlnVgp066	NP_258334.1:c.51T>G		NA	1	0
835	60238	SNV	1	C	T	NA	Homozygous	4534	4540	99.86784141	0.450678914	37.27878253	CDS: SlnVgp067, Gene: SlnVgp067	NP_258335.1:c.48C>T		NA	1	0
836	60241	SNV	1	T	C	NA	Homozygous	4472	4487	99.66570091	0.45067855	37.5	CDS: SlnVgp067, Gene: SlnVgp067	NP_258335.1:c.51T>C		NA	1	0
838	60565	SNV	1	A	G	NA	Homozygous	5916	5925	99.84810127	0.488049572	37.40027045	CDS: SlnVgp067, Gene: SlnVgp067	NP_258335.1:c.375A>G		NA	1	0
839	60601	SNV	1	C	T	NA	Homozygous	5809	5810	99.9827883	0.485218703	37.4057497	CDS: SlnVgp067, Gene: SlnVgp067	NP_258335.1:c.411C>T		NA	1	0
840	60994	SNV	1	A	G	NA	Homozygous	5473	5484	99.79941648	0.497177875	37.38571168	CDS: SlnVgp067, Gene: SlnVgp067	NP_258335.1:c.804A>G		NA	1	0
841	61033	SNV	1	A	C	NA	Homozygous	5322	5326	99.92489673	0.49602649	36.82788425	CDS: SlnVgp067, Gene: SlnVgp067	NP_258335.1:c.843A>C		NA	1	0
842	61066	SNV	1	G	A	NA	Homozygous	5481	5483	99.96352362	0.49807877	37.62506842	CDS: SlnVgp067, Gene: SlnVgp067	NP_258335.1:c.876G>A		NA	1	0
843	61192	SNV	1	T	C	NA	Homozygous	5695	5701	99.89475531	0.468653964	37.41738367	CDS: SlnVgp067, Gene: SlnVgp067	NP_258335.1:c.1002T>C		NA	1	0
844	61220	SNV	1	T	C	NA	Homozygous	5705	5717	99.7900997	0.449677815	37.28150745	CDS: SlnVgp067, Gene: SlnVgp067	NP_258335.1:c.1030T>C		NA	1	0
845	61241	SNV	1	A	G	NA	Homozygous	5843	5849	99.89741836	0.467175116	37.37771693	CDS: SlnVgp067, Gene: SlnVgp067	NP_258335.1:c.1051A>G	NP_258335.1:p.Asn351Asp	NA	1	1
850	61404	SNV	1	A	C	NA	Homozygous	4576	4577	99.97815163	0.462394999	37.47749126				NA	0	0
851	61417	SNV	1	A	G	NA	Homozygous	4809	4830	99.56521739	0.459359378	37.24703681				NA	0	0
852	61422	SNV	1	C	G	NA	Homozygous	4950	4972	99.55752212	0.462145676	36.98626263				NA	0	0
854	61492	SNV	1	T	C	NA	Homozygous	5397	5415	99.66759003	0.475625401	37.27367056				NA	0	0
855	61509	SNV	1	G	A	NA	Homozygous	5365	5389	99.55464836	0.484765436	36.88984157				NA	0	0
856	61523	SNV	1	C	T	NA	Homozygous	5438	5440	99.96323529	0.497939125	37.32603898				NA	0	0
857	61680	SNV	1	G	A	NA	Homozygous	5115	5121	99.88283538	0.43431167	37.23225806	CDS: SlnVgp068, Gene: SlnVgp068	NP_258336.1:c.2233C>T		NA	1	0
858	61767	SNV	1	C	T	NA	Homozygous	4879	4879	100	0.466087599	37.22955524	CDS: SlnVgp068, Gene: SlnVgp068	NP_258336.1:c.2146G>A	NP_258336.1:p.Val716Ile	NA	1	1
859	61961	SNV	1	A	G	NA	Homozygous	4086	4094	99.80459209	0.477896169	37.13534019	CDS: SlnVgp068, Gene: SlnVgp068	NP_258336.1:c.1952T>C	NP_258336.1:p.Val651Ala	NA	1	1
860	62539	SNV	1	C	T	NA	Homozygous	4805	4809	99.91682262	0.474191719	37.49656608	CDS: SlnVgp068, Gene: SlnVgp068	NP_258336.1:c.1374G>A		NA	1	0
861	62692	SNV	1	A	G	NA	Homozygous	4646	4653	99.84955942	0.479191439	37.37989669	CDS: SlnVgp068, Gene: SlnVgp068	NP_258336.1:c.1221T>C		NA	1	0
862	62695	SNV	1	C	T	NA	Homozygous	4646	4648	99.95697074	0.48543112	37.3097288	CDS: SlnVgp068, Gene: SlnVgp068	NP_258336.1:c.1218G>A	NP_258336.1:p.Met406Ile	NA	1	1
863	62857	SNV	1	C	T	NA	Homozygous	4505	4508	99.93345164	0.462552301	36.96936737	CDS: SlnVgp068, Gene: SlnVgp068	NP_258336.1:c.1056G>A		NA	1	0
864	62950	SNV	1	T	G	NA	Homozygous	4193	4201	99.80956915	0.472096189	37.01574052	CDS: SlnVgp068, Gene: SlnVgp068	NP_258336.1:c.963A>C		NA	1	0
865	63031	SNV	1	G	A	NA	Homozygous	4047	4048	99.97529644	0.499296765	37.20286632	CDS: SlnVgp068, Gene: SlnVgp068	NP_258336.1:c.882C>T		NA	1	0
866	63313	SNV	1	A	G	NA	Homozygous	5179	5187	99.84576827	0.4982493	37.36242518	CDS: SlnVgp068, Gene: SlnVgp068	NP_258336.1:c.600T>C		NA	1	0
868	63490	SNV	1	C	T	NA	Homozygous	4803	4803	100	0.37652207	37.4867791	CDS: SlnVgp068, Gene: SlnVgp068	NP_258336.1:c.423G>A		NA	1	0
870	63559	SNV	1	C	T	NA	Homozygous	4828	4830	99.95859213	0.448072907	37.40306545	CDS: SlnVgp068, Gene: SlnVgp068	NP_258336.1:c.354G>A		NA	1	0
871	63700	SNV	1	A	C	NA	Homozygous	4791	4794	99.93742178	0.452581262	37.09309121	CDS: SlnVgp068, Gene: SlnVgp068	NP_258336.1:c.213T>G		NA	1	0
872	63744	SNV	1	C	T	NA	Homozygous	4894	4897	99.938738	0.406817756	37.14425828	CDS: SlnVgp068, Gene: SlnVgp068	NP_258336.1:c.169G>A	NP_258336.1:p.Gly57Ser	NA	1	1
873	64069	SNV	1	A	C	NA	Homozygous	4576	4585	99.80370774	0.477425743	37.29960664	CDS: SlnVgp069, Gene: SlnVgp069	NP_258337.1:c.156A>C		NA	1	0
874	64129	SNV	1	A	G	NA	Homozygous	4588	4591	99.93465476	0.479897517	37.45575414	CDS: SlnVgp069, Gene: SlnVgp069	NP_258337.1:c.216A>G		NA	1	0
875	64282	SNV	1	C	T	NA	Homozygous	4724	4728	99.91539763	0.480222734	36.98751058	CDS: SlnVgp069, Gene: SlnVgp069	NP_258337.1:c.369C>T		NA	1	0
876	64477	SNV	1	T	C	NA	Homozygous	4634	4642	99.82766049	0.489039767	37.21622788	CDS: SlnVgp069, Gene: SlnVgp069	NP_258337.1:c.564T>C		NA	1	0
877	64483	SNV	1	T	C	NA	Homozygous	4660	4666	99.8714102	0.491322792	37.17725322	CDS: SlnVgp069, Gene: SlnVgp069	NP_258337.1:c.570T>C		NA	1	0
878	64594	SNV	1	C	T	NA	Homozygous	4211	4213	99.95252789	0.491258741	37.25124673	CDS: SlnVgp069, Gene: SlnVgp069	NP_258337.1:c.681C>T		NA	1	0
879	64597	SNV	1	C	T	NA	Homozygous	4228	4231	99.92909478	0.498042627	37.21499527	CDS: SlnVgp069, Gene: SlnVgp069	NP_258337.1:c.684C>T		NA	1	0
880	64618	SNV	1	G	A	NA	Homozygous	4354	4355	99.97703789	0.494641732	37.30799265	CDS: SlnVgp069, Gene: SlnVgp069	NP_258337.1:c.705G>A		NA	1	0
881	64960	SNV	1	T	C	NA	Homozygous	4935	4942	99.85835694	0.486374301	37.29078014	CDS: SlnVgp069, Gene: SlnVgp069	NP_258337.1:c.1047T>C		NA	1	0
882	65068	SNV	1	G	A	NA	Homozygous	5021	5024	99.94028662	0.498415493	37.46823342	CDS: SlnVgp069, Gene: SlnVgp069	NP_258337.1:c.1155G>A		NA	1	0
883	65143	SNV	1	T	C	NA	Homozygous	4657	4665	99.82851018	0.487139818	37.26454799	CDS: SlnVgp069, Gene: SlnVgp069	NP_258337.1:c.1230T>C		NA	1	0
884	65407	SNV	1	T	C	NA	Homozygous	4334	4342	99.81575311	0.491075223	37.31402861	CDS: SlnVgp069, Gene: SlnVgp069	NP_258337.1:c.1494T>C		NA	1	0
885	65605	SNV	1	G	A	NA	Homozygous	4805	4808	99.93760399	0.472253259	37.34859521	CDS: SlnVgp069, Gene: SlnVgp069	NP_258337.1:c.1692G>A		NA	1	0
886	65914	SNV	1	C	T	NA	Homozygous	5357	5359	99.9626796	0.494489225	37.35150271	CDS: SlnVgp069, Gene: SlnVgp069	NP_258337.1:c.2001C>T		NA	1	0
887	65941	SNV	1	C	T	NA	Homozygous	5271	5276	99.90523124	0.488638276	36.87535572	CDS: SlnVgp069, Gene: SlnVgp069	NP_258337.1:c.2028C>T		NA	1	0
888	66154	SNV	1	A	G	NA	Homozygous	5236	5242	99.88553987	0.492771084	37.43334607	CDS: SlnVgp069, Gene: SlnVgp069	NP_258337.1:c.2241A>G		NA	1	0
889	66220	SNV	1	C	T	NA	Homozygous	5152	5152	100	0.486036427	37.2511646	CDS: SlnVgp069, Gene: SlnVgp069	NP_258337.1:c.2307C>T		NA	1	0
892	66757	SNV	1	C	G	NA	Homozygous	4747	4754	99.85275557	0.45711575	37.47461555	CDS: SlnVgp069, Gene: SlnVgp069	NP_258337.1:c.2844C>G		NA	1	0
899	67126	SNV	1	C	T	NA	Homozygous	4949	4963	99.71791255	0.446542056	37.44897959	Repeat region: hr8; 4 copies of P-I repeat			NA	0	0
900	67225	SNV	1	G	T	NA	Homozygous	4108	4135	99.34703748	0.343698854	37.65944499	Repeat region: hr8; 4 copies of P-I repeat			NA	0	0
904	67319	SNV	1	C	T	NA	Homozygous	4160	4171	99.73627427	0.350300067	37.47788462	Repeat region: hr8; 4 copies of P-I repeat			NA	0	0
905	67327	SNV	1	T	G	NA	Homozygous	3983	4045	98.46724351	0.344155844	34.92869696	Repeat region: hr8; 4 copies of P-I repeat			NA	0	0
906	67329	SNV	1	T	C	NA	Homozygous	3984	4061	98.10391529	0.343612335	34.74698795	Repeat region: hr8; 4 copies of P-I repeat			NA	0	0
907	67407	SNV	1	T	C	NA	Homozygous	5889	5893	99.93212286	0.466706302	37.43199185	Repeat region: hr8; 4 copies of P-I repeat			NA	0	0
908	67688	SNV	1	G	A	NA	Homozygous	6144	6145	99.98372661	0.463121784	37.40315755	CDS: SlnVgp070, Gene: SlnVgp070	NP_258338.1:c.192G>A		NA	1	0
909	67770	SNV	1	G	A	NA	Homozygous	6167	6169	99.96757983	0.491030752	37.27728231	CDS: SlnVgp070, Gene: SlnVgp070	NP_258338.1:c.274G>A	NP_258338.1:p.Ala92Thr	NA	1	1
910	67834	SNV	1	G	A	NA	Homozygous	6136	6137	99.98370539	0.480022831	37.3648957	CDS: SlnVgp070, Gene: SlnVgp070	NP_258338.1:c.338G>A	NP_258338.1:p.Ser113Asn	NA	1	1
911	68063	SNV	1	T	C	NA	Homozygous	5563	5567	99.92814802	0.484867792	37.32464498	CDS: SlnVgp070, Gene: SlnVgp070	NP_258338.1:c.567T>C		NA	1	0
912	68183	SNV	1	C	T	NA	Homozygous	5233	5234	99.98089415	0.482694265	37.35276132	CDS: SlnVgp070, Gene: SlnVgp070	NP_258338.1:c.687C>T		NA	1	0
913	68379	SNV	1	C	T	NA	Homozygous	4673	4675	99.95721925	0.44268995	36.66488337	CDS: SlnVgp070, Gene: SlnVgp070	NP_258338.1:c.883C>T		NA	1	0
914	68399	SNV	1	G	A	NA	Homozygous	4735	4738	99.93668214	0.435557171	37.49904963	CDS: SlnVgp070, Gene: SlnVgp070	NP_258338.1:c.903G>A		NA	1	0
917	69022	SNV	1	C	T	NA	Homozygous	4571	4605	99.2616721	0.44429607	37.51607963	CDS: SlnVgp071, Gene: SlnVgp071	NP_258339.1:c.321G>A		NA	1	0
921	69093	SNV	1	C	T	NA	Homozygous	4872	4875	99.93846154	0.458213773	37.45771757	CDS: SlnVgp071, Gene: SlnVgp071	NP_258339.1:c.250G>A	NP_258339.1:p.Val84Ile	NA	1	1
922	69955	SNV	1	T	C	NA	Homozygous	5969	5973	99.93303198	0.47906495	37.35399564	CDS: SlnVgp073, Gene: SlnVgp073	NP_258341.1:c.103A>G	NP_258341.1:p.Ile35Val	NA	1	1
923	70109	SNV	1	G	A	NA	Homozygous	6195	6196	99.98386056	0.496710526	37.43922518				NA	0	0
924	70208	SNV	1	T	C	NA	Homozygous	5242	5784	90.62932227	0.498549241	37.53643647	CDS: SlnVgp074, Gene: SlnVgp074	NP_258342.1:c.1069A>G	NP_258342.1:p.Asn357Asp	NA	1	1
928	70266	SNV	1	C	G	NA	Homozygous	5110	5139	99.43568788	0.475383801	36.95675147	CDS: SlnVgp074, Gene: SlnVgp074	NP_258342.1:c.1011G>C		NA	1	0
929	70644	SNV	1	G	T	NA	Homozygous	5802	5805	99.94832041	0.477799667	37.26904516	CDS: SlnVgp074, Gene: SlnVgp074	NP_258342.1:c.633C>A		NA	1	0
930	70782	SNV	1	A	G	NA	Homozygous	5246	5250	99.92380952	0.447113723	37.33168128	CDS: SlnVgp074, Gene: SlnVgp074	NP_258342.1:c.495T>C		NA	1	0
931	70824	SNV	1	C	T	NA	Homozygous	5139	5148	99.82517483	0.488849868	37.30472855	CDS: SlnVgp074, Gene: SlnVgp074	NP_258342.1:c.453G>A		NA	1	0
932	71014	SNV	1	T	C	NA	Homozygous	5042	5048	99.88114105	0.487696148	37.39805633	CDS: SlnVgp074, Gene: SlnVgp074	NP_258342.1:c.263A>G	NP_258342.1:p.Lys88Arg	NA	1	1
933	71091	SNV	1	C	T	NA	Homozygous	5226	5226	100	0.499830163	37.00229621	CDS: SlnVgp074, Gene: SlnVgp074	NP_258342.1:c.186G>A		NA	1	0
934	71296	SNV	1	C	T	NA	Homozygous	5302	5303	99.98114275	0.483258371	37.32874387	CDS: SlnVgp075, Gene: SlnVgp075	NP_258343.1:c.363G>A		NA	1	0
935	71322	SNV	1	C	T	NA	Homozygous	5162	5162	100	0.480062144	37.15749709	CDS: SlnVgp075, Gene: SlnVgp075	NP_258343.1:c.337G>A	NP_258343.1:p.Ala113Thr	NA	1	1
936	71508	SNV	1	T	C	NA	Homozygous	4561	4570	99.80306346	0.451054517	37.29489147	CDS: SlnVgp075, Gene: SlnVgp075	NP_258343.1:c.151A>G	NP_258343.1:p.Thr51Ala	NA	1	1
937	71516	SNV	1	A	G	NA	Homozygous	4514	4518	99.91146525	0.441354293	37.30549402	CDS: SlnVgp075, Gene: SlnVgp075	NP_258343.1:c.143T>C	NP_258343.1:p.Val48Ala	NA	1	1
938	72036	SNV	1	C	G	NA	Homozygous	4490	4494	99.91099243	0.495045417	37.29977728	CDS: SlnVgp076, Gene: SlnVgp076	NP_258344.1:c.612G>C		NA	1	0
940	72930	SNV	1	C	T	NA	Homozygous	5788	5788	100	0.463677812	37.46112647	CDS: SlnVgp077, Gene: SlnVgp077	NP_258345.1:c.391G>A	NP_258345.1:p.Asp131Asn	NA	1	1
941	72997	SNV	1	G	A	NA	Homozygous	5549	5552	99.94596542	0.493691104	37.21102901	CDS: SlnVgp077, Gene: SlnVgp077	NP_258345.1:c.324C>T		NA	1	0
942	73032	SNV	1	G	A	NA	Homozygous	5691	5694	99.94731296	0.497731894	37.33017044	CDS: SlnVgp077, Gene: SlnVgp077	NP_258345.1:c.289C>T		NA	1	0
943	73127	SNV	1	C	T	NA	Homozygous	5668	5670	99.96472663	0.488764916	37.34086097	CDS: SlnVgp077, Gene: SlnVgp077	NP_258345.1:c.194G>A	NP_258345.1:p.Gly65Asp	NA	1	1
948	73852	SNV	1	A	G	NA	Homozygous	4792	4796	99.91659716	0.462616822	37.1471202	CDS: SlnVgp079, Gene: SlnVgp079	NP_258347.1:c.92A>G	NP_258347.1:p.Asn31Ser	NA	1	1
949	73944	SNV	1	G	A	NA	Homozygous	4745	4747	99.95786813	0.499242424	37.46891465	CDS: SlnVgp079, Gene: SlnVgp079	NP_258347.1:c.184G>A	NP_258347.1:p.Ala62Thr	NA	1	1
950	73996	SNV	1	G	A	NA	Homozygous	4496	4500	99.91111111	0.483644391	37.13322954	CDS: SlnVgp079, Gene: SlnVgp079	NP_258347.1:c.236G>A	NP_258347.1:p.Arg79Lys	NA	1	1
951	74000	SNV	1	A	C	NA	Homozygous	4443	4444	99.97749775	0.482814724	37.23992798	CDS: SlnVgp079, Gene: SlnVgp079	NP_258347.1:c.240A>C		NA	1	0
952	74204	SNV	1	G	A	NA	Homozygous	4440	4459	99.57389549	0.438828141	37.4713964	CDS: SlnVgp079, Gene: SlnVgp079	NP_258347.1:c.444G>A		NA	1	0
953	74300	SNV	1	C	T	NA	Homozygous	4545	4548	99.93403694	0.488520663	37.10627063	CDS: SlnVgp079, Gene: SlnVgp079	NP_258347.1:c.540C>T		NA	1	0
954	74399	SNV	1	T	C	NA	Homozygous	4255	4262	99.83575786	0.438716578	37.25029377	CDS: SlnVgp079, Gene: SlnVgp079	NP_258347.1:c.639T>C		NA	1	0
955	74590	SNV	1	C	T	NA	Homozygous	4338	4338	100	0.496245441	37.24043338	CDS: SlnVgp079, Gene: SlnVgp079	NP_258347.1:c.830C>T	NP_258347.1:p.Thr277Ile	NA	1	1
956	74649	SNV	1	G	A	NA	Homozygous	4525	4526	99.97790544	0.454508197	37.00088398	CDS: SlnVgp079, Gene: SlnVgp079	NP_258347.1:c.889G>A	NP_258347.1:p.Asp297Asn	NA	1	1
957	74762	SNV	1	G	A	NA	Homozygous	4671	4674	99.93581515	0.482468169	37.45728966	CDS: SlnVgp079, Gene: SlnVgp079	NP_258347.1:c.1002G>A		NA	1	0
958	75038	SNV	1	T	C	NA	Homozygous	4991	4996	99.89991994	0.486047784	37.45762372	CDS: SlnVgp079, Gene: SlnVgp079	NP_258347.1:c.1278T>C		NA	1	0
959	75047	SNV	1	G	A	NA	Homozygous	5008	5009	99.98003594	0.491470054	37.57028754	CDS: SlnVgp079, Gene: SlnVgp079	NP_258347.1:c.1287G>A		NA	1	0
960	75057	SNV	1	T	C	NA	Homozygous	4985	4990	99.8997996	0.490321403	37.29849549	CDS: SlnVgp079, Gene: SlnVgp079	NP_258347.1:c.1297T>C		NA	1	0
961	75294	SNV	1	C	A	NA	Homozygous	4909	4912	99.93892508	0.495825771	37.35832145	CDS: SlnVgp079, Gene: SlnVgp079	NP_258347.1:c.1534C>A	NP_258347.1:p.Leu512Met	NA	1	1
962	75456	SNV	1	C	T	NA	Homozygous	5057	5059	99.9604665	0.499737808	37.0185881	CDS: SlnVgp079, Gene: SlnVgp079	NP_258347.1:c.1696C>T	NP_258347.1:p.Pro566Ser	NA	1	1
963	75722	SNV	1	G	T	NA	Homozygous	4496	4498	99.95553579	0.454016064	37.32784698	CDS: SlnVgp079, Gene: SlnVgp079	NP_258347.1:c.1962G>T	NP_258347.1:p.Glu654Asp	NA	1	1
964	75726	SNV	1	G	A	NA	Homozygous	4452	4453	99.97754323	0.458587089	37.17722372	CDS: SlnVgp079, Gene: SlnVgp079	NP_258347.1:c.1966G>A	NP_258347.1:p.Gly656Ser	NA	1	1
965	75764	SNV	1	C	T	NA	Homozygous	4098	4103	99.87813795	0.482766338	37.16544656	CDS: SlnVgp079, Gene: SlnVgp079	NP_258347.1:c.2004C>T		NA	1	0
966	75767	SNV	1	C	G	NA	Homozygous	4163	4165	99.95198079	0.472727273	37.23540716	CDS: SlnVgp079, Gene: SlnVgp079	NP_258347.1:c.2007C>G		NA	1	0
970	76160	SNV	1	A	G	NA	Homozygous	4777	4784	99.85367893	0.425291613	37.25455307	CDS: SlnVgp079, Gene: SlnVgp079	NP_258347.1:c.2400A>G		NA	1	0
972	76402	SNV	1	A	G	NA	Homozygous	5228	5243	99.71390425	0.457133117	37.09315226	Repeat region: hr9; 2 copies of P-I repeat			NA	0	0
973	76449	SNV	1	A	G	NA	Homozygous	5445	5459	99.74354277	0.480443286	36.99963269	Repeat region: hr9; 2 copies of P-I repeat			NA	0	0
979	76543	SNV	1	G	T	NA	Homozygous	5944	5972	99.53114534	0.497534738	37.57015478	Repeat region: hr9; 2 copies of P-I repeat			NA	0	0
980	76591	SNV	1	A	T	NA	Homozygous	6229	6239	99.8397179	0.49742877	37.02424145				NA	0	0
981	77045	SNV	1	T	C	NA	Homozygous	6093	6096	99.9507874	0.468822171	37.20433284	CDS: SlnVgp080, Gene: SlnVgp080	NP_258348.1:c.335A>G	NP_258348.1:p.Asn112Ser	NA	1	1
982	77459	SNV	1	C	T	NA	Homozygous	4644	4647	99.93544222	0.456062076	37.43001723	CDS: SlnVgp081, Gene: SlnVgp081	NP_258349.1:c.888G>A		NA	1	0
983	77666	SNV	1	C	T	NA	Homozygous	4123	4125	99.95151515	0.498119053	37.2452098	CDS: SlnVgp081, Gene: SlnVgp081	NP_258349.1:c.681G>A		NA	1	0
984	77717	SNV	1	G	A	NA	Homozygous	3940	3945	99.87325729	0.484429876	37.32664975	CDS: SlnVgp081, Gene: SlnVgp081	NP_258349.1:c.630C>T		NA	1	0
985	78062	SNV	1	C	T	NA	Homozygous	4315	4319	99.90738597	0.497876858	37.37265353	CDS: SlnVgp081, Gene: SlnVgp081	NP_258349.1:c.285G>A		NA	1	0
986	78350	SNV	1	G	A	NA	Homozygous	5002	5004	99.96003197	0.493738819	37.14894042	CDS: SlnVgp082, Gene: SlnVgp082	NP_258350.1:c.3G>A	NP_258350.1:p.Met1?	NA	1	1
987	78501	SNV	1	G	A	NA	Homozygous	5120	5123	99.94144056	0.421426038	37.38007813	CDS: SlnVgp082, Gene: SlnVgp082	NP_258350.1:c.154G>A	NP_258350.1:p.Val52Ile	NA	1	1
988	78620	SNV	1	C	T	NA	Homozygous	4924	4925	99.97969543	0.496658841	36.90434606	CDS: SlnVgp082, Gene: SlnVgp082	NP_258350.1:c.273C>T		NA	1	0
989	79022	SNV	1	G	T	NA	Homozygous	4651	4655	99.91407089	0.497802408	37.23564825	CDS: SlnVgp082, Gene: SlnVgp082	NP_258350.1:c.675G>T		NA	1	0
990	79353	SNV	1	T	C	NA	Homozygous	5001	5002	99.980008	0.428726877	37.25174965	CDS: SlnVgp082, Gene: SlnVgp082	NP_258350.1:c.1006T>C	NP_258350.1:p.Ser336Pro	NA	1	1
991	79413	SNV	1	T	G	NA	Homozygous	4935	4940	99.89878543	0.446148162	37.19837893	CDS: SlnVgp082, Gene: SlnVgp082	NP_258350.1:c.1066T>G	NP_258350.1:p.Ser356Ala	NA	1	1
992	79613	SNV	1	A	G	NA	Homozygous	4808	4812	99.91687448	0.463068182	37.29284526	CDS: SlnVgp082, Gene: SlnVgp082	NP_258350.1:c.1266A>G		NA	1	0
993	79649	SNV	1	A	G	NA	Homozygous	4846	4851	99.89692847	0.478576751	37.0769707	CDS: SlnVgp082, Gene: SlnVgp082	NP_258350.1:c.1302A>G		NA	1	0
994	79792	SNV	1	A	C	NA	Homozygous	5234	5241	99.8664377	0.454514187	37.29365686				NA	0	0
995	79999	SNV	1	G	A	NA	Homozygous	5020	5022	99.96017523	0.489803157	37.03286853	CDS: SlnVgp083, Gene: SlnVgp083	NP_258351.1:c.590C>T	NP_258351.1:p.Ala197Val	NA	1	1
996	80280	SNV	1	G	A	NA	Homozygous	4806	4808	99.95840266	0.460956249	37.28256346	CDS: SlnVgp083, Gene: SlnVgp083	NP_258351.1:c.309C>T		NA	1	0
997	80313	SNV	1	A	G	NA	Homozygous	4937	4939	99.95950597	0.480206847	37.26534333	CDS: SlnVgp083, Gene: SlnVgp083	NP_258351.1:c.276T>C		NA	1	0
998	80633	SNV	1	G	A	NA	Homozygous	4940	4993	98.93851392	0.431099874	37.39736839	CDS: SlnVgp084, Gene: SlnVgp084	NP_258352.1:c.47G>A	NP_258352.1:p.Arg16Gln	NA	1	1
999	81093	SNV	1	G	A	NA	Homozygous	5673	5676	99.94714588	0.454644469	37.44491451	CDS: SlnVgp084, Gene: SlnVgp084	NP_258352.1:c.507G>A		NA	1	0
1000	81318	SNV	1	C	T	NA	Homozygous	4479	4482	99.9330656	0.48426501	36.99218576	CDS: SlnVgp085, Gene: SlnVgp085	NP_258353.1:c.187C>T		NA	1	0
1001	81323	SNV	1	C	T	NA	Homozygous	4522	4523	99.97789078	0.487714988	37.1910659	CDS: SlnVgp085, Gene: SlnVgp085	NP_258353.1:c.192C>T		NA	1	0
1002	81350	SNV	1	G	A	NA	Homozygous	4527	4530	99.93377483	0.493371405	37.17185774	CDS: SlnVgp085, Gene: SlnVgp085	NP_258353.1:c.219G>A		NA	1	0
1003	81841	SNV	1	T	C	NA	Homozygous	5289	5296	99.86782477	0.488348531	37.43354131				NA	0	0
1005	82130	SNV	1	G	A	NA	Homozygous	4869	4871	99.95894067	0.495739163	37.21298008	CDS: SlnVgp086, Gene: SlnVgp086	NP_258354.1:c.3483C>T		NA	1	0
1006	82169	SNV	1	G	A	NA	Homozygous	4999	5000	99.98	0.473050665	37.14062813	CDS: SlnVgp086, Gene: SlnVgp086	NP_258354.1:c.3444C>T		NA	1	0
1007	82240	SNV	1	T	C	NA	Homozygous	5198	5204	99.88470407	0.463710376	37.11100423	CDS: SlnVgp086, Gene: SlnVgp086	NP_258354.1:c.3373A>G	NP_258354.1:p.Ile1125Val	NA	1	1
1008	82262	SNV	1	A	T	NA	Homozygous	5224	5224	100	0.490303758	37.00382848	CDS: SlnVgp086, Gene: SlnVgp086	NP_258354.1:c.3351T>A		NA	1	0
1009	82670	SNV	1	T	C	NA	Homozygous	4630	4635	99.89212513	0.482355235	37.23693305	CDS: SlnVgp086, Gene: SlnVgp086	NP_258354.1:c.2943A>G		NA	1	0
1010	82709	SNV	1	C	A	NA	Homozygous	4541	4542	99.97798327	0.456062739	36.5961242	CDS: SlnVgp086, Gene: SlnVgp086	NP_258354.1:c.2904G>T		NA	1	0
1011	82937	SNV	1	T	C	NA	Homozygous	4641	4646	99.89238054	0.485942991	37.1424262	CDS: SlnVgp086, Gene: SlnVgp086	NP_258354.1:c.2676A>G		NA	1	0
1012	82940	SNV	1	T	C	NA	Homozygous	4627	4633	99.87049428	0.484313726	37.46401556	CDS: SlnVgp086, Gene: SlnVgp086	NP_258354.1:c.2673A>G		NA	1	0
1013	83118	SNV	1	A	G	NA	Homozygous	4777	4783	99.87455572	0.482466063	37.33389156	CDS: SlnVgp086, Gene: SlnVgp086	NP_258354.1:c.2495T>C	NP_258354.1:p.Met832Thr	NA	1	1
1014	83130	SNV	1	T	C	NA	Homozygous	4761	4768	99.85318792	0.484963117	37.13988658	CDS: SlnVgp086, Gene: SlnVgp086	NP_258354.1:c.2483A>G	NP_258354.1:p.Glu828Gly	NA	1	1
1015	83471	SNV	1	A	G	NA	Homozygous	5026	5028	99.96022275	0.498933523	37.34719459	CDS: SlnVgp086, Gene: SlnVgp086	NP_258354.1:c.2142T>C		NA	1	0
1016	83795	SNV	1	T	C	NA	Homozygous	5086	5090	99.92141454	0.469491824	37.25521038	CDS: SlnVgp086, Gene: SlnVgp086	NP_258354.1:c.1818A>G		NA	1	0
1017	83819	SNV	1	T	C	NA	Homozygous	5113	5128	99.7074883	0.452126729	36.99569724	CDS: SlnVgp086, Gene: SlnVgp086	NP_258354.1:c.1794A>G		NA	1	0
1018	84101	SNV	1	G	A	NA	Homozygous	4922	4926	99.91879821	0.460910575	37.37789516	CDS: SlnVgp086, Gene: SlnVgp086	NP_258354.1:c.1512C>T		NA	1	0
1019	84209	SNV	1	G	A	NA	Homozygous	4718	4719	99.97880907	0.496335275	37.38681645	CDS: SlnVgp086, Gene: SlnVgp086	NP_258354.1:c.1404C>T		NA	1	0
1020	84367	SNV	1	A	G	NA	Homozygous	4813	4817	99.91696076	0.45929686	37.41616455	CDS: SlnVgp086, Gene: SlnVgp086	NP_258354.1:c.1246T>C		NA	1	0
1021	85019	SNV	1	G	A	NA	Homozygous	4649	4649	100	0.491937089	37.38997634	CDS: SlnVgp086, Gene: SlnVgp086	NP_258354.1:c.594C>T		NA	1	0
1022	85130	SNV	1	G	A	NA	Homozygous	5153	5157	99.92243552	0.494841693	37.41315738	CDS: SlnVgp086, Gene: SlnVgp086	NP_258354.1:c.483C>T		NA	1	0
1023	85187	SNV	1	G	A	NA	Homozygous	5358	5361	99.94404029	0.488776371	37.14203061	CDS: SlnVgp086, Gene: SlnVgp086	NP_258354.1:c.426C>T		NA	1	0
1024	85532	SNV	1	A	G	NA	Homozygous	5415	5419	99.92618564	0.462553613	37.29972299	CDS: SlnVgp086, Gene: SlnVgp086	NP_258354.1:c.81T>C		NA	1	0
1025	85928	SNV	1	A	G	NA	Homozygous	4539	4544	99.88996479	0.451050337	37.43203349	CDS: SlnVgp087, Gene: SlnVgp087	NP_258355.1:c.348A>G		NA	1	0
1026	85970	SNV	1	T	C	NA	Homozygous	4557	4568	99.7591944	0.424224462	37.35176651	CDS: SlnVgp087, Gene: SlnVgp087	NP_258355.1:c.390T>C		NA	1	0
1028	86209	SNV	1	A	G	NA	Homozygous	4528	4532	99.91173875	0.471626984	37.28577739	CDS: SlnVgp088, Gene: SlnVgp088	NP_258356.1:c.807T>C		NA	1	0
1029	86412	SNV	1	T	C	NA	Homozygous	4332	4336	99.90774908	0.490056521	37.19136657	CDS: SlnVgp088, Gene: SlnVgp088	NP_258356.1:c.604A>G	NP_258356.1:p.Thr202Ala	NA	1	1
1030	86523	SNV	1	G	A	NA	Homozygous	4398	4403	99.88644106	0.474772539	37.01909959	CDS: SlnVgp088, Gene: SlnVgp088	NP_258356.1:c.493C>T		NA	1	0
1031	86686	SNV	1	G	T	NA	Homozygous	4768	4771	99.9371201	0.496267264	37.00838926	CDS: SlnVgp088, Gene: SlnVgp088	NP_258356.1:c.330C>A	NP_258356.1:p.Ser110Arg	NA	1	1
1032	87174	SNV	1	T	C	NA	Homozygous	5386	5393	99.87020211	0.442094663	37.51318232	CDS: SlnVgp089, Gene: SlnVgp089	NP_258357.1:c.264T>C		NA	1	0
1033	87183	SNV	1	T	C	NA	Homozygous	5254	5262	99.84796655	0.455532575	36.85972592	CDS: SlnVgp089, Gene: SlnVgp089	NP_258357.1:c.273T>C		NA	1	0
1036	87572	SNV	1	C	T	NA	Homozygous	5581	5645	98.86625332	0.481813888	37.28417846	CDS: SlnVgp089, Gene: SlnVgp089	NP_258357.1:c.662C>T	NP_258357.1:p.Ser221Leu	NA	1	1
1037	87597	SNV	1	A	G	NA	Homozygous	5467	5487	99.6355021	0.497902549	37.01426742	CDS: SlnVgp089, Gene: SlnVgp089	NP_258357.1:c.687A>G		NA	1	0
1038	88809	SNV	1	G	A	NA	Homozygous	4307	4311	99.9072141	0.489730424	37.2762944	CDS: SlnVgp091, Gene: SlnVgp091	NP_258359.1:c.432C>T		NA	1	0
1039	88911	SNV	1	A	G	NA	Homozygous	3961	3968	99.82358871	0.437880919	37.27644534	CDS: SlnVgp091, Gene: SlnVgp091	NP_258359.1:c.330T>C		NA	1	0
1040	89031	SNV	1	G	A	NA	Homozygous	4059	4062	99.92614476	0.47486413	37.08450357	CDS: SlnVgp091, Gene: SlnVgp091	NP_258359.1:c.210C>T		NA	1	0
1041	89034	SNV	1	C	T	NA	Homozygous	4079	4082	99.92650661	0.476330027	37.25300319	CDS: SlnVgp091, Gene: SlnVgp091	NP_258359.1:c.207G>A		NA	1	0
1042	89058	SNV	1	G	A	NA	Homozygous	4115	4115	100	0.458799821	36.63426488	CDS: SlnVgp091, Gene: SlnVgp091	NP_258359.1:c.183C>T		NA	1	0
1043	89352	SNV	1	C	A	NA	Homozygous	5630	5648	99.68130312	0.480447784	37.55275311	Repeat region: hr10; 4 copies of P-I repeat			NA	0	0
1044	89415	SNV	1	G	A	NA	Homozygous	5434	5435	99.98160074	0.469268293	37.37007729	Repeat region: hr10; 4 copies of P-I repeat			NA	0	0
1045	89462	SNV	1	A	G	NA	Homozygous	5323	5337	99.73768034	0.4694182	37.41330077	Repeat region: hr10; 4 copies of P-I repeat			NA	0	0
1049	89739	SNV	1	G	T	NA	Homozygous	5122	5126	99.92196645	0.465532518	37.25029285	CDS: SlnVgp092, Gene: SlnVgp092	NP_258360.1:c.271C>A	NP_258360.1:p.Arg91Ser	NA	1	1
1050	89829	SNV	1	T	C	NA	Homozygous	4621	4627	99.87032635	0.49673332	37.32785111	CDS: SlnVgp092, Gene: SlnVgp092	NP_258360.1:c.181A>G	NP_258360.1:p.Thr61Ala	NA	1	1
1052	89992	SNV	1	C	T	NA	Homozygous	5005	5010	99.9001996	0.387445887	37.44395604	CDS: SlnVgp092, Gene: SlnVgp092	NP_258360.1:c.18G>A		NA	1	0
1053	90424	SNV	1	C	T	NA	Homozygous	4818	4820	99.95850622	0.459433962	37.2573682	CDS: SlnVgp093, Gene: SlnVgp093	NP_258361.1:c.704G>A	NP_258361.1:p.Arg235His	NA	1	1
1054	90684	SNV	1	T	G	NA	Homozygous	4636	4646	99.78476108	0.471146398	37.29853322	CDS: SlnVgp093, Gene: SlnVgp093	NP_258361.1:c.444A>C		NA	1	0
1055	90822	SNV	1	A	G	NA	Homozygous	4919	4927	99.83762939	0.484487735	37.45171783	CDS: SlnVgp093, Gene: SlnVgp093	NP_258361.1:c.306T>C		NA	1	0
1056	90885	SNV	1	C	T	NA	Homozygous	4856	4885	99.40634596	0.482217007	37.23002471	CDS: SlnVgp093, Gene: SlnVgp093	NP_258361.1:c.243G>A		NA	1	0
1057	91191	SNV	1	A	G	NA	Homozygous	4168	4177	99.78453435	0.496012072	37.15163148	CDS: SlnVgp094, Gene: SlnVgp094	NP_258362.1:c.39A>G		NA	1	0
1058	91227	SNV	1	A	C	NA	Homozygous	4127	4131	99.90317115	0.486049601	37.11146111	CDS: SlnVgp094, Gene: SlnVgp094	NP_258362.1:c.75A>C		NA	1	0
1059	91251	SNV	1	C	T	NA	Homozygous	4155	4156	99.9759384	0.474463851	37.29073406	CDS: SlnVgp094, Gene: SlnVgp094	NP_258362.1:c.99C>T		NA	1	0
1060	91341	SNV	1	C	T	NA	Homozygous	3949	3951	99.9493799	0.436152955	37.26842239	CDS: SlnVgp094, Gene: SlnVgp094	NP_258362.1:c.189C>T		NA	1	0
1065	91606	SNV	1	T	C	NA	Homozygous	4222	4224	99.95265152	0.483884559	37.35457129	CDS: SlnVgp094, Gene: SlnVgp094	NP_258362.1:c.454T>C		NA	1	0
1066	91641	SNV	1	A	G	NA	Homozygous	4262	4267	99.88282165	0.478621835	37.00469263	CDS: SlnVgp094, Gene: SlnVgp094	NP_258362.1:c.489A>G		NA	1	0
1067	91644	SNV	1	C	A	NA	Homozygous	4251	4253	99.95297437	0.482636723	37.20889203	CDS: SlnVgp094, Gene: SlnVgp094	NP_258362.1:c.492C>A		NA	1	0
1068	91947	SNV	1	A	G	NA	Homozygous	4627	4636	99.80586713	0.444831591	37.20553274	CDS: SlnVgp094, Gene: SlnVgp094	NP_258362.1:c.795A>G		NA	1	0
1069	92010	SNV	1	A	G	NA	Homozygous	4825	4830	99.89648033	0.439323546	37.18777202	CDS: SlnVgp094, Gene: SlnVgp094	NP_258362.1:c.858A>G		NA	1	0
1070	92489	SNV	1	T	C	NA	Homozygous	4680	4684	99.9146029	0.462816456	37.33824786	CDS: SlnVgp094, Gene: SlnVgp094	NP_258362.1:c.1337T>C	NP_258362.1:p.Val446Ala	NA	1	1
1071	92527	SNV	1	C	T	NA	Homozygous	4574	4576	99.95629371	0.487987079	36.70660254	CDS: SlnVgp094, Gene: SlnVgp094	NP_258362.1:c.1375C>T		NA	1	0
1072	92811	SNV	1	T	C	NA	Homozygous	4937	4941	99.91904473	0.493527803	37.48673283	CDS: SlnVgp094, Gene: SlnVgp094	NP_258362.1:c.1659T>C		NA	1	0
1073	93101	SNV	1	T	C	NA	Homozygous	4776	4785	99.81191223	0.411171306	37.3791876	CDS: SlnVgp095, Gene: SlnVgp095	NP_258363.1:c.15T>C		NA	1	0
1074	93360	SNV	1	A	G	NA	Homozygous	4236	4250	99.67058824	0.433347714	37.37086874	CDS: SlnVgp096, Gene: SlnVgp096	NP_258364.1:c.75A>G		NA	1	0
1075	93390	SNV	1	C	T	NA	Homozygous	4043	4046	99.92585269	0.455351057	37.14123176	CDS: SlnVgp096, Gene: SlnVgp096	NP_258364.1:c.105C>T		NA	1	0
1076	93540	SNV	1	G	A	NA	Homozygous	3885	3885	100	0.442607237	37.33925354	CDS: SlnVgp096, Gene: SlnVgp096	NP_258364.1:c.255G>A		NA	1	0
1077	93588	SNV	1	T	C	NA	Homozygous	4040	4050	99.75308642	0.451936219	37.14777228	CDS: SlnVgp096, Gene: SlnVgp096	NP_258364.1:c.303T>C		NA	1	0
1078	93726	SNV	1	T	A	NA	Homozygous	4215	4217	99.95257292	0.48866825	36.83321471	CDS: SlnVgp096, Gene: SlnVgp096	NP_258364.1:c.441T>A		NA	1	0
1079	93822	SNV	1	T	C	NA	Homozygous	4373	4378	99.8857926	0.456260365	37.23485022	CDS: SlnVgp096, Gene: SlnVgp096	NP_258364.1:c.537T>C		NA	1	0
1080	94041	SNV	1	T	C	NA	Homozygous	4814	4821	99.85480191	0.432966198	37.25010386	CDS: SlnVgp096, Gene: SlnVgp096	NP_258364.1:c.756T>C		NA	1	0
1081	94069	SNV	1	C	T	NA	Homozygous	4671	4672	99.97859589	0.46042035	37.05630486	CDS: SlnVgp096, Gene: SlnVgp096	NP_258364.1:c.784C>T		NA	1	0
1082	94335	SNV	1	A	G	NA	Homozygous	5157	5168	99.7871517	0.486664296	37.16346713	CDS: SlnVgp096, Gene: SlnVgp096	NP_258364.1:c.1050A>G		NA	1	0
1087	94661	SNV	1	G	A	NA	Homozygous	4888	4888	100	0.459363296	37.41223404	CDS: SlnVgp097, Gene: SlnVgp097	NP_258365.1:c.210G>A		NA	1	0
1088	94691	SNV	1	T	C	NA	Homozygous	4850	4853	99.93818257	0.449006623	37.2385567	CDS: SlnVgp097, Gene: SlnVgp097	NP_258365.1:c.240T>C		NA	1	0
1089	94957	SNV	1	A	G	NA	Homozygous	5081	5092	99.78397486	0.495442359	37.05136784	CDS: SlnVgp098, Gene: SlnVgp098	NP_258366.1:c.1902T>C		NA	1	0
1090	95104	SNV	1	A	G	NA	Homozygous	4371	4374	99.93141289	0.483702466	37.08785175	CDS: SlnVgp098, Gene: SlnVgp098	NP_258366.1:c.1755T>C		NA	1	0
1092	95286	SNV	1	C	T	NA	Homozygous	4098	4101	99.92684711	0.47251014	36.89946315	CDS: SlnVgp098, Gene: SlnVgp098	NP_258366.1:c.1573G>A	NP_258366.1:p.Val525Ile	NA	1	1
1093	95386	SNV	1	A	C	NA	Homozygous	3878	3882	99.89696033	0.476615236	37.12661166	CDS: SlnVgp098, Gene: SlnVgp098	NP_258366.1:c.1473T>G		NA	1	0
1094	95548	SNV	1	G	C	NA	Homozygous	3923	3924	99.9745158	0.445998071	37.36681111	CDS: SlnVgp098, Gene: SlnVgp098	NP_258366.1:c.1311C>G		NA	1	0
1095	95634	SNV	1	C	T	NA	Homozygous	3921	3922	99.9745028	0.498195814	36.50471818	CDS: SlnVgp098, Gene: SlnVgp098	NP_258366.1:c.1225G>A	NP_258366.1:p.Gly409Ser	NA	1	1
1096	95908	SNV	1	C	T	NA	Homozygous	4350	4352	99.95404412	0.4686911	37.49011494	CDS: SlnVgp098, Gene: SlnVgp098	NP_258366.1:c.951G>A		NA	1	0
1097	95923	SNV	1	A	G	NA	Homozygous	4353	4361	99.81655584	0.474905897	37.38111647	CDS: SlnVgp098, Gene: SlnVgp098	NP_258366.1:c.936T>C		NA	1	0
1098	96034	SNV	1	G	A	NA	Homozygous	4014	4015	99.9750934	0.478566568	37.40757349	CDS: SlnVgp098, Gene: SlnVgp098	NP_258366.1:c.825C>T		NA	1	0
1099	96153	SNV	1	T	C	NA	Homozygous	4010	4014	99.90034878	0.497504537	37.21321696	CDS: SlnVgp098, Gene: SlnVgp098	NP_258366.1:c.706A>G	NP_258366.1:p.Asn236Asp	NA	1	1
1100	96200	SNV	1	A	G	NA	Homozygous	3982	3991	99.77449261	0.463751438	37.28955299	CDS: SlnVgp098, Gene: SlnVgp098	NP_258366.1:c.659T>C	NP_258366.1:p.Leu220Pro	NA	1	1
1101	96313	SNV	1	C	T	NA	Homozygous	4230	4232	99.95274102	0.44357469	37.27092199	CDS: SlnVgp098, Gene: SlnVgp098	NP_258366.1:c.546G>A		NA	1	0
1102	96679	SNV	1	A	G	NA	Homozygous	5020	5023	99.94027474	0.496318373	37.30039841	CDS: SlnVgp098, Gene: SlnVgp098	NP_258366.1:c.180T>C		NA	1	0
1103	96945	SNV	1	A	G	NA	Homozygous	4803	4807	99.91678802	0.48257019	37.45638143	CDS: SlnVgp099, Gene: SlnVgp099	NP_258367.1:c.786T>C		NA	1	0
1104	97401	SNV	1	C	T	NA	Homozygous	4935	4937	99.95948957	0.481541509	37.54326241	CDS: SlnVgp099, Gene: SlnVgp099	NP_258367.1:c.330G>A		NA	1	0
1105	97458	SNV	1	A	G	NA	Homozygous	5012	5013	99.98005187	0.469704907	37.30865922	CDS: SlnVgp099, Gene: SlnVgp099	NP_258367.1:c.273T>C		NA	1	0
1108	97871	SNV	1	G	A	NA	Homozygous	3158	3162	99.87349779	0.481384526	36.96326789	Repeat region: hr11; 4 copies of P-I repeat			NA	0	0
1110	97928	SNV	1	G	A	NA	Homozygous	3080	3085	99.83792545	0.384055775	37.08409091	Repeat region: hr11; 4 copies of P-I repeat			NA	0	0
1111	98675	SNV	1	C	T	NA	Homozygous	5775	5777	99.96537996	0.452196782	37.26441558	CDS: SlnVgp100, Gene: SlnVgp100	NP_258368.1:c.600C>T		NA	1	0
1112	98701	SNV	1	C	T	NA	Homozygous	5745	5748	99.94780793	0.42474035	37.11662315	CDS: SlnVgp100, Gene: SlnVgp100	NP_258368.1:c.626C>T	NP_258368.1:p.Pro209Leu	NA	1	1
1113	98849	SNV	1	C	T	NA	Homozygous	5774	5775	99.98268398	0.461895493	37.37547627	CDS: SlnVgp100, Gene: SlnVgp100	NP_258368.1:c.774C>T		NA	1	0
1114	98972	SNV	1	A	C	NA	Homozygous	5869	5877	99.86387613	0.450913915	37.36905776	CDS: SlnVgp100, Gene: SlnVgp100	NP_258368.1:c.897A>C	NP_258368.1:p.Leu299Phe	NA	1	1
1115	98975	SNV	1	T	C	NA	Homozygous	5903	5911	99.86465911	0.445259759	37.2359817	CDS: SlnVgp100, Gene: SlnVgp100	NP_258368.1:c.900T>C		NA	1	0
1117	99194	SNV	1	G	T	NA	Homozygous	5670	5671	99.98236643	0.460366323	37.49770723	CDS: SlnVgp101, Gene: SlnVgp101	NP_258369.1:c.609C>A		NA	1	0
1118	99347	SNV	1	G	T	NA	Homozygous	5352	5354	99.96264475	0.498578358	37.59286248	CDS: SlnVgp101, Gene: SlnVgp101	NP_258369.1:c.456C>A		NA	1	0
1119	99461	SNV	1	G	A	NA	Homozygous	5360	5362	99.96270048	0.471751886	36.87406716	CDS: SlnVgp101, Gene: SlnVgp101	NP_258369.1:c.342C>T		NA	1	0
1120	99864	SNV	1	G	T	NA	Homozygous	5260	5261	99.98099221	0.478439425	37.49068441	CDS: SlnVgp102, Gene: SlnVgp102	NP_258370.1:c.1332C>A		NA	1	0
1121	99951	SNV	1	G	A	NA	Homozygous	5126	5130	99.92202729	0.49405923	37.52145923	CDS: SlnVgp102, Gene: SlnVgp102	NP_258370.1:c.1245C>T		NA	1	0
1122	99969	SNV	1	G	A	NA	Homozygous	4930	4933	99.93918508	0.499630041	37.34908722	CDS: SlnVgp102, Gene: SlnVgp102	NP_258370.1:c.1227C>T		NA	1	0
1123	100013	SNV	1	A	G	NA	Homozygous	4871	4889	99.63182655	0.496624156	37.24368713	CDS: SlnVgp102, Gene: SlnVgp102	NP_258370.1:c.1183T>C	NP_258370.1:p.Ser395Pro	NA	1	1
1124	100088	SNV	1	C	A	NA	Homozygous	4834	4839	99.89667287	0.482881866	37.10653703	CDS: SlnVgp102, Gene: SlnVgp102	NP_258370.1:c.1108G>T	NP_258370.1:p.Ala370Ser	NA	1	1
1125	100349	SNV	1	C	T	NA	Homozygous	4697	4700	99.93617021	0.48287803	37.18990845	CDS: SlnVgp102, Gene: SlnVgp102	NP_258370.1:c.847G>A	NP_258370.1:p.Asp283Asn	NA	1	1
1126	100362	SNV	1	C	A	NA	Homozygous	4756	4757	99.97897835	0.47323624	37.40727502	CDS: SlnVgp102, Gene: SlnVgp102	NP_258370.1:c.834G>T		NA	1	0
1127	100476	SNV	1	C	T	NA	Homozygous	4494	4525	99.31491713	0.494391189	37.19403649	CDS: SlnVgp102, Gene: SlnVgp102	NP_258370.1:c.720G>A		NA	1	0
1128	100491	SNV	1	T	C	NA	Homozygous	4547	4548	99.97801231	0.483002833	37.45392567	CDS: SlnVgp102, Gene: SlnVgp102	NP_258370.1:c.705A>G		NA	1	0
1129	100689	SNV	1	C	T	NA	Homozygous	4509	4511	99.95566393	0.417458072	37.11599024	CDS: SlnVgp102, Gene: SlnVgp102	NP_258370.1:c.507G>A		NA	1	0
1130	100713	SNV	1	C	A	NA	Homozygous	4556	4562	99.86847874	0.412212212	36.7739245	CDS: SlnVgp102, Gene: SlnVgp102	NP_258370.1:c.483G>T		NA	1	0
1132	100965	SNV	1	A	G	NA	Homozygous	4773	4782	99.81179423	0.447076518	37.16258119	CDS: SlnVgp102, Gene: SlnVgp102	NP_258370.1:c.231T>C		NA	1	0
1133	101687	SNV	1	T	C	NA	Homozygous	5782	5785	99.94814175	0.487392374	37.2898651	CDS: SlnVgp103, Gene: SlnVgp103	NP_258371.1:c.75A>G		NA	1	0
1135	101854	SNV	1	G	A	NA	Homozygous	5955	5955	100	0.451820442	37.26868178	CDS: SlnVgp104, Gene: SlnVgp104	NP_258372.1:c.189C>T		NA	1	0
1141	102263	SNV	1	T	C	NA	Homozygous	5152	5159	99.86431479	0.493292054	37.0929736	CDS: SlnVgp105, Gene: SlnVgp105	NP_258373.1:c.84T>C		NA	1	0
1142	102767	SNV	1	C	T	NA	Homozygous	4614	4615	99.97833153	0.491612657	37.44278283	CDS: SlnVgp105, Gene: SlnVgp105	NP_258373.1:c.588C>T		NA	1	0
1143	103016	SNV	1	C	T	NA	Homozygous	4761	4763	99.95800966	0.44499429	37.37030036	CDS: SlnVgp105, Gene: SlnVgp105	NP_258373.1:c.837C>T		NA	1	0
1144	103337	SNV	1	A	G	NA	Homozygous	4491	4502	99.75566415	0.456076283	37.48296593	CDS: SlnVgp105, Gene: SlnVgp105	NP_258373.1:c.1158A>G		NA	1	0
1145	103555	SNV	1	A	G	NA	Homozygous	4310	4357	98.92127611	0.414179105	37.28770302	Repeat region: hr12; 9 copies of P-I and 8 copies P-II repeat			NA	0	0
1146	103559	SNV	1	A	G	NA	Homozygous	4292	4333	99.05377337	0.415554629	37.30638397	Repeat region: hr12; 9 copies of P-I and 8 copies P-II repeat			NA	0	0
1147	103564	SNV	1	A	C	NA	Homozygous	4279	4322	99.00509024	0.414465409	37.12666511	Repeat region: hr12; 9 copies of P-I and 8 copies P-II repeat			NA	0	0
1148	103570	SNV	1	G	T	NA	Homozygous	4234	4275	99.04093567	0.4079898	37.54652811	Repeat region: hr12; 9 copies of P-I and 8 copies P-II repeat			NA	0	0
1162	103732	SNV	1	G	A	NA	Homozygous	2657	2679	99.17879806	0.400771389	37.66955213	Repeat region: hr12; 9 copies of P-I and 8 copies P-II repeat			NA	0	0
1163	103736	SNV	1	G	A	NA	Homozygous	2709	2729	99.26713082	0.405702508	37.45994832	Repeat region: hr12; 9 copies of P-I and 8 copies P-II repeat			NA	0	0
1164	103741	SNV	1	C	T	NA	Homozygous	2815	2839	99.15463191	0.415841584	37.44724689	Repeat region: hr12; 9 copies of P-I and 8 copies P-II repeat			NA	0	0
1165	103761	SNV	1	C	T	NA	Homozygous	3266	3269	99.90822882	0.431940892	37.12737293	Repeat region: hr12; 9 copies of P-I and 8 copies P-II repeat			NA	0	0
1166	103764	SNV	1	C	T	NA	Homozygous	3407	3412	99.85345838	0.427910773	37.56207807	Repeat region: hr12; 9 copies of P-I and 8 copies P-II repeat			NA	0	0
1167	103787	SNV	1	A	G	NA	Homozygous	3862	3870	99.79328165	0.448267623	37.32988089	Repeat region: hr12; 9 copies of P-I and 8 copies P-II repeat			NA	0	0
1174	103830	SNV	1	A	G	NA	Homozygous	4105	4107	99.95130265	0.453253387	37.59683313	Repeat region: hr12; 9 copies of P-I and 8 copies P-II repeat			NA	0	0
1175	103836	SNV	1	T	G	NA	Homozygous	4218	4221	99.92892679	0.455625135	37.49027975	Repeat region: hr12; 9 copies of P-I and 8 copies P-II repeat			NA	0	0
1176	103844	SNV	1	C	T	NA	Homozygous	4380	4381	99.97717416	0.45830747	37.55799087	Repeat region: hr12; 9 copies of P-I and 8 copies P-II repeat			NA	0	0
1193	104010	SNV	1	G	T	NA	Homozygous	1912	2787	68.60423394	0.456596371	36.7667364	Repeat region: hr12; 9 copies of P-I and 8 copies P-II repeat			NA	0	0
1194	104029	SNV	1	G	C	NA	Homozygous	2355	2980	79.02684564	0.453174603	37.00212314	Repeat region: hr12; 9 copies of P-I and 8 copies P-II repeat			NA	0	0
1196	104079	SNV	1	G	C	NA	Homozygous	3628	3634	99.83489268	0.423455233	37.18109151	Repeat region: hr12; 9 copies of P-I and 8 copies P-II repeat			NA	0	0
1197	104082	SNV	1	A	G	NA	Homozygous	3565	3578	99.63666853	0.423846154	37.14109397	Repeat region: hr12; 9 copies of P-I and 8 copies P-II repeat			NA	0	0
1198	104084	SNV	1	T	C	NA	Homozygous	3570	3578	99.7764114	0.422939068	37.26638655	Repeat region: hr12; 9 copies of P-I and 8 copies P-II repeat			NA	0	0
1199	104091	SNV	1	G	A	NA	Homozygous	3821	3823	99.94768506	0.425612949	37.51583355	Repeat region: hr12; 9 copies of P-I and 8 copies P-II repeat			NA	0	0
1200	104101	SNV	1	A	G	NA	Homozygous	3933	3944	99.72109533	0.427616413	37.06941266	Repeat region: hr12; 9 copies of P-I and 8 copies P-II repeat			NA	0	0
1201	104195	SNV	1	G	A	NA	Homozygous	4640	4646	99.87085665	0.464986533	37.34762931	Repeat region: hr12; 9 copies of P-I and 8 copies P-II repeat			NA	0	0
1202	104250	SNV	1	A	G	NA	Homozygous	4833	4847	99.71116154	0.46369938	37.17670184	Repeat region: hr12; 9 copies of P-I and 8 copies P-II repeat			NA	0	0
1203	104262	SNV	1	G	A	NA	Homozygous	5019	5020	99.98007968	0.471694857	37.51623829	Repeat region: hr12; 9 copies of P-I and 8 copies P-II repeat			NA	0	0
1204	104308	SNV	1	A	G	NA	Homozygous	5178	5190	99.76878613	0.430984964	37.27211278	Repeat region: hr12; 9 copies of P-I and 8 copies P-II repeat			NA	0	0
1205	104316	SNV	1	C	T	NA	Homozygous	5210	5218	99.84668455	0.428906381	37.37600768	Repeat region: hr12; 9 copies of P-I and 8 copies P-II repeat			NA	0	0
1207	104491	SNV	1	G	A	NA	Homozygous	5135	5139	99.92216385	0.483457124	37.39688413	Repeat region: hr12; 9 copies of P-I and 8 copies P-II repeat			NA	0	0
1208	104496	SNV	1	G	A	NA	Homozygous	5168	5168	100	0.483018237	37.35932663	Repeat region: hr12; 9 copies of P-I and 8 copies P-II repeat			NA	0	0
1209	104607	SNV	1	G	A	NA	Homozygous	5123	5135	99.76630964	0.48433443	37.46535233	Repeat region: hr12; 9 copies of P-I and 8 copies P-II repeat			NA	0	0
1211	104721	SNV	1	C	T	NA	Homozygous	5038	5057	99.62428317	0.479536273	37.59924573	Repeat region: hr12; 9 copies of P-I and 8 copies P-II repeat			NA	0	0
1213	104838	SNV	1	G	T	NA	Homozygous	5598	5599	99.98213967	0.481038234	37.45516256	CDS: SlnVgp106, Gene: SlnVgp106	NP_258374.1:c.745C>A		NA	1	0
1214	104872	SNV	1	G	A	NA	Homozygous	5570	5571	99.9820499	0.480505303	37.4448833	CDS: SlnVgp106, Gene: SlnVgp106	NP_258374.1:c.711C>T		NA	1	0
1215	104905	SNV	1	G	A	NA	Homozygous	5481	5483	99.96352362	0.473075705	37.40649517	CDS: SlnVgp106, Gene: SlnVgp106	NP_258374.1:c.678C>T		NA	1	0
1216	105123	SNV	1	G	T	NA	Homozygous	5284	5285	99.98107852	0.498642227	37.54314913	CDS: SlnVgp106, Gene: SlnVgp106	NP_258374.1:c.460C>A		NA	1	0
1217	105379	SNV	1	C	T	NA	Homozygous	5618	5619	99.98220324	0.493185023	37.40138839	CDS: SlnVgp106, Gene: SlnVgp106	NP_258374.1:c.204G>A		NA	1	0
1218	105385	SNV	1	A	G	NA	Homozygous	5625	5633	99.85797976	0.495072736	37.16711111	CDS: SlnVgp106, Gene: SlnVgp106	NP_258374.1:c.198T>C		NA	1	0
1219	105415	SNV	1	T	G	NA	Homozygous	5593	5605	99.78590544	0.481724461	37.23565171	CDS: SlnVgp106, Gene: SlnVgp106	NP_258374.1:c.168A>C		NA	1	0
1220	105453	SNV	1	T	C	NA	Homozygous	4933	4939	99.87851792	0.451759159	37.37806609	CDS: SlnVgp106, Gene: SlnVgp106	NP_258374.1:c.130A>G	NP_258374.1:p.Asn44Asp	NA	1	1
1226	105529	SNV	1	T	C	NA	Homozygous	4907	4911	99.91855019	0.418938836	37.218871	CDS: SlnVgp106, Gene: SlnVgp106	NP_258374.1:c.54A>G		NA	1	0
1227	105532	SNV	1	A	C	NA	Homozygous	4972	4981	99.81931339	0.419665576	37.29123089	CDS: SlnVgp106, Gene: SlnVgp106	NP_258374.1:c.51T>G	NP_258374.1:p.Asp17Glu	NA	1	1
1228	105712	SNV	1	A	T	NA	Homozygous	4517	4520	99.93362832	0.475406585	37.28912995	CDS: SlnVgp107, Gene: SlnVgp107	NP_258375.1:c.102A>T		NA	1	0
1229	105969	SNV	1	C	T	NA	Homozygous	4042	4042	100	0.484659746	37.19421079	CDS: SlnVgp107, Gene: SlnVgp107	NP_258375.1:c.359C>T	NP_258375.1:p.Ala120Val	NA	1	1
1230	105991	SNV	1	G	A	NA	Homozygous	4081	4083	99.95101641	0.460292104	37.46091644	CDS: SlnVgp107, Gene: SlnVgp107	NP_258375.1:c.381G>A		NA	1	0
1231	106107	SNV	1	T	C	NA	Homozygous	4209	4216	99.83396584	0.431184475	37.34948919	CDS: SlnVgp107, Gene: SlnVgp107	NP_258375.1:c.497T>C	NP_258375.1:p.Val166Ala	NA	1	1
1234	106305	SNV	1	C	A	NA	Homozygous	4510	4512	99.95567376	0.455551004	36.87782705	CDS: SlnVgp108, Gene: SlnVgp108	NP_258376.1:c.85C>A	NP_258376.1:p.Leu29Ile	NA	1	1
1235	106325	SNV	1	A	G	NA	Homozygous	4637	4641	99.91381168	0.482799526	37.53073108	CDS: SlnVgp108, Gene: SlnVgp108	NP_258376.1:c.105A>G		NA	1	0
1236	106469	SNV	1	G	A	NA	Homozygous	4900	4902	99.95920033	0.484534173	37.52510204	CDS: SlnVgp108, Gene: SlnVgp108	NP_258376.1:c.249G>A		NA	1	0
1238	106904	SNV	1	A	T	NA	Homozygous	5050	5053	99.94062933	0.468160797	37.29623762	CDS: SlnVgp109, Gene: SlnVgp109	NP_258377.1:c.915T>A		NA	1	0
1239	106906	SNV	1	G	A	NA	Homozygous	5051	5053	99.96041955	0.46825538	37.2795486	CDS: SlnVgp109, Gene: SlnVgp109	NP_258377.1:c.913C>T	NP_258377.1:p.Leu305Phe	NA	1	1
1240	106946	SNV	1	C	T	NA	Homozygous	5124	5126	99.96098322	0.438233748	37.43520687	CDS: SlnVgp109, Gene: SlnVgp109	NP_258377.1:c.873G>A		NA	1	0
1241	106948	SNV	1	C	T	NA	Homozygous	5123	5125	99.96097561	0.437960042	37.28733164	CDS: SlnVgp109, Gene: SlnVgp109	NP_258377.1:c.871G>A	NP_258377.1:p.Ala291Thr	NA	1	1
1242	107055	SNV	1	G	A	NA	Homozygous	4985	4988	99.93985565	0.432114643	37.45396189	CDS: SlnVgp109, Gene: SlnVgp109	NP_258377.1:c.764C>T	NP_258377.1:p.Ala255Val	NA	1	1
1243	107102	SNV	1	G	A	NA	Homozygous	4764	4766	99.95803609	0.443432778	37.45465995	CDS: SlnVgp109, Gene: SlnVgp109	NP_258377.1:c.717C>T		NA	1	0
1244	107411	SNV	1	C	A	NA	Homozygous	4174	4176	99.95210728	0.447444767	37.37014854	CDS: SlnVgp109, Gene: SlnVgp109	NP_258377.1:c.408G>T		NA	1	0
1245	107459	SNV	1	C	T	NA	Homozygous	4217	4219	99.9525954	0.497798327	37.05406687	CDS: SlnVgp109, Gene: SlnVgp109	NP_258377.1:c.360G>A		NA	1	0
1246	107475	SNV	1	C	T	NA	Homozygous	4170	4172	99.95206136	0.479226839	37.21654676	CDS: SlnVgp109, Gene: SlnVgp109	NP_258377.1:c.344G>A	NP_258377.1:p.Arg115Lys	NA	1	1
1247	107806	SNV	1	A	C	NA	Homozygous	5179	5182	99.94210729	0.467283316	37.16721375	CDS: SlnVgp109, Gene: SlnVgp109	NP_258377.1:c.13T>G	NP_258377.1:p.Phe5Val	NA	1	1
1248	107850	SNV	1	A	C	NA	Homozygous	5325	5332	99.86871718	0.474008664	37.48600939				NA	0	0
1249	107941	SNV	1	G	A	NA	Homozygous	5422	5424	99.96312684	0.402168556	37.48340096	CDS: SlnVgp110, Gene: SlnVgp110	NP_258378.1:c.1095C>T		NA	1	0
1250	108016	SNV	1	T	C	NA	Homozygous	5261	5266	99.90505127	0.463262555	37.28910853	CDS: SlnVgp110, Gene: SlnVgp110	NP_258378.1:c.1020A>G		NA	1	0
1251	108085	SNV	1	C	T	NA	Homozygous	5190	5191	99.98073589	0.47285907	37.21753372	CDS: SlnVgp110, Gene: SlnVgp110	NP_258378.1:c.951G>A		NA	1	0
1252	108238	SNV	1	G	T	NA	Homozygous	5161	5163	99.96126283	0.455848925	37.50610347	CDS: SlnVgp110, Gene: SlnVgp110	NP_258378.1:c.798C>A		NA	1	0
1253	108250	SNV	1	G	C	NA	Homozygous	5019	5028	99.82100239	0.462328767	37.44690177	CDS: SlnVgp110, Gene: SlnVgp110	NP_258378.1:c.786C>G	NP_258378.1:p.Asp262Glu	NA	1	1
1254	108252	SNV	1	C	G	NA	Homozygous	5024	5028	99.92044551	0.462259052	37.33738057	CDS: SlnVgp110, Gene: SlnVgp110	NP_258378.1:c.784G>C	NP_258378.1:p.Asp262His	NA	1	1
1255	108300	SNV	1	T	C	NA	Homozygous	5123	5132	99.82462977	0.458999122	37.38785868	CDS: SlnVgp110, Gene: SlnVgp110	NP_258378.1:c.736A>G	NP_258378.1:p.Arg246Gly	NA	1	1
1256	108517	SNV	1	T	C	NA	Homozygous	5020	5031	99.7813556	0.478175664	37.2438247	CDS: SlnVgp110, Gene: SlnVgp110	NP_258378.1:c.519A>G		NA	1	0
1258	108738	SNV	1	T	C	NA	Homozygous	4888	4902	99.71440228	0.36318972	37.27229951	CDS: SlnVgp110, Gene: SlnVgp110	NP_258378.1:c.298A>G	NP_258378.1:p.Lys100Glu	NA	1	1
1259	108871	SNV	1	A	G	NA	Homozygous	5313	5326	99.75591438	0.351870923	37.22736684	CDS: SlnVgp110, Gene: SlnVgp110	NP_258378.1:c.165T>C		NA	1	0
1260	108987	SNV	1	G	A	NA	Homozygous	5420	5422	99.96311324	0.444072898	37.15479705	CDS: SlnVgp110, Gene: SlnVgp110	NP_258378.1:c.49C>T	NP_258378.1:p.Pro17Ser	NA	1	1
1261	109134	SNV	1	C	T	NA	Homozygous	5051	5055	99.92087043	0.485164253	37.2060978	CDS: SlnVgp111, Gene: SlnVgp111	NP_258379.1:c.138C>T		NA	1	0
1262	109501	SNV	1	G	A	NA	Homozygous	4760	4760	100	0.478137957	37.48277311	CDS: SlnVgp112, Gene: SlnVgp112	NP_258380.1:c.41C>T	NP_258380.1:p.Ser14Leu	NA	1	1
1263	109682	SNV	1	T	C	NA	Homozygous	4721	4727	99.8730696	0.426831589	37.46113112	CDS: SlnVgp113, Gene: SlnVgp113	NP_258381.1:c.140T>C	NP_258381.1:p.Met47Thr	NA	1	1
1264	109851	SNV	1	A	C	NA	Homozygous	4483	4487	99.91085358	0.475678962	37.1570377	CDS: SlnVgp113, Gene: SlnVgp113	NP_258381.1:c.309A>C	NP_258381.1:p.Arg103Ser	NA	1	1
1265	109866	SNV	1	T	C	NA	Homozygous	4467	4469	99.95524726	0.480162767	37.5083949	CDS: SlnVgp113, Gene: SlnVgp113	NP_258381.1:c.324T>C		NA	1	0
1266	110013	SNV	1	C	T	NA	Homozygous	4618	4620	99.95670996	0.46864622	36.79969684	CDS: SlnVgp113, Gene: SlnVgp113	NP_258381.1:c.471C>T		NA	1	0
1268	110154	SNV	1	G	T	NA	Homozygous	4619	4622	99.93509303	0.49222395	37.43321065	CDS: SlnVgp113, Gene: SlnVgp113	NP_258381.1:c.612G>T	NP_258381.1:p.Met204Ile	NA	1	1
1269	110425	SNV	1	T	G	NA	Homozygous	4478	4479	99.97767359	0.414543195	37.24787852	CDS: SlnVgp113, Gene: SlnVgp113	NP_258381.1:c.883T>G	NP_258381.1:p.Ser295Ala	NA	1	1
1270	110512	SNV	1	G	A	NA	Homozygous	4573	4575	99.95628415	0.446757406	37.39274	CDS: SlnVgp113, Gene: SlnVgp113	NP_258381.1:c.970G>A	NP_258381.1:p.Asp324Asn	NA	1	1
1271	110592	SNV	1	G	A	NA	Homozygous	4713	4713	100	0.484610973	37.32930193	CDS: SlnVgp113, Gene: SlnVgp113	NP_258381.1:c.1050G>A		NA	1	0
1276	110954	SNV	1	G	A	NA	Homozygous	5612	5617	99.91098451	0.49490356	37.51069138	CDS: SlnVgp114, Gene: SlnVgp114	NP_258382.1:c.486C>T		NA	1	0
1277	110962	SNV	1	C	T	NA	Homozygous	5584	5585	99.9820949	0.49081988	37.43803725	CDS: SlnVgp114, Gene: SlnVgp114	NP_258382.1:c.478G>A	NP_258382.1:p.Val160Met	NA	1	1
1278	111429	SNV	1	G	A	NA	Homozygous	5201	5201	100	0.442163855	36.90905595	CDS: SlnVgp114, CDS: SlnVgp115, Gene: SlnVgp114, Gene: SlnVgp115	NP_258383.1:c.[339C>T]; NP_258382.1:c.[11C>T]	NP_258382.1:p.[Ser4Phe]	NA	1	1
1284	111549	SNV	1	G	A	NA	Homozygous	4847	4854	99.85578904	0.483252698	36.85867547	CDS: SlnVgp115, Gene: SlnVgp115	NP_258383.1:c.219C>T		NA	1	0
1285	111827	SNV	1	A	G	NA	Homozygous	4833	4842	99.81412639	0.476101568	37.13738879	CDS: SlnVgp116, Gene: SlnVgp116	NP_258384.1:c.13A>G	NP_258384.1:p.Ser5Gly	NA	1	1
1286	111862	SNV	1	A	G	NA	Homozygous	4895	4897	99.95915867	0.483204134	37.29744637	CDS: SlnVgp116, Gene: SlnVgp116	NP_258384.1:c.48A>G		NA	1	0
1287	112015	SNV	1	T	C	NA	Homozygous	5020	5036	99.68228753	0.465099715	37.39840637	CDS: SlnVgp116, Gene: SlnVgp116	NP_258384.1:c.201T>C		NA	1	0
1288	112034	SNV	1	T	C	NA	Homozygous	4973	4980	99.85943775	0.454872996	37.21576513	CDS: SlnVgp116, Gene: SlnVgp116	NP_258384.1:c.220T>C		NA	1	0
1289	112273	SNV	1	C	T	NA	Homozygous	5030	5031	99.98012324	0.398384201	37.31809145	CDS: SlnVgp116, Gene: SlnVgp116	NP_258384.1:c.459C>T		NA	1	0
1290	112345	SNV	1	C	A	NA	Homozygous	5167	5171	99.92264552	0.436395451	37.36346042	CDS: SlnVgp116, Gene: SlnVgp116	NP_258384.1:c.531C>A		NA	1	0
1291	112668	SNV	1	T	A	NA	Homozygous	5140	5144	99.9222395	0.488376128	37.35525292	Repeat region: hr13; 3 copies of P-I repeat			NA	0	0
1292	112699	SNV	1	T	A	NA	Homozygous	5252	5301	99.0756461	0.476287263	37.39851485	Repeat region: hr13; 3 copies of P-I repeat			NA	0	0
1293	112719	SNV	1	A	G	NA	Homozygous	5134	5148	99.72804973	0.474661576	37.20003896	Repeat region: hr13; 3 copies of P-I repeat			NA	0	0
1294	112748	SNV	1	C	A	NA	Homozygous	4762	4767	99.89511223	0.460528819	37.45800084	Repeat region: hr13; 3 copies of P-I repeat			NA	0	0
1295	112771	SNV	1	C	T	NA	Homozygous	4304	4327	99.46845389	0.465904278	37.6438197	Repeat region: hr13; 3 copies of P-I repeat			NA	0	0
1296	112792	SNV	1	C	T	NA	Homozygous	3791	3798	99.81569247	0.456601021	37.56317594	Repeat region: hr13; 3 copies of P-I repeat			NA	0	0
1299	112851	SNV	1	G	A	NA	Homozygous	2572	3337	77.07521726	0.47596504	37.03849145	Repeat region: hr13; 3 copies of P-I repeat			NA	0	0
1300	112879	SNV	1	A	G	NA	Homozygous	4026	4036	99.75222993	0.472555351	37.14754098	Repeat region: hr13; 3 copies of P-I repeat			NA	0	0
1304	113009	SNV	1	A	G	NA	Homozygous	4604	4615	99.7616468	0.413915794	37.17137272	CDS: SlnVgp117, Gene: SlnVgp117	NP_258385.1:c.57A>G		NA	1	0
1305	113137	SNV	1	A	G	NA	Homozygous	4318	4335	99.60784314	0.465304385	37.17786012	CDS: SlnVgp117, CDS: SlnVgp118, Gene: SlnVgp117, Gene: SlnVgp118	NP_258385.1:c.[185A>G]; NP_258386.1:c.[57A>G]	NP_258385.1:p.[Gln62Arg]	NA	1	1
1306	113147	SNV	1	G	A	NA	Homozygous	4296	4299	99.93021633	0.468248878	37.43459032	CDS: SlnVgp117, CDS: SlnVgp118, Gene: SlnVgp117, Gene: SlnVgp118	NP_258386.1:c.[67G>A]; NP_258385.1:c.[195G>A]	NP_258386.1:p.[Ala23Thr]	NA	1	1
1307	113254	SNV	1	C	T	NA	Homozygous	4339	4350	99.74712644	0.470784641	37.30560037	CDS: SlnVgp117, CDS: SlnVgp118, Gene: SlnVgp117, Gene: SlnVgp118	NP_258385.1:c.[302C>T]; NP_258386.1:c.[174C>T]	NP_258385.1:p.[Ser101Leu]	NA	1	1
1308	113422	SNV	1	G	A	NA	Homozygous	4223	4223	100	0.467549103	37.30310206	CDS: SlnVgp118, Gene: SlnVgp118	NP_258386.1:c.342G>A		NA	1	0
1309	113536	SNV	1	T	C	NA	Homozygous	4530	4538	99.82371089	0.488036385	37.35143488	CDS: SlnVgp118, Gene: SlnVgp118	NP_258386.1:c.456T>C		NA	1	0
1310	113635	SNV	1	C	T	NA	Homozygous	4257	4260	99.92957746	0.489800255	37.24571294	CDS: SlnVgp118, Gene: SlnVgp118	NP_258386.1:c.555C>T		NA	1	0
1312	113689	SNV	1	C	T	NA	Homozygous	4537	4539	99.95593743	0.499800638	37.45977518	CDS: SlnVgp118, Gene: SlnVgp118	NP_258386.1:c.609C>T		NA	1	0
1313	113807	SNV	1	C	T	NA	Homozygous	4233	4237	99.90559358	0.494816415	37.16206	CDS: SlnVgp118, Gene: SlnVgp118	NP_258386.1:c.727C>T	NP_258386.1:p.Pro243Ser	NA	1	1
1314	114256	SNV	1	G	T	NA	Homozygous	4218	4221	99.92892679	0.464735795	37.30891418	CDS: SlnVgp118, Gene: SlnVgp118	NP_258386.1:c.1176G>T		NA	1	0
1315	114319	SNV	1	A	G	NA	Homozygous	4281	4291	99.76695409	0.452756757	37.24667134	CDS: SlnVgp118, Gene: SlnVgp118	NP_258386.1:c.1239A>G		NA	1	0
1319	114817	SNV	1	C	T	NA	Homozygous	4524	4529	99.88960035	0.493686109	37.32780725	CDS: SlnVgp118, Gene: SlnVgp118	NP_258386.1:c.1737C>T		NA	1	0
1320	114859	SNV	1	T	C	NA	Homozygous	4354	4372	99.58828911	0.493408663	36.87390905	CDS: SlnVgp118, Gene: SlnVgp118	NP_258386.1:c.1779T>C		NA	1	0
1322	115237	SNV	1	T	C	NA	Homozygous	4705	4710	99.89384289	0.46234881	37.22337938	CDS: SlnVgp118, Gene: SlnVgp118	NP_258386.1:c.2157T>C		NA	1	0
1323	115309	SNV	1	G	A	NA	Homozygous	4582	4583	99.97818023	0.459253312	37.40571803	CDS: SlnVgp118, Gene: SlnVgp118	NP_258386.1:c.2229G>A		NA	1	0
1330	115977	SNV	1	G	A	NA	Homozygous	6570	6574	99.93915424	0.47397404	37.47792998	CDS: SlnVgp119, Gene: SlnVgp119	NP_258387.1:c.597C>T		NA	1	0
1334	116686	SNV	1	T	C	NA	Homozygous	6547	6557	99.84749123	0.489395546	37.33603177	CDS: SlnVgp120, Gene: SlnVgp120	NP_258388.1:c.516A>G		NA	1	0
1335	116752	SNV	1	G	A	NA	Homozygous	6405	6408	99.95318352	0.475925675	37.26104606	CDS: SlnVgp120, Gene: SlnVgp120	NP_258388.1:c.450C>T		NA	1	0
1336	116882	SNV	1	C	G	NA	Homozygous	6090	6101	99.81970169	0.488152348	37.28702791	CDS: SlnVgp120, Gene: SlnVgp120	NP_258388.1:c.320G>C	NP_258388.1:p.Ser107Thr	NA	1	1
1337	117082	SNV	1	A	G	NA	Homozygous	6380	6388	99.87476518	0.449199377	37.14780564	CDS: SlnVgp120, Gene: SlnVgp120	NP_258388.1:c.120T>C		NA	1	0
1338	117245	SNV	1	C	T	NA	Homozygous	5902	5902	100	0.498669426	37.51236869				NA	0	0
1341	117458	SNV	1	A	G	NA	Homozygous	5297	5301	99.92454254	0.439393939	37.37209741	CDS: SlnVgp121, Gene: SlnVgp121	NP_258389.1:c.1564T>C		NA	1	0
1342	117507	SNV	1	G	A	NA	Homozygous	5062	5065	99.94076999	0.497840173	37.20841565	CDS: SlnVgp121, Gene: SlnVgp121	NP_258389.1:c.1515C>T		NA	1	0
1343	117610	SNV	1	T	C	NA	Homozygous	4468	4476	99.82126899	0.48733536	37.31848702	CDS: SlnVgp121, Gene: SlnVgp121	NP_258389.1:c.1412A>G	NP_258389.1:p.Lys471Arg	NA	1	1
1344	117624	SNV	1	T	C	NA	Homozygous	4344	4352	99.81617647	0.498533724	37.39617864	CDS: SlnVgp121, Gene: SlnVgp121	NP_258389.1:c.1398A>G	NP_258389.1:p.Ile466Met	NA	1	1
1345	118028	SNV	1	C	T	NA	Homozygous	4428	4428	100	0.488820513	37.31955736	CDS: SlnVgp121, Gene: SlnVgp121	NP_258389.1:c.994G>A	NP_258389.1:p.Asp332Asn	NA	1	1
1346	118053	SNV	1	A	G	NA	Homozygous	4554	4563	99.80276134	0.471664347	37.25713658	CDS: SlnVgp121, Gene: SlnVgp121	NP_258389.1:c.969T>C		NA	1	0
1347	118071	SNV	1	G	A	NA	Homozygous	4433	4455	99.50617284	0.477759473	37.45274081	CDS: SlnVgp121, Gene: SlnVgp121	NP_258389.1:c.951C>T		NA	1	0
1348	118215	SNV	1	G	A	NA	Homozygous	4691	4693	99.95738334	0.46777669	37.27158388	CDS: SlnVgp121, Gene: SlnVgp121	NP_258389.1:c.807C>T		NA	1	0
1349	118263	SNV	1	C	T	NA	Homozygous	4541	4544	99.93397887	0.467356042	37.45672759	CDS: SlnVgp121, Gene: SlnVgp121	NP_258389.1:c.759G>A		NA	1	0
1350	118278	SNV	1	C	A	NA	Homozygous	4438	4438	100	0.469261023	36.90491212	CDS: SlnVgp121, Gene: SlnVgp121	NP_258389.1:c.744G>T		NA	1	0
1351	118299	SNV	1	T	C	NA	Homozygous	4476	4479	99.93302076	0.471023428	37.26228776	CDS: SlnVgp121, Gene: SlnVgp121	NP_258389.1:c.723A>G		NA	1	0
1352	118344	SNV	1	G	A	NA	Homozygous	4531	4532	99.97793469	0.476045473	37.19885235	CDS: SlnVgp121, Gene: SlnVgp121	NP_258389.1:c.678C>T		NA	1	0
1353	118584	SNV	1	T	C	NA	Homozygous	5278	5283	99.9053568	0.48270548	37.15820387	CDS: SlnVgp121, Gene: SlnVgp121	NP_258389.1:c.438A>G		NA	1	0
1354	118614	SNV	1	G	A	NA	Homozygous	5584	5585	99.9820949	0.470738319	37.32557307	CDS: SlnVgp121, Gene: SlnVgp121	NP_258389.1:c.408C>T		NA	1	0
1355	118793	SNV	1	T	G	NA	Homozygous	5611	5645	99.39769708	0.486032643	37.4482267	CDS: SlnVgp121, Gene: SlnVgp121	NP_258389.1:c.229A>C	NP_258389.1:p.Asn77His	NA	1	1
1356	118827	SNV	1	C	T	NA	Homozygous	5555	5557	99.96400936	0.477642926	37.47848785	CDS: SlnVgp121, Gene: SlnVgp121	NP_258389.1:c.195G>A		NA	1	0
1357	118835	SNV	1	G	A	NA	Homozygous	5569	5570	99.98204668	0.464694657	37.13988149	CDS: SlnVgp121, Gene: SlnVgp121	NP_258389.1:c.187C>T		NA	1	0
1361	119183	SNV	1	A	G	NA	Homozygous	4994	5000	99.88	0.452651163	37.25710853	CDS: SlnVgp122, Gene: SlnVgp122	NP_258390.1:c.31A>G	NP_258390.1:p.Ile11Val	NA	1	1
1362	119230	SNV	1	A	G	NA	Homozygous	5147	5157	99.80608881	0.432267337	37.32115796	CDS: SlnVgp122, Gene: SlnVgp122	NP_258390.1:c.78A>G		NA	1	0
1363	119308	SNV	1	G	A	NA	Homozygous	5440	5440	100	0.469926075	37.23952206	CDS: SlnVgp122, Gene: SlnVgp122	NP_258390.1:c.156G>A		NA	1	0
1364	119427	SNV	1	C	T	NA	Homozygous	5272	5276	99.92418499	0.49167245	37.26631259	CDS: SlnVgp122, Gene: SlnVgp122	NP_258390.1:c.275C>T	NP_258390.1:p.Ala92Val	NA	1	1
1368	119450	SNV	1	C	A	NA	Homozygous	5193	5196	99.94226328	0.466903283	37.31349894	CDS: SlnVgp122, Gene: SlnVgp122	NP_258390.1:c.298C>A	NP_258390.1:p.Leu100Ile	NA	1	1
1369	119500	SNV	1	T	C	NA	Homozygous	5285	5286	99.9810821	0.485438566	37.35912961	CDS: SlnVgp122, Gene: SlnVgp122	NP_258390.1:c.348T>C		NA	1	0
1370	119560	SNV	1	C	T	NA	Homozygous	5164	5165	99.98063892	0.48696265	37.57784663	CDS: SlnVgp122, Gene: SlnVgp122	NP_258390.1:c.408C>T		NA	1	0
1371	119617	SNV	1	T	C	NA	Homozygous	5303	5311	99.84936923	0.452950284	37.26532152	CDS: SlnVgp122, Gene: SlnVgp122	NP_258390.1:c.465T>C		NA	1	0
1372	119795	SNV	1	T	A	NA	Homozygous	5830	5832	99.96570645	0.443521083	37.46758148	CDS: SlnVgp122, Gene: SlnVgp122	NP_258390.1:c.643T>A	NP_258390.1:p.Ser215Thr	NA	1	1
1381	120535	SNV	1	A	G	NA	Homozygous	4858	4865	99.85611511	0.45716946	37.33429395	CDS: SlnVgp124, Gene: SlnVgp124	NP_258392.1:c.1218T>C		NA	1	0
1382	120586	SNV	1	C	T	NA	Homozygous	4717	4717	100	0.436741768	37.32796269	CDS: SlnVgp124, Gene: SlnVgp124	NP_258392.1:c.1167G>A		NA	1	0
1383	120781	SNV	1	C	T	NA	Homozygous	4171	4175	99.90419162	0.470380973	36.96283865	CDS: SlnVgp124, Gene: SlnVgp124	NP_258392.1:c.972G>A		NA	1	0
1384	120868	SNV	1	A	G	NA	Homozygous	4077	4089	99.70652971	0.498764878	37.48859455	CDS: SlnVgp124, Gene: SlnVgp124	NP_258392.1:c.885T>C		NA	1	0
1385	120871	SNV	1	C	A	NA	Homozygous	4101	4104	99.92690058	0.494539782	37.41380151	CDS: SlnVgp124, Gene: SlnVgp124	NP_258392.1:c.882G>T		NA	1	0
1386	121024	SNV	1	C	T	NA	Homozygous	3724	3725	99.97315436	0.494739479	37.38480129	CDS: SlnVgp124, Gene: SlnVgp124	NP_258392.1:c.729G>A		NA	1	0
1387	121185	SNV	1	G	A	NA	Homozygous	3747	3748	99.9733191	0.467926405	37.26928209	CDS: SlnVgp124, Gene: SlnVgp124	NP_258392.1:c.568C>T	NP_258392.1:p.Pro190Ser	NA	1	1
1388	121252	SNV	1	T	A	NA	Homozygous	3762	3763	99.97342546	0.472902747	37.08798511	CDS: SlnVgp124, Gene: SlnVgp124	NP_258392.1:c.501A>T		NA	1	0
1389	121549	SNV	1	C	T	NA	Homozygous	4108	4109	99.97566318	0.44439541	37.43062317	CDS: SlnVgp124, Gene: SlnVgp124	NP_258392.1:c.204G>A		NA	1	0
1390	121790	SNV	1	G	A	NA	Homozygous	4885	4915	99.3896236	0.445421903	37.50931423	Repeat region: hr14; 2 copies of P-I repeat			NA	0	0
1393	121857	SNV	1	A	C	NA	Homozygous	3042	5512	55.18867925	0.42475866	37.14957265	Repeat region: hr14; 2 copies of P-I repeat			NA	0	0
1394	121890	SNV	1	A	G	NA	Homozygous	3177	5460	58.18681319	0.437765807	37.26880705	Repeat region: hr14; 2 copies of P-I repeat			NA	0	0
1395	121907	SNV	1	C	T	NA	Homozygous	3561	5423	65.6647612	0.444025157	37.13788262	Repeat region: hr14; 2 copies of P-I repeat			NA	0	0
1396	121982	SNV	1	C	G	NA	Homozygous	4632	4642	99.78457561	0.462138954	37.32836788				NA	0	0
1397	121984	SNV	1	A	G	NA	Homozygous	4638	4642	99.91383025	0.462782541	37.3432514				NA	0	0
1398	121997	SNV	1	C	T	NA	Homozygous	4321	4322	99.97686256	0.469649233	37.59731544				NA	0	0
1402	122009	SNV	1	T	G	NA	Homozygous	2461	2463	99.91879821	0.477731252	37.80577001				NA	0	0
1404	122014	SNV	1	T	A	NA	Homozygous	2462	2463	99.95939911	0.477929985	37.82778229				NA	0	0
1419	122067	SNV	1	A	G	NA	Homozygous	4383	4384	99.97718978	0.48002446	37.31941593	CDS: SlnVgp125, Gene: SlnVgp125	NP_258393.1:c.18A>G		NA	1	0
1420	122073	SNV	1	C	T	NA	Homozygous	4341	4342	99.97696914	0.473997945	37.47339323	CDS: SlnVgp125, Gene: SlnVgp125	NP_258393.1:c.24C>T		NA	1	0
1421	122076	SNV	1	C	T	NA	Homozygous	4246	4247	99.97645397	0.472099389	37.15591145	CDS: SlnVgp125, Gene: SlnVgp125	NP_258393.1:c.27C>T		NA	1	0
1422	122079	SNV	1	T	C	NA	Homozygous	4121	4128	99.83042636	0.472632494	37.44794953	CDS: SlnVgp125, Gene: SlnVgp125	NP_258393.1:c.30T>C		NA	1	0
1423	122082	SNV	1	T	C	NA	Homozygous	4055	4061	99.85225314	0.474767596	37.22046856	CDS: SlnVgp125, Gene: SlnVgp125	NP_258393.1:c.33T>C		NA	1	0
1424	122086	SNV	1	A	G	NA	Homozygous	3790	3795	99.86824769	0.485645933	37.43825858	CDS: SlnVgp125, Gene: SlnVgp125	NP_258393.1:c.37A>G	NP_258393.1:p.Ile13Val	NA	1	1
1426	122100	SNV	1	T	G	NA	Homozygous	4378	4382	99.90871748	0.488571429	37.4876656	CDS: SlnVgp125, Gene: SlnVgp125	NP_258393.1:c.51T>G		NA	1	0
1427	122173	SNV	1	C	A	NA	Homozygous	4627	4630	99.93520518	0.447950741	37.41862978	CDS: SlnVgp125, Gene: SlnVgp125	NP_258393.1:c.124C>A	NP_258393.1:p.Gln42Lys	NA	1	1
1428	122175	SNV	1	A	T	NA	Homozygous	4625	4630	99.89200864	0.447844496	36.89859459	CDS: SlnVgp125, Gene: SlnVgp125	NP_258393.1:c.126A>T	NP_258393.1:p.Gln42His	NA	1	1
1429	122179	SNV	1	G	C	NA	Homozygous	4649	4654	99.89256554	0.450019077	37.49645085	CDS: SlnVgp125, Gene: SlnVgp125	NP_258393.1:c.130G>C	NP_258393.1:p.Asp44His	NA	1	1
1430	122181	SNV	1	T	A	NA	Homozygous	4651	4654	99.93553932	0.450038139	37.58396044	CDS: SlnVgp125, Gene: SlnVgp125	NP_258393.1:c.132T>A	NP_258393.1:p.Asp44Glu	NA	1	1
1431	122187	SNV	1	T	A	NA	Homozygous	4775	4775	100	0.451636767	37.53403141	CDS: SlnVgp125, Gene: SlnVgp125	NP_258393.1:c.138T>A		NA	1	0
1432	122190	SNV	1	A	T	NA	Homozygous	4800	4807	99.85437903	0.449981611	37.31020833	CDS: SlnVgp125, Gene: SlnVgp125	NP_258393.1:c.141A>T		NA	1	0
1433	122193	SNV	1	T	A	NA	Homozygous	4842	4842	100	0.454380225	37.32631144	CDS: SlnVgp125, Gene: SlnVgp125	NP_258393.1:c.144T>A		NA	1	0
1435	122220	SNV	1	A	C	NA	Homozygous	4628	4632	99.91364421	0.452973589	37.55358686	CDS: SlnVgp125, Gene: SlnVgp125	NP_258393.1:c.171A>C	NP_258393.1:p.Lys57Asn	NA	1	1
1436	122222	SNV	1	A	T	NA	Homozygous	4630	4632	99.95682211	0.453095329	37.09179266	CDS: SlnVgp125, Gene: SlnVgp125	NP_258393.1:c.173A>T	NP_258393.1:p.Asn58Ile	NA	1	1
1437	122227	SNV	1	G	C	NA	Homozygous	4516	4521	99.889405	0.45165692	37.41762622	CDS: SlnVgp125, Gene: SlnVgp125	NP_258393.1:c.178G>C	NP_258393.1:p.Glu60Gln	NA	1	1
1442	122254	SNV	1	G	A	NA	Homozygous	3611	3611	100	0.443116754	37.66491277	CDS: SlnVgp125, Gene: SlnVgp125	NP_258393.1:c.205G>A	NP_258393.1:p.Ala69Thr	NA	1	1
1443	122296	SNV	1	T	C	NA	Homozygous	4852	4853	99.97939419	0.474167417	37.47794724	CDS: SlnVgp125, Gene: SlnVgp125	NP_258393.1:c.247T>C		NA	1	0
1444	122306	SNV	1	A	C	NA	Homozygous	4738	4740	99.95780591	0.480751348	37.50232165	CDS: SlnVgp125, Gene: SlnVgp125	NP_258393.1:c.257A>C	NP_258393.1:p.Lys86Thr	NA	1	1
1445	122314	SNV	1	C	T	NA	Homozygous	4469	4494	99.44370271	0.496609493	36.40120832	CDS: SlnVgp125, Gene: SlnVgp125	NP_258393.1:c.265C>T	NP_258393.1:p.Leu89Phe	NA	1	1
1446	122347	SNV	1	A	C	NA	Homozygous	4611	4616	99.89168111	0.496737044	37.40294947	CDS: SlnVgp125, Gene: SlnVgp125	NP_258393.1:c.298A>C	NP_258393.1:p.Asn100His	NA	1	1
1447	122362	SNV	1	A	G	NA	Homozygous	4513	4520	99.84513274	0.485123153	37.35829825	CDS: SlnVgp125, Gene: SlnVgp125	NP_258393.1:c.313A>G	NP_258393.1:p.Thr105Ala	NA	1	1
1448	122368	SNV	1	T	C	NA	Homozygous	4514	4521	99.845167	0.481875493	37.34116083	CDS: SlnVgp125, Gene: SlnVgp125	NP_258393.1:c.319T>C	NP_258393.1:p.Cys107Arg	NA	1	1
1449	122401	SNV	1	A	G	NA	Homozygous	4426	4433	99.84209339	0.443273906	37.22684139	CDS: SlnVgp125, Gene: SlnVgp125	NP_258393.1:c.352A>G	NP_258393.1:p.Ser118Gly	NA	1	1
1450	122527	SNV	1	C	T	NA	Homozygous	4724	4726	99.95768091	0.467561944	36.52497883	CDS: SlnVgp125, Gene: SlnVgp125	NP_258393.1:c.478C>T	NP_258393.1:p.Leu160Phe	NA	1	1
1451	122570	SNV	1	T	G	NA	Homozygous	4863	4872	99.81527094	0.442135958	37.33127699	CDS: SlnVgp125, Gene: SlnVgp125	NP_258393.1:c.521T>G	NP_258393.1:p.Ile174Ser	NA	1	1
1452	122572	SNV	1	T	C	NA	Homozygous	4860	4871	99.77417368	0.442013129	37.23024691	CDS: SlnVgp125, Gene: SlnVgp125	NP_258393.1:c.523T>C	NP_258393.1:p.*175Arg	NA	1	1
1453	122651	SNV	1	T	C	NA	Homozygous	5111	5116	99.9022674	0.440575191	37.26785365	CDS: SlnVgp125, Gene: SlnVgp125	NP_258393.1:c.602T>C	NP_258393.1:p.Leu201Pro	NA	1	1
1454	122662	SNV	1	C	T	NA	Homozygous	5122	5124	99.96096799	0.433910035	37.24404529	CDS: SlnVgp125, Gene: SlnVgp125	NP_258393.1:c.613C>T	NP_258393.1:p.Arg205Cys	NA	1	1
1455	122719	SNV	1	T	C	NA	Homozygous	4742	4748	99.873631	0.436799088	37.27077183	CDS: SlnVgp125, Gene: SlnVgp125	NP_258393.1:c.670T>C	NP_258393.1:p.*224Arg	NA	1	1
1456	122722	SNV	1	A	G	NA	Homozygous	4756	4761	99.89498005	0.445179584	37.30382675	CDS: SlnVgp125, Gene: SlnVgp125	NP_258393.1:c.673A>G	NP_258393.1:p.Arg225Gly	NA	1	1
1457	122833	SNV	1	C	T	NA	Homozygous	4658	4658	100	0.475	37.22348647	CDS: SlnVgp125, Gene: SlnVgp125	NP_258393.1:c.784C>T	NP_258393.1:p.Gln262*	NA	1	1
1458	122863	SNV	1	T	C	NA	Homozygous	4597	4605	99.82627579	0.492868463	37.36806613	CDS: SlnVgp125, Gene: SlnVgp125	NP_258393.1:c.814T>C	NP_258393.1:p.*272Gln	NA	1	1
1459	122866	SNV	1	C	T	NA	Homozygous	4619	4621	99.95671932	0.488459262	36.93548387	CDS: SlnVgp125, Gene: SlnVgp125	NP_258393.1:c.817C>T	NP_258393.1:p.Pro273Ser	NA	1	1
1460	122898	SNV	1	C	T	NA	Homozygous	4587	4588	99.97820401	0.479067931	36.82755614	CDS: SlnVgp125, Gene: SlnVgp125	NP_258393.1:c.849C>T		NA	1	0
1461	122902	SNV	1	A	G	NA	Homozygous	4627	4630	99.93520518	0.477121627	37.34536417	CDS: SlnVgp125, Gene: SlnVgp125	NP_258393.1:c.853A>G	NP_258393.1:p.Thr285Ala	NA	1	1
1462	122908	SNV	1	C	T	NA	Homozygous	4624	4624	100	0.477688225	36.97945502	CDS: SlnVgp125, Gene: SlnVgp125	NP_258393.1:c.859C>T		NA	1	0
1463	122911	SNV	1	C	T	NA	Homozygous	4601	4602	99.97827032	0.479162552	37.01543143	CDS: SlnVgp125, Gene: SlnVgp125	NP_258393.1:c.862C>T	NP_258393.1:p.Pro288Ser	NA	1	1
1464	122919	SNV	1	C	T	NA	Homozygous	4583	4585	99.9563795	0.48422932	37.02334715	CDS: SlnVgp125, Gene: SlnVgp125	NP_258393.1:c.870C>T		NA	1	0
1465	122941	SNV	1	A	G	NA	Homozygous	4782	4788	99.87468672	0.466172558	37.40422417	CDS: SlnVgp125, Gene: SlnVgp125	NP_258393.1:c.892A>G	NP_258393.1:p.Asn298Asp	NA	1	1
1466	122968	SNV	1	T	C	NA	Homozygous	4770	4774	99.91621282	0.471899409	37.34318658	CDS: SlnVgp125, Gene: SlnVgp125	NP_258393.1:c.919T>C	NP_258393.1:p.*307Arg	NA	1	1
1467	123035	SNV	1	G	T	NA	Homozygous	4673	4677	99.91447509	0.471923077	37.40723304	CDS: SlnVgp125, Gene: SlnVgp125	NP_258393.1:c.986G>T	NP_258393.1:p.Arg329Ile	NA	1	1
1468	123136	SNV	1	C	T	NA	Homozygous	4429	4430	99.97742664	0.426488214	37.17407993	CDS: SlnVgp125, Gene: SlnVgp125	NP_258393.1:c.1087C>T	NP_258393.1:p.His363Tyr	NA	1	1
1469	123159	SNV	1	A	G	NA	Homozygous	4270	4275	99.88304094	0.421894219	37.44192037	CDS: SlnVgp125, Gene: SlnVgp125	NP_258393.1:c.1110A>G		NA	1	0
1470	123167	SNV	1	C	G	NA	Homozygous	4093	4098	99.87798926	0.427383237	37.24431957	CDS: SlnVgp125, Gene: SlnVgp125	NP_258393.1:c.1118C>G	NP_258393.1:p.Ser373*	NA	1	1
1471	123256	SNV	1	T	A	NA	Homozygous	3479	3503	99.31487297	0.323728814	37.53147456	CDS: SlnVgp125, Gene: SlnVgp125	NP_258393.1:c.1207T>A	NP_258393.1:p.*403Lys	NA	1	1
1472	123311	SNV	1	A	C	NA	Homozygous	3156	3161	99.84182221	0.262095731	37.27439797	CDS: SlnVgp125, Gene: SlnVgp125	NP_258393.1:c.1262A>C	NP_258393.1:p.Tyr421Ser	NA	1	1
1473	123430	SNV	1	A	T	NA	Homozygous	2114	2114	100	0.119633181	37.55061495	CDS: SlnVgp125, Gene: SlnVgp125	NP_258393.1:c.1381A>T	NP_258393.1:p.Lys461*	NA	1	1
1476	123445	SNV	1	A	G	NA	Homozygous	1821	1825	99.78082192	0.09466866	37.47666118	CDS: SlnVgp125, Gene: SlnVgp125	NP_258393.1:c.1396A>G	NP_258393.1:p.Thr466Ala	NA	1	1
1477	123449	SNV	1	G	A	NA	Homozygous	1794	1794	100	0.091831558	37.79041249	CDS: SlnVgp125, Gene: SlnVgp125	NP_258393.1:c.1400G>A	NP_258393.1:p.Arg467His	NA	1	1
1478	123479	SNV	1	A	G	NA	Homozygous	1346	1347	99.92576095	0.078242965	37.653789	CDS: SlnVgp125, Gene: SlnVgp125	NP_258393.1:c.1430A>G	NP_258393.1:p.Gln477Arg	NA	1	1
1480	125234	SNV	1	T	A	NA	Homozygous	2745	2746	99.96358339	0.13556116	37.44444444				NA	0	0
1481	125335	SNV	1	A	G	NA	Homozygous	4065	4069	99.90169575	0.239420063	37.43321033	CDS: SlnVgp127, Gene: SlnVgp127	NP_258395.1:c.486T>C		NA	1	0
1482	125506	SNV	1	G	A	NA	Homozygous	4955	4956	99.97982244	0.472799723	37.1445005	CDS: SlnVgp127, Gene: SlnVgp127	NP_258395.1:c.315C>T		NA	1	0
1483	125608	SNV	1	G	A	NA	Homozygous	5350	5351	99.9813119	0.460916887	37.21850467	CDS: SlnVgp127, Gene: SlnVgp127	NP_258395.1:c.213C>T		NA	1	0
1484	125761	SNV	1	A	C	NA	Homozygous	5404	5410	99.88909427	0.482535576	36.86213916	CDS: SlnVgp127, Gene: SlnVgp127	NP_258395.1:c.60T>G		NA	1	0
1485	126099	SNV	1	A	G	NA	Homozygous	4826	4834	99.83450559	0.492699364	36.80169913	CDS: SlnVgp128, Gene: SlnVgp128	NP_258396.1:c.807T>C		NA	1	0
1486	126277	SNV	1	T	C	NA	Homozygous	5228	5233	99.90445251	0.449285588	37.2817521	CDS: SlnVgp128, Gene: SlnVgp128	NP_258396.1:c.629A>G	NP_258396.1:p.Lys210Arg	NA	1	1
1487	126408	SNV	1	T	C	NA	Homozygous	5420	5431	99.79745903	0.466309085	37.41457565	CDS: SlnVgp128, Gene: SlnVgp128	NP_258396.1:c.498A>G		NA	1	0
1488	126484	SNV	1	C	T	NA	Homozygous	5295	5300	99.90566038	0.47840987	37.23984891	CDS: SlnVgp128, Gene: SlnVgp128	NP_258396.1:c.422G>A	NP_258396.1:p.Arg141Lys	NA	1	1
1490	127281	SNV	1	G	A	NA	Homozygous	4511	4511	100	0.462458746	37.26734649	CDS: SlnVgp129, Gene: SlnVgp129	NP_258397.1:c.307C>T		NA	1	0
1491	127857	SNV	1	A	G	NA	Homozygous	4578	4584	99.86910995	0.492138365	37.42638707	CDS: SlnVgp130, Gene: SlnVgp130	NP_258398.1:c.80T>C	NP_258398.1:p.Ile27Thr	NA	1	1
1493	128091	SNV	1	T	G	NA	Homozygous	5067	5069	99.96054449	0.485669346	37.2068285	CDS: SlnVgp131, Gene: SlnVgp131	NP_258399.1:c.373A>C	NP_258399.1:p.Ile125Leu	NA	1	1
1494	128194	SNV	1	A	G	NA	Homozygous	4603	4610	99.84815618	0.475564279	37.38583532	CDS: SlnVgp131, Gene: SlnVgp131	NP_258399.1:c.270T>C		NA	1	0
1495	128530	SNV	1	T	G	NA	Homozygous	4921	4929	99.83769527	0.452077874	37.01280228	CDS: SlnVgp132, Gene: SlnVgp132	NP_258400.1:c.972A>C		NA	1	0
1498	129000	SNV	1	G	T	NA	Homozygous	4540	4949	91.73570418	0.375051546	37.16453744	CDS: SlnVgp132, Gene: SlnVgp132	NP_258400.1:c.502C>A	NP_258400.1:p.His168Asn	NA	1	1
1499	129004	SNV	1	G	A	NA	Homozygous	4868	4928	98.78246753	0.38046815	37.10784717	CDS: SlnVgp132, Gene: SlnVgp132	NP_258400.1:c.498C>T		NA	1	0
1500	129046	SNV	1	A	G	NA	Homozygous	4995	5000	99.9	0.362188495	37.4002002	CDS: SlnVgp132, Gene: SlnVgp132	NP_258400.1:c.456T>C		NA	1	0
1501	129058	SNV	1	C	T	NA	Homozygous	4914	4918	99.91866612	0.373567609	37.02096052	CDS: SlnVgp132, Gene: SlnVgp132	NP_258400.1:c.444G>A		NA	1	0
1502	129557	SNV	1	C	T	NA	Homozygous	5746	5750	99.93043478	0.499684144	37.53706927	CDS: SlnVgp133, Gene: SlnVgp133	NP_258401.1:c.28C>T	NP_258401.1:p.Arg10*	NA	1	1
1503	129638	SNV	1	C	A	NA	Homozygous	6030	6033	99.9502735	0.460557888	37.55107794	CDS: SlnVgp133, Gene: SlnVgp133	NP_258401.1:c.109C>A		NA	1	0
1504	129703	SNV	1	G	A	NA	Homozygous	6000	6002	99.96667777	0.441402136	37.3825	CDS: SlnVgp133, Gene: SlnVgp133	NP_258401.1:c.174G>A		NA	1	0
1505	129921	SNV	1	G	A	NA	Homozygous	5659	5661	99.96467055	0.450272698	37.29651882	CDS: SlnVgp133, Gene: SlnVgp133	NP_258401.1:c.392G>A	NP_258401.1:p.Arg131His	NA	1	1
1506	129970	SNV	1	A	G	NA	Homozygous	5928	5934	99.89888777	0.444075972	37.43016194	CDS: SlnVgp133, Gene: SlnVgp133	NP_258401.1:c.441A>G		NA	1	0
1507	130099	SNV	1	A	G	NA	Homozygous	6098	6112	99.77094241	0.478379937	37.28927517	CDS: SlnVgp133, Gene: SlnVgp133	NP_258401.1:c.570A>G		NA	1	0
1508	130251	SNV	1	T	C	NA	Homozygous	5975	5988	99.78289913	0.455998827	37.06527197	CDS: SlnVgp134, Gene: SlnVgp134	NP_258402.1:c.672A>G		NA	1	0
1509	130284	SNV	1	G	A	NA	Homozygous	5939	5941	99.96633563	0.483804476	37.45293821	CDS: SlnVgp134, Gene: SlnVgp134	NP_258402.1:c.639C>T		NA	1	0
1510	130569	SNV	1	A	G	NA	Homozygous	4773	4783	99.7909262	0.479279628	37.3628745	CDS: SlnVgp134, Gene: SlnVgp134	NP_258402.1:c.354T>C		NA	1	0
1511	130620	SNV	1	A	G	NA	Homozygous	4676	4684	99.82920581	0.47101735	37.1685201	CDS: SlnVgp134, Gene: SlnVgp134	NP_258402.1:c.303T>C		NA	1	0
1512	130650	SNV	1	G	T	NA	Homozygous	4623	4624	99.9783737	0.493529763	37.16569327	CDS: SlnVgp134, Gene: SlnVgp134	NP_258402.1:c.273C>A		NA	1	0
1513	130772	SNV	1	C	T	NA	Homozygous	4476	4479	99.93302076	0.473598035	36.63069705	CDS: SlnVgp134, Gene: SlnVgp134	NP_258402.1:c.151G>A	NP_258402.1:p.Val51Ile	NA	1	1
1514	131327	SNV	1	A	G	NA	Homozygous	4116	4117	99.97571047	0.468652038	37.44995141	CDS: SlnVgp135, Gene: SlnVgp135	NP_258403.1:c.432A>G		NA	1	0
1515	131624	SNV	1	G	A	NA	Homozygous	3875	3875	100	0.484031228	37.25006452	CDS: SlnVgp135, Gene: SlnVgp135	NP_258403.1:c.729G>A		NA	1	0
1516	132002	SNV	1	A	C	NA	Homozygous	3887	3891	99.89719866	0.46696241	36.96912786	CDS: SlnVgp135, Gene: SlnVgp135	NP_258403.1:c.1107A>C		NA	1	0
1517	132095	SNV	1	C	T	NA	Homozygous	4376	4376	100	0.444643926	37.20201097	CDS: SlnVgp135, Gene: SlnVgp135, Repeat region: hr15; 3 copies of P-I and 26 copies of P-II repeat	NP_258403.1:c.1200C>T		NA	1	0
1518	132099	SNV	1	A	T	NA	Homozygous	4371	4372	99.97712717	0.447216125	37.29741478	CDS: SlnVgp135, Gene: SlnVgp135, Repeat region: hr15; 3 copies of P-I and 26 copies of P-II repeat	NP_258403.1:c.1204A>T	NP_258403.1:p.Asn402Tyr	NA	1	1
1537	132262	SNV	1	G	A	NA	Homozygous	2515	2539	99.05474596	0.453710507	37.54910537	Repeat region: hr15; 3 copies of P-I and 26 copies of P-II repeat			NA	0	0
1561	132397	SNV	1	C	T	NA	Homozygous	1699	1704	99.70657277	0.404437721	37.02177752	Repeat region: hr15; 3 copies of P-I and 26 copies of P-II repeat			NA	0	0
1562	132424	SNV	1	C	T	NA	Homozygous	2173	2190	99.22374429	0.3851618	36.8150023	Repeat region: hr15; 3 copies of P-I and 26 copies of P-II repeat			NA	0	0
1563	132434	SNV	1	G	A	NA	Homozygous	2336	2357	99.10903691	0.39214967	37.40368151	Repeat region: hr15; 3 copies of P-I and 26 copies of P-II repeat			NA	0	0
1564	132458	SNV	1	C	T	NA	Homozygous	2746	2753	99.74573193	0.409512045	36.91260015	Repeat region: hr15; 3 copies of P-I and 26 copies of P-II repeat			NA	0	0
1568	132531	SNV	1	A	G	NA	Homozygous	3660	3667	99.80910826	0.438875028	37.08715847	Repeat region: hr15; 3 copies of P-I and 26 copies of P-II repeat			NA	0	0
1593	132716	SNV	1	C	T	NA	Homozygous	787	790	99.62025316	0.460818714	37.61626429	Repeat region: hr15; 3 copies of P-I and 26 copies of P-II repeat			NA	0	0
1621	132799	SNV	1	T	G	NA	Homozygous	869	876	99.20091324	0.322638146	37.23245109	Repeat region: hr15; 3 copies of P-I and 26 copies of P-II repeat			NA	0	0
1646	132918	SNV	1	C	A	NA	Homozygous	89	4661	1.909461489	0.237623762	37.12359551	Repeat region: hr15; 3 copies of P-I and 26 copies of P-II repeat			NA	0	0
1653	133051	SNV	1	T	G	NA	Homozygous	3983	4250	93.71764706	0.343644781	37.19030881	Repeat region: hr15; 3 copies of P-I and 26 copies of P-II repeat			NA	0	0
1655	133062	SNV	1	T	A	NA	Homozygous	4085	4341	94.1027413	0.365283931	37.44871481	Repeat region: hr15; 3 copies of P-I and 26 copies of P-II repeat			NA	0	0
1656	133075	SNV	1	A	C	NA	Homozygous	3972	4195	94.6841478	0.381662242	37.34466264	Repeat region: hr15; 3 copies of P-I and 26 copies of P-II repeat			NA	0	0
1657	133078	SNV	1	G	A	NA	Homozygous	3914	4140	94.5410628	0.388393782	37.36739908	Repeat region: hr15; 3 copies of P-I and 26 copies of P-II repeat			NA	0	0
1658	133083	SNV	1	T	A	NA	Homozygous	3840	4054	94.72126295	0.391874736	37.15364583	Repeat region: hr15; 3 copies of P-I and 26 copies of P-II repeat			NA	0	0
1659	133090	SNV	1	G	A	NA	Homozygous	3798	3983	95.35525985	0.40149413	37.29673512	Repeat region: hr15; 3 copies of P-I and 26 copies of P-II repeat			NA	0	0
1660	133107	SNV	1	T	A	NA	Homozygous	3648	3785	96.38044914	0.434511897	37.41145833	Repeat region: hr15; 3 copies of P-I and 26 copies of P-II repeat			NA	0	0
1662	133122	SNV	1	T	G	NA	Homozygous	3143	3160	99.46202532	0.432803663	36.38339166	Repeat region: hr15; 3 copies of P-I and 26 copies of P-II repeat			NA	0	0
1663	133134	SNV	1	T	C	NA	Homozygous	2793	2801	99.71438772	0.30406714	36.86573577	Repeat region: hr15; 3 copies of P-I and 26 copies of P-II repeat			NA	0	0
1666	133151	SNV	1	T	C	NA	Homozygous	3217	3248	99.0455665	0.307140809	37.07242773	Repeat region: hr15; 3 copies of P-I and 26 copies of P-II repeat			NA	0	0
1667	133154	SNV	1	A	G	NA	Homozygous	3290	3344	98.38516746	0.307044625	37.06808511	Repeat region: hr15; 3 copies of P-I and 26 copies of P-II repeat			NA	0	0
1668	133158	SNV	1	T	A	NA	Homozygous	3342	3398	98.35197175	0.310593455	37.5652304	Repeat region: hr15; 3 copies of P-I and 26 copies of P-II repeat			NA	0	0
1669	133184	SNV	1	G	A	NA	Homozygous	3926	3954	99.29185635	0.354623451	37.56877229	Repeat region: hr15; 3 copies of P-I and 26 copies of P-II repeat			NA	0	0
1670	133260	SNV	1	C	T	NA	Homozygous	5275	5277	99.96209968	0.454039965	37.25876777	Repeat region: hr15; 3 copies of P-I and 26 copies of P-II repeat			NA	0	0
1671	133274	SNV	1	T	C	NA	Homozygous	5363	5466	98.11562386	0.481708355	37.34327802	Repeat region: hr15; 3 copies of P-I and 26 copies of P-II repeat			NA	0	0
1672	133277	SNV	1	G	T	NA	Homozygous	5330	5428	98.19454679	0.483815722	37.43020638	Repeat region: hr15; 3 copies of P-I and 26 copies of P-II repeat			NA	0	0
1673	133358	SNV	1	A	G	NA	Homozygous	5973	5982	99.84954865	0.435810811	36.80010045	Repeat region: hr15; 3 copies of P-I and 26 copies of P-II repeat			NA	0	0
1674	133541	SNV	1	A	G	NA	Homozygous	6110	6115	99.91823385	0.473028458	37.25875614	CDS: SlnVgp136, Gene: SlnVgp136	NP_258404.1:c.105A>G		NA	1	0
1675	133655	SNV	1	C	T	NA	Homozygous	5864	5866	99.96590522	0.490719436	37.54058663	CDS: SlnVgp136, Gene: SlnVgp136	NP_258404.1:c.219C>T		NA	1	0
1676	133657	SNV	1	G	A	NA	Homozygous	5864	5866	99.96590522	0.490719436	37.52592087	CDS: SlnVgp136, Gene: SlnVgp136	NP_258404.1:c.221G>A	NP_258404.1:p.Arg74His	NA	1	1
1677	133709	SNV	1	A	G	NA	Homozygous	5710	5718	99.86009094	0.468057785	37.47495622	CDS: SlnVgp136, Gene: SlnVgp136	NP_258404.1:c.273A>G		NA	1	0
1678	133906	SNV	1	A	T	NA	Homozygous	5101	5101	100	0.484596938	37.07723976	CDS: SlnVgp136, Gene: SlnVgp136	NP_258404.1:c.470A>T	NP_258404.1:p.Asp157Val	NA	1	1
1679	134027	SNV	1	T	C	NA	Homozygous	5121	5129	99.84402418	0.485092372	37.19019723	CDS: SlnVgp136, Gene: SlnVgp136	NP_258404.1:c.591T>C		NA	1	0
1680	134201	SNV	1	G	A	NA	Homozygous	6151	6157	99.90254994	0.490181603	37.45342221	CDS: SlnVgp136, Gene: SlnVgp136	NP_258404.1:c.765G>A		NA	1	0
1684	134579	SNV	1	T	C	NA	Homozygous	4770	4772	99.95808885	0.417956656	37.37945493	CDS: SlnVgp136, Gene: SlnVgp136	NP_258404.1:c.1143T>C		NA	1	0
1685	134696	SNV	1	A	G	NA	Homozygous	4611	4620	99.80519481	0.478721238	37.0960746	CDS: SlnVgp136, Gene: SlnVgp136	NP_258404.1:c.1260A>G		NA	1	0
1686	134873	SNV	1	C	T	NA	Homozygous	4441	4442	99.97748762	0.408629442	37.09772574	CDS: SlnVgp136, Gene: SlnVgp136	NP_258404.1:c.1437C>T		NA	1	0
1687	135101	SNV	1	G	A	NA	Homozygous	5354	5357	99.94399851	0.49372243	37.14101606	CDS: SlnVgp136, Gene: SlnVgp136	NP_258404.1:c.1665G>A		NA	1	0
1691	135291	SNV	1	T	G	NA	Homozygous	5832	5845	99.77758768	0.445280123	37.40706447	CDS: SlnVgp136, Gene: SlnVgp136	NP_258404.1:c.1855T>G	NP_258404.1:p.Leu619Val	NA	1	1
1699	135510	SNV	1	A	G	NA	Homozygous	5199	6075	85.58024691	0.474002418	37.47259088				NA	0	0
1700	135513	SNV	1	A	T	NA	Homozygous	5295	5843	90.6212562	0.469089674	37.25646837				NA	0	0
1701	135515	SNV	1	C	G	NA	Homozygous	5288	5844	90.48596851	0.469137902	37.54273828				NA	0	0
1705	135816	SNV	1	T	C	NA	Homozygous	6288	6299	99.82536911	0.4610334	37.06520356	CDS: SlnVgp137, Gene: SlnVgp137	NP_258405.1:c.410A>G	NP_258405.1:p.Asp137Gly	NA	1	1
1706	136157	SNV	1	G	A	NA	Homozygous	5555	5557	99.96400936	0.456409429	37.38181818	CDS: SlnVgp137, Gene: SlnVgp137	NP_258405.1:c.69C>T		NA	1	0
1709	136220	SNV	1	C	A	NA	Homozygous	5190	5192	99.9614792	0.459909754	37.20924855	CDS: SlnVgp137, Gene: SlnVgp137	NP_258405.1:c.6G>T		NA	1	0
1710	136517	SNV	1	C	T	NA	Homozygous	4785	4785	100	0.444737835	37.19979101	CDS: SlnVgp138, Gene: SlnVgp138	NP_258406.1:c.195C>T		NA	1	0
1711	136586	SNV	1	G	T	NA	Homozygous	4697	4698	99.97871435	0.489677793	37.36533958	CDS: SlnVgp138, Gene: SlnVgp138	NP_258406.1:c.264G>T		NA	1	0
1712	136709	SNV	1	A	G	NA	Homozygous	4650	4659	99.8068255	0.454545455	37.29913978	CDS: SlnVgp138, Gene: SlnVgp138	NP_258406.1:c.387A>G		NA	1	0
1713	136739	SNV	1	A	G	NA	Homozygous	4469	4477	99.82130891	0.481247452	37.38375476	CDS: SlnVgp138, Gene: SlnVgp138	NP_258406.1:c.417A>G	NP_258406.1:p.Ile139Met	NA	1	1
1714	136815	SNV	1	C	A	NA	Homozygous	4675	4676	99.9786142	0.490257823	37.33540107	CDS: SlnVgp138, Gene: SlnVgp138	NP_258406.1:c.493C>A	NP_258406.1:p.Leu165Met	NA	1	1
1715	136832	SNV	1	A	C	NA	Homozygous	4685	4691	99.8720955	0.478970126	37.09605123	CDS: SlnVgp138, Gene: SlnVgp138	NP_258406.1:c.510A>C		NA	1	0
1716	136934	SNV	1	G	A	NA	Homozygous	4936	4937	99.97974478	0.467700258	37.33306321	CDS: SlnVgp138, Gene: SlnVgp138	NP_258406.1:c.612G>A		NA	1	0
1717	136976	SNV	1	T	C	NA	Homozygous	4996	5004	99.8401279	0.48202998	37.21016813	CDS: SlnVgp138, Gene: SlnVgp138	NP_258406.1:c.654T>C		NA	1	0
1718	137016	SNV	1	A	G	NA	Homozygous	5087	5094	99.86258343	0.440978377	37.20837429	CDS: SlnVgp138, Gene: SlnVgp138	NP_258406.1:c.694A>G	NP_258406.1:p.Ile232Val	NA	1	1
1719	137116	SNV	1	G	A	NA	Homozygous	5815	5819	99.93125967	0.488108025	37.41324162				NA	0	0
1720	137120	SNV	1	C	T	NA	Homozygous	5816	5820	99.93127148	0.482885649	37.48074278				NA	0	0
1721	137127	SNV	1	C	T	NA	Homozygous	5806	5814	99.8624011	0.48228589	37.56321047				NA	0	0
1726	137288	SNV	1	G	A	NA	Homozygous	5653	5675	99.6123348	0.405872193	37.45816381	Repeat region: hr16; 4 copies of P-I			NA	0	0
1734	137658	SNV	1	C	T	NA	Homozygous	4810	4813	99.93766881	0.422055322	37.47879418	Repeat region: hr17; 13 copies of P-II repeat			NA	0	0
1735	137665	SNV	1	C	T	NA	Homozygous	4657	4658	99.97853156	0.42466274	37.57869873	Repeat region: hr17; 13 copies of P-II repeat			NA	0	0
1738	138233	SNV	1	C	T	NA	Homozygous	5085	5085	100	0.488586774	37.41966568	CDS: SlnVgp140, Gene: SlnVgp140	NP_258408.1:c.705G>A		NA	1	0
1739	138242	SNV	1	C	G	NA	Homozygous	5012	5015	99.94017946	0.49888297	37.26556265	CDS: SlnVgp140, Gene: SlnVgp140	NP_258408.1:c.696G>C	NP_258408.1:p.Met232Ile	NA	1	1
1740	138328	SNV	1	G	A	NA	Homozygous	5183	5184	99.98070988	0.494372585	37.25255643	CDS: SlnVgp140, Gene: SlnVgp140	NP_258408.1:c.610C>T		NA	1	0
1741	138407	SNV	1	T	C	NA	Homozygous	5055	5063	99.84199091	0.474617952	37.17012859	CDS: SlnVgp140, Gene: SlnVgp140	NP_258408.1:c.531A>G		NA	1	0
1742	138535	SNV	1	A	G	NA	Homozygous	5075	5083	99.84261263	0.465793555	37.35862069	CDS: SlnVgp140, Gene: SlnVgp140	NP_258408.1:c.403T>C		NA	1	0
1743	138572	SNV	1	C	T	NA	Homozygous	5134	5134	100	0.479972612	37.28866381	CDS: SlnVgp140, Gene: SlnVgp140	NP_258408.1:c.366G>A		NA	1	0
1744	138662	SNV	1	T	C	NA	Homozygous	5244	5251	99.86669206	0.49546371	37.38119756	CDS: SlnVgp140, Gene: SlnVgp140	NP_258408.1:c.276A>G		NA	1	0
1745	138988	SNV	1	T	G	NA	Homozygous	5648	5658	99.8232591	0.488567073	37.12907224	CDS: SlnVgp141, Gene: SlnVgp141	NP_258409.1:c.158A>C	NP_258409.1:p.Gln53Pro	NA	1	1
