# Supplementary material for: Identification of Loci Associated with Enhanced Virulence in Spodoptera litura Nucleopolyhedrovirus Isolates Using Deep Sequencing
Source: Viruses. 2019 Sep 17;11(9):872. doi: 10.3390/v11090872 (PMC6783950; doi:10.3390/v11090872)
Supplement: Supplementary file 1 [file viruses-11-00872-s001.zip › viruses-564066 revised supplementary - to proofreading/Supplementary Materials/R_Code/TSV_and_CSV_Files/Table_SOI_3.csv]

	Reference.Position	Type	Length	Reference	Allele	Linkage	Zygosity	Count	Coverage	Frequency	Forward.reverse.balance	Average.quality	Overlapping.annotations	Coding.region.change	Amino.acid.change	X	coding	NS	Vir_ID
7	827	SNV	1	C	T	NA	Homozygous	3635	3637	99.94500962	0.474914759	36.79669876	CDS: SlnVgp002, Gene: SlnVgp002	NP_258270.1:c.1567G>A	NP_258270.1:p.Asp523Asn	NA	1	1	BNG
16	1665	SNV	1	T	C	NA	Homozygous	1839	1852	99.29805616	0.45922528	37.07993475	CDS: SlnVgp002, Gene: SlnVgp002	NP_258270.1:c.729A>G		NA	1	0	BNG
17	1701	SNV	1	T	C	NA	Homozygous	2057	2059	99.90286547	0.471996387	37.09674283	CDS: SlnVgp002, Gene: SlnVgp002	NP_258270.1:c.693A>G		NA	1	0	BNG
18	1716	SNV	1	A	G	NA	Homozygous	2058	2062	99.80601358	0.475849732	37.02332362	CDS: SlnVgp002, Gene: SlnVgp002	NP_258270.1:c.678T>C		NA	1	0	BNG
20	1762	SNV	1	G	C	NA	Homozygous	2279	2304	98.91493056	0.493846765	37.18473014	CDS: SlnVgp002, Gene: SlnVgp002	NP_258270.1:c.632C>G	NP_258270.1:p.Pro211Arg	NA	1	1	BNG
25	1946	SNV	1	C	T	NA	Homozygous	3176	3177	99.96852376	0.457801222	37.34918136	CDS: SlnVgp002, Gene: SlnVgp002	NP_258270.1:c.448G>A	NP_258270.1:p.Asp150Asn	NA	1	1	BNG
32	2777	SNV	1	G	A	NA	Homozygous	4057	4060	99.92610837	0.451988574	37.30712349	CDS: SlnVgp003, Gene: SlnVgp003	NP_258271.1:c.386G>A	NP_258271.1:p.Arg129Lys	NA	1	1	BNG
35	3225	Insertion	2	-	AT	NA	Homozygous	4697	5199	90.34429698	0.483088366	37.37204599				NA	0	0	BNG
64	3807	SNV	1	G	A	NA	Homozygous	4099	4102	99.92686494	0.472383409	37.30787997	CDS: SlnVgp004, Gene: SlnVgp004	NP_258272.1:c.1901C>T	NP_258272.1:p.Ser634Leu	NA	1	1	BNG
74	4293	SNV	1	C	T	NA	Homozygous	1783	2536	70.30757098	0.447327452	37.09983174	CDS: SlnVgp004, Gene: SlnVgp004	NP_258272.1:c.1415G>A	NP_258272.1:p.Ser472Asn	NA	1	1	BNG
85	4369	SNV	1	T	G	NA	Homozygous	1430	1431	99.9301188	0.317024129	37.49160839	CDS: SlnVgp004, Gene: SlnVgp004	NP_258272.1:c.1339A>C	NP_258272.1:p.Met447Leu	NA	1	1	BNG
86	4373	SNV	1	C	T	NA	Homozygous	1368	1369	99.92695398	0.32027972	37.06505848	CDS: SlnVgp004, Gene: SlnVgp004	NP_258272.1:c.1335G>A		NA	1	0	BNG
87	4378	SNV	1	C	T	NA	Homozygous	1296	1296	100	0.328908555	37.41280864	CDS: SlnVgp004, Gene: SlnVgp004	NP_258272.1:c.1330G>A	NP_258272.1:p.Ala444Thr	NA	1	1	BNG
119	5933	SNV	1	A	T	NA	Homozygous	2078	2848	72.96348315	0.499094203	36.78777671				NA	0	0	BNG
147	6678	SNV	1	G	C	NA	Homozygous	1666	1675	99.46268657	0.406395349	37.35594238	CDS: SlnVgp007, Gene: SlnVgp007	NP_258275.1:c.239G>C	NP_258275.1:p.Gly80Ala	NA	1	1	BNG
160	6717	MNV	3	CTG	AGA	NA	Homozygous	2677	2705	98.96487985	0.366211962	37.19721294	CDS: SlnVgp007, Gene: SlnVgp007	NP_258275.1:c.278_280delCTGinsAGA	NP_258275.1:p.Ala93_Ala94delinsGluThr	NA	1	1	BNG
161	6721	SNV	1	C	T	NA	Homozygous	2680	2702	99.18578831	0.366561735	37.63432836	CDS: SlnVgp007, Gene: SlnVgp007	NP_258275.1:c.282C>T		NA	1	0	BNG
162	6726	SNV	1	G	C	NA	Homozygous	2689	2703	99.48205697	0.366108787	37.59390108	CDS: SlnVgp007, Gene: SlnVgp007	NP_258275.1:c.287G>C	NP_258275.1:p.Gly96Ala	NA	1	1	BNG
165	7057	SNV	1	G	A	NA	Homozygous	4974	4977	99.93972272	0.490439614	37.1938078	CDS: SlnVgp007, Gene: SlnVgp007	NP_258275.1:c.618G>A		NA	1	0	BNG
166	7095	SNV	1	C	T	NA	Homozygous	5027	5031	99.92049294	0.492037432	37.49452954	CDS: SlnVgp007, Gene: SlnVgp007	NP_258275.1:c.656C>T	NP_258275.1:p.Ala219Val	NA	1	1	BNG
169	7701	SNV	1	A	G	NA	Homozygous	5409	5424	99.72345133	0.48604119	37.12922906	CDS: SlnVgp007, Gene: SlnVgp007	NP_258275.1:c.1262A>G	NP_258275.1:p.Lys421Arg	NA	1	1	BNG
170	8112	Insertion	3	-	ATA	NA	Homozygous	3289	4821	68.22236051	0.488424761	37.61412933	CDS: SlnVgp007, Gene: SlnVgp007	NP_258275.1:c.1672_1673insATA	NP_258275.1:p.Asn559_Asp560insAsn	NA	1	1	BNG
179	8600	Insertion	1	-	G	NA	Homozygous	4622	4689	98.57112391	0.424413316	37.34833405				NA	0	0	BNG
200	10123	SNV	1	A	G	NA	Homozygous	3499	3507	99.7718848	0.480404551	37.50614461	CDS: SlnVgp010, Gene: SlnVgp010	NP_258278.1:c.353A>G	NP_258278.1:p.Asn118Ser	NA	1	1	BNG
220	10729	SNV	1	C	T	NA	Homozygous	4431	4470	99.12751678	0.456381102	37.55179418	Repeat region: hr1; 4 copies of P-I repeat			NA	0	0	BNG
237	13688	SNV	1	G	A	NA	Homozygous	4839	4840	99.97933884	0.460468392	37.44740649				NA	0	0	BNG
251	16020	SNV	1	C	T	NA	Homozygous	3479	3482	99.91384262	0.461538462	37.21557919	CDS: SlnVgp016, Gene: SlnVgp016	NP_258284.1:c.1524C>T		NA	1	0	BNG
252	16535	SNV	1	T	A	NA	Homozygous	4060	4065	99.87699877	0.434886241	37.46773399	CDS: SlnVgp016, Gene: SlnVgp016	NP_258284.1:c.2039T>A	NP_258284.1:p.Ile680Asn	NA	1	1	BNG
253	16566	SNV	1	C	T	NA	Homozygous	4193	4197	99.90469383	0.455311973	36.93799189				NA	0	0	BNG
254	16588	SNV	1	T	C	NA	Homozygous	4207	4234	99.36230515	0.488494828	36.87592108				NA	0	0	BNG
299	20665	SNV	1	G	A	NA	Homozygous	3297	3298	99.96967859	0.475691647	37.22232332	CDS: SlnVgp021, Gene: SlnVgp021	NP_258289.1:c.1011C>T		NA	1	0	BNG
304	20998	SNV	1	A	G	NA	Homozygous	3016	3029	99.57081545	0.456848306	37.32261273	CDS: SlnVgp021, Gene: SlnVgp021	NP_258289.1:c.678T>C		NA	1	0	BNG
307	21253	SNV	1	C	T	NA	Homozygous	2869	2871	99.93033786	0.445933313	37.1589404	CDS: SlnVgp021, Gene: SlnVgp021	NP_258289.1:c.423G>A		NA	1	0	BNG
309	21397	SNV	1	C	T	NA	Homozygous	2746	2747	99.96359665	0.485524127	37.06737072	CDS: SlnVgp021, Gene: SlnVgp021	NP_258289.1:c.279G>A		NA	1	0	BNG
321	21916	SNV	1	A	G	NA	Homozygous	5251	5257	99.88586646	0.47989524	37.41706342	CDS: SlnVgp022, Gene: SlnVgp022	NP_258290.1:c.107T>C	NP_258290.1:p.Ile36Thr	NA	1	1	BNG
335	23490	SNV	1	C	T	NA	Homozygous	2415	2416	99.95860927	0.434159566	37.2173913	CDS: SlnVgp023, Gene: SlnVgp023	NP_258291.1:c.885G>A		NA	1	0	BNG
337	23895	SNV	1	G	A	NA	Homozygous	3236	3237	99.9691072	0.490767996	37.32169345	CDS: SlnVgp023, Gene: SlnVgp023	NP_258291.1:c.480C>T		NA	1	0	BNG
338	23898	SNV	1	C	T	NA	Homozygous	3283	3283	100	0.499471179	37.28876028	CDS: SlnVgp023, Gene: SlnVgp023	NP_258291.1:c.477G>A		NA	1	0	BNG
339	23916	SNV	1	C	T	NA	Homozygous	3414	3414	100	0.468686869	37.39191564	CDS: SlnVgp023, Gene: SlnVgp023	NP_258291.1:c.459G>A		NA	1	0	BNG
340	23955	SNV	1	G	A	NA	Homozygous	3543	3543	100	0.426624483	37.48292408	CDS: SlnVgp023, Gene: SlnVgp023	NP_258291.1:c.420C>T		NA	1	0	BNG
345	24389	SNV	1	A	T	NA	Homozygous	4775	4777	99.95813272	0.482628263	37.29445026				NA	0	0	BNG
350	25433	SNV	1	G	A	NA	Homozygous	4746	4746	100	0.444283908	37.45364517	CDS: SlnVgp024, Gene: SlnVgp024	NP_258292.1:c.852G>A		NA	1	0	BNG
360	25813	Deletion	1	T	-	NA	Homozygous	4646	4791	96.97349196	0.42974897	36.98880758	Repeat region: hr2; 6 copies of P-I repeat			NA	0	0	BNG
380	26317	SNV	1	C	T	NA	Homozygous	3847	3866	99.50853595	0.424506654	37.30049389				NA	0	0	BNG
386	26566	Deletion	3	ATG	-	NA	Homozygous	2399	2894	82.89564616	0.34125823	36.90338069	CDS: SlnVgp025, Gene: SlnVgp025	NP_258293.1:c.174_176delCAT	NP_258293.1:p.Ile59del	NA	1	1	BNG
389	26575	Deletion	3	CTA	-	NA	Homozygous	2388	3150	75.80952381	0.362759114	37.39670585	CDS: SlnVgp025, Gene: SlnVgp025	NP_258293.1:c.165_167delTAG	NP_258293.1:p.Phe55_Arg56delinsLeu	NA	1	1	BNG
391	26675	SNV	1	C	A	NA	Homozygous	4835	4837	99.95865206	0.45990816	37.46659772	CDS: SlnVgp025, Gene: SlnVgp025	NP_258293.1:c.67G>T	NP_258293.1:p.Glu23*	NA	1	1	BNG
402	27325	SNV	1	G	A	NA	Homozygous	3288	3288	100	0.495575221	37.36678832	CDS: SlnVgp026, Gene: SlnVgp026	NP_258294.1:c.169G>A	NP_258294.1:p.Ala57Thr	NA	1	1	BNG
403	27561	SNV	1	C	A	NA	Homozygous	3040	3040	100	0.481623052	37.27434211	CDS: SlnVgp026, Gene: SlnVgp026	NP_258294.1:c.405C>A		NA	1	0	BNG
404	27798	SNV	1	G	A	NA	Homozygous	3645	3647	99.94516041	0.462211422	37.41152263	CDS: SlnVgp026, Gene: SlnVgp026	NP_258294.1:c.642G>A		NA	1	0	BNG
405	27834	MNV	2	GA	AG	NA	Homozygous	3639	3677	98.96654882	0.496744635	37.47774492	CDS: SlnVgp026, Gene: SlnVgp026	NP_258294.1:c.678_679delGAinsAG	NP_258294.1:p.Lys227Glu	NA	1	1	BNG
407	28377	SNV	1	T	C	NA	Homozygous	4024	4035	99.72738538	0.496945899	37.23856859	CDS: SlnVgp027, Gene: SlnVgp027	NP_258295.1:c.600A>G		NA	1	0	BNG
421	30412	SNV	1	A	C	NA	Homozygous	3644	3652	99.78094195	0.486725664	37.28183315	CDS: SlnVgp030, Gene: SlnVgp030	NP_258298.1:c.243T>G		NA	1	0	BNG
435	31648	SNV	1	G	T	NA	Homozygous	2556	2557	99.96089167	0.493189964	37.18114241	CDS: SlnVgp032, Gene: SlnVgp032	NP_258300.1:c.519G>T		NA	1	0	BNG
440	32363	SNV	1	C	A	NA	Homozygous	3517	3518	99.97157476	0.474825523	36.70429343	CDS: SlnVgp033, Gene: SlnVgp033	NP_258301.1:c.846G>T	NP_258301.1:p.Gln282His	NA	1	1	BNG
446	32594	SNV	1	G	A	NA	Homozygous	3622	3624	99.94481236	0.463511831	37.3451132	CDS: SlnVgp033, Gene: SlnVgp033	NP_258301.1:c.615C>T		NA	1	0	BNG
448	32783	SNV	1	T	C	NA	Homozygous	4042	4052	99.75320829	0.486051502	37.27115289	CDS: SlnVgp033, Gene: SlnVgp033	NP_258301.1:c.426A>G		NA	1	0	BNG
452	33794	SNV	1	G	A	NA	Homozygous	3701	3704	99.91900648	0.467795802	37.51715753	CDS: SlnVgp035, Gene: SlnVgp035	NP_258303.1:c.342C>T		NA	1	0	BNG
453	33802	SNV	1	G	A	NA	Homozygous	3722	3723	99.97313994	0.468824369	37.3619022	CDS: SlnVgp035, Gene: SlnVgp035	NP_258303.1:c.334C>T		NA	1	0	BNG
455	34508	SNV	1	G	A	NA	Homozygous	4728	4730	99.9577167	0.422321098	36.76713198	CDS: SlnVgp036, Gene: SlnVgp036	NP_258304.1:c.966C>T		NA	1	0	BNG
457	34820	SNV	1	C	T	NA	Homozygous	4005	4010	99.87531172	0.494467347	37.36654182	CDS: SlnVgp036, Gene: SlnVgp036	NP_258304.1:c.654G>A		NA	1	0	BNG
463	35175	SNV	1	G	C	NA	Homozygous	3572	3576	99.88814318	0.492957747	37.51175812	CDS: SlnVgp036, Gene: SlnVgp036	NP_258304.1:c.299C>G	NP_258304.1:p.Thr100Ser	NA	1	1	BNG
465	35216	SNV	1	C	T	NA	Homozygous	3471	3474	99.91364421	0.492391024	37.25180063	CDS: SlnVgp036, Gene: SlnVgp036	NP_258304.1:c.258G>A		NA	1	0	BNG
469	35983	SNV	1	G	A	NA	Homozygous	4010	4011	99.97506856	0.435525746	37.16783042	CDS: SlnVgp037, Gene: SlnVgp037	NP_258305.1:c.484G>A	NP_258305.1:p.Asp162Asn	NA	1	1	BNG
471	36339	SNV	1	G	A	NA	Homozygous	4293	4293	100	0.458180413	37.2226881	CDS: SlnVgp038, Gene: SlnVgp038	NP_258306.1:c.2728C>T		NA	1	0	BNG
474	36499	SNV	1	G	A	NA	Homozygous	3669	3670	99.97275204	0.451385513	37.34123739	CDS: SlnVgp038, Gene: SlnVgp038	NP_258306.1:c.2568C>T		NA	1	0	BNG
476	36829	SNV	1	G	A	NA	Homozygous	3760	3763	99.92027638	0.47689464	37.40239362	CDS: SlnVgp038, Gene: SlnVgp038	NP_258306.1:c.2238C>T		NA	1	0	BNG
478	37585	SNV	1	G	A	NA	Homozygous	4461	4461	100	0.47164999	37.43757005	CDS: SlnVgp038, Gene: SlnVgp038	NP_258306.1:c.1482C>T		NA	1	0	BNG
479	37769	SNV	1	G	A	NA	Homozygous	4284	4288	99.90671642	0.471387402	37.32633053	CDS: SlnVgp038, Gene: SlnVgp038	NP_258306.1:c.1298C>T	NP_258306.1:p.Ser433Leu	NA	1	1	BNG
482	38353	SNV	1	C	T	NA	Homozygous	4119	4120	99.97572816	0.464490142	37.42218985	CDS: SlnVgp038, Gene: SlnVgp038	NP_258306.1:c.714G>A		NA	1	0	BNG
490	39118	SNV	1	C	G	NA	Homozygous	4222	4235	99.69303424	0.445362528	37.2278541	CDS: SlnVgp039, Gene: SlnVgp039	NP_258307.1:c.54C>G		NA	1	0	BNG
491	39334	SNV	1	C	T	NA	Homozygous	4102	4106	99.90258159	0.437268165	37.0828864	CDS: SlnVgp039, Gene: SlnVgp039	NP_258307.1:c.270C>T		NA	1	0	BNG
496	40082	SNV	1	T	C	NA	Homozygous	3102	3107	99.83907306	0.499702381	37.24274662	CDS: SlnVgp040, Gene: SlnVgp040	NP_258308.1:c.90T>C		NA	1	0	BNG
498	40620	SNV	1	C	A	NA	Homozygous	4688	4690	99.95735608	0.474066206	37.10985495	CDS: SlnVgp041, Gene: SlnVgp041	NP_258309.1:c.127G>T	NP_258309.1:p.Val43Phe	NA	1	1	BNG
502	40779	SNV	1	G	A	NA	Homozygous	4017	4047	99.25871016	0.473426871	37.3236246	CDS: SlnVgp042, Gene: SlnVgp042	NP_258310.1:c.1675C>T	NP_258310.1:p.Pro559Ser	NA	1	1	BNG
504	41093	SNV	1	C	T	NA	Homozygous	3053	3053	100	0.428741801	36.98100229	CDS: SlnVgp042, Gene: SlnVgp042	NP_258310.1:c.1361G>A	NP_258310.1:p.Gly454Glu	NA	1	1	BNG
507	41278	SNV	1	G	A	NA	Homozygous	2989	3017	99.07192575	0.476807229	37.32753429	CDS: SlnVgp042, Gene: SlnVgp042	NP_258310.1:c.1176C>T		NA	1	0	BNG
509	41389	SNV	1	C	T	NA	Homozygous	3237	3237	100	0.489801469	37.30182268	CDS: SlnVgp042, Gene: SlnVgp042	NP_258310.1:c.1065G>A		NA	1	0	BNG
514	42444	SNV	1	T	C	NA	Homozygous	4010	4015	99.875467	0.498591549	37.49301746	CDS: SlnVgp042, Gene: SlnVgp042	NP_258310.1:c.10A>G	NP_258310.1:p.Ile4Val	NA	1	1	BNG
517	42555	Deletion	2	AA	-	NA	Homozygous	4527	4686	96.60691421	0.404372624	37.18600796	Repeat region: hr5; 2 copies of P-I repeat			NA	0	0	BNG
520	42597	Insertion	4	-	CAAT	NA	Homozygous	4098	4502	91.02621057	0.377885019	37.44594924	Repeat region: hr5; 2 copies of P-I repeat			NA	0	0	BNG
521	42791	SNV	1	C	A	NA	Homozygous	5459	5461	99.96337667	0.482407407	37.53654515	Repeat region: hr5; 2 copies of P-I repeat			NA	0	0	BNG
524	42826	MNV	2	GC	AT	NA	Homozygous	5641	5641	100	0.465450771	37.47527034	Repeat region: hr5; 2 copies of P-I repeat			NA	0	0	BNG
526	42997	Deletion	1	A	-	NA	Homozygous	5818	6021	96.62846703	0.494385177	37.31093159	Repeat region: hr5; 2 copies of P-I repeat			NA	0	0	BNG
528	43176	SNV	1	A	T	NA	Homozygous	5235	5238	99.94272623	0.476335146	37.03744031	CDS: SlnVgp043, Gene: SlnVgp043	NP_258311.1:c.451T>A	NP_258311.1:p.Cys151Ser	NA	1	1	BNG
529	43279	SNV	1	A	G	NA	Homozygous	4780	4796	99.66638866	0.469435455	37.08535565	CDS: SlnVgp043, Gene: SlnVgp043	NP_258311.1:c.348T>C		NA	1	0	BNG
530	43288	SNV	1	G	A	NA	Homozygous	4895	4895	100	0.4772925	37.43227783	CDS: SlnVgp043, Gene: SlnVgp043	NP_258311.1:c.339C>T		NA	1	0	BNG
531	43498	SNV	1	T	C	NA	Homozygous	4756	4767	99.76924691	0.485616685	37.39234651	CDS: SlnVgp043, Gene: SlnVgp043	NP_258311.1:c.129A>G		NA	1	0	BNG
536	43981	SNV	1	A	T	NA	Homozygous	4439	4439	100	0.492208804	37.45370579	CDS: SlnVgp044, Gene: SlnVgp044	NP_258312.1:c.416T>A	NP_258312.1:p.Leu139Gln	NA	1	1	BNG
541	45368	SNV	1	A	G	NA	Homozygous	4091	4094	99.92672203	0.496950578	37.38279149	CDS: SlnVgp046, Gene: SlnVgp046	NP_258314.1:c.819T>C		NA	1	0	BNG
556	46826	MNV	2	AA	GG	NA	Homozygous	2210	2216	99.72924188	0.432016632	36.96136874	CDS: SlnVgp049, Gene: SlnVgp049	NP_258317.1:c.361_362delAAinsGG	NP_258317.1:p.Asn121Gly	NA	1	1	BNG
579	49614	SNV	1	C	T	NA	Homozygous	3756	3758	99.9467802	0.478555305	37.3200213	CDS: SlnVgp054, Gene: SlnVgp054	NP_258322.1:c.57C>T		NA	1	0	BNG
590	51819	SNV	1	T	C	NA	Homozygous	4823	4831	99.83440282	0.489592599	37.39684843	CDS: SlnVgp055, Gene: SlnVgp055	NP_258323.1:c.1200T>C		NA	1	0	BNG
605	54446	SNV	1	C	T	NA	Homozygous	3443	3444	99.970964	0.45846395	36.64507697	Repeat region: hr6; 3 copies of P-I and 17 of P-II repeat			NA	0	0	BNG
606	54458	SNV	1	C	T	NA	Homozygous	3553	3554	99.97186269	0.475269897	37.17478187	Repeat region: hr6; 3 copies of P-I and 17 of P-II repeat			NA	0	0	BNG
610	54539	SNV	1	C	T	NA	Homozygous	3547	3774	93.98516163	0.369402985	37.38934311	Repeat region: hr6; 3 copies of P-I and 17 of P-II repeat			NA	0	0	BNG
611	54541	Replacement	3	A	GCT	NA	Homozygous	3541	3774	93.82617912	0.369548966	37.3842026	Repeat region: hr6; 3 copies of P-I and 17 of P-II repeat			NA	0	0	BNG
613	54747	Insertion	1	-	T	NA	Homozygous	3532	3693	95.64040076	0.437094972	37.33125708	Repeat region: hr6; 3 copies of P-I and 17 of P-II repeat			NA	0	0	BNG
614	54752	SNV	1	C	T	NA	Homozygous	3722	3722	100	0.42814689	37.44707147	Repeat region: hr6; 3 copies of P-I and 17 of P-II repeat			NA	0	0	BNG
615	54760	SNV	1	G	T	NA	Homozygous	3748	3749	99.97332622	0.432500525	37.35058698	Repeat region: hr6; 3 copies of P-I and 17 of P-II repeat			NA	0	0	BNG
621	54849	SNV	1	C	A	NA	Homozygous	2524	2966	85.09777478	0.381364739	37.50158479	Repeat region: hr6; 3 copies of P-I and 17 of P-II repeat			NA	0	0	BNG
679	55120	Deletion	1	A	-	NA	Homozygous	2918	3004	97.13715047	0.395845876	37.2107608	Repeat region: hr6; 3 copies of P-I and 17 of P-II repeat			NA	0	0	BNG
680	55127	SNV	1	A	G	NA	Homozygous	3076	3105	99.06602254	0.39250213	37.27373212	Repeat region: hr6; 3 copies of P-I and 17 of P-II repeat			NA	0	0	BNG
681	55131	SNV	1	A	G	NA	Homozygous	3117	3167	98.42121882	0.391219239	37.36830286	Repeat region: hr6; 3 copies of P-I and 17 of P-II repeat			NA	0	0	BNG
688	55286	SNV	1	C	T	NA	Homozygous	4386	4433	98.93976991	0.381828317	37.60237118	Repeat region: hr6; 3 copies of P-I and 17 of P-II repeat			NA	0	0	BNG
689	55298	SNV	1	C	A	NA	Homozygous	4500	4512	99.73404255	0.379815518	37.52044444	Repeat region: hr6; 3 copies of P-I and 17 of P-II repeat			NA	0	0	BNG
690	55319	SNV	1	G	A	NA	Homozygous	4596	4601	99.89132797	0.395105515	37.44560487	Repeat region: hr6; 3 copies of P-I and 17 of P-II repeat			NA	0	0	BNG
691	55362	SNV	1	T	C	NA	Homozygous	4801	4829	99.42016981	0.424061433	37.17350552	Repeat region: hr6; 3 copies of P-I and 17 of P-II repeat			NA	0	0	BNG
692	55418	SNV	1	C	T	NA	Homozygous	4259	4261	99.95306266	0.455371567	37.46395868	Repeat region: hr6; 3 copies of P-I and 17 of P-II repeat			NA	0	0	BNG
693	55457	SNV	1	G	A	NA	Homozygous	3453	3476	99.33831991	0.470468432	37.42455836	Repeat region: hr6; 3 copies of P-I and 17 of P-II repeat			NA	0	0	BNG
694	55466	SNV	1	A	G	NA	Homozygous	3187	3230	98.66873065	0.479955457	37.22372137	Repeat region: hr6; 3 copies of P-I and 17 of P-II repeat			NA	0	0	BNG
695	55474	SNV	1	T	C	NA	Homozygous	2940	2960	99.32432432	0.494528875	37.32891156	Repeat region: hr6; 3 copies of P-I and 17 of P-II repeat			NA	0	0	BNG
696	55476	SNV	1	T	C	NA	Homozygous	2687	4141	64.88770828	0.467747271	36.68589505	Repeat region: hr6; 3 copies of P-I and 17 of P-II repeat			NA	0	0	BNG
697	55489	SNV	1	A	G	NA	Homozygous	2506	4208	59.55323194	0.465504979	37.4405427	Repeat region: hr6; 3 copies of P-I and 17 of P-II repeat			NA	0	0	BNG
700	55506	SNV	1	T	C	NA	Homozygous	4385	4405	99.54597049	0.479500891	37.12383124	Repeat region: hr6; 3 copies of P-I and 17 of P-II repeat			NA	0	0	BNG
705	55538	SNV	1	T	C	NA	Homozygous	3187	3196	99.718398	0.477692526	37.17320364	Repeat region: hr6; 3 copies of P-I and 17 of P-II repeat			NA	0	0	BNG
707	55602	SNV	1	A	G	NA	Homozygous	4097	4139	98.98526214	0.487567568	37.48230413	Repeat region: hr6; 3 copies of P-I and 17 of P-II repeat			NA	0	0	BNG
710	55678	SNV	1	G	A	NA	Homozygous	5454	5462	99.8535335	0.487183495	37.32416575				NA	0	0	BNG
714	55985	SNV	1	G	T	NA	Homozygous	4647	4648	99.97848537	0.49816379	37.62147622	Repeat region: hr7; 2 copies of P-I repeat			NA	0	0	BNG
715	56111	SNV	1	G	A	NA	Homozygous	4846	4893	99.0394441	0.48092265	37.47750722	Repeat region: hr7; 2 copies of P-I repeat			NA	0	0	BNG
716	56123	SNV	1	C	A	NA	Homozygous	4889	4892	99.93867539	0.481352992	37.58457762	Repeat region: hr7; 2 copies of P-I repeat			NA	0	0	BNG
729	57265	SNV	1	C	T	NA	Homozygous	3697	3698	99.97295836	0.443184503	37.43792264	CDS: SlnVgp062, Gene: SlnVgp062	NP_258330.1:c.48G>A		NA	1	0	BNG
733	57686	SNV	1	G	A	NA	Homozygous	3439	3443	99.88382225	0.481264339	37.41843559	CDS: SlnVgp063, Gene: SlnVgp063	NP_258331.1:c.222G>A		NA	1	0	BNG
743	59616	SNV	1	C	A	NA	Homozygous	4125	4126	99.97576345	0.477671958	36.76315152	CDS: SlnVgp065, Gene: SlnVgp065	NP_258333.1:c.213G>T		NA	1	0	BNG
745	59917	SNV	1	C	T	NA	Homozygous	3869	3872	99.92252066	0.486956522	37.09950892	CDS: SlnVgp066, Gene: SlnVgp066	NP_258334.1:c.270G>A		NA	1	0	BNG
751	60280	SNV	1	G	A	NA	Homozygous	4048	4051	99.92594421	0.485086	37.5368083	CDS: SlnVgp067, Gene: SlnVgp067	NP_258335.1:c.90G>A		NA	1	0	BNG
767	61459	SNV	1	A	G	NA	Homozygous	4123	4137	99.66159052	0.497641026	37.17002183				NA	0	0	BNG
771	61530	SNV	1	C	T	NA	Homozygous	4160	4161	99.97596732	0.469906466	37.23942308				NA	0	0	BNG
776	62788	SNV	1	C	T	NA	Homozygous	3468	3470	99.94236311	0.438149688	37.14042676	CDS: SlnVgp068, Gene: SlnVgp068	NP_258336.1:c.1125G>A		NA	1	0	BNG
777	62800	SNV	1	C	T	NA	Homozygous	3465	3467	99.94231324	0.423830677	37.38556999	CDS: SlnVgp068, Gene: SlnVgp068	NP_258336.1:c.1113G>A		NA	1	0	BNG
779	62981	SNV	1	C	T	NA	Homozygous	3185	3187	99.93724506	0.480796997	37.38744113	CDS: SlnVgp068, Gene: SlnVgp068	NP_258336.1:c.932G>A	NP_258336.1:p.Arg311His	NA	1	1	BNG
804	66285	SNV	1	C	T	NA	Homozygous	3706	3710	99.89218329	0.45698298	37.43389099	CDS: SlnVgp069, Gene: SlnVgp069	NP_258337.1:c.2372C>T	NP_258337.1:p.Ser791Leu	NA	1	1	BNG
807	66750	SNV	1	C	T	NA	Homozygous	3732	3734	99.94643814	0.427491734	37.12433012	CDS: SlnVgp069, Gene: SlnVgp069	NP_258337.1:c.2837C>T	NP_258337.1:p.Ser946Leu	NA	1	1	BNG
832	68655	Deletion	1	A	-	NA	Homozygous	3438	3720	92.41935484	0.42802645	36.85427574				NA	0	0	BNG
859	71217	SNV	1	G	A	NA	Homozygous	4189	4190	99.97613365	0.450206612	37.29219384	CDS: SlnVgp074, Gene: SlnVgp074	NP_258342.1:c.60C>T		NA	1	0	BNG
863	71907	SNV	1	G	A	NA	Homozygous	3013	3015	99.93366501	0.44606414	37.21938268	CDS: SlnVgp076, Gene: SlnVgp076	NP_258344.1:c.741C>T		NA	1	0	BNG
866	72886	SNV	1	C	T	NA	Homozygous	4499	4500	99.97777778	0.487067326	36.99288731	CDS: SlnVgp077, Gene: SlnVgp077	NP_258345.1:c.435G>A		NA	1	0	BNG
869	73000	SNV	1	C	T	NA	Homozygous	4372	4373	99.9771324	0.490448343	37.29345837	CDS: SlnVgp077, Gene: SlnVgp077	NP_258345.1:c.321G>A		NA	1	0	BNG
871	73195	SNV	1	C	T	NA	Homozygous	4152	4182	99.28263989	0.475041597	37.5322736	CDS: SlnVgp077, Gene: SlnVgp077	NP_258345.1:c.126G>A		NA	1	0	BNG
885	74729	SNV	1	C	T	NA	Homozygous	3562	3562	100	0.474747475	37.39949467	CDS: SlnVgp079, Gene: SlnVgp079	NP_258347.1:c.969C>T		NA	1	0	BNG
888	75045	SNV	1	G	A	NA	Homozygous	3891	3895	99.89730424	0.457381868	37.37650989	CDS: SlnVgp079, Gene: SlnVgp079	NP_258347.1:c.1285G>A	NP_258347.1:p.Val429Met	NA	1	1	BNG
901	76381	MNV	2	GC	AT	NA	Homozygous	4849	4850	99.97938144	0.416533617	37.41843688	Repeat region: hr9; 2 copies of P-I repeat			NA	0	0	BNG
904	76417	SNV	1	G	T	NA	Homozygous	4932	4934	99.95946494	0.42475856	37.59894566	Repeat region: hr9; 2 copies of P-I repeat			NA	0	0	BNG
907	76499	SNV	1	A	G	NA	Homozygous	4791	4811	99.58428601	0.458953168	37.51012315	Repeat region: hr9; 2 copies of P-I repeat			NA	0	0	BNG
911	76683	SNV	1	C	A	NA	Homozygous	5958	5963	99.91614959	0.479347055	37.35330648	CDS: SlnVgp080, Gene: SlnVgp080	NP_258348.1:c.697G>T	NP_258348.1:p.Asp233Tyr	NA	1	1	BNG
915	77861	SNV	1	A	G	NA	Homozygous	2983	3006	99.23486361	0.469253731	37.20650352	CDS: SlnVgp081, Gene: SlnVgp081	NP_258349.1:c.486T>C		NA	1	0	BNG
916	77885	SNV	1	C	A	NA	Homozygous	3088	3090	99.93527508	0.485234511	37.10427461	CDS: SlnVgp081, Gene: SlnVgp081	NP_258349.1:c.462G>T		NA	1	0	BNG
918	78143	SNV	1	G	T	NA	Homozygous	3403	3403	100	0.496905622	37.34880987	CDS: SlnVgp081, Gene: SlnVgp081	NP_258349.1:c.204C>A		NA	1	0	BNG
936	82157	SNV	1	T	C	NA	Homozygous	3783	3793	99.73635645	0.474576271	37.53476077	CDS: SlnVgp086, Gene: SlnVgp086	NP_258354.1:c.3456A>G		NA	1	0	BNG
948	84605	SNV	1	G	A	NA	Homozygous	3478	3480	99.94252874	0.492739355	37.04600345	CDS: SlnVgp086, Gene: SlnVgp086	NP_258354.1:c.1008C>T		NA	1	0	BNG
949	84614	SNV	1	A	G	NA	Homozygous	3470	3477	99.79867702	0.495816929	37.31008646	CDS: SlnVgp086, Gene: SlnVgp086	NP_258354.1:c.999T>C		NA	1	0	BNG
950	84656	SNV	1	G	A	NA	Homozygous	3574	3576	99.94407159	0.466811489	37.28119754	CDS: SlnVgp086, Gene: SlnVgp086	NP_258354.1:c.957C>T		NA	1	0	BNG
951	84920	SNV	1	C	T	NA	Homozygous	3533	3537	99.88690981	0.457559016	37.46221342	CDS: SlnVgp086, Gene: SlnVgp086	NP_258354.1:c.693G>A		NA	1	0	BNG
960	87324	SNV	1	A	G	NA	Homozygous	3892	3897	99.87169618	0.446774561	37.54290853	CDS: SlnVgp089, Gene: SlnVgp089	NP_258357.1:c.414A>G		NA	1	0	BNG
963	87568	MNV	2	TC	AT	NA	Homozygous	3809	3847	99.01221731	0.476770929	37.51063271	CDS: SlnVgp089, Gene: SlnVgp089	NP_258357.1:c.658_659delTCinsAT	NP_258357.1:p.Ser220Ile	NA	1	1	BNG
967	88980	SNV	1	G	A	NA	Homozygous	3317	3318	99.96986136	0.435523114	36.76635514	CDS: SlnVgp091, Gene: SlnVgp091	NP_258359.1:c.261C>T		NA	1	0	BNG
969	89145	SNV	1	T	C	NA	Homozygous	4108	4115	99.82989064	0.468789809	37.33982473	CDS: SlnVgp091, Gene: SlnVgp091	NP_258359.1:c.96A>G		NA	1	0	BNG
970	89389	Insertion	2	-	AA	NA	Homozygous	4733	4902	96.55242758	0.456878492	37.54954574	Repeat region: hr10; 4 copies of P-I repeat			NA	0	0	BNG
973	89516	SNV	1	G	T	NA	Homozygous	4851	4853	99.95878838	0.489354336	37.5007215	Repeat region: hr10; 4 copies of P-I repeat			NA	0	0	BNG
976	89637	SNV	1	G	A	NA	Homozygous	4474	4476	99.95531725	0.481895223	37.03039785	Repeat region: hr10; 4 copies of P-I repeat			NA	0	0	BNG
977	89746	SNV	1	G	A	NA	Homozygous	4057	4058	99.97535732	0.495552181	37.38772492	CDS: SlnVgp092, Gene: SlnVgp092	NP_258360.1:c.264C>T		NA	1	0	BNG
981	90369	SNV	1	C	T	NA	Homozygous	3821	3824	99.92154812	0.47739726	37.34572102	CDS: SlnVgp093, Gene: SlnVgp093	NP_258361.1:c.759G>A		NA	1	0	BNG
986	91047	SNV	1	C	T	NA	Homozygous	4246	4246	100	0.465524113	37.49952897	CDS: SlnVgp093, Gene: SlnVgp093	NP_258361.1:c.81G>A		NA	1	0	BNG
999	91743	SNV	1	C	T	NA	Homozygous	3335	3340	99.8502994	0.449754585	37.15622189	CDS: SlnVgp094, Gene: SlnVgp094	NP_258362.1:c.591C>T		NA	1	0	BNG
1002	92073	SNV	1	A	G	NA	Homozygous	3396	3408	99.64788732	0.419885178	37.32243816	CDS: SlnVgp094, Gene: SlnVgp094	NP_258362.1:c.921A>G		NA	1	0	BNG
1003	92469	SNV	1	G	A	NA	Homozygous	3411	3412	99.97069168	0.458171458	37.23688068	CDS: SlnVgp094, Gene: SlnVgp094	NP_258362.1:c.1317G>A		NA	1	0	BNG
1006	93297	SNV	1	C	A	NA	Homozygous	3443	3446	99.91294254	0.446961895	37.47081034	CDS: SlnVgp096, Gene: SlnVgp096	NP_258364.1:c.12C>A		NA	1	0	BNG
1011	93723	SNV	1	C	T	NA	Homozygous	3291	3291	100	0.494295569	37.10878153	CDS: SlnVgp096, Gene: SlnVgp096	NP_258364.1:c.438C>T		NA	1	0	BNG
1022	94722	SNV	1	A	G	NA	Homozygous	3573	3577	99.88817445	0.477700694	37.22446124	CDS: SlnVgp097, Gene: SlnVgp097	NP_258365.1:c.271A>G	NP_258365.1:p.Thr91Ala	NA	1	1	BNG
1023	94757	SNV	1	G	A	NA	Homozygous	3753	3755	99.94673768	0.425094518	37.22035705	CDS: SlnVgp097, Gene: SlnVgp097	NP_258365.1:c.306G>A		NA	1	0	BNG
1026	95218	SNV	1	G	T	NA	Homozygous	3157	3158	99.96833439	0.465847385	37.46626544	CDS: SlnVgp098, Gene: SlnVgp098	NP_258366.1:c.1641C>A		NA	1	0	BNG
1034	96085	SNV	1	A	G	NA	Homozygous	2764	2773	99.67544176	0.496819338	37.31403763	CDS: SlnVgp098, Gene: SlnVgp098	NP_258366.1:c.774T>C		NA	1	0	BNG
1037	96447	SNV	1	C	T	NA	Homozygous	3186	3186	100	0.445396738	37.23446328	CDS: SlnVgp098, Gene: SlnVgp098	NP_258366.1:c.412G>A	NP_258366.1:p.Asp138Asn	NA	1	1	BNG
1040	97319	SNV	1	G	A	NA	Homozygous	4060	4061	99.97537552	0.48921466	37.52512315	CDS: SlnVgp099, Gene: SlnVgp099	NP_258367.1:c.412C>T		NA	1	0	BNG
1050	98516	SNV	1	G	A	NA	Homozygous	4284	4285	99.97666278	0.44605475	37.32072829	CDS: SlnVgp100, Gene: SlnVgp100	NP_258368.1:c.441G>A		NA	1	0	BNG
1056	99235	SNV	1	A	T	NA	Homozygous	4269	4306	99.14073386	0.48481215	37.24385102	CDS: SlnVgp101, Gene: SlnVgp101	NP_258369.1:c.568T>A	NP_258369.1:p.Ser190Thr	NA	1	1	BNG
1059	99764	SNV	1	C	T	NA	Homozygous	4351	4355	99.90815155	0.496114996	37.38290048	CDS: SlnVgp101, Gene: SlnVgp101	NP_258369.1:c.39G>A		NA	1	0	BNG
1063	100222	SNV	1	G	T	NA	Homozygous	3789	3790	99.97361478	0.457839721	36.90683558	CDS: SlnVgp102, Gene: SlnVgp102	NP_258370.1:c.974C>A	NP_258370.1:p.Ala325Glu	NA	1	1	BNG
1066	100453	SNV	1	G	T	NA	Homozygous	4090	4090	100	0.49776928	37.36430318	CDS: SlnVgp102, Gene: SlnVgp102	NP_258370.1:c.743C>A	NP_258370.1:p.Pro248His	NA	1	1	BNG
1068	100820	SNV	1	G	A	NA	Homozygous	3833	3833	100	0.464294132	36.96660579	CDS: SlnVgp102, Gene: SlnVgp102	NP_258370.1:c.376C>T	NP_258370.1:p.Pro126Ser	NA	1	1	BNG
1076	102245	SNV	1	G	A	NA	Homozygous	3945	3949	99.89870853	0.469340123	37.47173638	CDS: SlnVgp105, Gene: SlnVgp105	NP_258373.1:c.66G>A		NA	1	0	BNG
1078	102269	SNV	1	G	A	NA	Homozygous	3930	3933	99.92372235	0.494442069	37.2821883	CDS: SlnVgp105, Gene: SlnVgp105	NP_258373.1:c.90G>A		NA	1	0	BNG
1079	102627	SNV	1	G	A	NA	Homozygous	3316	3318	99.93972272	0.485555261	36.8721351	CDS: SlnVgp105, Gene: SlnVgp105	NP_258373.1:c.448G>A	NP_258373.1:p.Val150Ile	NA	1	1	BNG
1081	103522	Deletion	1	T	-	NA	Homozygous	3762	3856	97.56224066	0.418962351	36.8758639	Repeat region: hr12; 9 copies of P-I and 8 copies P-II repeat			NA	0	0	BNG
1082	103543	SNV	1	C	T	NA	Homozygous	3679	3681	99.94566694	0.412687099	37.38298451	Repeat region: hr12; 9 copies of P-I and 8 copies P-II repeat			NA	0	0	BNG
1128	103966	MNV	2	GA	AG	NA	Homozygous	2456	2477	99.15220024	0.476363636	37.24383703	Repeat region: hr12; 9 copies of P-I and 8 copies P-II repeat			NA	0	0	BNG
1129	103974	SNV	1	G	T	NA	Homozygous	2529	2549	99.21537858	0.481195079	36.94978252	Repeat region: hr12; 9 copies of P-I and 8 copies P-II repeat			NA	0	0	BNG
1145	104213	SNV	1	C	T	NA	Homozygous	3923	3950	99.3164557	0.437377478	37.3701249	Repeat region: hr12; 9 copies of P-I and 8 copies P-II repeat			NA	0	0	BNG
1148	104297	SNV	1	T	C	NA	Homozygous	4343	4365	99.49599084	0.422694482	37.25328114	Repeat region: hr12; 9 copies of P-I and 8 copies P-II repeat			NA	0	0	BNG
1149	104302	SNV	1	A	G	NA	Homozygous	4386	4399	99.70447829	0.427145325	37.35408117	Repeat region: hr12; 9 copies of P-I and 8 copies P-II repeat			NA	0	0	BNG
1150	104306	MNV	2	CT	TC	NA	Homozygous	4302	4303	99.9767604	0.427587564	37.44618779	Repeat region: hr12; 9 copies of P-I and 8 copies P-II repeat			NA	0	0	BNG
1153	104524	SNV	1	G	A	NA	Homozygous	4703	4703	100	0.458113756	37.4690623	Repeat region: hr12; 9 copies of P-I and 8 copies P-II repeat			NA	0	0	BNG
1154	104542	SNV	1	G	A	NA	Homozygous	4614	4615	99.97833153	0.45669145	37.32531426	Repeat region: hr12; 9 copies of P-I and 8 copies P-II repeat			NA	0	0	BNG
1163	104884	SNV	1	G	A	NA	Homozygous	4774	4816	99.12790698	0.485053381	37.2222455	CDS: SlnVgp106, Gene: SlnVgp106	NP_258374.1:c.699C>T		NA	1	0	BNG
1165	105163	SNV	1	G	A	NA	Homozygous	4583	4586	99.93458352	0.497045931	37.27449269	CDS: SlnVgp106, Gene: SlnVgp106	NP_258374.1:c.420C>T		NA	1	0	BNG
1174	105487	SNV	1	G	A	NA	Homozygous	3240	4763	68.0243544	0.435160065	37.53024691	CDS: SlnVgp106, Gene: SlnVgp106	NP_258374.1:c.96C>T		NA	1	0	BNG
1185	106538	SNV	1	C	T	NA	Homozygous	4558	4559	99.97806537	0.4917231	37.41904344	CDS: SlnVgp108, Gene: SlnVgp108	NP_258376.1:c.318C>T		NA	1	0	BNG
1187	106648	SNV	1	C	T	NA	Homozygous	4637	4637	100	0.42793955	37.29674358	CDS: SlnVgp109, Gene: SlnVgp109	NP_258377.1:c.1171G>A	NP_258377.1:p.Val391Met	NA	1	1	BNG
1188	106817	SNV	1	G	A	NA	Homozygous	4353	4356	99.93112948	0.489707047	36.87250172	CDS: SlnVgp109, Gene: SlnVgp109	NP_258377.1:c.1002C>T		NA	1	0	BNG
1199	107866	Insertion	1	-	T	NA	Homozygous	4291	4487	95.63182527	0.493640218	37.26986716				NA	0	0	BNG
1202	108166	SNV	1	G	A	NA	Homozygous	4455	4455	100	0.439414634	37.47295174	CDS: SlnVgp110, Gene: SlnVgp110	NP_258378.1:c.870C>T		NA	1	0	BNG
1219	109512	SNV	1	C	T	NA	Homozygous	3977	3977	100	0.484347826	37.42997234	CDS: SlnVgp112, Gene: SlnVgp112	NP_258380.1:c.30G>A		NA	1	0	BNG
1220	109668	SNV	1	A	T	NA	Homozygous	3838	3841	99.92189534	0.44	37.26810839	CDS: SlnVgp113, Gene: SlnVgp113	NP_258381.1:c.126A>T		NA	1	0	BNG
1222	109716	SNV	1	A	G	NA	Homozygous	3797	3806	99.76353127	0.465175277	37.31103503	CDS: SlnVgp113, Gene: SlnVgp113	NP_258381.1:c.174A>G		NA	1	0	BNG
1224	109992	SNV	1	C	T	NA	Homozygous	3914	3917	99.92341077	0.476547016	37.31042412	CDS: SlnVgp113, Gene: SlnVgp113	NP_258381.1:c.450C>T		NA	1	0	BNG
1227	110400	SNV	1	G	A	NA	Homozygous	3431	3433	99.94174192	0.435944459	37.24628388	CDS: SlnVgp113, Gene: SlnVgp113	NP_258381.1:c.858G>A		NA	1	0	BNG
1230	110631	SNV	1	C	T	NA	Homozygous	4070	4071	99.97543601	0.492120954	37.55331695	CDS: SlnVgp113, Gene: SlnVgp113	NP_258381.1:c.1089C>T		NA	1	0	BNG
1231	110643	SNV	1	C	T	NA	Homozygous	4060	4061	99.97537552	0.493092455	37.35123153	CDS: SlnVgp113, Gene: SlnVgp113	NP_258381.1:c.1101C>T		NA	1	0	BNG
1246	111227	SNV	1	C	T	NA	Homozygous	4498	4539	99.09671734	0.458188825	37.53712761	CDS: SlnVgp114, Gene: SlnVgp114	NP_258382.1:c.213G>A		NA	1	0	BNG
1247	111368	SNV	1	C	T	NA	Homozygous	4180	4181	99.97608228	0.497297297	37.18636364	CDS: SlnVgp114, Gene: SlnVgp114	NP_258382.1:c.72G>A		NA	1	0	BNG
1258	112354	SNV	1	C	T	NA	Homozygous	4095	4099	99.90241522	0.464946237	37.1973138	CDS: SlnVgp116, Gene: SlnVgp116	NP_258384.1:c.540C>T		NA	1	0	BNG
1259	112728	Insertion	1	-	C	NA	Homozygous	4379	4385	99.8631699	0.485863244	37.3288422	Repeat region: hr13; 3 copies of P-I repeat			NA	0	0	BNG
1260	112754	SNV	1	G	A	NA	Homozygous	4021	4023	99.95028586	0.484194123	37.37677195	Repeat region: hr13; 3 copies of P-I repeat			NA	0	0	BNG
1268	113128	SNV	1	G	T	NA	Homozygous	3230	3233	99.90720693	0.452280996	37.23374613	CDS: SlnVgp117, CDS: SlnVgp118, Gene: SlnVgp117, Gene: SlnVgp118	NP_258386.1:c.[48G>T]; NP_258385.1:c.[176G>T]	NP_258385.1:p.[Arg59Leu]	NA	1	1	BNG
1272	113392	SNV	1	C	T	NA	Homozygous	3196	3198	99.93746091	0.461328232	37.23842303	CDS: SlnVgp118, Gene: SlnVgp118	NP_258386.1:c.312C>T		NA	1	0	BNG
1274	113773	SNV	1	C	T	NA	Homozygous	3070	3070	100	0.488245413	37.35863192	CDS: SlnVgp118, Gene: SlnVgp118	NP_258386.1:c.693C>T		NA	1	0	BNG
1283	115300	SNV	1	G	A	NA	Homozygous	3676	3677	99.97280392	0.436812515	37.20946681	CDS: SlnVgp118, Gene: SlnVgp118	NP_258386.1:c.2220G>A		NA	1	0	BNG
1305	115587	SNV	1	C	T	NA	Homozygous	3733	3749	99.57321953	0.466420494	37.23412805	CDS: SlnVgp118, Gene: SlnVgp118	NP_258386.1:c.2507C>T	NP_258386.1:p.Thr836Ile	NA	1	1	BNG
1321	116091	SNV	1	G	A	NA	Homozygous	3745	3762	99.54811271	0.451771885	37.43337784	CDS: SlnVgp119, Gene: SlnVgp119	NP_258387.1:c.483C>T		NA	1	0	BNG
1324	116242	SNV	1	A	G	NA	Homozygous	4181	4188	99.83285578	0.4871633	37.19971299	CDS: SlnVgp119, Gene: SlnVgp119	NP_258387.1:c.332T>C	NP_258387.1:p.Val111Ala	NA	1	1	BNG
1336	117897	SNV	1	T	C	NA	Homozygous	3189	3201	99.62511715	0.494303973	37.2201317	CDS: SlnVgp121, Gene: SlnVgp121	NP_258389.1:c.1125A>G		NA	1	0	BNG
1362	119978	SNV	1	C	A	NA	Homozygous	4295	4298	99.93020009	0.48197923	37.15436554	CDS: SlnVgp123, Gene: SlnVgp123	NP_258391.1:c.172G>T	NP_258391.1:p.Asp58Tyr	NA	1	1	BNG
1363	120162	Deletion	2	AA	-	NA	Homozygous	3830	4083	93.8035758	0.476396807	37.08302872				NA	0	0	BNG
1365	120707	SNV	1	C	T	NA	Homozygous	3186	3188	99.93726474	0.499304976	37.39799121	CDS: SlnVgp124, Gene: SlnVgp124	NP_258392.1:c.1046G>A	NP_258392.1:p.Arg349Gln	NA	1	1	BNG
1366	120718	SNV	1	G	A	NA	Homozygous	3177	3179	99.93708713	0.5	37.41800441	CDS: SlnVgp124, Gene: SlnVgp124	NP_258392.1:c.1035C>T		NA	1	0	BNG
1367	120853	SNV	1	C	T	NA	Homozygous	2949	2951	99.93222636	0.494655582	37.31536114	CDS: SlnVgp124, Gene: SlnVgp124	NP_258392.1:c.900G>A		NA	1	0	BNG
1370	120994	SNV	1	C	T	NA	Homozygous	2751	2753	99.92735198	0.462344466	36.95892403	CDS: SlnVgp124, Gene: SlnVgp124	NP_258392.1:c.759G>A		NA	1	0	BNG
1371	121000	SNV	1	G	A	NA	Homozygous	2778	2779	99.96401583	0.474570781	37.3837293	CDS: SlnVgp124, Gene: SlnVgp124	NP_258392.1:c.753C>T		NA	1	0	BNG
1380	121993	SNV	1	C	A	NA	Homozygous	3147	3147	100	0.475055432	37.55703845				NA	0	0	BNG
1400	122041	SNV	1	A	C	NA	Homozygous	1679	2397	70.0458907	0.461496746	37.68850506				NA	0	0	BNG
1418	122213	SNV	1	G	A	NA	Homozygous	3141	3141	100	0.459216966	37.44157911	CDS: SlnVgp125, Gene: SlnVgp125	NP_258393.1:c.164G>A	NP_258393.1:p.Trp55*	NA	1	1	BNG
1434	122416	SNV	1	G	A	NA	Homozygous	2696	2696	100	0.35078219	37.44658754	CDS: SlnVgp125, Gene: SlnVgp125	NP_258393.1:c.367G>A	NP_258393.1:p.Glu123Lys	NA	1	1	BNG
1439	122654	Insertion	1	-	T	NA	Homozygous	1190	1192	99.83221477	0.174891147	37.70084034	CDS: SlnVgp125, Gene: SlnVgp125	NP_258393.1:c.604_605insT	NP_258393.1:p.Gly202fs	NA	1	1	BNG
1440	122656	SNV	1	T	A	NA	Homozygous	1192	1192	100	0.175235337	37.66275168	CDS: SlnVgp125, Gene: SlnVgp125	NP_258393.1:c.607T>A	NP_258393.1:p.*203Lys	NA	1	1	BNG
1441	123142	SNV	1	A	C	NA	Homozygous	891	893	99.77603583	0.204716981	37.61054994	CDS: SlnVgp125, Gene: SlnVgp125	NP_258393.1:c.1093A>C	NP_258393.1:p.Asn365His	NA	1	1	BNG
1444	123424	SNV	1	C	T	NA	Homozygous	1164	1164	100	0.236220472	37.65292096	CDS: SlnVgp125, Gene: SlnVgp125	NP_258393.1:c.1375C>T	NP_258393.1:p.Gln459*	NA	1	1	BNG
1454	125461	SNV	1	G	A	NA	Homozygous	3700	3701	99.97298028	0.455333333	37.32405405	CDS: SlnVgp127, Gene: SlnVgp127	NP_258395.1:c.360C>T		NA	1	0	BNG
1458	126066	SNV	1	C	T	NA	Homozygous	3977	3981	99.89952273	0.452752492	37.28463666	CDS: SlnVgp128, Gene: SlnVgp128	NP_258396.1:c.840G>A		NA	1	0	BNG
1464	127795	SNV	1	G	A	NA	Homozygous	3771	3772	99.97348887	0.472923359	37.16547335	CDS: SlnVgp130, Gene: SlnVgp130	NP_258398.1:c.142C>T		NA	1	0	BNG
1465	127799	SNV	1	C	T	NA	Homozygous	3779	3779	100	0.466758368	37.16353533	CDS: SlnVgp130, Gene: SlnVgp130	NP_258398.1:c.138G>A		NA	1	0	BNG
1470	128432	SNV	1	C	T	NA	Homozygous	3489	3491	99.94270983	0.499874781	36.98996847	CDS: SlnVgp131, Gene: SlnVgp131	NP_258399.1:c.32G>A	NP_258399.1:p.Arg11Lys	NA	1	1	BNG
1472	128937	SNV	1	C	T	NA	Homozygous	3610	3613	99.91696651	0.486963	37.39861496	CDS: SlnVgp132, Gene: SlnVgp132	NP_258400.1:c.565G>A	NP_258400.1:p.Ala189Thr	NA	1	1	BNG
1480	129166	SNV	1	T	C	NA	Homozygous	3271	3276	99.84737485	0.41248227	37.34087435	CDS: SlnVgp132, Gene: SlnVgp132	NP_258400.1:c.336A>G		NA	1	0	BNG
1481	129190	SNV	1	C	T	NA	Homozygous	3281	3283	99.93908011	0.428530994	37.3791527	CDS: SlnVgp132, Gene: SlnVgp132	NP_258400.1:c.312G>A		NA	1	0	BNG
1482	129426	SNV	1	C	T	NA	Homozygous	3605	3605	100	0.434938893	37.40582524	CDS: SlnVgp132, Gene: SlnVgp132	NP_258400.1:c.76G>A	NP_258400.1:p.Val26Ile	NA	1	1	BNG
1483	129478	SNV	1	C	A	NA	Homozygous	3690	3691	99.97290707	0.438401513	37.25121951	CDS: SlnVgp132, Gene: SlnVgp132	NP_258400.1:c.24G>T		NA	1	0	BNG
1488	129941	SNV	1	G	A	NA	Homozygous	4218	4218	100	0.446358974	37.38359412	CDS: SlnVgp133, Gene: SlnVgp133	NP_258401.1:c.412G>A	NP_258401.1:p.Val138Ile	NA	1	1	BNG
1493	130467	SNV	1	G	A	NA	Homozygous	3762	3762	100	0.459207459	37.42078682	CDS: SlnVgp134, Gene: SlnVgp134	NP_258402.1:c.456C>T		NA	1	0	BNG
1498	131042	SNV	1	C	A	NA	Homozygous	3177	3179	99.93708713	0.473174779	37.44161158	CDS: SlnVgp135, Gene: SlnVgp135	NP_258403.1:c.147C>A		NA	1	0	BNG
1499	131324	SNV	1	T	C	NA	Homozygous	3005	3009	99.86706547	0.487338045	37.31613977	CDS: SlnVgp135, Gene: SlnVgp135	NP_258403.1:c.429T>C		NA	1	0	BNG
1501	131441	SNV	1	C	T	NA	Homozygous	2952	2952	100	0.477321157	37.37195122	CDS: SlnVgp135, Gene: SlnVgp135	NP_258403.1:c.546C>T		NA	1	0	BNG
1503	131882	SNV	1	G	A	NA	Homozygous	3248	3250	99.93846154	0.499449642	37.1807266	CDS: SlnVgp135, Gene: SlnVgp135	NP_258403.1:c.987G>A		NA	1	0	BNG
1529	132271	SNV	1	T	C	NA	Homozygous	1939	1950	99.43589744	0.435304991	37.52243424	Repeat region: hr15; 3 copies of P-I and 26 copies of P-II repeat			NA	0	0	BNG
1533	132282	Insertion	1	-	A	NA	Homozygous	154	155	99.35483871	0.487341772	37.94805195	Repeat region: hr15; 3 copies of P-I and 26 copies of P-II repeat			NA	0	0	BNG
1534	132283	SNV	1	G	A	NA	Homozygous	154	155	99.35483871	0.487341772	37.81168831	Repeat region: hr15; 3 copies of P-I and 26 copies of P-II repeat			NA	0	0	BNG
1547	132348	SNV	1	G	A	NA	Homozygous	156	157	99.36305732	0.487654321	37.58974359	Repeat region: hr15; 3 copies of P-I and 26 copies of P-II repeat			NA	0	0	BNG
1561	132476	SNV	1	G	A	NA	Homozygous	2765	2766	99.96384671	0.451430274	37.55081374	Repeat region: hr15; 3 copies of P-I and 26 copies of P-II repeat			NA	0	0	BNG
1563	132591	SNV	1	A	G	NA	Homozygous	2959	2962	99.89871708	0.488603989	37.48496114	Repeat region: hr15; 3 copies of P-I and 26 copies of P-II repeat			NA	0	0	BNG
1564	132611	SNV	1	A	G	NA	Homozygous	2575	2578	99.88363072	0.487512488	37.10135922	Repeat region: hr15; 3 copies of P-I and 26 copies of P-II repeat			NA	0	0	BNG
1602	132774	SNV	1	T	C	NA	Homozygous	283	502	56.37450199	0.207831325	37.50176678	Repeat region: hr15; 3 copies of P-I and 26 copies of P-II repeat			NA	0	0	BNG
1650	133058	SNV	1	G	A	NA	Homozygous	3692	3965	93.1147541	0.397062	37.32936078	Repeat region: hr15; 3 copies of P-I and 26 copies of P-II repeat			NA	0	0	BNG
1656	133119	SNV	1	T	C	NA	Homozygous	2812	2929	96.00546262	0.441625829	36.27667141	Repeat region: hr15; 3 copies of P-I and 26 copies of P-II repeat			NA	0	0	BNG
1660	133142	SNV	1	A	G	NA	Homozygous	2470	2498	98.87910328	0.267286245	37.1805668	Repeat region: hr15; 3 copies of P-I and 26 copies of P-II repeat			NA	0	0	BNG
1674	133913	SNV	1	G	A	NA	Homozygous	3463	3463	100	0.453433923	37.2604678	CDS: SlnVgp136, Gene: SlnVgp136	NP_258404.1:c.477G>A		NA	1	0	BNG
1683	134892	SNV	1	G	T	NA	Homozygous	2907	2907	100	0.428571429	37.22669419	CDS: SlnVgp136, Gene: SlnVgp136	NP_258404.1:c.1456G>T	NP_258404.1:p.Val486Leu	NA	1	1	BNG
1691	135509	Insertion	3	-	AAC	NA	Homozygous	3758	4488	83.73440285	0.489376443	37.04018095				NA	0	0	BNG
1696	135794	SNV	1	C	T	NA	Homozygous	4775	4777	99.95813272	0.461941783	37.46408377	CDS: SlnVgp137, Gene: SlnVgp137	NP_258405.1:c.432G>A		NA	1	0	BNG
1698	135869	SNV	1	C	T	NA	Homozygous	4719	4721	99.95763609	0.464088398	37.10214028	CDS: SlnVgp137, Gene: SlnVgp137	NP_258405.1:c.357G>A		NA	1	0	BNG
1699	136010	SNV	1	A	T	NA	Homozygous	4412	4415	99.93204983	0.493364559	37.40503173	CDS: SlnVgp137, Gene: SlnVgp137	NP_258405.1:c.216T>A	NP_258405.1:p.Phe72Leu	NA	1	1	BNG
1703	136566	SNV	1	G	A	NA	Homozygous	3970	3971	99.97481743	0.491411176	37.48337531	CDS: SlnVgp138, Gene: SlnVgp138	NP_258406.1:c.244G>A	NP_258406.1:p.Val82Ile	NA	1	1	BNG
1705	136601	SNV	1	G	A	NA	Homozygous	3792	3795	99.92094862	0.48300578	37.37921941	CDS: SlnVgp138, Gene: SlnVgp138	NP_258406.1:c.279G>A		NA	1	0	BNG
1733	137802	Deletion	5	TATTA	-	NA	Homozygous	3942	4885	80.69600819	0.464144669	36.41201243	Repeat region: hr17; 13 copies of P-II repeat			NA	0	0	BNG
1734	137827	SNV	1	G	A	NA	Homozygous	4230	5020	84.26294821	0.466640425	37.19172577	Repeat region: hr17; 13 copies of P-II repeat			NA	0	0	BNG
1735	137879	Deletion	1	G	-	NA	Homozygous	4662	4929	94.58307973	0.486123545	36.84320034	Repeat region: hr17; 13 copies of P-II repeat			NA	0	0	BNG
1736	137890	Deletion	8	TGTTTATC	-	NA	Homozygous	3946	4886	80.76135898	0.481784867	37.313265	Repeat region: hr17; 13 copies of P-II repeat			NA	0	0	BNG
1737	137931	Insertion	3	-	TCA	NA	Homozygous	4719	4747	99.41015378	0.463880382	37.2150172	Repeat region: hr17; 13 copies of P-II repeat			NA	0	0	BNG
1738	137951	SNV	1	C	T	NA	Homozygous	5073	5075	99.96059113	0.462262593	37.22077666	Repeat region: hr17; 13 copies of P-II repeat			NA	0	0	BNG
1739	137974	Deletion	1	C	-	NA	Homozygous	4703	4704	99.9787415	0.458957243	37.07038061	Repeat region: hr17; 13 copies of P-II repeat			NA	0	0	BNG
1745	138206	SNV	1	T	C	NA	Homozygous	4343	4349	99.86203725	0.481346154	37.37715865	CDS: SlnVgp140, Gene: SlnVgp140	NP_258408.1:c.732A>G	NP_258408.1:p.Ile244Met	NA	1	1	BNG
1750	138463	SNV	1	C	T	NA	Homozygous	4017	4019	99.95023638	0.476607563	37.16554643	CDS: SlnVgp140, Gene: SlnVgp140	NP_258408.1:c.475G>A	NP_258408.1:p.Val159Ile	NA	1	1	BNG
1754	138701	SNV	1	C	A	NA	Homozygous	3958	3959	99.9747411	0.468236819	37.11344113	CDS: SlnVgp140, Gene: SlnVgp140	NP_258408.1:c.237G>T		NA	1	0	BNG
1755	138779	SNV	1	T	A	NA	Homozygous	4234	4236	99.95278565	0.47178557	37.29782711	CDS: SlnVgp140, Gene: SlnVgp140	NP_258408.1:c.159A>T		NA	1	0	BNG
10	1437	SNV	1	C	T	NA	Homozygous	4001	4002	99.97501249	0.382464773	37.22669333	CDS: SlnVgp002, Gene: SlnVgp002	NP_258270.1:c.957G>A		NA	1	0	Tax1
143	1614	SNV	1	C	A	NA	Homozygous	3108	3119	99.64732286	0.491555556	36.14382239	CDS: SlnVgp002, Gene: SlnVgp002	NP_258270.1:c.780G>T		NA	1	0	Tax1
156	1652	Deletion	9	GTGGTAAAG	-	NA	Homozygous	1693	2354	71.92013594	0.496688742	36.60180394	CDS: SlnVgp002, Gene: SlnVgp002	NP_258270.1:c.734_742delCTTTACCAC	NP_258270.1:p.Pro245_Pro247del	NA	1	1	Tax1
2610	2446	Insertion	3	-	CAC	NA	Homozygous	4717	5010	94.15169661	0.495742668	37.40480675	CDS: SlnVgp003, Gene: SlnVgp003	NP_258271.1:c.54_55insCAC	NP_258271.1:p.His19_Ser20insHis	NA	1	1	Tax1
277	2496	SNV	1	T	C	NA	Homozygous	5250	5259	99.8288648	0.446703949	37.46838095	CDS: SlnVgp003, Gene: SlnVgp003	NP_258271.1:c.105T>C		NA	1	0	Tax1
3010	2841	SNV	1	G	A	NA	Homozygous	4795	4795	100	0.419928153	37.24692388	CDS: SlnVgp003, Gene: SlnVgp003	NP_258271.1:c.450G>A		NA	1	0	Tax1
3110	2869	SNV	1	G	A	NA	Homozygous	4767	4768	99.97902685	0.428679962	36.74302496	CDS: SlnVgp003, Gene: SlnVgp003	NP_258271.1:c.478G>A	NP_258271.1:p.Val160Ile	NA	1	1	Tax1
442	3264	SNV	1	C	T	NA	Homozygous	4747	4753	99.87376394	0.412617702	37.45165368				NA	0	0	Tax1
132	4671	SNV	1	C	A	NA	Homozygous	4728	4730	99.9577167	0.372577966	37.053511	CDS: SlnVgp004, Gene: SlnVgp004	NP_258272.1:c.1037G>T	NP_258272.1:p.Arg346Leu	NA	1	1	Tax1
148	6021	SNV	1	C	T	NA	Homozygous	4422	4422	100	0.420752325	37.48303935	CDS: SlnVgp005, Gene: SlnVgp005	NP_258273.1:c.203G>A		NA	1	0	Tax1
149	6134	SNV	1	A	T	NA	Homozygous	4882	4882	100	0.389574507	37.50798853	CDS: SlnVgp005, Gene: SlnVgp005	NP_258273.1:c.90T>A		NA	1	0	Tax1
153	6621	SNV	1	C	T	NA	Homozygous	5091	5096	99.90188383	0.431938608	37.07169515	CDS: SlnVgp007, Gene: SlnVgp007	NP_258275.1:c.182C>T	NP_258275.1:p.Ala61Val	NA	1	1	Tax1
154	6624	SNV	1	C	G	NA	Homozygous	4994	5011	99.66074636	0.431101995	37.28113736	CDS: SlnVgp007, Gene: SlnVgp007	NP_258275.1:c.185C>G	NP_258275.1:p.Ala62Gly	NA	1	1	Tax1
155	6627	Replacement	4	AGAC	T	NA	Homozygous	4581	4596	99.67362924	0.440904419	37.28270478	CDS: SlnVgp007, Gene: SlnVgp007	NP_258275.1:c.188_191delAGACinsT	NP_258275.1:p.Glu63_Thr64delinsVal	NA	1	1	Tax1
1951	6729	SNV	1	T	C	NA	Homozygous	2090	2110	99.0521327	0.398594848	37.73684211	CDS: SlnVgp007, Gene: SlnVgp007	NP_258275.1:c.290T>C	NP_258275.1:p.Val97Ala	NA	1	1	Tax1
1961	6732	SNV	1	G	C	NA	Homozygous	5238	5252	99.73343488	0.372396753	36.77472318	CDS: SlnVgp007, Gene: SlnVgp007	NP_258275.1:c.293G>C	NP_258275.1:p.Gly98Ala	NA	1	1	Tax1
1971	6754	SNV	1	C	G	NA	Homozygous	6035	6052	99.71910112	0.364862816	37.12278376	CDS: SlnVgp007, Gene: SlnVgp007	NP_258275.1:c.315C>G		NA	1	0	Tax1
2001	7854	SNV	1	C	T	NA	Homozygous	6974	6976	99.97133028	0.465882923	37.46429596	CDS: SlnVgp007, Gene: SlnVgp007	NP_258275.1:c.1415C>T	NP_258275.1:p.Ser472Leu	NA	1	1	Tax1
213	8623	Insertion	2	-	TT	NA	Homozygous	5259	5956	88.29751511	0.394688492	37.40074159				NA	0	0	Tax1
244	10585	Deletion	2	CG	-	NA	Homozygous	1769	1842	96.0369164	0.498145204	37.33295647	Repeat region: hr1; 4 copies of P-I repeat			NA	0	0	Tax1
2461	10593	Deletion	5	CGGCC	-	NA	Homozygous	1769	1899	93.15429173	0.499470339	37.29710463	Repeat region: hr1; 4 copies of P-I repeat			NA	0	0	Tax1
258	11561	SNV	1	G	A	NA	Homozygous	3781	3782	99.97355896	0.446717412	37.33403861	CDS: SlnVgp011, Gene: SlnVgp011	NP_258279.1:c.762G>A		NA	1	0	Tax1
2641	12581	SNV	1	C	T	NA	Homozygous	4505	4509	99.91128853	0.492943749	37.20199778	CDS: SlnVgp013, Gene: SlnVgp013	NP_258281.1:c.66C>T		NA	1	0	Tax1
274	14166	SNV	1	G	A	NA	Homozygous	4600	4602	99.95654063	0.49852275	37.15543478	CDS: SlnVgp015, Gene: SlnVgp015	NP_258283.1:c.159C>T		NA	1	0	Tax1
276	14197	SNV	1	C	T	NA	Homozygous	4450	4451	99.97753314	0.476277744	37.29640449	CDS: SlnVgp015, Gene: SlnVgp015	NP_258283.1:c.128G>A	NP_258283.1:p.Ser43Asn	NA	1	1	Tax1
2821	15321	SNV	1	C	T	NA	Homozygous	4275	4278	99.92987377	0.490775681	37.01614035	CDS: SlnVgp016, Gene: SlnVgp016	NP_258284.1:c.825C>T		NA	1	0	Tax1
2841	15576	SNV	1	T	C	NA	Homozygous	4327	4337	99.76942587	0.423272573	37.25930206	CDS: SlnVgp016, Gene: SlnVgp016	NP_258284.1:c.1080T>C		NA	1	0	Tax1
2861	15895	SNV	1	C	T	NA	Homozygous	4452	4454	99.95509654	0.46955261	37.21114106	CDS: SlnVgp016, Gene: SlnVgp016	NP_258284.1:c.1399C>T		NA	1	0	Tax1
2871	16173	SNV	1	C	T	NA	Homozygous	4935	4942	99.85835694	0.484231393	37.33515704	CDS: SlnVgp016, Gene: SlnVgp016	NP_258284.1:c.1677C>T		NA	1	0	Tax1
3301	19590	SNV	1	C	A	NA	Homozygous	5543	5550	99.87387387	0.401830963	37.34746527	CDS: SlnVgp020, Gene: SlnVgp020	NP_258288.1:c.861C>A		NA	1	0	Tax1
3531	21926	SNV	1	G	A	NA	Homozygous	6748	6803	99.19153315	0.47408805	37.40604624	CDS: SlnVgp022, Gene: SlnVgp022	NP_258290.1:c.97C>T		NA	1	0	Tax1
3671	23370	SNV	1	T	C	NA	Homozygous	3748	3751	99.92002133	0.488192891	37.55256137	CDS: SlnVgp023, Gene: SlnVgp023	NP_258291.1:c.1005A>G		NA	1	0	Tax1
3681	23466	SNV	1	G	A	NA	Homozygous	3286	3289	99.90878687	0.443191674	37.15946439	CDS: SlnVgp023, Gene: SlnVgp023	NP_258291.1:c.909C>T		NA	1	0	Tax1
3701	23700	SNV	1	C	T	NA	Homozygous	3633	3635	99.94497937	0.498083312	37.20974401	CDS: SlnVgp023, Gene: SlnVgp023	NP_258291.1:c.675G>A		NA	1	0	Tax1
375	24640	SNV	1	G	A	NA	Homozygous	6062	6065	99.95053586	0.468365302	37.22533817	CDS: SlnVgp024, Gene: SlnVgp024	NP_258292.1:c.59G>A	NP_258292.1:p.Gly20Asp	NA	1	1	Tax1
3961	25950	Deletion	1	T	-	NA	Homozygous	3417	3741	91.33921411	0.415198528	37.09335675	Repeat region: hr2; 6 copies of P-I repeat			NA	0	0	Tax1
4331	27360	SNV	1	C	A	NA	Homozygous	4086	4088	99.95107632	0.461170329	37.41629956	CDS: SlnVgp026, Gene: SlnVgp026	NP_258294.1:c.204C>A		NA	1	0	Tax1
4341	27370	SNV	1	G	A	NA	Homozygous	4064	4066	99.95081161	0.463286713	37.35408465	CDS: SlnVgp026, Gene: SlnVgp026	NP_258294.1:c.214G>A	NP_258294.1:p.Glu72Lys	NA	1	1	Tax1
4351	27373	SNV	1	C	T	NA	Homozygous	4084	4085	99.9755202	0.462023939	36.93266405	CDS: SlnVgp026, Gene: SlnVgp026	NP_258294.1:c.217C>T	NP_258294.1:p.Pro73Ser	NA	1	1	Tax1
4361	27636	SNV	1	G	A	NA	Homozygous	3818	3819	99.97381513	0.437803693	37.37244631	CDS: SlnVgp026, Gene: SlnVgp026	NP_258294.1:c.480G>A		NA	1	0	Tax1
4371	27835	SNV	1	A	G	NA	Homozygous	4351	4366	99.6564361	0.497198589	37.35118364	CDS: SlnVgp026, Gene: SlnVgp026	NP_258294.1:c.679A>G	NP_258294.1:p.Lys227Glu	NA	1	1	Tax1
439	28491	SNV	1	G	A	NA	Homozygous	4838	4841	99.93802933	0.492745536	37.31934684	CDS: SlnVgp027, Gene: SlnVgp027	NP_258295.1:c.486C>T		NA	1	0	Tax1
4401	28542	SNV	1	C	T	NA	Homozygous	4589	4721	97.20398221	0.485898942	37.41163652	CDS: SlnVgp027, Gene: SlnVgp027	NP_258295.1:c.435G>A		NA	1	0	Tax1
450	29745	SNV	1	T	C	NA	Homozygous	5064	5075	99.78325123	0.443310048	37.16113744				NA	0	0	Tax1
462	31005	SNV	1	C	T	NA	Homozygous	5286	5288	99.96217852	0.494227504	37.39803254	CDS: SlnVgp031, Gene: SlnVgp031	NP_258299.1:c.294C>T		NA	1	0	Tax1
4651	31222	SNV	1	G	T	NA	Homozygous	4913	4915	99.95930824	0.476146789	37.18074496	CDS: SlnVgp032, Gene: SlnVgp032	NP_258300.1:c.93G>T		NA	1	0	Tax1
4721	32104	SNV	1	C	T	NA	Homozygous	4736	4737	99.97888959	0.488291747	37.3433277	CDS: SlnVgp032, Gene: SlnVgp032	NP_258300.1:c.975C>T		NA	1	0	Tax1
4821	34073	SNV	1	T	A	NA	Homozygous	5039	5043	99.92068213	0.494299964	37.33617781	CDS: SlnVgp035, Gene: SlnVgp035	NP_258303.1:c.63A>T		NA	1	0	Tax1
4841	34337	SNV	1	C	T	NA	Homozygous	5590	5630	99.28952043	0.49716803	37.39928444	CDS: SlnVgp036, Gene: SlnVgp036	NP_258304.1:c.1137G>A		NA	1	0	Tax1
485	34424	SNV	1	G	A	NA	Homozygous	5874	5875	99.98297872	0.440113926	37.53370787	CDS: SlnVgp036, Gene: SlnVgp036	NP_258304.1:c.1050C>T		NA	1	0	Tax1
486	34469	SNV	1	G	A	NA	Homozygous	5869	5872	99.94891008	0.404494382	37.55648322	CDS: SlnVgp036, Gene: SlnVgp036	NP_258304.1:c.1005C>T		NA	1	0	Tax1
488	34775	SNV	1	G	A	NA	Homozygous	5144	5146	99.96113486	0.482657463	37.18098756	CDS: SlnVgp036, Gene: SlnVgp036	NP_258304.1:c.699C>T		NA	1	0	Tax1
4901	34882	SNV	1	C	T	NA	Homozygous	4884	4886	99.95906672	0.487877658	37.24979525	CDS: SlnVgp036, Gene: SlnVgp036	NP_258304.1:c.592G>A	NP_258304.1:p.Ala198Thr	NA	1	1	Tax1
4921	34903	SNV	1	T	C	NA	Homozygous	4960	4969	99.81887704	0.494271686	37.03870968	CDS: SlnVgp036, Gene: SlnVgp036	NP_258304.1:c.571A>G	NP_258304.1:p.Thr191Ala	NA	1	1	Tax1
494	35045	SNV	1	G	A	NA	Homozygous	5185	5187	99.96144207	0.49947644	37.34040501	CDS: SlnVgp036, Gene: SlnVgp036	NP_258304.1:c.429C>T		NA	1	0	Tax1
4971	35344	SNV	1	G	A	NA	Homozygous	4302	4302	100	0.466609034	37.29335193	CDS: SlnVgp036, Gene: SlnVgp036	NP_258304.1:c.130C>T	NP_258304.1:p.Pro44Ser	NA	1	1	Tax1
5001	35980	SNV	1	C	T	NA	Homozygous	5278	5280	99.96212121	0.45000843	36.98635847	CDS: SlnVgp037, Gene: SlnVgp037	NP_258305.1:c.481C>T	NP_258305.1:p.Leu161Phe	NA	1	1	Tax1
5011	35986	SNV	1	C	G	NA	Homozygous	5244	5261	99.67686752	0.460590717	37.43630816	CDS: SlnVgp037, Gene: SlnVgp037	NP_258305.1:c.487C>G	NP_258305.1:p.Pro163Ala	NA	1	1	Tax1
505	36487	SNV	1	T	C	NA	Homozygous	4385	4415	99.3204983	0.448420172	36.90604333	CDS: SlnVgp038, Gene: SlnVgp038	NP_258306.1:c.2580A>G		NA	1	0	Tax1
5071	36982	SNV	1	C	T	NA	Homozygous	4962	4966	99.91945228	0.45644725	37.38069327	CDS: SlnVgp038, Gene: SlnVgp038	NP_258306.1:c.2085G>A		NA	1	0	Tax1
5081	37051	SNV	1	C	T	NA	Homozygous	4744	4748	99.915754	0.484028561	37.36424958	CDS: SlnVgp038, Gene: SlnVgp038	NP_258306.1:c.2016G>A		NA	1	0	Tax1
5091	37073	SNV	1	G	A	NA	Homozygous	4647	4652	99.89251935	0.497288923	37.19023026	CDS: SlnVgp038, Gene: SlnVgp038	NP_258306.1:c.1994C>T	NP_258306.1:p.Thr665Met	NA	1	1	Tax1
5111	37504	SNV	1	G	A	NA	Homozygous	5257	5264	99.86702128	0.463402062	37.27620316	CDS: SlnVgp038, Gene: SlnVgp038	NP_258306.1:c.1563C>T		NA	1	0	Tax1
5121	37669	SNV	1	G	A	NA	Homozygous	5736	5739	99.94772608	0.423452769	37.41910739	CDS: SlnVgp038, Gene: SlnVgp038	NP_258306.1:c.1398C>T		NA	1	0	Tax1
5131	37702	SNV	1	C	T	NA	Homozygous	5687	5688	99.98241913	0.434768941	37.12308774	CDS: SlnVgp038, Gene: SlnVgp038	NP_258306.1:c.1365G>A		NA	1	0	Tax1
5171	37804	SNV	1	G	A	NA	Homozygous	5457	5458	99.98167827	0.494457124	36.91552135	CDS: SlnVgp038, Gene: SlnVgp038	NP_258306.1:c.1263C>T		NA	1	0	Tax1
5181	37821	SNV	1	G	A	NA	Homozygous	5192	5199	99.86535872	0.465293405	37.02542373	CDS: SlnVgp038, Gene: SlnVgp038	NP_258306.1:c.1246C>T		NA	1	0	Tax1
5201	38279	SNV	1	G	A	NA	Homozygous	4965	4969	99.91950091	0.478810541	37.06968781	CDS: SlnVgp038, Gene: SlnVgp038	NP_258306.1:c.788C>T	NP_258306.1:p.Thr263Ile	NA	1	1	Tax1
5281	38974	SNV	1	C	T	NA	Homozygous	5467	5469	99.96343024	0.453034082	37.48747028	CDS: SlnVgp038, Gene: SlnVgp038	NP_258306.1:c.93G>A		NA	1	0	Tax1
5291	38994	SNV	1	A	G	NA	Homozygous	5415	5422	99.87089635	0.468267294	37.2856879	CDS: SlnVgp038, Gene: SlnVgp038	NP_258306.1:c.73T>C		NA	1	0	Tax1
5301	39095	SNV	1	G	A	NA	Homozygous	5528	5530	99.96383363	0.416585047	37.48426194	CDS: SlnVgp039, Gene: SlnVgp039	NP_258307.1:c.31G>A	NP_258307.1:p.Ala11Thr	NA	1	1	Tax1
5321	39866	SNV	1	G	T	NA	Homozygous	4505	4509	99.91128853	0.484684309	36.66703663	CDS: SlnVgp039, Gene: SlnVgp039	NP_258307.1:c.802G>T	NP_258307.1:p.Ala268Ser	NA	1	1	Tax1
5331	39985	SNV	1	A	G	NA	Homozygous	4447	4487	99.10853577	0.445141066	37.38632786				NA	0	0	Tax1
547	42205	SNV	1	G	A	NA	Homozygous	3953	3955	99.9494311	0.49859682	36.79939287	CDS: SlnVgp042, Gene: SlnVgp042	NP_258310.1:c.249C>T		NA	1	0	Tax1
553	42782	SNV	1	A	G	NA	Homozygous	5663	5673	99.82372642	0.490542442	37.0559774	Repeat region: hr5; 2 copies of P-I repeat			NA	0	0	Tax1
5561	42825	Deletion	3	CGC	-	NA	Homozygous	3838	5198	73.8360908	0.497501784	37.28733982	Repeat region: hr5; 2 copies of P-I repeat			NA	0	0	Tax1
5571	42831	SNV	1	A	C	NA	Homozygous	3837	5077	75.57612763	0.497024518	37.7544957	Repeat region: hr5; 2 copies of P-I repeat			NA	0	0	Tax1
5601	42844	Deletion	2	TC	-	NA	Homozygous	3912	4768	82.04697987	0.490658571	37.59406953	Repeat region: hr5; 2 copies of P-I repeat			NA	0	0	Tax1
5621	42850	SNV	1	G	T	NA	Homozygous	4020	4062	98.96602659	0.477428181	37.69527363	Repeat region: hr5; 2 copies of P-I repeat			NA	0	0	Tax1
5631	42889	SNV	1	A	T	NA	Homozygous	6385	6389	99.93739239	0.474111126	37.45105717	Repeat region: hr5; 2 copies of P-I repeat			NA	0	0	Tax1
5671	43665	SNV	1	G	T	NA	Homozygous	5695	5696	99.98244382	0.464312775	37.11273047				NA	0	0	Tax1
5691	43741	SNV	1	G	A	NA	Homozygous	5729	5731	99.96510208	0.458155162	37.45924245				NA	0	0	Tax1
5721	44904	Deletion	1	T	-	NA	Homozygous	4685	4915	95.32044761	0.487804878	36.95005336				NA	0	0	Tax1
576	45392	SNV	1	C	T	NA	Homozygous	5175	5175	100	0.499830278	37.51806763	CDS: SlnVgp046, Gene: SlnVgp046	NP_258314.1:c.795G>A		NA	1	0	Tax1
5781	45443	SNV	1	G	A	NA	Homozygous	5225	5226	99.98086491	0.484524009	37.10411483	CDS: SlnVgp046, Gene: SlnVgp046	NP_258314.1:c.744C>T		NA	1	0	Tax1
5881	45887	SNV	1	G	T	NA	Homozygous	4436	4443	99.8424488	0.481713478	37.10437331	CDS: SlnVgp046, Gene: SlnVgp046	NP_258314.1:c.300C>A		NA	1	0	Tax1
594	46314	SNV	1	C	T	NA	Homozygous	5080	5082	99.96064542	0.492545168	37.21299213	CDS: SlnVgp047, Gene: SlnVgp047	NP_258315.1:c.105G>A		NA	1	0	Tax1
5971	46831	SNV	1	C	A	NA	Homozygous	3649	3654	99.86316366	0.430769231	37.43354344	CDS: SlnVgp049, Gene: SlnVgp049	NP_258317.1:c.366C>A	NP_258317.1:p.Asp122Glu	NA	1	1	Tax1
5991	47715	SNV	1	G	T	NA	Homozygous	5668	5669	99.9823602	0.450309598	37.08221595	CDS: SlnVgp050, Gene: SlnVgp050	NP_258318.1:c.71G>T	NP_258318.1:p.Ser24Ile	NA	1	1	Tax1
6001	47868	Deletion	2	GA	-	NA	Homozygous	5638	5643	99.91139465	0.466215152	36.91663711				NA	0	0	Tax1
6041	48230	SNV	1	G	A	NA	Homozygous	5643	5646	99.94686504	0.455448667	37.22452596	CDS: SlnVgp051, Gene: SlnVgp051	NP_258319.1:c.67G>A	NP_258319.1:p.Val23Ile	NA	1	1	Tax1
608	48689	SNV	1	C	A	NA	Homozygous	5558	5559	99.98201115	0.482371542	37.42641238				NA	0	0	Tax1
627	50289	SNV	1	G	A	NA	Homozygous	4023	4049	99.35786614	0.49178811	37.12975392	CDS: SlnVgp054, Gene: SlnVgp054	NP_258322.1:c.732G>A		NA	1	0	Tax1
629	50506	SNV	1	G	A	NA	Homozygous	4372	4374	99.95427526	0.485183639	37.04734675	CDS: SlnVgp054, Gene: SlnVgp054	NP_258322.1:c.949G>A	NP_258322.1:p.Ala317Thr	NA	1	1	Tax1
630	50608	SNV	1	A	T	NA	Homozygous	4521	4527	99.8674619	0.471155779	37.03671754				NA	0	0	Tax1
633	50893	SNV	1	G	A	NA	Homozygous	4755	4756	99.97897393	0.470813397	37.28874869	CDS: SlnVgp055, Gene: SlnVgp055	NP_258323.1:c.274G>A	NP_258323.1:p.Val92Met	NA	1	1	Tax1
634	51282	SNV	1	G	T	NA	Homozygous	5891	5900	99.84745763	0.497165025	37.40196911	CDS: SlnVgp055, Gene: SlnVgp055	NP_258323.1:c.663G>T		NA	1	0	Tax1
645	53302	SNV	1	C	T	NA	Homozygous	4362	4363	99.97707999	0.451519537	37.17583677	CDS: SlnVgp059, Gene: SlnVgp059	NP_258327.1:c.1026G>A		NA	1	0	Tax1
655	54600	SNV	1	T	C	NA	Homozygous	3820	3827	99.8170891	0.408382959	37.09502618	Repeat region: hr6; 3 copies of P-I and 17 of P-II repeat			NA	0	0	Tax1
656	54630	SNV	1	C	T	NA	Homozygous	3834	3842	99.79177512	0.422296544	37.37584768	Repeat region: hr6; 3 copies of P-I and 17 of P-II repeat			NA	0	0	Tax1
6931	55027	SNV	1	G	T	NA	Homozygous	1039	1378	75.39912917	0.416370107	37.42444658	Repeat region: hr6; 3 copies of P-I and 17 of P-II repeat			NA	0	0	Tax1
6941	55034	MNV	2	AA	TG	NA	Homozygous	1145	1476	77.57452575	0.408541499	37.48864462	Repeat region: hr6; 3 copies of P-I and 17 of P-II repeat			NA	0	0	Tax1
6951	55053	SNV	1	A	T	NA	Homozygous	1537	1834	83.80588877	0.375524895	37.41509434	Repeat region: hr6; 3 copies of P-I and 17 of P-II repeat			NA	0	0	Tax1
6961	55058	SNV	1	A	G	NA	Homozygous	1603	1897	84.50184502	0.374641423	36.97629445	Repeat region: hr6; 3 copies of P-I and 17 of P-II repeat			NA	0	0	Tax1
6971	55061	Deletion	1	C	-	NA	Homozygous	1603	1884	85.08492569	0.374641423	37.25389894	Repeat region: hr6; 3 copies of P-I and 17 of P-II repeat			NA	0	0	Tax1
7871	55850	SNV	1	C	T	NA	Homozygous	5577	5603	99.53596288	0.490238278	37.49220011	CDS: SlnVgp061, Gene: SlnVgp061	NP_258329.1:c.89G>A	NP_258329.1:p.Arg30Gln	NA	1	1	Tax1
7891	55913	SNV	1	G	A	NA	Homozygous	5367	5368	99.98137109	0.490914938	37.52412894	CDS: SlnVgp061, Gene: SlnVgp061	NP_258329.1:c.26C>T	NP_258329.1:p.Ser9Leu	NA	1	1	Tax1
7931	55965	SNV	1	G	A	NA	Homozygous	4479	4482	99.9330656	0.488945914	37.64166109				NA	0	0	Tax1
7941	56115	SNV	1	G	T	NA	Homozygous	5054	5096	99.17582418	0.463755609	37.41195093	Repeat region: hr7; 2 copies of P-I repeat			NA	0	0	Tax1
7951	56125	SNV	1	G	A	NA	Homozygous	4998	5013	99.70077798	0.467659947	37.49139656	Repeat region: hr7; 2 copies of P-I repeat			NA	0	0	Tax1
8011	56282	SNV	1	C	T	NA	Homozygous	5428	5432	99.9263623	0.481831052	37.44030951	CDS: SlnVgp062, Gene: SlnVgp062	NP_258330.1:c.1031G>A	NP_258330.1:p.Arg344Lys	NA	1	1	Tax1
8021	56458	SNV	1	C	T	NA	Homozygous	5363	5367	99.92547047	0.493496066	37.45086705	CDS: SlnVgp062, Gene: SlnVgp062	NP_258330.1:c.855G>A		NA	1	0	Tax1
811	57189	SNV	1	C	T	NA	Homozygous	4465	4469	99.91049452	0.456464911	37.47413214	CDS: SlnVgp062, Gene: SlnVgp062	NP_258330.1:c.124G>A	NP_258330.1:p.Gly42Ser	NA	1	1	Tax1
818	58532	SNV	1	C	T	NA	Homozygous	5496	5498	99.96362314	0.459964839	37.52237991				NA	0	0	Tax1
8271	59268	SNV	1	G	A	NA	Homozygous	4767	4768	99.97902685	0.495254366	37.33249423	CDS: SlnVgp065, Gene: SlnVgp065	NP_258333.1:c.561C>T		NA	1	0	Tax1
8281	59351	SNV	1	T	G	NA	Homozygous	4797	4805	99.83350676	0.465239629	37.27267042	CDS: SlnVgp065, Gene: SlnVgp065	NP_258333.1:c.478A>C	NP_258333.1:p.Ser160Arg	NA	1	1	Tax1
8421	61066	SNV	1	G	A	NA	Homozygous	5481	5483	99.96352362	0.49807877	37.62506842	CDS: SlnVgp067, Gene: SlnVgp067	NP_258335.1:c.876G>A		NA	1	0	Tax1
853	61452	Deletion	2	AT	-	NA	Homozygous	5134	5385	95.33890436	0.46559322	37.19516703				NA	0	0	Tax1
8571	61680	SNV	1	G	A	NA	Homozygous	5115	5121	99.88283538	0.43431167	37.23225806	CDS: SlnVgp068, Gene: SlnVgp068	NP_258336.1:c.2233C>T		NA	1	0	Tax1
8601	62539	SNV	1	C	T	NA	Homozygous	4805	4809	99.91682262	0.474191719	37.49656608	CDS: SlnVgp068, Gene: SlnVgp068	NP_258336.1:c.1374G>A		NA	1	0	Tax1
8631	62857	SNV	1	C	T	NA	Homozygous	4505	4508	99.93345164	0.462552301	36.96936737	CDS: SlnVgp068, Gene: SlnVgp068	NP_258336.1:c.1056G>A		NA	1	0	Tax1
8671	63456	MNV	2	CC	TT	NA	Homozygous	4824	4824	100	0.413631243	37.28492952	CDS: SlnVgp068, Gene: SlnVgp068	NP_258336.1:c.456_457delGGinsAA	NP_258336.1:p.Asp153Asn	NA	1	1	Tax1
9041	67319	SNV	1	C	T	NA	Homozygous	4160	4171	99.73627427	0.350300067	37.47788462	Repeat region: hr8; 4 copies of P-I repeat			NA	0	0	Tax1
9051	67327	SNV	1	T	G	NA	Homozygous	3983	4045	98.46724351	0.344155844	34.92869696	Repeat region: hr8; 4 copies of P-I repeat			NA	0	0	Tax1
9121	68183	SNV	1	C	T	NA	Homozygous	5233	5234	99.98089415	0.482694265	37.35276132	CDS: SlnVgp070, Gene: SlnVgp070	NP_258338.1:c.687C>T		NA	1	0	Tax1
9171	69022	SNV	1	C	T	NA	Homozygous	4571	4605	99.2616721	0.44429607	37.51607963	CDS: SlnVgp071, Gene: SlnVgp071	NP_258339.1:c.321G>A		NA	1	0	Tax1
9221	69955	SNV	1	T	C	NA	Homozygous	5969	5973	99.93303198	0.47906495	37.35399564	CDS: SlnVgp073, Gene: SlnVgp073	NP_258341.1:c.103A>G	NP_258341.1:p.Ile35Val	NA	1	1	Tax1
9241	70208	SNV	1	T	C	NA	Homozygous	5242	5784	90.62932227	0.498549241	37.53643647	CDS: SlnVgp074, Gene: SlnVgp074	NP_258342.1:c.1069A>G	NP_258342.1:p.Asn357Asp	NA	1	1	Tax1
9271	70224	Deletion	13	GTCGTCGTCGTCG	-	NA	Homozygous	2767	6250	44.272	0.479925304	37.07129661	CDS: SlnVgp074, Gene: SlnVgp074	NP_258342.1:c.1041_1053delCGACGACGACGAC	NP_258342.1:p.Asp347fs	NA	1	1	Tax1
9301	70782	SNV	1	A	G	NA	Homozygous	5246	5250	99.92380952	0.447113723	37.33168128	CDS: SlnVgp074, Gene: SlnVgp074	NP_258342.1:c.495T>C		NA	1	0	Tax1
9311	70824	SNV	1	C	T	NA	Homozygous	5139	5148	99.82517483	0.488849868	37.30472855	CDS: SlnVgp074, Gene: SlnVgp074	NP_258342.1:c.453G>A		NA	1	0	Tax1
9371	71516	SNV	1	A	G	NA	Homozygous	4514	4518	99.91146525	0.441354293	37.30549402	CDS: SlnVgp075, Gene: SlnVgp075	NP_258343.1:c.143T>C	NP_258343.1:p.Val48Ala	NA	1	1	Tax1
9421	73032	SNV	1	G	A	NA	Homozygous	5691	5694	99.94731296	0.497731894	37.33017044	CDS: SlnVgp077, Gene: SlnVgp077	NP_258345.1:c.289C>T		NA	1	0	Tax1
9601	75057	SNV	1	T	C	NA	Homozygous	4985	4990	99.8997996	0.490321403	37.29849549	CDS: SlnVgp079, Gene: SlnVgp079	NP_258347.1:c.1297T>C		NA	1	0	Tax1
9631	75722	SNV	1	G	T	NA	Homozygous	4496	4498	99.95553579	0.454016064	37.32784698	CDS: SlnVgp079, Gene: SlnVgp079	NP_258347.1:c.1962G>T	NP_258347.1:p.Glu654Asp	NA	1	1	Tax1
965	75764	SNV	1	C	T	NA	Homozygous	4098	4103	99.87813795	0.482766338	37.16544656	CDS: SlnVgp079, Gene: SlnVgp079	NP_258347.1:c.2004C>T		NA	1	0	Tax1
979	76543	SNV	1	G	T	NA	Homozygous	5944	5972	99.53114534	0.497534738	37.57015478	Repeat region: hr9; 2 copies of P-I repeat			NA	0	0	Tax1
9801	76591	SNV	1	A	T	NA	Homozygous	6229	6239	99.8397179	0.49742877	37.02424145				NA	0	0	Tax1
9831	77666	SNV	1	C	T	NA	Homozygous	4123	4125	99.95151515	0.498119053	37.2452098	CDS: SlnVgp081, Gene: SlnVgp081	NP_258349.1:c.681G>A		NA	1	0	Tax1
9861	78350	SNV	1	G	A	NA	Homozygous	5002	5004	99.96003197	0.493738819	37.14894042	CDS: SlnVgp082, Gene: SlnVgp082	NP_258350.1:c.3G>A	NP_258350.1:p.Met1?	NA	1	1	Tax1
9971	80313	SNV	1	A	G	NA	Homozygous	4937	4939	99.95950597	0.480206847	37.26534333	CDS: SlnVgp083, Gene: SlnVgp083	NP_258351.1:c.276T>C		NA	1	0	Tax1
10051	82130	SNV	1	G	A	NA	Homozygous	4869	4871	99.95894067	0.495739163	37.21298008	CDS: SlnVgp086, Gene: SlnVgp086	NP_258354.1:c.3483C>T		NA	1	0	Tax1
10061	82169	SNV	1	G	A	NA	Homozygous	4999	5000	99.98	0.473050665	37.14062813	CDS: SlnVgp086, Gene: SlnVgp086	NP_258354.1:c.3444C>T		NA	1	0	Tax1
10071	82240	SNV	1	T	C	NA	Homozygous	5198	5204	99.88470407	0.463710376	37.11100423	CDS: SlnVgp086, Gene: SlnVgp086	NP_258354.1:c.3373A>G	NP_258354.1:p.Ile1125Val	NA	1	1	Tax1
10081	82262	SNV	1	A	T	NA	Homozygous	5224	5224	100	0.490303758	37.00382848	CDS: SlnVgp086, Gene: SlnVgp086	NP_258354.1:c.3351T>A		NA	1	0	Tax1
1018	84101	SNV	1	G	A	NA	Homozygous	4922	4926	99.91879821	0.460910575	37.37789516	CDS: SlnVgp086, Gene: SlnVgp086	NP_258354.1:c.1512C>T		NA	1	0	Tax1
10221	85130	SNV	1	G	A	NA	Homozygous	5153	5157	99.92243552	0.494841693	37.41315738	CDS: SlnVgp086, Gene: SlnVgp086	NP_258354.1:c.483C>T		NA	1	0	Tax1
10231	85187	SNV	1	G	A	NA	Homozygous	5358	5361	99.94404029	0.488776371	37.14203061	CDS: SlnVgp086, Gene: SlnVgp086	NP_258354.1:c.426C>T		NA	1	0	Tax1
10301	86523	SNV	1	G	A	NA	Homozygous	4398	4403	99.88644106	0.474772539	37.01909959	CDS: SlnVgp088, Gene: SlnVgp088	NP_258356.1:c.493C>T		NA	1	0	Tax1
10311	86686	SNV	1	G	T	NA	Homozygous	4768	4771	99.9371201	0.496267264	37.00838926	CDS: SlnVgp088, Gene: SlnVgp088	NP_258356.1:c.330C>A	NP_258356.1:p.Ser110Arg	NA	1	1	Tax1
10331	87183	SNV	1	T	C	NA	Homozygous	5254	5262	99.84796655	0.455532575	36.85972592	CDS: SlnVgp089, Gene: SlnVgp089	NP_258357.1:c.273T>C		NA	1	0	Tax1
10361	87572	SNV	1	C	T	NA	Homozygous	5581	5645	98.86625332	0.481813888	37.28417846	CDS: SlnVgp089, Gene: SlnVgp089	NP_258357.1:c.662C>T	NP_258357.1:p.Ser221Leu	NA	1	1	Tax1
10381	88809	SNV	1	G	A	NA	Homozygous	4307	4311	99.9072141	0.489730424	37.2762944	CDS: SlnVgp091, Gene: SlnVgp091	NP_258359.1:c.432C>T		NA	1	0	Tax1
10401	89031	SNV	1	G	A	NA	Homozygous	4059	4062	99.92614476	0.47486413	37.08450357	CDS: SlnVgp091, Gene: SlnVgp091	NP_258359.1:c.210C>T		NA	1	0	Tax1
10411	89034	SNV	1	C	T	NA	Homozygous	4079	4082	99.92650661	0.476330027	37.25300319	CDS: SlnVgp091, Gene: SlnVgp091	NP_258359.1:c.207G>A		NA	1	0	Tax1
1043	89352	SNV	1	C	A	NA	Homozygous	5630	5648	99.68130312	0.480447784	37.55275311	Repeat region: hr10; 4 copies of P-I repeat			NA	0	0	Tax1
1049	89739	SNV	1	G	T	NA	Homozygous	5122	5126	99.92196645	0.465532518	37.25029285	CDS: SlnVgp092, Gene: SlnVgp092	NP_258360.1:c.271C>A	NP_258360.1:p.Arg91Ser	NA	1	1	Tax1
10511	89960	Insertion	3	-	CCG	NA	Homozygous	3884	4710	82.46284501	0.401953777	37.4532268	CDS: SlnVgp092, Gene: SlnVgp092	NP_258360.1:c.50_51insCGG	NP_258360.1:p.Gly17_Arg18insGly	NA	1	1	Tax1
1071	92527	SNV	1	C	T	NA	Homozygous	4574	4576	99.95629371	0.487987079	36.70660254	CDS: SlnVgp094, Gene: SlnVgp094	NP_258362.1:c.1375C>T		NA	1	0	Tax1
1073	93101	SNV	1	T	C	NA	Homozygous	4776	4785	99.81191223	0.411171306	37.3791876	CDS: SlnVgp095, Gene: SlnVgp095	NP_258363.1:c.15T>C		NA	1	0	Tax1
1098	96034	SNV	1	G	A	NA	Homozygous	4014	4015	99.9750934	0.478566568	37.40757349	CDS: SlnVgp098, Gene: SlnVgp098	NP_258366.1:c.825C>T		NA	1	0	Tax1
1101	96313	SNV	1	C	T	NA	Homozygous	4230	4232	99.95274102	0.44357469	37.27092199	CDS: SlnVgp098, Gene: SlnVgp098	NP_258366.1:c.546G>A		NA	1	0	Tax1
1111	98675	SNV	1	C	T	NA	Homozygous	5775	5777	99.96537996	0.452196782	37.26441558	CDS: SlnVgp100, Gene: SlnVgp100	NP_258368.1:c.600C>T		NA	1	0	Tax1
11121	98701	SNV	1	C	T	NA	Homozygous	5745	5748	99.94780793	0.42474035	37.11662315	CDS: SlnVgp100, Gene: SlnVgp100	NP_258368.1:c.626C>T	NP_258368.1:p.Pro209Leu	NA	1	1	Tax1
1120	99864	SNV	1	G	T	NA	Homozygous	5260	5261	99.98099221	0.478439425	37.49068441	CDS: SlnVgp102, Gene: SlnVgp102	NP_258370.1:c.1332C>A		NA	1	0	Tax1
1121	99951	SNV	1	G	A	NA	Homozygous	5126	5130	99.92202729	0.49405923	37.52145923	CDS: SlnVgp102, Gene: SlnVgp102	NP_258370.1:c.1245C>T		NA	1	0	Tax1
1127	100476	SNV	1	C	T	NA	Homozygous	4494	4525	99.31491713	0.494391189	37.19403649	CDS: SlnVgp102, Gene: SlnVgp102	NP_258370.1:c.720G>A		NA	1	0	Tax1
11291	100689	SNV	1	C	T	NA	Homozygous	4509	4511	99.95566393	0.417458072	37.11599024	CDS: SlnVgp102, Gene: SlnVgp102	NP_258370.1:c.507G>A		NA	1	0	Tax1
1130	100713	SNV	1	C	A	NA	Homozygous	4556	4562	99.86847874	0.412212212	36.7739245	CDS: SlnVgp102, Gene: SlnVgp102	NP_258370.1:c.483G>T		NA	1	0	Tax1
1131	100765	MNV	2	CG	TT	NA	Homozygous	4608	4610	99.95661605	0.425294235	37.34147135	CDS: SlnVgp102, Gene: SlnVgp102	NP_258370.1:c.430_431delCGinsAA	NP_258370.1:p.Arg144Asn	NA	1	1	Tax1
11421	102767	SNV	1	C	T	NA	Homozygous	4614	4615	99.97833153	0.491612657	37.44278283	CDS: SlnVgp105, Gene: SlnVgp105	NP_258373.1:c.588C>T		NA	1	0	Tax1
11431	103016	SNV	1	C	T	NA	Homozygous	4761	4763	99.95800966	0.44499429	37.37030036	CDS: SlnVgp105, Gene: SlnVgp105	NP_258373.1:c.837C>T		NA	1	0	Tax1
11631	103736	SNV	1	G	A	NA	Homozygous	2709	2729	99.26713082	0.405702508	37.45994832	Repeat region: hr12; 9 copies of P-I and 8 copies P-II repeat			NA	0	0	Tax1
11931	104010	SNV	1	G	T	NA	Homozygous	1912	2787	68.60423394	0.456596371	36.7667364	Repeat region: hr12; 9 copies of P-I and 8 copies P-II repeat			NA	0	0	Tax1
11941	104029	SNV	1	G	C	NA	Homozygous	2355	2980	79.02684564	0.453174603	37.00212314	Repeat region: hr12; 9 copies of P-I and 8 copies P-II repeat			NA	0	0	Tax1
11951	104038	MNV	2	GA	CG	NA	Homozygous	2558	2577	99.26270858	0.447560087	36.87194543	Repeat region: hr12; 9 copies of P-I and 8 copies P-II repeat			NA	0	0	Tax1
12041	104308	SNV	1	A	G	NA	Homozygous	5178	5190	99.76878613	0.430984964	37.27211278	Repeat region: hr12; 9 copies of P-I and 8 copies P-II repeat			NA	0	0	Tax1
12051	104316	SNV	1	C	T	NA	Homozygous	5210	5218	99.84668455	0.428906381	37.37600768	Repeat region: hr12; 9 copies of P-I and 8 copies P-II repeat			NA	0	0	Tax1
12061	104336	Insertion	2	-	AA	NA	Homozygous	4842	5154	93.94644936	0.418446079	37.54739777	Repeat region: hr12; 9 copies of P-I and 8 copies P-II repeat			NA	0	0	Tax1
1208	104496	SNV	1	G	A	NA	Homozygous	5168	5168	100	0.483018237	37.35932663	Repeat region: hr12; 9 copies of P-I and 8 copies P-II repeat			NA	0	0	Tax1
12091	104607	SNV	1	G	A	NA	Homozygous	5123	5135	99.76630964	0.48433443	37.46535233	Repeat region: hr12; 9 copies of P-I and 8 copies P-II repeat			NA	0	0	Tax1
1210	104685	Deletion	9	TAAATAGAA	-	NA	Homozygous	3759	5188	72.45566692	0.471759259	37.51065639	Repeat region: hr12; 9 copies of P-I and 8 copies P-II repeat			NA	0	0	Tax1
1212	104760	Insertion	1	-	A	NA	Homozygous	5082	5496	92.46724891	0.464267613	37.41814261	Repeat region: hr12; 9 copies of P-I and 8 copies P-II repeat			NA	0	0	Tax1
12161	105123	SNV	1	G	T	NA	Homozygous	5284	5285	99.98107852	0.498642227	37.54314913	CDS: SlnVgp106, Gene: SlnVgp106	NP_258374.1:c.460C>A		NA	1	0	Tax1
12171	105379	SNV	1	C	T	NA	Homozygous	5618	5619	99.98220324	0.493185023	37.40138839	CDS: SlnVgp106, Gene: SlnVgp106	NP_258374.1:c.204G>A		NA	1	0	Tax1
1234	106305	SNV	1	C	A	NA	Homozygous	4510	4512	99.95567376	0.455551004	36.87782705	CDS: SlnVgp108, Gene: SlnVgp108	NP_258376.1:c.85C>A	NP_258376.1:p.Leu29Ile	NA	1	1	Tax1
1243	107102	SNV	1	G	A	NA	Homozygous	4764	4766	99.95803609	0.443432778	37.45465995	CDS: SlnVgp109, Gene: SlnVgp109	NP_258377.1:c.717C>T		NA	1	0	Tax1
1251	108085	SNV	1	C	T	NA	Homozygous	5190	5191	99.98073589	0.47285907	37.21753372	CDS: SlnVgp110, Gene: SlnVgp110	NP_258378.1:c.951G>A		NA	1	0	Tax1
12571	108634	Deletion	15	GTCGTCGTCGTCGTC	-	NA	Homozygous	2739	4341	63.09606082	0.385210084	37.46510085	CDS: SlnVgp110, Gene: SlnVgp110	NP_258378.1:c.388_402delGACGACGACGACGAC	NP_258378.1:p.Asp130_Asp134del	NA	1	1	Tax1
1265	109866	SNV	1	T	C	NA	Homozygous	4467	4469	99.95524726	0.480162767	37.5083949	CDS: SlnVgp113, Gene: SlnVgp113	NP_258381.1:c.324T>C		NA	1	0	Tax1
12681	110154	SNV	1	G	T	NA	Homozygous	4619	4622	99.93509303	0.49222395	37.43321065	CDS: SlnVgp113, Gene: SlnVgp113	NP_258381.1:c.612G>T	NP_258381.1:p.Met204Ile	NA	1	1	Tax1
12711	110592	SNV	1	G	A	NA	Homozygous	4713	4713	100	0.484610973	37.32930193	CDS: SlnVgp113, Gene: SlnVgp113	NP_258381.1:c.1050G>A		NA	1	0	Tax1
12761	110954	SNV	1	G	A	NA	Homozygous	5612	5617	99.91098451	0.49490356	37.51069138	CDS: SlnVgp114, Gene: SlnVgp114	NP_258382.1:c.486C>T		NA	1	0	Tax1
1277	110962	SNV	1	C	T	NA	Homozygous	5584	5585	99.9820949	0.49081988	37.43803725	CDS: SlnVgp114, Gene: SlnVgp114	NP_258382.1:c.478G>A	NP_258382.1:p.Val160Met	NA	1	1	Tax1
1278	111429	SNV	1	G	A	NA	Homozygous	5201	5201	100	0.442163855	36.90905595	CDS: SlnVgp114, CDS: SlnVgp115, Gene: SlnVgp114, Gene: SlnVgp115	NP_258383.1:c.[339C>T]; NP_258382.1:c.[11C>T]	NP_258382.1:p.[Ser4Phe]	NA	1	1	Tax1
12841	111549	SNV	1	G	A	NA	Homozygous	4847	4854	99.85578904	0.483252698	36.85867547	CDS: SlnVgp115, Gene: SlnVgp115	NP_258383.1:c.219C>T		NA	1	0	Tax1
1289	112273	SNV	1	C	T	NA	Homozygous	5030	5031	99.98012324	0.398384201	37.31809145	CDS: SlnVgp116, Gene: SlnVgp116	NP_258384.1:c.459C>T		NA	1	0	Tax1
1290	112345	SNV	1	C	A	NA	Homozygous	5167	5171	99.92264552	0.436395451	37.36346042	CDS: SlnVgp116, Gene: SlnVgp116	NP_258384.1:c.531C>A		NA	1	0	Tax1
1291	112668	SNV	1	T	A	NA	Homozygous	5140	5144	99.9222395	0.488376128	37.35525292	Repeat region: hr13; 3 copies of P-I repeat			NA	0	0	Tax1
1292	112699	SNV	1	T	A	NA	Homozygous	5252	5301	99.0756461	0.476287263	37.39851485	Repeat region: hr13; 3 copies of P-I repeat			NA	0	0	Tax1
1293	112719	SNV	1	A	G	NA	Homozygous	5134	5148	99.72804973	0.474661576	37.20003896	Repeat region: hr13; 3 copies of P-I repeat			NA	0	0	Tax1
1294	112748	SNV	1	C	A	NA	Homozygous	4762	4767	99.89511223	0.460528819	37.45800084	Repeat region: hr13; 3 copies of P-I repeat			NA	0	0	Tax1
1295	112771	SNV	1	C	T	NA	Homozygous	4304	4327	99.46845389	0.465904278	37.6438197	Repeat region: hr13; 3 copies of P-I repeat			NA	0	0	Tax1
1296	112792	SNV	1	C	T	NA	Homozygous	3791	3798	99.81569247	0.456601021	37.56317594	Repeat region: hr13; 3 copies of P-I repeat			NA	0	0	Tax1
1297	112826	Deletion	1	G	-	NA	Homozygous	2304	2309	99.78345604	0.433238056	36.82421875	Repeat region: hr13; 3 copies of P-I repeat			NA	0	0	Tax1
1298	112830	Deletion	2	GA	-	NA	Homozygous	718	724	99.17127072	0.295485636	37.63927577	Repeat region: hr13; 3 copies of P-I repeat			NA	0	0	Tax1
1299	112851	SNV	1	G	A	NA	Homozygous	2572	3337	77.07521726	0.47596504	37.03849145	Repeat region: hr13; 3 copies of P-I repeat			NA	0	0	Tax1
1300	112879	SNV	1	A	G	NA	Homozygous	4026	4036	99.75222993	0.472555351	37.14754098	Repeat region: hr13; 3 copies of P-I repeat			NA	0	0	Tax1
1308	113422	SNV	1	G	A	NA	Homozygous	4223	4223	100	0.467549103	37.30310206	CDS: SlnVgp118, Gene: SlnVgp118	NP_258386.1:c.342G>A		NA	1	0	Tax1
1309	113536	SNV	1	T	C	NA	Homozygous	4530	4538	99.82371089	0.488036385	37.35143488	CDS: SlnVgp118, Gene: SlnVgp118	NP_258386.1:c.456T>C		NA	1	0	Tax1
1310	113635	SNV	1	C	T	NA	Homozygous	4257	4260	99.92957746	0.489800255	37.24571294	CDS: SlnVgp118, Gene: SlnVgp118	NP_258386.1:c.555C>T		NA	1	0	Tax1
1312	113689	SNV	1	C	T	NA	Homozygous	4537	4539	99.95593743	0.499800638	37.45977518	CDS: SlnVgp118, Gene: SlnVgp118	NP_258386.1:c.609C>T		NA	1	0	Tax1
1314	114256	SNV	1	G	T	NA	Homozygous	4218	4221	99.92892679	0.464735795	37.30891418	CDS: SlnVgp118, Gene: SlnVgp118	NP_258386.1:c.1176G>T		NA	1	0	Tax1
13241	115531	Insertion	6	-	TAAACT	NA	Homozygous	4039	4664	86.59948542	0.49380531	37.31538335	CDS: SlnVgp118, Gene: SlnVgp118	NP_258386.1:c.2450_2451insTAAACT	NP_258386.1:p.Asn817_Asn818insLysLeu	NA	1	1	Tax1
13291	115645	Deletion	6	TACTAC	-	NA	Homozygous	4769	6212	76.77076626	0.479005525	37.3659027	CDS: SlnVgp118, Gene: SlnVgp118	NP_258386.1:c.2565_2570delTACTAC	NP_258386.1:p.Thr859_Thr860del	NA	1	1	Tax1
13351	116752	SNV	1	G	A	NA	Homozygous	6405	6408	99.95318352	0.475925675	37.26104606	CDS: SlnVgp120, Gene: SlnVgp120	NP_258388.1:c.450C>T		NA	1	0	Tax1
13421	117507	SNV	1	G	A	NA	Homozygous	5062	5065	99.94076999	0.497840173	37.20841565	CDS: SlnVgp121, Gene: SlnVgp121	NP_258389.1:c.1515C>T		NA	1	0	Tax1
1345	118028	SNV	1	C	T	NA	Homozygous	4428	4428	100	0.488820513	37.31955736	CDS: SlnVgp121, Gene: SlnVgp121	NP_258389.1:c.994G>A	NP_258389.1:p.Asp332Asn	NA	1	1	Tax1
1349	118263	SNV	1	C	T	NA	Homozygous	4541	4544	99.93397887	0.467356042	37.45672759	CDS: SlnVgp121, Gene: SlnVgp121	NP_258389.1:c.759G>A		NA	1	0	Tax1
13511	118299	SNV	1	T	C	NA	Homozygous	4476	4479	99.93302076	0.471023428	37.26228776	CDS: SlnVgp121, Gene: SlnVgp121	NP_258389.1:c.723A>G		NA	1	0	Tax1
1355	118793	SNV	1	T	G	NA	Homozygous	5611	5645	99.39769708	0.486032643	37.4482267	CDS: SlnVgp121, Gene: SlnVgp121	NP_258389.1:c.229A>C	NP_258389.1:p.Asn77His	NA	1	1	Tax1
13561	118827	SNV	1	C	T	NA	Homozygous	5555	5557	99.96400936	0.477642926	37.47848785	CDS: SlnVgp121, Gene: SlnVgp121	NP_258389.1:c.195G>A		NA	1	0	Tax1
1361	119183	SNV	1	A	G	NA	Homozygous	4994	5000	99.88	0.452651163	37.25710853	CDS: SlnVgp122, Gene: SlnVgp122	NP_258390.1:c.31A>G	NP_258390.1:p.Ile11Val	NA	1	1	Tax1
13641	119427	SNV	1	C	T	NA	Homozygous	5272	5276	99.92418499	0.49167245	37.26631259	CDS: SlnVgp122, Gene: SlnVgp122	NP_258390.1:c.275C>T	NP_258390.1:p.Ala92Val	NA	1	1	Tax1
13701	119560	SNV	1	C	T	NA	Homozygous	5164	5165	99.98063892	0.48696265	37.57784663	CDS: SlnVgp122, Gene: SlnVgp122	NP_258390.1:c.408C>T		NA	1	0	Tax1
13721	119795	SNV	1	T	A	NA	Homozygous	5830	5832	99.96570645	0.443521083	37.46758148	CDS: SlnVgp122, Gene: SlnVgp122	NP_258390.1:c.643T>A	NP_258390.1:p.Ser215Thr	NA	1	1	Tax1
13811	120535	SNV	1	A	G	NA	Homozygous	4858	4865	99.85611511	0.45716946	37.33429395	CDS: SlnVgp124, Gene: SlnVgp124	NP_258392.1:c.1218T>C		NA	1	0	Tax1
1383	120781	SNV	1	C	T	NA	Homozygous	4171	4175	99.90419162	0.470380973	36.96283865	CDS: SlnVgp124, Gene: SlnVgp124	NP_258392.1:c.972G>A		NA	1	0	Tax1
13871	121185	SNV	1	G	A	NA	Homozygous	3747	3748	99.9733191	0.467926405	37.26928209	CDS: SlnVgp124, Gene: SlnVgp124	NP_258392.1:c.568C>T	NP_258392.1:p.Pro190Ser	NA	1	1	Tax1
1389	121549	SNV	1	C	T	NA	Homozygous	4108	4109	99.97566318	0.44439541	37.43062317	CDS: SlnVgp124, Gene: SlnVgp124	NP_258392.1:c.204G>A		NA	1	0	Tax1
1393	121857	SNV	1	A	C	NA	Homozygous	3042	5512	55.18867925	0.42475866	37.14957265	Repeat region: hr14; 2 copies of P-I repeat			NA	0	0	Tax1
1394	121890	SNV	1	A	G	NA	Homozygous	3177	5460	58.18681319	0.437765807	37.26880705	Repeat region: hr14; 2 copies of P-I repeat			NA	0	0	Tax1
14541	122662	SNV	1	C	T	NA	Homozygous	5122	5124	99.96096799	0.433910035	37.24404529	CDS: SlnVgp125, Gene: SlnVgp125	NP_258393.1:c.613C>T	NP_258393.1:p.Arg205Cys	NA	1	1	Tax1
14551	122719	SNV	1	T	C	NA	Homozygous	4742	4748	99.873631	0.436799088	37.27077183	CDS: SlnVgp125, Gene: SlnVgp125	NP_258393.1:c.670T>C	NP_258393.1:p.*224Arg	NA	1	1	Tax1
14561	122722	SNV	1	A	G	NA	Homozygous	4756	4761	99.89498005	0.445179584	37.30382675	CDS: SlnVgp125, Gene: SlnVgp125	NP_258393.1:c.673A>G	NP_258393.1:p.Arg225Gly	NA	1	1	Tax1
14571	122833	SNV	1	C	T	NA	Homozygous	4658	4658	100	0.475	37.22348647	CDS: SlnVgp125, Gene: SlnVgp125	NP_258393.1:c.784C>T	NP_258393.1:p.Gln262*	NA	1	1	Tax1
14581	122863	SNV	1	T	C	NA	Homozygous	4597	4605	99.82627579	0.492868463	37.36806613	CDS: SlnVgp125, Gene: SlnVgp125	NP_258393.1:c.814T>C	NP_258393.1:p.*272Gln	NA	1	1	Tax1
14591	122866	SNV	1	C	T	NA	Homozygous	4619	4621	99.95671932	0.488459262	36.93548387	CDS: SlnVgp125, Gene: SlnVgp125	NP_258393.1:c.817C>T	NP_258393.1:p.Pro273Ser	NA	1	1	Tax1
14601	122898	SNV	1	C	T	NA	Homozygous	4587	4588	99.97820401	0.479067931	36.82755614	CDS: SlnVgp125, Gene: SlnVgp125	NP_258393.1:c.849C>T		NA	1	0	Tax1
14611	122902	SNV	1	A	G	NA	Homozygous	4627	4630	99.93520518	0.477121627	37.34536417	CDS: SlnVgp125, Gene: SlnVgp125	NP_258393.1:c.853A>G	NP_258393.1:p.Thr285Ala	NA	1	1	Tax1
1462	122908	SNV	1	C	T	NA	Homozygous	4624	4624	100	0.477688225	36.97945502	CDS: SlnVgp125, Gene: SlnVgp125	NP_258393.1:c.859C>T		NA	1	0	Tax1
14631	122911	SNV	1	C	T	NA	Homozygous	4601	4602	99.97827032	0.479162552	37.01543143	CDS: SlnVgp125, Gene: SlnVgp125	NP_258393.1:c.862C>T	NP_258393.1:p.Pro288Ser	NA	1	1	Tax1
14641	122919	SNV	1	C	T	NA	Homozygous	4583	4585	99.9563795	0.48422932	37.02334715	CDS: SlnVgp125, Gene: SlnVgp125	NP_258393.1:c.870C>T		NA	1	0	Tax1
14651	122941	SNV	1	A	G	NA	Homozygous	4782	4788	99.87468672	0.466172558	37.40422417	CDS: SlnVgp125, Gene: SlnVgp125	NP_258393.1:c.892A>G	NP_258393.1:p.Asn298Asp	NA	1	1	Tax1
14661	122968	SNV	1	T	C	NA	Homozygous	4770	4774	99.91621282	0.471899409	37.34318658	CDS: SlnVgp125, Gene: SlnVgp125	NP_258393.1:c.919T>C	NP_258393.1:p.*307Arg	NA	1	1	Tax1
1467	123035	SNV	1	G	T	NA	Homozygous	4673	4677	99.91447509	0.471923077	37.40723304	CDS: SlnVgp125, Gene: SlnVgp125	NP_258393.1:c.986G>T	NP_258393.1:p.Arg329Ile	NA	1	1	Tax1
14681	123136	SNV	1	C	T	NA	Homozygous	4429	4430	99.97742664	0.426488214	37.17407993	CDS: SlnVgp125, Gene: SlnVgp125	NP_258393.1:c.1087C>T	NP_258393.1:p.His363Tyr	NA	1	1	Tax1
14691	123159	SNV	1	A	G	NA	Homozygous	4270	4275	99.88304094	0.421894219	37.44192037	CDS: SlnVgp125, Gene: SlnVgp125	NP_258393.1:c.1110A>G		NA	1	0	Tax1
14711	123256	SNV	1	T	A	NA	Homozygous	3479	3503	99.31487297	0.323728814	37.53147456	CDS: SlnVgp125, Gene: SlnVgp125	NP_258393.1:c.1207T>A	NP_258393.1:p.*403Lys	NA	1	1	Tax1
14861	126277	SNV	1	T	C	NA	Homozygous	5228	5233	99.90445251	0.449285588	37.2817521	CDS: SlnVgp128, Gene: SlnVgp128	NP_258396.1:c.629A>G	NP_258396.1:p.Lys210Arg	NA	1	1	Tax1
14881	126484	SNV	1	C	T	NA	Homozygous	5295	5300	99.90566038	0.47840987	37.23984891	CDS: SlnVgp128, Gene: SlnVgp128	NP_258396.1:c.422G>A	NP_258396.1:p.Arg141Lys	NA	1	1	Tax1
1537	132262	SNV	1	G	A	NA	Homozygous	2515	2539	99.05474596	0.453710507	37.54910537	Repeat region: hr15; 3 copies of P-I and 26 copies of P-II repeat			NA	0	0	Tax1
15611	132397	SNV	1	C	T	NA	Homozygous	1699	1704	99.70657277	0.404437721	37.02177752	Repeat region: hr15; 3 copies of P-I and 26 copies of P-II repeat			NA	0	0	Tax1
15621	132424	SNV	1	C	T	NA	Homozygous	2173	2190	99.22374429	0.3851618	36.8150023	Repeat region: hr15; 3 copies of P-I and 26 copies of P-II repeat			NA	0	0	Tax1
1566	132475	MNV	2	CG	TA	NA	Homozygous	3349	3367	99.46539947	0.405432345	37.59080307	Repeat region: hr15; 3 copies of P-I and 26 copies of P-II repeat			NA	0	0	Tax1
1593	132716	SNV	1	C	T	NA	Homozygous	787	790	99.62025316	0.460818714	37.61626429	Repeat region: hr15; 3 copies of P-I and 26 copies of P-II repeat			NA	0	0	Tax1
1621	132799	SNV	1	T	G	NA	Homozygous	869	876	99.20091324	0.322638146	37.23245109	Repeat region: hr15; 3 copies of P-I and 26 copies of P-II repeat			NA	0	0	Tax1
1635	132870	Deletion	5	TTTTT	-	NA	Homozygous	550	1461	37.64544832	0.295934959	37.07839821	Repeat region: hr15; 3 copies of P-I and 26 copies of P-II repeat			NA	0	0	Tax1
16461	132918	SNV	1	C	A	NA	Homozygous	89	4661	1.909461489	0.237623762	37.12359551	Repeat region: hr15; 3 copies of P-I and 26 copies of P-II repeat			NA	0	0	Tax1
16541	133057	MNV	2	TG	CA	NA	Homozygous	4036	4290	94.07925408	0.356321839	37.43205309	Repeat region: hr15; 3 copies of P-I and 26 copies of P-II repeat			NA	0	0	Tax1
16551	133062	SNV	1	T	A	NA	Homozygous	4085	4341	94.1027413	0.365283931	37.44871481	Repeat region: hr15; 3 copies of P-I and 26 copies of P-II repeat			NA	0	0	Tax1
16951	135502	Insertion	1	-	T	NA	Homozygous	4950	6193	79.92895204	0.473789226	37.28383937				NA	0	0	Tax1
17061	136157	SNV	1	G	A	NA	Homozygous	5555	5557	99.96400936	0.456409429	37.38181818	CDS: SlnVgp137, Gene: SlnVgp137	NP_258405.1:c.69C>T		NA	1	0	Tax1
17101	136517	SNV	1	C	T	NA	Homozygous	4785	4785	100	0.444737835	37.19979101	CDS: SlnVgp138, Gene: SlnVgp138	NP_258406.1:c.195C>T		NA	1	0	Tax1
17161	136934	SNV	1	G	A	NA	Homozygous	4936	4937	99.97974478	0.467700258	37.33306321	CDS: SlnVgp138, Gene: SlnVgp138	NP_258406.1:c.612G>A		NA	1	0	Tax1
1722	137213	Deletion	2	TT	-	NA	Homozygous	5053	5436	92.95437822	0.399094203	37.00346615	Repeat region: hr16; 4 copies of P-I			NA	0	0	Tax1
